# Supplementary material for: Comparative Secretome Analyses of Human and Zoonotic Staphylococcus aureus Isolates CC8, CC22, and CC398
Source: Mol Cell Proteomics. 2018 Sep 10;17(12):2412–33. doi: 10.1074/mcp.RA118.001036 (PMC6283302; doi:10.1074/mcp.RA118.001036)
Supplement: supplemental Table S6 [file 140073_0_supp_183731_pd2z4x.xlsx]

## Sheet: Table S1-ALL peptides
Sequence	N-term cleavage window	C-term cleavage window	Amino acid before	First amino acid	Second amino acid	Second last amino acid	Last amino acid	Amino acid after	A Count	R Count	N Count	D Count	C Count	Q Count	E Count	G Count	H Count	I Count	L Count	K Count	M Count	F Count	P Count	S Count	T Count	W Count	Y Count	V Count	U Count	Length	Missed cleavages	Mass	Proteins	Leading razor protein	Start position	End position	Unique (Groups)	Unique (Proteins)	Charges	PEP	Score	Identification type 41_1	Identification type 41_2	Identification type 41_3	Identification type 42_1	Identification type 42_2	Identification type 42_3	Identification type 749_1	Identification type 749_2
AAAALILAGLVADGK	QVKATDLRAAAALILA	AGLVADGKTSVTELTH	R	A	A	G	K	T	6	0	0	1	0	0	0	2	0	1	3	1	0	0	0	0	0	0	0	1	0	15	0	1352.8	18787_01937	18787_01937	375	389	yes	yes	2	3.8752e-14	157.86	By MS/MS	By matching	By matching	By matching	By matching	By matching	By matching	By MS/MS
AAADLLGQPLYK	GVSIAVARAAADLLGQ	LLGQPLYKYLGGFNGK	R	A	A	Y	K	Y	3	0	0	1	0	1	0	1	0	0	3	1	0	0	1	0	0	0	1	0	0	12	0	1258.69	18787_00179	18787_00179	123	134	yes	yes	1;2;3	3.8627e-26	209.19	By MS/MS	By MS/MS	By MS/MS	By MS/MS	By MS/MS	By MS/MS	By MS/MS	By MS/MS
AAADLLGQPLYKYLGGFNGK	GVSIAVARAAADLLGQ	YLGGFNGKQLPVPMMN	R	A	A	G	K	Q	3	0	1	1	0	1	0	4	0	0	4	2	0	1	1	0	0	0	2	0	0	20	1	2095.11	18787_00179	18787_00179	123	142	yes	yes	2;3	4.8308e-32	168.42	By matching	By matching	By matching	By matching	By matching	By matching	By MS/MS	By matching
AAAELDISTVAIYSNEDK	EIAIRIFRAAAELDIS	AIYSNEDKSSLHRYKA	R	A	A	D	K	S	4	0	1	2	0	0	2	0	0	2	1	1	0	0	0	2	1	0	1	1	0	18	0	1908.93	18787_01626	18787_01626	22	39	yes	yes	2	1.7473e-20	153.21	By matching	By matching	By matching	By MS/MS	By matching	By matching	By matching	By MS/MS
AAAENEFVGLK	YEDEINKRAAAENEFV	ENEFVGLKKDVDSAYM	R	A	A	L	K	K	3	0	1	0	0	0	2	1	0	0	1	1	0	1	0	0	0	0	0	1	0	11	0	1147.59	CON__Q8BGZ7	CON__Q8BGZ7	248	258	yes	yes	3	0.17538	19.659	By matching	By matching	By matching	By matching	By matching	By matching	By matching	By matching
AAAENIIPNSTGAAK	KGDKRRARAAAENIIP	PNSTGAAKAIGKVIPE	R	A	A	A	K	A	5	0	2	0	0	0	1	1	0	2	0	1	0	0	1	1	1	0	0	0	0	15	0	1426.74	18787_00175	18787_00175	201	215	yes	yes	2;3	6.2029e-22	177.88	By MS/MS	By MS/MS	By MS/MS	By MS/MS	By MS/MS	By MS/MS	By MS/MS	By MS/MS
AAAENIIPNSTGAAKAIGK	KGDKRRARAAAENIIP	GAAKAIGKVIPEIDGK	R	A	A	G	K	V	6	0	2	0	0	0	1	2	0	3	0	2	0	0	1	1	1	0	0	0	0	19	1	1795.98	18787_00175	18787_00175	201	219	yes	yes	2;3	1.4979e-15	116.91	By matching	By matching	By matching	By matching	By matching	By matching	By MS/MS	By matching
AAAGGDEAAIFAGDLMR	KDVIVEIRAAAGGDEA	IFAGDLMRMYSKYAES	R	A	A	M	R	M	6	1	0	2	0	0	1	3	0	1	1	0	1	1	0	0	0	0	0	0	0	17	0	1634.77	18787_01919	18787_01919	116	132	yes	yes	2;3	6.9303e-09	111.22	By matching	By matching	By matching	By matching	By MS/MS	By matching	By matching	By matching
AAAIGAGTAGVAGAMAASK	KEHHNSKKAAAIGAGT	AGAMAASKAKKHSNDA	K	A	A	S	K	A	9	0	0	0	0	0	0	4	0	1	0	1	1	0	0	1	1	0	0	1	0	19	0	1544.8	18787_00951	18787_00951	205	223	yes	yes	2;3	1.6243e-43	195.77	By matching	By matching	By matching	By matching	By matching	By matching	By MS/MS	By MS/MS
AAALANFDLGK	YGFAQLKRAAALANFD	LANFDLGKLSEAKKDA	R	A	A	G	K	L	4	0	1	1	0	0	0	1	0	0	2	1	0	1	0	0	0	0	0	0	0	11	0	1089.58	18787_02363	18787_02363	53	63	yes	yes	1;2	1.4302e-06	151.83	By MS/MS	By MS/MS	By MS/MS	By MS/MS	By MS/MS	By MS/MS	By MS/MS	By MS/MS
AAALEEFDEVVQAQIDQAPLNPDTTNEEVAEAIER	TTPATTAKAAALEEFD	EVAEAIERINAAKVSG	K	A	A	E	R	I	7	1	2	3	0	3	7	0	0	2	2	0	0	1	2	0	2	0	0	3	0	35	0	3824.82	38877_02094	38877_02094	762	796	yes	yes	3;4	4.8164e-48	138.8	By matching	By matching	By matching	By matching	By matching	By matching	By matching	By matching
AAALKLSSDGTK	DFNEEGAKAAALKLSS	KLSSDGTKAIAIKADV	K	A	A	T	K	A	3	0	0	1	0	0	0	1	0	0	2	2	0	0	0	2	1	0	0	0	0	12	1	1160.64	18787_02274	18787_02274	43	54	yes	yes	2	0.00015863	127.78	By matching	By matching	By matching	By matching	By matching	By matching	By MS/MS	By matching
AAANIGLEPEEVAIITGIGCSGR	SVQAAIQKAAANIGLE	TGIGCSGRLSGYINSY	K	A	A	G	R	L	4	1	1	0	1	0	3	4	0	4	1	0	0	0	1	1	1	0	0	1	0	23	0	2297.17	18787_01309	18787_01309	31	53	yes	yes	2;3	1.935e-50	175	By MS/MS	By MS/MS	By MS/MS	By MS/MS	By MS/MS	By matching	By matching	By MS/MS
AAAPKATPVAPK	AALETQYKAAAPKATP	KATPVAPKAKTEATPK	K	A	A	P	K	A	5	0	0	0	0	0	0	0	0	0	0	2	0	0	3	0	1	0	0	1	0	12	1	1120.66	18787_01686;38882_01856	18787_01686	172	183	no	no	3	0.10768	33.968	By matching	By matching	By matching	By matching	By matching	By matching	By matching	By matching
AAAQNGWIDEER	SGEYSMTKAAAQNGWI	NGWIDEERVVMEQMVS	K	A	A	E	R	V	3	1	1	1	0	1	2	1	0	1	0	0	0	0	0	0	0	1	0	0	0	12	0	1358.62	18787_00587	18787_00587	282	293	yes	yes	2	5.308e-20	205.46	By MS/MS	By MS/MS	By matching	By MS/MS	By MS/MS	By matching	By matching	By MS/MS
AAAVQIHNLLGIQPFAR	ESAVDAAKAAAVQIHN	LGIQPFARCFEMKEAC	K	A	A	A	R	C	4	1	1	0	0	2	0	1	1	2	2	0	0	1	1	0	0	0	0	1	0	17	0	1818.03	18787_00361	18787_00361	87	103	yes	yes	2;3	1.8789e-44	210.34	By MS/MS	By MS/MS	By MS/MS	By MS/MS	By MS/MS	By MS/MS	By MS/MS	By MS/MS
AACEAYGYELDEETEK	FGGIRMAKAACEAYGY	ELDEETEKIFTDYRKT	K	A	A	E	K	I	3	0	0	1	1	0	5	1	0	0	1	1	0	0	0	0	1	0	2	0	0	16	0	1876.77	18787_01515	18787_01515	121	136	yes	yes	2;3	1.203e-22	180.7	By matching	By matching	By matching	By matching	By matching	By matching	By matching	By matching
AACEAYGYELDEETEKIFTDYR	FGGIRMAKAACEAYGY	EKIFTDYRKTHNQGVF	K	A	A	Y	R	K	3	1	0	2	1	0	5	1	0	1	1	1	0	1	0	0	2	0	3	0	0	22	1	2672.16	18787_01515	18787_01515	121	142	yes	yes	3	5.9903e-10	95.122	By matching	By matching	By matching	By matching	By matching	By matching	By matching	By matching
AACEAYGYELDEETEKIFTDYRK	FGGIRMAKAACEAYGY	KIFTDYRKTHNQGVFD	K	A	A	R	K	T	3	1	0	2	1	0	5	1	0	1	1	2	0	1	0	0	2	0	3	0	0	23	2	2800.25	18787_01515	18787_01515	121	143	yes	yes	4	4.6763e-08	74.561	By matching	By matching	By matching	By matching	By matching	By matching	By MS/MS	By matching
AADIVLSDDEIQYIDELFPIED	EQVVENIKAADIVLSD	DELFPIED________	K	A	A	E	D	-	2	0	0	5	0	1	3	0	0	4	2	0	0	1	1	1	0	0	1	1	0	22	0	2522.2	18787_00003	18787_00003	291	312	yes	yes	2	0.0032015	44.238	By matching	By matching	By matching	By matching	By matching	By matching	By matching	By matching
AADKGIVGTQVDTTQPSNVSEIKPR	RVDLPSEKAADKGIVG	NVSEIKPRMKRSADVT	K	A	A	P	R	M	2	1	1	2	0	2	1	2	0	2	0	2	0	0	2	2	3	0	0	3	0	25	2	2610.36	27969_01729	27969_01729	116	140	yes	yes	4	2.4193e-19	103.36	By matching	By matching	By matching	By MS/MS	By matching	By matching	By matching	By matching
AADLPANLIQAQR	INYYDSYRAADLPANL	ANLIQAQRDYFGAHTY	R	A	A	Q	R	D	4	1	1	1	0	2	0	0	0	1	2	0	0	0	1	0	0	0	0	0	0	13	0	1379.75	18787_00443	18787_00443	432	444	yes	yes	2;3	1.0183e-19	196.38	By MS/MS	By MS/MS	By MS/MS	By MS/MS	By MS/MS	By MS/MS	By MS/MS	By MS/MS
AADLPANLIQAQRDYFGAHTYER	INYYDSYRAADLPANL	FGAHTYERKDKEGVFH	R	A	A	E	R	K	5	2	1	2	0	2	1	1	1	1	2	0	0	1	1	0	1	0	2	0	0	23	1	2619.28	18787_00443	18787_00443	432	454	yes	yes	3;4	8.2182e-58	187.86	By matching	By matching	By matching	By matching	By matching	By matching	By MS/MS	By matching
AADNFLDPNK	KTRNGSMKAADNFLDP	DNFLDPNKASSLLSSG	K	A	A	N	K	A	2	0	2	2	0	0	0	0	0	0	1	1	0	1	1	0	0	0	0	0	0	10	0	1103.52	18787_01439	18787_01439	232	241	yes	yes	1;2	5.2031e-29	211.86	By MS/MS	By MS/MS	By MS/MS	By MS/MS	By MS/MS	By MS/MS	By MS/MS	By MS/MS
AADNFLDPNKASSLLSSGFSPDFATVITMDR	KTRNGSMKAADNFLDP	ATVITMDRKATKQQSN	K	A	A	D	R	K	4	1	2	4	0	0	0	1	0	1	3	1	1	3	2	5	2	0	0	1	0	31	1	3286.58	18787_01439	18787_01439	232	262	yes	yes	2;3;4;5	2.477e-131	236.23	By MS/MS	By MS/MS	By MS/MS	By MS/MS	By MS/MS	By MS/MS	By MS/MS	By MS/MS
AADNFLDPNKASSLLSSGFSPDFATVITMDRK	KTRNGSMKAADNFLDP	TVITMDRKATKQQSNI	K	A	A	R	K	A	4	1	2	4	0	0	0	1	0	1	3	2	1	3	2	5	2	0	0	1	0	32	2	3414.68	18787_01439	18787_01439	232	263	yes	yes	3;4;5	4.1943e-238	328.54	By MS/MS	By MS/MS	By MS/MS	By MS/MS	By MS/MS	By MS/MS	By MS/MS	By MS/MS
AADYAFSQMK	EDIKQTLKAADYAFSQ	DYAFSQMK________	K	A	A	M	K	-	3	0	0	1	0	1	0	0	0	0	0	1	1	1	0	1	0	0	1	0	0	10	0	1130.51	18787_02244	18787_02244	420	429	yes	yes	2	0.0014288	108.47	By matching	By matching	By matching	By matching	By matching	By MS/MS	By matching	By matching
AADYLVDIGPGAGEHGGQIVSSGTPQK	EHDDDTMRAADYLVDI	VSSGTPQKVMKDKKSL	R	A	A	Q	K	V	3	0	0	2	0	2	1	6	1	2	1	1	0	0	2	2	1	0	1	2	0	27	0	2623.29	18787_00160	18787_00160	553	579	yes	yes	3	5.611e-56	170.27	By matching	By matching	By matching	By matching	By matching	By matching	By matching	By matching
AAEAAYLLDEEMSEIKDEIQEAQK	EIQHRLERAAEAAYLL	DEIQEAQKYYTQKRSK	R	A	A	Q	K	Y	5	0	0	2	0	2	6	0	0	2	2	2	1	0	0	1	0	0	1	0	0	24	1	2723.28	18787_01733	18787_01733	175	198	yes	yes	3	1.2061e-74	213.48	By matching	By MS/MS	By matching	By matching	By matching	By matching	By matching	By MS/MS
AAEAENVDMR	RPDSGAKRAAEAENVD	EAENVDMRLHRVIYNV	R	A	A	M	R	L	3	1	1	1	0	0	2	0	0	0	0	0	1	0	0	0	0	0	0	1	0	10	0	1104.49	18787_01332	18787_01332	575	584	yes	yes	2	0.0016409	102.52	By matching	By matching	By matching	By matching	By matching	By matching	By matching	By matching
AAEEAGYVAAPEK	FVLEDKGKAAEEAGYV	GYVAAPEKTYKSQLDD	K	A	A	E	K	T	5	0	0	0	0	0	3	1	0	0	0	1	0	0	1	0	0	0	1	1	0	13	0	1304.62	18787_01039	18787_01039	282	294	yes	yes	2	9.5448e-05	106.55	By MS/MS	By MS/MS	By matching	By matching	By matching	By matching	By matching	By matching
AAEELEKDGYSVEVIDLR	AMVQESMKAAEELEKD	SVEVIDLRTVQPIDVD	K	A	A	L	R	T	2	1	0	2	0	0	4	1	0	1	2	1	0	0	0	1	0	0	1	2	0	18	1	2035.01	18787_01645	18787_01645	220	237	yes	yes	2;3	1.214e-94	279.53	By MS/MS	By MS/MS	By MS/MS	By MS/MS	By MS/MS	By MS/MS	By matching	By MS/MS
AAEELKDIAK	TCTQQDVKAAEELKDI	EELKDIAKVDIQKYGL	K	A	A	A	K	V	3	0	0	1	0	0	2	0	0	1	1	2	0	0	0	0	0	0	0	0	0	10	1	1086.59	18787_01751	18787_01751	165	174	yes	yes	2;3	1.2785e-09	180.66	By MS/MS	By MS/MS	By MS/MS	By MS/MS	By MS/MS	By MS/MS	By MS/MS	By matching
AAEESREQIEDAIQGADMVFVTSGMGGGTGTGAAPVVAK	ANPEIGKKAAEESREQ	GAAPVVAKIAKEMGAL	K	A	A	A	K	I	7	1	0	2	0	2	4	7	0	2	0	1	2	1	1	2	3	0	0	4	0	39	1	3806.81	18787_01414	18787_01414	81	119	yes	yes	3	7.1523e-28	100.44	By matching	By matching	By matching	By matching	By matching	By matching	By MS/MS	By matching
AAEKGAHVDLFSVVPVKR	AGLMSTIKAAEKGAHV	FSVVPVKRSHSVCAQG	K	A	A	K	R	S	3	1	0	1	0	0	1	1	1	0	1	2	0	1	1	1	0	0	0	4	0	18	2	1922.07	18787_01593	18787_01593	22	39	yes	yes	4	0.13123	20.251	By matching	By matching	By matching	By matching	By matching	By matching	By MS/MS	By matching
AAELADKCIEIGVSYLK	DEISKIRKAAELADKC	EIGVSYLKEGVTEREV	K	A	A	L	K	E	3	0	0	1	1	0	2	1	0	2	2	2	0	0	0	1	0	0	1	1	0	17	1	1878.98	18787_00625	18787_00625	142	158	yes	yes	3	0.0038243	44.775	By matching	By matching	By matching	By MS/MS	By matching	By matching	By matching	By matching
AAELEDIIHNK	PSNPEDVRAAELEDII	LEDIIHNKFILDATYL	R	A	A	N	K	F	2	0	1	1	0	0	2	0	1	2	1	1	0	0	0	0	0	0	0	0	0	11	0	1251.65	18787_00922	18787_00922	234	244	yes	yes	2	1.0346e-30	170.52	By matching	By matching	By matching	By matching	By matching	By matching	By matching	By matching
AAELEGEFAEMNGWNAEADAANLLSGLGIDPTLHDKK	FSDEDGIRAAELEGEF	DPTLHDKKMAELENNQ	R	A	A	K	K	M	7	0	3	3	0	0	5	4	1	1	5	2	1	1	1	1	1	1	0	0	0	37	1	3896.85	18787_01037	18787_01037	116	152	yes	yes	3	0.17423	1.01	By matching	By matching	By matching	By matching	By matching	By matching	By matching	By matching
AAELELPLTK	GHPTLRQKAAELELPL	ELELPLTKEEKETLIA	K	A	A	T	K	E	2	0	0	0	0	0	2	0	0	0	3	1	0	0	1	0	1	0	0	0	0	10	0	1083.62	18787_01648	18787_01648	19	28	yes	yes	2	3.1685e-07	164.64	By matching	By matching	By matching	By matching	By matching	By matching	By matching	By matching
AAELELPLTKEEK	GHPTLRQKAAELELPL	LPLTKEEKETLIAMRE	K	A	A	E	K	E	2	0	0	0	0	0	4	0	0	0	3	2	0	0	1	0	1	0	0	0	0	13	1	1469.8	18787_01648	18787_01648	19	31	yes	yes	2	4.6367e-05	118.51	By matching	By matching	By matching	By matching	By matching	By matching	By matching	By matching
AAELELPLTKEEKETLIAMR	GHPTLRQKAAELELPL	KETLIAMREFLVNSQD	K	A	A	M	R	E	3	1	0	0	0	0	5	0	0	1	4	2	1	0	1	0	2	0	0	0	0	20	2	2284.23	18787_01648	18787_01648	19	38	yes	yes	3;4	2.0149e-27	144.72	By matching	By matching	By matching	By matching	By matching	By matching	By matching	By matching
AAELQYGTIPQLEK	QTNNNLEKAAELQYGT	GTIPQLEKELRELEDN	K	A	A	E	K	E	2	0	0	0	0	2	2	1	0	1	2	1	0	0	1	0	1	0	1	0	0	14	0	1559.82	18787_00281	18787_00281	497	510	yes	yes	2	3.2497e-13	171.76	By matching	By matching	By MS/MS	By matching	By MS/MS	By matching	By matching	By matching
AAEMLDKPIEDLR	SHKFVSQRAAEMLDKP	DKPIEDLRIISCHIGN	R	A	A	L	R	I	2	1	0	2	0	0	2	0	0	1	2	1	1	0	1	0	0	0	0	0	0	13	1	1499.77	18787_00628	18787_00628	190	202	yes	yes	2;3	3.2217e-07	155.64	By MS/MS	By MS/MS	By MS/MS	By MS/MS	By MS/MS	By MS/MS	By MS/MS	By MS/MS
AAEMLDKPIEDLRIISCHIGNGASIAAIDGGK	SHKFVSQRAAEMLDKP	IAAIDGGKSIDTSMGF	R	A	A	G	K	S	5	1	1	3	1	0	2	4	1	6	2	2	1	0	1	2	0	0	0	0	0	32	2	3334.7	18787_00628	18787_00628	190	221	yes	yes	4	5.4952e-12	78.531	By matching	By matching	By matching	By matching	By matching	By matching	By MS/MS	By matching
AAEVVLEAAMK	SAQESSKRAAEVVLEA	VVLEAAMKAGAPKDII	R	A	A	M	K	A	4	0	0	0	0	0	2	0	0	0	1	1	1	0	0	0	0	0	0	2	0	11	0	1130.6	24749_02633	24749_02633	161	171	yes	yes	2	0.00042534	78.83	By matching	By matching	By matching	By matching	By matching	By matching	By matching	By matching
AAFGFEGTPIHIIAR	RYLENQIRAAFGFEGT	TPIHIIARKRN_____	R	A	A	A	R	K	3	1	0	0	0	0	1	2	1	3	0	0	0	2	1	0	1	0	0	0	0	15	0	1598.86	18787_00956	18787_00956	419	433	yes	yes	3	9.1365e-05	84.753	By matching	By matching	By matching	By matching	By matching	By matching	By MS/MS	By matching
AAFGGSGGRGSSSGGGYSSGSSSYGSGGR	ISSNVASKAAFGGSGG	SSYGSGGRQSGSRGGS	K	A	A	G	R	Q	2	2	0	0	0	0	0	12	0	0	0	0	0	1	0	10	0	0	2	0	0	29	1	2500.06	CON__P35908	CON__P35908	522	550	yes	yes	3	2.0611e-76	189.45	By matching	By matching	By matching	By matching	By matching	By matching	By MS/MS	By matching
AAFIGDSSLVEDSSPK	ISKVGKGKAAFIGDSS	LVEDSSPKYVREDNGE	K	A	A	P	K	Y	2	0	0	2	0	0	1	1	0	1	1	1	0	1	1	4	0	0	0	1	0	16	0	1621.78	18787_02290	18787_02290	273	288	yes	yes	2	2.1591e-17	162.29	By matching	By matching	By MS/MS	By MS/MS	By MS/MS	By matching	By matching	By matching
AAFLYLEDIQEK	RIEALTGKAAFLYLED	YLEDIQEKFNTMKSQL	K	A	A	E	K	F	2	0	0	1	0	1	2	0	0	1	2	1	0	1	0	0	0	0	1	0	0	12	0	1438.73	18787_00547	18787_00547	704	715	yes	yes	2	2.6633e-06	144.1	By MS/MS	By MS/MS	By MS/MS	By MS/MS	By MS/MS	By MS/MS	By matching	By matching
AAFTECCQAADK	LFFAKRYKAAFTECCQ	ECCQAADKAACLLPKL	K	A	A	D	K	A	4	0	0	1	2	1	1	0	0	0	0	1	0	1	0	0	1	0	0	0	0	12	0	1370.56	CON__P02768-1	CON__P02768-1	187	198	yes	yes	2	1.1609e-19	204.32	By MS/MS	By MS/MS	By MS/MS	By matching	By MS/MS	By matching	By matching	By MS/MS
AAFTVASIDLGAHPEFLGK	EKNSTRTRAAFTVASI	AHPEFLGKNDIQLGKK	R	A	A	G	K	N	4	0	0	1	0	0	1	2	1	1	2	1	0	2	1	1	1	0	0	1	0	19	0	1943.02	18787_01157	18787_01157	67	85	yes	yes	2;3	4.8681e-27	153.21	By matching	By matching	By matching	By matching	By matching	By matching	By matching	By matching
AAGADFVK	VKASELTKAAGADFVK	AAGADFVKTSTGFAGG	K	A	A	V	K	T	3	0	0	1	0	0	0	1	0	0	0	1	0	1	0	0	0	0	0	1	0	8	0	777.402	18787_02284;18787_01900;38884_02592	18787_02284	144	151	no	no	2	0.02514	73.665	By matching	By matching	By MS/MS	By MS/MS	By MS/MS	By MS/MS	By matching	By matching
AAGDNNELYKIEDASHVDLYDIPEYVNQVLPK	YSVDAVEKAAGDNNEL	YVNQVLPKLESFYKET	K	A	A	P	K	L	3	0	3	4	0	1	3	1	1	2	3	2	0	0	2	1	0	0	3	3	0	32	1	3631.77	27969_00253	27969_00253	264	295	yes	yes	3;4	4.9821e-34	119.42	By MS/MS	By MS/MS	By matching	By MS/MS	By matching	By matching	By matching	By matching
AAGGFIIQVMPGAK	VNPDNTIKAAGGFIIQ	IQVMPGAKDETISKLE	K	A	A	A	K	D	3	0	0	0	0	1	0	3	0	2	0	1	1	1	1	0	0	0	0	1	0	14	0	1358.74	18787_02404	18787_02404	173	186	yes	yes	2	6.8073e-08	133.32	By matching	By matching	By matching	By matching	By matching	By matching	By matching	By MS/MS
AAGGFIIQVMPGAKDETISK	VNPDNTIKAAGGFIIQ	AKDETISKLEKAISEM	K	A	A	S	K	L	3	0	0	1	0	1	1	3	0	3	0	2	1	1	1	1	1	0	0	1	0	20	1	2032.07	18787_02404	18787_02404	173	192	yes	yes	3	0.0019392	46.953	By matching	By matching	By matching	By matching	By matching	By matching	By matching	By matching
AAGIEKGSGEPNKTK	PAPVLLKKAAGIEKGS	SGEPNKTKVGTVTKDQ	K	A	A	T	K	V	2	0	1	0	0	0	2	3	0	1	0	3	0	0	1	1	1	0	0	0	0	15	2	1485.78	18787_02086	18787_02086	82	96	yes	yes	3	0.062	42.242	By matching	By matching	By matching	By matching	By matching	By matching	By matching	By MS/MS
AAGNINSGYER	DKDTLVLKAAGNINSG	NINSGYERPNPKDYDF	K	A	A	E	R	P	2	1	2	0	0	0	1	2	0	1	0	0	0	0	0	1	0	0	1	0	0	11	0	1150.54	18787_00699	18787_00699	81	91	yes	yes	2	1.8325e-17	205.56	By matching	By MS/MS	By MS/MS	By MS/MS	By MS/MS	By MS/MS	By matching	By MS/MS
AAGNINSGYERPNPK	DKDTLVLKAAGNINSG	GYERPNPKDYDFSKIY	K	A	A	P	K	D	2	1	3	0	0	0	1	2	0	1	0	1	0	0	2	1	0	0	1	0	0	15	1	1586.78	18787_00699	18787_00699	81	95	yes	yes	2;3	1.2227e-138	317.36	By MS/MS	By MS/MS	By MS/MS	By MS/MS	By MS/MS	By MS/MS	By MS/MS	By MS/MS
AAGNINSGYERPNPKDYDFSK	DKDTLVLKAAGNINSG	PKDYDFSKIYWGAKYN	K	A	A	S	K	I	2	1	3	2	0	0	1	2	0	1	0	2	0	1	2	2	0	0	2	0	0	21	2	2342.09	18787_00699	18787_00699	81	101	yes	yes	2;3;4	4.9836e-151	311.16	By matching	By matching	By matching	By matching	By matching	By matching	By MS/MS	By matching
AAGNINSGYK	DKDTLVLKAAGNINSG	GNINSGYKKPNPKDYN	K	A	A	Y	K	K	2	0	2	0	0	0	0	2	0	1	0	1	0	0	0	1	0	0	1	0	0	10	0	993.488	38876_01898	38876_01898	81	90	yes	yes	2	0.016222	66.19	By matching	By matching	By matching	By matching	By matching	By matching	By matching	By matching
AAGVEEFK	AVVQDALRAAGVEEFK	AAGVEEFKVAEFEMLP	R	A	A	F	K	V	2	0	0	0	0	0	2	1	0	0	0	1	0	1	0	0	0	0	0	1	0	8	0	849.423	18787_00070	18787_00070	186	193	yes	yes	2	0.0039098	95.741	By matching	By matching	By matching	By matching	By matching	By matching	By matching	By matching
AAHIDTSYIIK	DFILEDFKAAHIDTSY	IDTSYIIKTAEAKTGQ	K	A	A	I	K	T	2	0	0	1	0	0	0	0	1	3	0	1	0	0	0	1	1	0	1	0	0	11	0	1230.66	18787_01471	18787_01471	78	88	yes	yes	2	0.077031	49.189	By matching	By matching	By matching	By matching	By matching	By matching	By matching	By matching
AAHITDYSNASR	LVWKLSGKAAHITDYS	TDYSNASRTLMFNIHD	K	A	A	S	R	T	3	1	1	1	0	0	0	0	1	1	0	0	0	0	0	2	1	0	1	0	0	12	0	1304.61	18787_01300	18787_01300	176	187	yes	yes	3	0.0020323	74.611	By matching	By matching	By matching	By matching	By MS/MS	By matching	By matching	By matching
AAHPNTIIFLTADAFGVIPPISK	DNIVVPSKAAHPNTII	GVIPPISKLNKDQAMY	K	A	A	S	K	L	4	0	1	1	0	0	0	1	1	4	1	1	0	2	3	1	2	0	0	1	0	23	0	2392.32	18787_02471	18787_02471	338	360	yes	yes	2;3	1.567e-64	192.58	By MS/MS	By MS/MS	By matching	By MS/MS	By MS/MS	By matching	By MS/MS	By MS/MS
AAHVENHEANVVTASDSPDNGNVQHDR	NKKENDNKAAHVENHE	NGNVQHDRNELQAFFD	K	A	A	D	R	N	4	1	4	3	0	1	2	1	3	0	0	0	0	0	1	2	1	0	0	4	0	27	0	2882.29	18787_00995;24749_01078	18787_00995	154	180	yes	no	3;4;5	9.9226e-182	304.15	By matching	By matching	By matching	By matching	By matching	By matching	By matching	By matching
AAIDTHGVGAGAVR	EDLKSAAKAAIDTHGV	GVGAGAVRTINGTLDL	K	A	A	V	R	T	4	1	0	1	0	0	0	3	1	1	0	0	0	0	0	0	1	0	0	2	0	14	0	1293.68	18787_02099	18787_02099	66	79	yes	yes	2;3	2.5378e-40	227.06	By MS/MS	By MS/MS	By MS/MS	By MS/MS	By MS/MS	By MS/MS	By MS/MS	By MS/MS
AAIEAAGGKIEE	LRVTKGARAAIEAAGG	AAGGKIEE________	R	A	A	E	E	-	4	0	0	0	0	0	3	2	0	2	0	1	0	0	0	0	0	0	0	0	0	12	1	1157.59	38888_02691	38888_02691	79	90	yes	yes	2	0.0079188	80.187	By MS/MS	By matching	By matching	By matching	By matching	By matching	By matching	By matching
AAIEMLTSSFR	GGSYLGARAAIEMLTS	EMLTSSFRNSNEYPEI	R	A	A	F	R	N	2	1	0	0	0	0	1	0	0	1	1	0	1	1	0	2	1	0	0	0	0	11	0	1224.62	18787_00268	18787_00268	90	100	yes	yes	2	5.0953e-08	172.61	By MS/MS	By MS/MS	By MS/MS	By MS/MS	By MS/MS	By MS/MS	By MS/MS	By MS/MS
AAIFDAHLLVLDDPELIQPIQDK	EVQLGADKAAIFDAHL	LIQPIQDKIKNENANA	K	A	A	D	K	I	3	0	0	4	0	2	1	0	1	3	4	1	0	1	2	0	0	0	0	1	0	23	0	2573.37	18787_01655	18787_01655	72	94	yes	yes	2;3	1.0018e-112	262.98	By MS/MS	By MS/MS	By MS/MS	By MS/MS	By MS/MS	By MS/MS	By matching	By MS/MS
AAIFDAHLLVLDDPELIQPIQDKIK	EVQLGADKAAIFDAHL	QPIQDKIKNENANAAS	K	A	A	I	K	N	3	0	0	4	0	2	1	0	1	4	4	2	0	1	2	0	0	0	0	1	0	25	1	2814.55	18787_01655	18787_01655	72	96	yes	yes	4	1.205e-44	158.65	By matching	By matching	By matching	By matching	By matching	By matching	By matching	By matching
AAIISLTK	LHDYAASKAAIISLTK	AAIISLTKSFSEELGP	K	A	A	T	K	S	2	0	0	0	0	0	0	0	0	2	1	1	0	0	0	1	1	0	0	0	0	8	0	815.512	18787_00792	18787_00792	203	210	yes	yes	1;2	0.0022582	107.01	By matching	By matching	By matching	By matching	By matching	By matching	By matching	By matching
AAILPLSK	HPALAPYKAAILPLSK	AAILPLSKKLSGEAIK	K	A	A	S	K	K	2	0	0	0	0	0	0	0	0	1	2	1	0	0	1	1	0	0	0	0	0	8	0	811.517	18787_00496	18787_00496	373	380	yes	yes	1;2	0.0021509	95.815	By MS/MS	By MS/MS	By MS/MS	By MS/MS	By MS/MS	By MS/MS	By matching	By MS/MS
AAINENTAAVLVEPIQGEAGINIPPEGYLK	FGDVDALKAAINENTA	IPPEGYLKAIRELCDE	K	A	A	L	K	A	5	0	3	0	0	1	4	3	0	4	2	1	0	0	3	0	1	0	1	2	0	30	0	3090.62	18787_00263	18787_00263	181	210	yes	yes	2;3	9.0632e-52	156.08	By MS/MS	By MS/MS	By MS/MS	By MS/MS	By MS/MS	By MS/MS	By matching	By MS/MS
AAIQYAIDNNR	EGTERLVRAAIQYAID	QYAIDNNRKSVTLVHK	R	A	A	N	R	K	3	1	2	1	0	1	0	0	0	2	0	0	0	0	0	0	0	0	1	0	0	11	0	1247.63	18787_00612	18787_00612	202	212	yes	yes	2	0.05395	51.286	By matching	By matching	By matching	By matching	By matching	By matching	By matching	By matching
AAIQYAIDNNRK	EGTERLVRAAIQYAID	YAIDNNRKSVTLVHKG	R	A	A	R	K	S	3	1	2	1	0	1	0	0	0	2	0	1	0	0	0	0	0	0	1	0	0	12	1	1375.72	18787_00612	18787_00612	202	213	yes	yes	2;3	2.4975e-05	121.68	By matching	By matching	By matching	By matching	By matching	By matching	By MS/MS	By matching
AAITHLLNQEISVDVPATLLHK	LAFGEKKRAAITHLLN	VPATLLHKHPNVEIYL	R	A	A	H	K	H	3	0	1	1	0	1	1	0	2	2	4	1	0	0	1	1	2	0	0	2	0	22	0	2382.33	18787_02117	18787_02117	205	226	yes	yes	3	0.0043875	40.986	By matching	By matching	By matching	By matching	By matching	By matching	By matching	By matching
AAITMAINSLSYSEK	VEKEARDKAAITMAIN	NSLSYSEKEAIEHIFE	K	A	A	E	K	E	3	0	1	0	0	0	1	0	0	2	1	1	1	0	0	3	1	0	1	0	0	15	0	1597.8	18787_01346	18787_01346	170	184	yes	yes	2	4.3593e-85	271.73	By MS/MS	By MS/MS	By matching	By MS/MS	By MS/MS	By MS/MS	By matching	By MS/MS
AAITTAETATSIK	YQNPKVVKAAITTAET	AETATSIKNIFSSFTS	K	A	A	I	K	N	4	0	0	0	0	0	1	0	0	2	0	1	0	0	0	1	4	0	0	0	0	13	0	1276.69	18787_00703	18787_00703	413	425	yes	yes	2	1.6694e-06	141.37	By matching	By matching	By matching	By matching	By matching	By matching	By MS/MS	By MS/MS
AAKPELAHTLNGSGLAVGR	NIRFKRDKAAKPELAH	GSGLAVGRTFAAIVEN	K	A	A	G	R	T	4	1	1	0	0	0	1	3	1	0	3	1	0	0	1	1	1	0	0	1	0	19	1	1861.02	18787_01245	18787_01245	373	391	yes	yes	2;3;4	1.9044e-63	226.72	By MS/MS	By MS/MS	By MS/MS	By matching	By MS/MS	By MS/MS	By matching	By MS/MS
AALAVGADGVMAEVHPDPSVALSDAGQQMDLDEFQAFYDELK	DIMLPTAKAALAVGAD	QAFYDELKPLSDLYNA	K	A	A	L	K	P	8	0	0	6	0	3	3	3	1	0	4	1	2	2	2	2	0	0	1	4	0	42	0	4420.05	18787_00653	18787_00653	310	351	yes	yes	3;4	0.13214	0.23131	By MS/MS	By matching	By matching	By matching	By MS/MS	By MS/MS	By matching	By matching
AALDNIDESNNNQLDAIR	KPKVRRKRAALDNIDE	NNQLDAIRNTLDTTQD	R	A	A	I	R	N	3	1	4	3	0	1	1	0	0	2	2	0	0	0	0	1	0	0	0	0	0	18	0	1984.94	38883_00153;18787_00672	38883_00153	1418	1435	yes	no	2	1.2359e-67	250.26	By matching	By matching	By matching	By matching	By matching	By matching	By matching	By matching
AALEKSLEDTKNR	LQSQLSKKAALEKSLE	SLEDTKNRYCGQLQMI	K	A	A	N	R	Y	2	1	1	1	0	0	2	0	0	0	2	2	0	0	0	1	1	0	0	0	0	13	2	1473.78	CON__P35527	CON__P35527	392	404	yes	yes	3	0.026816	51.009	By matching	By matching	By matching	By matching	By matching	By matching	By matching	By matching
AALLYTLEEECIK	YNDNERLKAALLYTLE	TLEEECIKQGHTYLPI	K	A	A	I	K	Q	2	0	0	0	1	0	3	0	0	1	3	1	0	0	0	0	1	0	1	0	0	13	0	1551.79	18787_00548	18787_00548	226	238	yes	yes	2	8.2817e-06	100.38	By matching	By matching	By matching	By matching	By matching	By matching	By matching	By matching
AALTIDEK	KVSKALHKAALTIDEK	AALTIDEKGTEAVGST	K	A	A	E	K	G	2	0	0	1	0	0	1	0	0	1	1	1	0	0	0	0	1	0	0	0	0	8	0	859.465	CON__P34955	CON__P34955	358	365	yes	yes	2	0.0016518	123.72	By matching	By MS/MS	By MS/MS	By matching	By MS/MS	By matching	By matching	By matching
AALTMAMVNSGDMIDLSDIK	QDMNDDERAALTMAMV	MIDLSDIKGVKVDKHS	R	A	A	I	K	G	3	0	1	3	0	0	0	1	0	2	2	1	3	0	0	2	1	0	0	1	0	20	0	2095	18787_01901	18787_01901	56	75	yes	yes	2	4.3052e-17	126.84	By matching	By matching	By matching	By matching	By matching	By matching	By matching	By matching
AAMAGDGQVTLGQQVIMK	YAVRHNGKAAMAGDGQ	LGQQVIMKQTARKVRR	K	A	A	M	K	Q	3	0	0	1	0	3	0	3	0	1	1	1	2	0	0	0	1	0	0	2	0	18	0	1816.92	18787_01348	18787_01348	20	37	yes	yes	2;3	1.6354e-129	303.07	By matching	By matching	By matching	By matching	By matching	By matching	By MS/MS	By MS/MS
AAMALNMEIATESK	RAVDWAMRAAMALNME	MEIATESKFDRKNYFY	R	A	A	S	K	F	4	0	1	0	0	0	2	0	0	1	1	1	2	0	0	1	1	0	0	0	0	14	0	1478.71	18787_02209	18787_02209	62	75	yes	yes	2	1.4055e-05	111.54	By matching	By matching	By matching	By matching	By matching	By matching	By matching	By matching
AAMNADTDGLAGLQQMAGDATLLYYTTDEAK	PTALRFLKAAMNADTD	YYTTDEAKEGRDAFKE	K	A	A	A	K	E	7	0	1	4	0	2	1	3	0	0	4	1	2	0	0	0	4	0	2	0	0	31	0	3218.47	18787_01693	18787_01693	222	252	yes	yes	2;3;4	8.407e-100	201.1	By MS/MS	By MS/MS	By MS/MS	By MS/MS	By MS/MS	By MS/MS	By matching	By MS/MS
AAMNADTDGLAGLQQMAGDATLLYYTTDEAKEGR	PTALRFLKAAMNADTD	TDEAKEGRDAFKEKRD	K	A	A	G	R	D	7	1	1	4	0	2	2	4	0	0	4	1	2	0	0	0	4	0	2	0	0	34	1	3560.64	18787_01693	18787_01693	222	255	yes	yes	3	2.1146e-46	142.72	By matching	By matching	By matching	By matching	By matching	By matching	By MS/MS	By matching
AAMSVLIGTNTAEAHPVIASR	GSIEDLEKAAMSVLIG	AHPVIASRMKRAQKLF	K	A	A	S	R	M	5	1	1	0	0	0	1	1	1	2	1	0	1	0	1	2	2	0	0	2	0	21	0	2108.1	18787_00811	18787_00811	417	437	yes	yes	3	7.321e-10	84.166	By matching	By matching	By matching	By matching	By matching	By matching	By matching	By matching
AANDLLQK	DRKEEGLKAANDLLQK	AANDLLQKANANPVIT	K	A	A	Q	K	A	2	0	1	1	0	1	0	0	0	0	2	1	0	0	0	0	0	0	0	0	0	8	0	871.476	18787_01896	18787_01896	314	321	yes	yes	2	0.0020794	108.81	By MS/MS	By matching	By matching	By matching	By matching	By matching	By matching	By matching
AANDTEDIGKGNDVEIIK	NPLLENAKAANDTEDI	GNDVEIIKRTEDKTSN	K	A	A	I	K	R	2	0	2	3	0	0	2	2	0	3	0	2	0	0	0	0	1	0	0	1	0	18	1	1900.94	18787_00700	18787_00700	29	46	yes	yes	2;3	2.425e-95	282.86	By MS/MS	By MS/MS	By MS/MS	By MS/MS	By MS/MS	By matching	By MS/MS	By MS/MS
AANDTEDIGKGNDVEIIKR	NPLLENAKAANDTEDI	NDVEIIKRTEDKTSNK	K	A	A	K	R	T	2	1	2	3	0	0	2	2	0	3	0	2	0	0	0	0	1	0	0	1	0	19	2	2057.04	18787_00700	18787_00700	29	47	yes	yes	2;3;4	2.2831e-63	229.6	By MS/MS	By MS/MS	By MS/MS	By MS/MS	By MS/MS	By MS/MS	By MS/MS	By matching
AANIIPDYTHAR	GVILDGGKAANIIPDY	IPDYTHARFYTRAMTR	K	A	A	A	R	F	3	1	1	1	0	0	0	0	1	2	0	0	0	0	1	0	1	0	1	0	0	12	0	1340.68	18787_01904	18787_01904	228	239	yes	yes	3	0.0093267	55.261	By matching	By matching	By matching	By matching	By matching	By matching	By MS/MS	By MS/MS
AANIVDETYEYILTVVK	DEIALIQKAANIVDET	EYILTVVKAGMTEKEL	K	A	A	V	K	A	2	0	1	1	0	0	2	0	0	2	1	1	0	0	0	0	2	0	2	3	0	17	0	1940.01	18787_00462	18787_00462	138	154	yes	yes	2;3	1.9771e-79	256.18	By MS/MS	By MS/MS	By MS/MS	By MS/MS	By MS/MS	By MS/MS	By matching	By MS/MS
AANKTGNAQVNQKVDTTQVNGDTR	DPAIVQPKAANKTGNA	TQVNGDTRETQSTTSN	K	A	A	T	R	E	3	1	4	2	0	3	0	2	0	0	0	2	0	0	0	0	4	0	0	3	0	24	2	2529.25	18787_01686;38882_01856	18787_01686	82	105	no	no	3;4	6.886e-259	364.55	By matching	By matching	By matching	By matching	By matching	By matching	By MS/MS	By matching
AANVLSEHAEVDKGDR	DMQRLSNKAANVLSEH	AEVDKGDRVFIFMSRT	K	A	A	D	R	V	3	1	1	2	0	0	2	1	1	0	1	1	0	0	0	1	0	0	0	2	0	16	1	1709.83	18787_00649	18787_00649	86	101	yes	yes	3;4	2.1089e-14	151.44	By matching	By MS/MS	By MS/MS	By matching	By MS/MS	By matching	By matching	By MS/MS
AAPAEGDGEIHK	SYHGRIQRAAPAEGDG	EGDGEIHKLVQNKIIE	R	A	A	H	K	L	3	0	0	1	0	0	2	2	1	1	0	1	0	0	1	0	0	0	0	0	0	12	0	1193.57	18787_01016	18787_01016	907	918	yes	yes	2;3	7.2316e-06	142.1	By MS/MS	By MS/MS	By MS/MS	By MS/MS	By MS/MS	By MS/MS	By matching	By matching
AAPAEGDGEIHKLVQNK	SYHGRIQRAAPAEGDG	IHKLVQNKIIENALKN	R	A	A	N	K	I	3	0	1	1	0	1	2	2	1	1	1	2	0	0	1	0	0	0	0	1	0	17	1	1775.92	18787_01016	18787_01016	907	923	yes	yes	3	6.1546e-07	96.208	By matching	By matching	By matching	By matching	By matching	By matching	By MS/MS	By matching
AAPTSTTPPSNDK	KVLPHHDKAAPTSTTP	TTPPSNDKTAPKSTKA	K	A	A	D	K	T	2	0	1	1	0	0	0	0	0	0	0	1	0	0	3	2	3	0	0	0	0	13	0	1285.62	18787_02046	18787_02046	184	196	yes	yes	2	1.5849e-34	176.99	By matching	By matching	By matching	By matching	By matching	By matching	By MS/MS	By MS/MS
AAPTSTTPPSNDKTAPK	KVLPHHDKAAPTSTTP	SNDKTAPKSTKAQDAT	K	A	A	P	K	S	3	0	1	1	0	0	0	0	0	0	0	2	0	0	4	2	4	0	0	0	0	17	1	1682.85	18787_02046	18787_02046	184	200	yes	yes	2;3	4.5793e-28	185.99	By matching	By matching	By matching	By matching	By matching	By matching	By MS/MS	By MS/MS
AAPTSTTPPSNDKTAPKSTK	KVLPHHDKAAPTSTTP	KTAPKSTKAQDATTDK	K	A	A	T	K	A	3	0	1	1	0	0	0	0	0	0	0	3	0	0	4	3	5	0	0	0	0	20	2	1999.02	18787_02046	18787_02046	184	203	yes	yes	3;4	2.086e-16	119.38	By matching	By matching	By matching	By matching	By matching	By matching	By MS/MS	By matching
AAQLGQKVTIVEK	GGYVAAIRAAQLGQKV	QKVTIVEKGNLGGVCL	R	A	A	E	K	G	2	0	0	0	0	2	1	1	0	1	1	2	0	0	0	0	1	0	0	2	0	13	1	1383.81	18787_01643	18787_01643	28	40	yes	yes	2;3	5.0643e-07	153.09	By matching	By matching	By matching	By matching	By matching	By matching	By MS/MS	By matching
AAQLSEIFANR	FYNFRPDRAAQLSEIF	LSEIFANRAFEGFKVE	R	A	A	N	R	A	3	1	1	0	0	1	1	0	0	1	1	0	0	1	0	1	0	0	0	0	0	11	0	1218.64	18787_00178	18787_00178	261	271	yes	yes	2;3	8.8099e-33	234.65	By MS/MS	By MS/MS	By MS/MS	By MS/MS	By MS/MS	By MS/MS	By MS/MS	By MS/MS
AAQMYGINEVYLISHALLETGNGTSQLAK	NQGAAFNKAAQMYGIN	NGTSQLAKGADVVNNK	K	A	A	A	K	G	4	0	2	0	0	2	2	3	1	2	4	1	1	0	0	2	2	0	2	1	0	29	0	3091.56	18787_01686;38882_01856	18787_01686	1111	1139	no	no	2;3;4	1.9095e-267	349.24	By MS/MS	By MS/MS	By MS/MS	By MS/MS	By MS/MS	By MS/MS	By MS/MS	By MS/MS
AAQMYGINEVYLISHALLETGNGTSQLAKGADVVNNK	NQGAAFNKAAQMYGIN	GADVVNNKVVTNSNTK	K	A	A	N	K	V	5	0	4	1	0	2	2	4	1	2	4	2	1	0	0	2	2	0	2	3	0	37	1	3888.97	18787_01686;38882_01856	18787_01686	1111	1147	no	no	4	2.9298e-19	85.998	By matching	By matching	By matching	By matching	By matching	By matching	By MS/MS	By matching
AAQSLELDERPLDEISDVTDLK	FKISAYRKAAQSLELD	ISDVTDLKGIGKGVAE	K	A	A	L	K	G	2	1	0	4	0	1	3	0	0	1	4	1	0	0	1	2	1	0	0	1	0	22	1	2456.23	18787_01598	18787_01598	33	54	yes	yes	3	1.4558e-46	178.19	By matching	By matching	By matching	By matching	By matching	By matching	By matching	By matching
AAQSNLIHSNK	LAVKLVDKAAQSNLIH	SNLIHSNKADRIKSQL	K	A	A	N	K	A	2	0	2	0	0	1	0	0	1	1	1	1	0	0	0	2	0	0	0	0	0	11	0	1181.62	18787_00516	18787_00516	60	70	yes	yes	2;3	2.8244e-32	228.73	By matching	By matching	By matching	By matching	By matching	By matching	By matching	By matching
AASAAEAYGTDNAK	FCDVDISKAASAAEAY	AYGTDNAKVYDDYKAL	K	A	A	A	K	V	6	0	1	1	0	0	1	1	0	0	0	1	0	0	0	1	1	0	1	0	0	14	0	1338.61	18787_01523	18787_01523	41	54	yes	yes	2	1.7147e-51	247.14	By MS/MS	By matching	By matching	By MS/MS	By matching	By MS/MS	By matching	By MS/MS
AASIVAEQIAGNDTIEFK	PLAWGAHRAASIVAEQ	GNDTIEFKGFLGNNIV	R	A	A	F	K	G	4	0	1	1	0	1	2	1	0	3	0	1	0	1	0	1	1	0	0	1	0	18	0	1875.96	18787_00276	18787_00276	301	318	yes	yes	2;3	5.6751e-80	254.59	By MS/MS	By matching	By matching	By matching	By matching	By MS/MS	By matching	By MS/MS
AASIVAEQIAGNDTIEFKGFLGNNIVK	PLAWGAHRAASIVAEQ	FLGNNIVKFFDYTFAS	R	A	A	V	K	F	4	0	3	1	0	1	2	3	0	4	1	2	0	2	0	1	1	0	0	2	0	27	1	2818.49	18787_00276	18787_00276	301	327	yes	yes	3	9.7161e-45	155.06	By matching	By matching	By matching	By matching	By matching	By matching	By matching	By matching
AASSLTGDNATIPNHK	ERLYVFTKAASSLTGD	NATIPNHKDITDQLDY	K	A	A	H	K	D	3	0	2	1	0	0	0	1	1	1	1	1	0	0	1	2	2	0	0	0	0	16	0	1595.79	18787_00274	18787_00274	122	137	yes	yes	2;3	3.863e-71	256.8	By MS/MS	By MS/MS	By matching	By MS/MS	By matching	By MS/MS	By matching	By MS/MS
AASSLTGDNATIPNHKDITDQLDYEGELGIVIGK	ERLYVFTKAASSLTGD	ELGIVIGKSGEKIPKA	K	A	A	G	K	S	3	0	2	4	0	1	2	4	1	4	3	2	0	0	1	2	3	0	1	1	0	34	1	3554.77	18787_00274	18787_00274	122	155	yes	yes	4	1.9411e-85	177.79	By matching	By matching	By matching	By matching	By matching	By matching	By matching	By matching
AATIFDK	IQQVGGKKAATIFDKG	KAATIFDKGYSGIVKE	K	A	A	D	K	G	2	0	0	1	0	0	0	0	0	1	0	1	0	1	0	0	1	0	0	0	0	7	0	764.407	18787_02439	18787_02439	97	103	yes	yes	1;2	0.00094345	139.28	By matching	By matching	By matching	By matching	By matching	By matching	By MS/MS	By MS/MS
AATIFDKGYSGIVK	IQQVGGKKAATIFDKG	KGYSGIVKELKPLLKW	K	A	A	V	K	E	2	0	0	1	0	0	0	2	0	2	0	2	0	1	0	1	1	0	1	1	0	14	1	1468.79	18787_02439	18787_02439	97	110	yes	yes	2;3	2.448e-51	250.78	By matching	By matching	By matching	By matching	By matching	By matching	By MS/MS	By MS/MS
AATIIDAEHVK	DFDKVEIKAATIIDAE	IIDAEHVKKSDKLLKI	K	A	A	V	K	K	3	0	0	1	0	0	1	0	1	2	0	1	0	0	0	0	1	0	0	1	0	11	0	1166.63	18787_02382	18787_02382	565	575	yes	yes	2;3	1.73e-07	165.63	By MS/MS	By MS/MS	By MS/MS	By MS/MS	By MS/MS	By MS/MS	By MS/MS	By MS/MS
AATIIDAEHVKK	DFDKVEIKAATIIDAE	IDAEHVKKSDKLLKIQ	K	A	A	K	K	S	3	0	0	1	0	0	1	0	1	2	0	2	0	0	0	0	1	0	0	1	0	12	1	1294.72	18787_02382	18787_02382	565	576	yes	yes	2;3	8.6016e-05	100.04	By MS/MS	By MS/MS	By MS/MS	By MS/MS	By matching	By MS/MS	By MS/MS	By MS/MS
AATIIDAEHVKKSDK	DFDKVEIKAATIIDAE	EHVKKSDKLLKIQVDL	K	A	A	D	K	L	3	0	0	2	0	0	1	0	1	2	0	3	0	0	0	1	1	0	0	1	0	15	2	1624.88	18787_02382	18787_02382	565	579	yes	yes	3	2.3127e-17	120.92	By matching	By matching	By matching	By matching	By matching	By matching	By MS/MS	By matching
AATIIFDK	NSIEDMKKAATIIFDK	AATIIFDKGAQHVIIK	K	A	A	D	K	G	2	0	0	1	0	0	0	0	0	2	0	1	0	1	0	0	1	0	0	0	0	8	0	877.491	18787_02127	18787_02127	161	168	yes	yes	2	0.0023163	106.42	By matching	By matching	By matching	By matching	By matching	By matching	By matching	By matching
AAVDTLIVIPNDR	AAGVEAMKAAVDTLIV	LIVIPNDRLLDIVDKS	K	A	A	D	R	L	2	1	1	2	0	0	0	0	0	2	1	0	0	0	1	0	1	0	0	2	0	13	0	1395.77	18787_01414	18787_01414	156	168	yes	yes	2	1.2352e-19	194.24	By matching	By MS/MS	By MS/MS	By MS/MS	By MS/MS	By MS/MS	By MS/MS	By MS/MS
AAVDTLIVIPNDRLLDIVDK	AAGVEAMKAAVDTLIV	RLLDIVDKSTPMMEAF	K	A	A	D	K	S	2	1	1	4	0	0	0	0	0	3	3	1	0	0	1	0	1	0	0	3	0	20	1	2192.24	18787_01414	18787_01414	156	175	yes	yes	3	2.4386e-37	179.87	By matching	By matching	By matching	By matching	By matching	By matching	By matching	By matching
AAVEAIADLIDSSELNEDYCIPGPFDK	HINEEMKKAAVEAIAD	CIPGPFDKRVAPSVAR	K	A	A	D	K	R	4	0	1	4	1	0	3	1	0	3	2	1	0	1	2	2	0	0	1	1	0	27	0	2951.37	18787_00619	18787_00619	343	369	yes	yes	2;3	4.708e-20	105.17	By matching	By matching	By matching	By matching	By matching	By matching	By matching	By MS/MS
AAVEAIADLIDSSELNEDYCIPGPFDKR	HINEEMKKAAVEAIAD	IPGPFDKRVAPSVARN	K	A	A	K	R	V	4	1	1	4	1	0	3	1	0	3	2	1	0	1	2	2	0	0	1	1	0	28	1	3107.48	18787_00619	18787_00619	343	370	yes	yes	3;4	1.0084e-102	212.9	By MS/MS	By MS/MS	By matching	By matching	By matching	By matching	By matching	By MS/MS
AAVEEGIVAGGGTALVNVYQK	EDALNSTRAAVEEGIV	ALVNVYQKVSEIEAEG	R	A	A	Q	K	V	4	0	1	0	0	1	2	4	0	1	1	1	0	0	0	0	1	0	1	4	0	21	0	2045.08	18787_01836	18787_01836	403	423	yes	yes	2;3	5.0693e-116	270.55	By MS/MS	By MS/MS	By MS/MS	By matching	By MS/MS	By matching	By MS/MS	By MS/MS
AAVELAQEWR	QFSGNLERAAVELAQE	VELAQEWRGDKQLRQL	R	A	A	W	R	G	3	1	0	0	0	1	2	0	0	0	1	0	0	0	0	0	0	1	0	1	0	10	0	1171.6	18787_01348	18787_01348	83	92	yes	yes	2	1.5611e-15	175.15	By matching	By matching	By MS/MS	By matching	By matching	By matching	By matching	By MS/MS
AAVELAQEWRGDK	QFSGNLERAAVELAQE	AQEWRGDKQLRQLEAM	R	A	A	D	K	Q	3	1	0	1	0	1	2	1	0	0	1	1	0	0	0	0	0	1	0	1	0	13	1	1471.74	18787_01348	18787_01348	83	95	yes	yes	3	2.4328e-09	135.02	By matching	By matching	By MS/MS	By matching	By MS/MS	By matching	By matching	By matching
AAVHTITQGLEK	STIYSATKAAVHTITQ	TITQGLEKELAKTGVK	K	A	A	E	K	E	2	0	0	0	0	1	1	1	1	1	1	1	0	0	0	0	2	0	0	1	0	12	0	1266.69	18787_02147	18787_02147	158	169	yes	yes	2;3	9.1192e-14	184.96	By matching	By matching	By matching	By matching	By matching	By matching	By MS/MS	By MS/MS
AAVLTVSDTR	VKLNRTVKAAVLTVSD	VLTVSDTRDIDTDKGG	K	A	A	T	R	D	2	1	0	1	0	0	0	0	0	0	1	0	0	0	0	1	2	0	0	2	0	10	0	1031.56	18787_00844	18787_00844	15	24	yes	yes	2	0.059832	53.013	By matching	By matching	By matching	By matching	By matching	By matching	By matching	By matching
AAVNKGEFIK				A	A	I	K		2	0	1	0	0	0	1	1	0	1	0	2	0	1	0	0	0	0	0	1	0	10	1	1075.6		REV__27969_02575			yes	yes	2	0.087831	64.927	By matching	By matching	By matching	By matching	By matching	By matching	By matching	By matching
AAVSSSQTVEALVSQL	SFEAFLEKAAVSSSQT	VEALVSQL________	K	A	A	Q	L	-	3	0	0	0	0	2	1	0	0	0	2	0	0	0	0	4	1	0	0	3	0	16	0	1588.83	18787_00529	18787_00529	213	228	yes	yes	2	6.341e-10	128.06	By matching	By matching	By MS/MS	By MS/MS	By matching	By matching	By matching	By matching
AAYEEGLNNINVANSTGDVTTAK	GKDIGPVRAAYEEGLN	TGDVTTAKDAAVQKVQ	R	A	A	A	K	D	4	0	4	1	0	0	2	2	0	1	1	1	0	0	0	1	3	0	1	2	0	23	0	2351.12	18787_01882	18787_01882	1572	1594	yes	yes	2;3	1.3609e-85	234.36	By matching	By matching	By matching	By matching	By matching	By matching	By matching	By MS/MS
AAYELIGELK	MAGLLKPKAAYELIGE	YELIGELKSAVDLPIH	K	A	A	L	K	S	2	0	0	0	0	0	2	1	0	1	2	1	0	0	0	0	0	0	1	0	0	10	0	1105.6	18787_01626	18787_01626	722	731	yes	yes	2	0.00060697	128.81	By MS/MS	By MS/MS	By MS/MS	By MS/MS	By MS/MS	By MS/MS	By MS/MS	By MS/MS
AAYEQHLVTLLNK	EPKQFDSKAAYEQHLV	HLVTLLNKDKVEWIIL	K	A	A	N	K	D	2	0	1	0	0	1	1	0	1	0	3	1	0	0	0	0	1	0	1	1	0	13	0	1498.81	18787_01666	18787_01666	67	79	yes	yes	2;3	3.8032e-10	132.65	By matching	By matching	By matching	By matching	By matching	By matching	By matching	By MS/MS
AAYIGGFDSTSNVR	DAALWGARAAYIGGFD	FDSTSNVRAGKLFGIP	R	A	A	V	R	A	2	1	1	1	0	0	0	2	0	1	0	0	0	1	0	2	1	0	1	1	0	14	0	1456.69	18787_01745	18787_01745	175	188	yes	yes	2	5.8457e-13	168.76	By MS/MS	By MS/MS	By MS/MS	By MS/MS	By MS/MS	By MS/MS	By matching	By matching
AAYNVIQAIGK	TNSGIPNKAAYNVIQA	NVIQAIGKSKSEQIYY	K	A	A	G	K	S	3	0	1	0	0	1	0	1	0	2	0	1	0	0	0	0	0	0	1	1	0	11	0	1146.64	18787_01160;38876_02530	18787_01160	445	455	no	no	1;2	7.9848e-24	217.66	By MS/MS	By MS/MS	By MS/MS	By MS/MS	By MS/MS	By MS/MS	By MS/MS	By MS/MS
AAYNVIQAIGKSK	TNSGIPNKAAYNVIQA	IQAIGKSKSEQIYYRA	K	A	A	S	K	S	3	0	1	0	0	1	0	1	0	2	0	2	0	0	0	1	0	0	1	1	0	13	1	1361.77	18787_01160;38876_02530	18787_01160	445	457	no	no	3	0.029809	48.369	By matching	By matching	By matching	By matching	By matching	By matching	By matching	By matching
AAYPINAMGISK	VICLSTDKAAYPINAM	INAMGISKAMMEKVFI	K	A	A	S	K	A	3	0	1	0	0	0	0	1	0	2	0	1	1	0	1	1	0	0	1	0	0	12	0	1234.64	18787_01580	18787_01580	127	138	yes	yes	2	9.1442e-05	110.64	By matching	By MS/MS	By MS/MS	By matching	By MS/MS	By matching	By matching	By matching
AAYPINHIDNIVVPSK	NRYTENTRAAYPINHI	DNIVVPSKAAHPNTII	R	A	A	S	K	A	2	0	2	1	0	0	0	0	1	3	0	1	0	0	2	1	0	0	1	2	0	16	0	1749.94	18787_02471	18787_02471	322	337	yes	yes	2;3	9.5894e-30	201.04	By MS/MS	By MS/MS	By MS/MS	By MS/MS	By MS/MS	By MS/MS	By MS/MS	By MS/MS
ACGLTEPSSK	VATQSAFKACGLTEPS	GLTEPSSKEITHYMGI	K	A	C	S	K	E	1	0	0	0	1	0	1	1	0	0	1	1	0	0	1	2	1	0	0	0	0	10	0	1048.49	18787_02120;38876_02540	18787_02120	31	40	yes	no	2	0.0022519	94.66	By matching	By matching	By matching	By matching	By matching	By matching	By MS/MS	By matching
ACLYLSNDK	________________	CLYLSNDKFVEIDNLE	K	A	C	D	K	F	1	0	1	1	1	0	0	0	0	0	2	1	0	0	0	1	0	0	1	0	0	9	0	1082.51	38885_00707	38885_00707	3	11	yes	yes	2	9.7115e-10	185.58	By MS/MS	By MS/MS	By matching	By MS/MS	By matching	By matching	By matching	By matching
ACLYLSNDKFVEIDNLEK	________________	VEIDNLEKVIKSGHRG	K	A	C	E	K	V	1	0	2	2	1	0	2	0	0	1	3	2	0	1	0	1	0	0	1	1	0	18	1	2170.06	38885_00707	38885_00707	3	20	yes	yes	2;3	2.2314e-36	191.64	By MS/MS	By MS/MS	By MS/MS	By MS/MS	By MS/MS	By MS/MS	By matching	By matching
ACVDLSIQYIPQR	KLPDDVLKACVDLSIQ	SIQYIPQRLLPDKAID	K	A	C	Q	R	L	1	1	0	1	1	2	0	0	0	2	1	0	0	0	1	1	0	0	1	1	0	13	0	1561.79	18787_00359	18787_00359	294	306	yes	yes	2	1.3113e-46	240.59	By matching	By matching	By matching	By matching	By matching	By matching	By matching	By matching
ACYLLQTYANGK	FVDEAVDRACYLLQTY	LQTYANGKVLKDRVSS	R	A	C	G	K	V	2	0	1	0	1	1	0	1	0	0	2	1	0	0	0	0	1	0	2	0	0	12	0	1400.68	18787_01602	18787_01602	384	395	yes	yes	2	1.8124e-46	202.31	By MS/MS	By MS/MS	By MS/MS	By MS/MS	By MS/MS	By MS/MS	By matching	By MS/MS
ADALSMIGTAYEVAALYNTK	EFDLTPNRADALSMIG	VAALYNTKMTKPDTTS	R	A	D	T	K	M	5	0	1	1	0	0	1	1	0	1	2	1	1	0	0	1	2	0	2	1	0	20	0	2101.04	18787_01602	18787_01602	173	192	yes	yes	2;3	3.7916e-65	235.7	By MS/MS	By MS/MS	By MS/MS	By MS/MS	By MS/MS	By MS/MS	By MS/MS	By MS/MS
ADAQQNNFNKDQQSAFYEILNMPNLNEAQR	LNDSQAPKADAQQNNF	PNLNEAQRNGFIQSLK	K	A	D	Q	R	N	4	1	6	2	0	5	2	0	0	1	2	1	1	2	1	1	0	0	1	0	0	30	1	3510.62	18787_02258	18787_02258	93	122	yes	yes	3;4	1.0852e-142	259.84	By matching	By matching	By matching	By matching	By matching	By matching	By matching	By MS/MS
ADASSSYLTEK	GVPQVSSKADASSSYL	SSSYLTEKERNLGAEI	K	A	D	E	K	E	2	0	0	1	0	0	1	0	0	0	1	1	0	0	0	3	1	0	1	0	0	11	0	1170.54	24749_00632	24749_00632	19	29	yes	yes	2	0.00069266	110.08	By matching	By matching	By matching	By matching	By matching	By matching	By matching	By MS/MS
ADASSSYLTEKER	GVPQVSSKADASSSYL	SYLTEKERNLGAEILE	K	A	D	E	R	N	2	1	0	1	0	0	2	0	0	0	1	1	0	0	0	3	1	0	1	0	0	13	1	1455.68	24749_00632	24749_00632	19	31	yes	yes	2;3	0.0031788	68.044	By matching	By matching	By matching	By matching	By matching	By matching	By MS/MS	By matching
ADDIQNEIK	VSAEEYKKADDIQNEI	DDIQNEIKSLQDKLEN	K	A	D	I	K	S	1	0	1	2	0	1	1	0	0	2	0	1	0	0	0	0	0	0	0	0	0	9	0	1044.51	18787_00359	18787_00359	358	366	yes	yes	2	0.00089534	113.1	By matching	By matching	By matching	By MS/MS	By matching	By matching	By matching	By matching
ADDKETCFAEEGKK	AFVEKCCKADDKETCF	CFAEEGKKLVAASQAA	K	A	D	K	K	L	2	0	0	2	1	0	3	1	0	0	0	3	0	1	0	0	1	0	0	0	0	14	2	1626.72	CON__P02768-1	CON__P02768-1	585	598	yes	yes	3	0.00060444	87.824	By matching	By matching	By matching	By matching	By matching	By matching	By matching	By matching
ADDSAEFAALAFK	PEEEVIAKADDSAEFA	EFAALAFKVMTDPYVG	K	A	D	F	K	V	5	0	0	2	0	0	1	0	0	0	1	1	0	2	0	1	0	0	0	0	0	13	0	1354.64	18787_02096	18787_02096	303	315	yes	yes	1;2;3	6.0396e-74	281.25	By MS/MS	By MS/MS	By MS/MS	By MS/MS	By MS/MS	By MS/MS	By MS/MS	By MS/MS
ADDSVTIAGK	LLVNRNEKADDSVTIA	DSVTIAGKLCESGDII	K	A	D	G	K	L	2	0	0	2	0	0	0	1	0	1	0	1	0	0	0	1	1	0	0	1	0	10	0	975.487	18787_01029	18787_01029	338	347	yes	yes	2	1.1861e-06	135.86	By matching	By matching	By matching	By matching	By matching	By matching	By matching	By MS/MS
ADDTFSNIQLPFYTLSDYNELIEVAENEGK	IFTYGLKKADDTFSNI	EVAENEGKISSEDIQT	K	A	D	G	K	I	2	0	3	3	0	1	4	1	0	2	3	1	0	2	1	2	2	0	2	1	0	30	0	3434.6	18787_01396	18787_01396	157	186	yes	yes	3;4	1.5305e-31	127.48	By MS/MS	By MS/MS	By MS/MS	By MS/MS	By MS/MS	By MS/MS	By matching	By MS/MS
ADEIRDMLK	RKNKDFARADEIRDML	DEIRDMLKSQNIILED	R	A	D	L	K	S	1	1	0	2	0	0	1	0	0	1	1	1	1	0	0	0	0	0	0	0	0	9	1	1089.55	18787_02079	18787_02079	440	448	yes	yes	2;3	0.0052126	91.549	By matching	By matching	By matching	By matching	By matching	By matching	By matching	By matching
ADESKFDQFK	________________	ESKFDQFKGNVKETVG	M	A	D	F	K	G	1	0	0	2	0	1	1	0	0	0	0	2	0	2	0	1	0	0	0	0	0	10	1	1213.56	18787_00554	18787_00554	2	11	yes	yes	2;3	0.004729	115.33	By matching	By matching	By matching	By matching	By matching	By matching	By matching	By matching
ADESKFEQAK	________________	ESKFEQAKGNVKETVG	M	A	D	A	K	G	2	0	0	1	0	1	2	0	0	0	0	2	0	1	0	1	0	0	0	0	0	10	1	1151.55	18787_00218	18787_00218	2	11	yes	yes	2;3	8.6524e-29	226.4	By matching	By matching	By matching	By matching	By matching	By matching	By matching	By matching
ADESYLVGSDLGPAESYLNIER	KSSLHRYKADESYLVG	ESYLNIERIIDVAKQA	K	A	D	E	R	I	2	1	1	2	0	0	3	2	0	1	3	0	0	0	1	3	0	0	2	1	0	22	0	2397.13	18787_01626	18787_01626	47	68	yes	yes	2;3	2.6969e-54	202.95	By MS/MS	By MS/MS	By MS/MS	By MS/MS	By MS/MS	By MS/MS	By matching	By MS/MS
ADFDALPITEDTGLSFASQNK	PGKTLAIRADFDALPI	LSFASQNKGVMHACGH	R	A	D	N	K	G	3	0	1	3	0	1	1	1	0	1	2	1	0	2	1	2	2	0	0	0	0	21	0	2239.06	18787_02252	18787_02252	77	97	yes	yes	2;3	3.8547e-18	115.39	By MS/MS	By matching	By matching	By matching	By MS/MS	By MS/MS	By matching	By matching
ADFDALPVEELNDVPYK	TGPTIALRADFDALPV	ELNDVPYKSKNPGCMH	R	A	D	Y	K	S	2	0	1	3	0	0	2	0	0	0	2	1	0	1	2	0	0	0	1	2	0	17	0	1933.93	18787_02098	18787_02098	76	92	yes	yes	2	3.7874e-08	100.04	By MS/MS	By MS/MS	By MS/MS	By MS/MS	By MS/MS	By MS/MS	By matching	By MS/MS
ADFNVPLK	KGKTVLVRADFNVPLK	ADFNVPLKDGEITNDN	R	A	D	L	K	D	1	0	1	1	0	0	0	0	0	0	1	1	0	1	1	0	0	0	0	1	0	8	0	902.486	18787_00176	18787_00176	20	27	yes	yes	2	0.0013195	133.23	By matching	By matching	By matching	By matching	By matching	By matching	By matching	By MS/MS
ADFNVPLKDGEITNDNR	KGKTVLVRADFNVPLK	GEITNDNRIVQALPTI	R	A	D	N	R	I	1	1	3	3	0	0	1	1	0	1	1	1	0	1	1	0	1	0	0	1	0	17	1	1916.92	18787_00176	18787_00176	20	36	yes	yes	2;3	3.621e-128	306.15	By MS/MS	By MS/MS	By MS/MS	By MS/MS	By MS/MS	By MS/MS	By MS/MS	By MS/MS
ADFNVPLKDGEITNDNRIVQALPTIQYIIEQGGK	KGKTVLVRADFNVPLK	YIIEQGGKIVLFSHLG	R	A	D	G	K	I	2	1	3	3	0	3	2	3	0	5	2	2	0	1	2	0	2	0	1	2	0	34	2	3768.97	18787_00176	18787_00176	20	53	yes	yes	4	3.9052e-08	61.889	By matching	By matching	By matching	By matching	By matching	By matching	By matching	By matching
ADFVVHLAGVNRPEHDK	ELESALLKADFVVHLA	VNRPEHDKEFSLGNVS	K	A	D	D	K	E	2	1	1	2	0	0	1	1	2	0	1	1	0	1	1	0	0	0	0	3	0	17	1	1902.97	18787_01579	18787_01579	47	63	yes	yes	3	0.00042286	63.488	By matching	By matching	By matching	By matching	By matching	By matching	By matching	By matching
ADGESCSVLMMYQESK	TRKELFYKADGESCSV	LMMYQESKFRYRRVAE	K	A	D	S	K	F	1	0	0	1	1	1	2	1	0	0	1	1	2	0	0	3	0	0	1	1	0	16	0	1833.76	CON__P41361	CON__P41361	275	290	yes	yes	2	4.7015e-14	149.22	By matching	By matching	By matching	By matching	By matching	By MS/MS	By matching	By MS/MS
ADGHLMINAQK	FQLQNVDKADGHLMIN	HLMINAQKNYQVILKA	K	A	D	Q	K	N	2	0	1	1	0	1	0	1	1	1	1	1	1	0	0	0	0	0	0	0	0	11	0	1196.6	18787_01762	18787_01762	241	251	yes	yes	2;3	0.00064321	94.66	By matching	By matching	By matching	By matching	By matching	By matching	By matching	By matching
ADGLVSGAAHSTGDTVR	TMLVYAGKADGLVSGA	HSTGDTVRPALQIIKT	K	A	D	V	R	P	3	1	0	2	0	0	0	3	1	0	1	0	0	0	0	2	2	0	0	2	0	17	0	1612.78	18787_02135	18787_02135	118	134	yes	yes	2;3	1.7888e-28	176.04	By matching	By matching	By matching	By matching	By matching	By matching	By matching	By MS/MS
ADGLVSGAAHSTGDTVRPALQIIK	TMLVYAGKADGLVSGA	RPALQIIKTKPGVSRT	K	A	D	I	K	T	4	1	0	2	0	1	0	3	1	2	2	1	0	0	1	2	2	0	0	2	0	24	1	2376.28	18787_02135	18787_02135	118	141	yes	yes	2;3;4	2.6774e-113	262.91	By matching	By matching	By matching	By matching	By matching	By MS/MS	By MS/MS	By MS/MS
ADGQFVTGGSILYR	SKRLGAKRADGQFVTG	TGGSILYRQRGTKIYP	R	A	D	Y	R	Q	1	1	0	1	0	1	0	3	0	1	1	0	0	1	0	1	1	0	1	1	0	14	0	1482.75	18787_00573	18787_00573	34	47	yes	yes	2;3	3.6944e-31	211.82	By MS/MS	By MS/MS	By MS/MS	By MS/MS	By MS/MS	By MS/MS	By MS/MS	By MS/MS
ADGTVTAGTSAPLSDGAGFVVLMSGDK	AKLRTVFKADGTVTAG	VVLMSGDKVKELGVTP	K	A	D	D	K	V	4	0	0	3	0	0	0	5	0	0	2	1	1	1	1	3	3	0	0	3	0	27	0	2523.22	18787_01510	18787_01510	237	263	yes	yes	2	0.10026	29.341	By matching	By matching	By matching	By matching	By matching	By matching	By matching	By matching
ADIDALPILEENDVPYR	GSHTIAYRADIDALPI	EENDVPYRSQSDHVMH	R	A	D	Y	R	S	2	1	1	3	0	0	2	0	0	2	2	0	0	0	2	0	0	0	1	1	0	17	0	1941.97	18787_01031	18787_01031	66	82	yes	yes	2	1.5338e-08	108.18	By MS/MS	By MS/MS	By matching	By matching	By MS/MS	By matching	By matching	By MS/MS
ADIDALPIQELVEQDFK	GPSCIAVRADIDALPI	ELVEQDFKSKNEGVMH	R	A	D	F	K	S	2	0	0	3	0	2	2	0	0	2	2	1	0	1	1	0	0	0	0	1	0	17	0	1942.99	18787_00791	18787_00791	66	82	yes	yes	2	8.3104e-12	124.91	By matching	By matching	By matching	By matching	By matching	By matching	By matching	By MS/MS
ADIDGLHPGR	NLEFSYRRADIDGLHP	IDGLHPGRTAEILLEN	R	A	D	G	R	T	1	1	0	2	0	0	0	2	1	1	1	0	0	0	1	0	0	0	0	0	0	10	0	1049.53	18787_01602	18787_01602	645	654	yes	yes	2;3	2.1162e-07	172.88	By MS/MS	By MS/MS	By MS/MS	By MS/MS	By MS/MS	By MS/MS	By MS/MS	By MS/MS
ADIDYAHAEADTTYGK	TVPLHTLRADIDYAHA	EADTTYGKLGVKVWIY	R	A	D	G	K	L	4	0	0	3	0	0	1	1	1	1	0	1	0	0	0	0	2	0	2	0	0	16	0	1739.76	18787_00874	18787_00874	179	194	yes	yes	2;3	1.5955e-58	246.27	By MS/MS	By MS/MS	By MS/MS	By MS/MS	By MS/MS	By matching	By MS/MS	By MS/MS
ADIIDNSIFYALSVLK	FEKGNVAKADIIDNSI	FYALSVLKMFKKSVID	K	A	D	L	K	M	2	0	1	2	0	0	0	0	0	3	2	1	0	1	0	2	0	0	1	1	0	16	0	1780.96	27969_02575	27969_02575	143	158	yes	yes	2;3	8.2953e-09	114.63	By MS/MS	By MS/MS	By MS/MS	By MS/MS	By MS/MS	By matching	By matching	By matching
ADILKLDVDENPSTAAK	LAADYEGKADILKLDV	ENPSTAAKYEVMSIPT	K	A	D	A	K	Y	3	0	1	3	0	0	1	0	0	1	2	2	0	0	1	1	1	0	0	1	0	17	1	1798.93	18787_01596	18787_01596	50	66	yes	yes	2;3	1.3971e-93	277.32	By MS/MS	By MS/MS	By MS/MS	By MS/MS	By MS/MS	By MS/MS	By MS/MS	By matching
ADISEFVPPYVEK	VKEVAAYRADISEFVP	FVPPYVEKALKKKFK_	R	A	D	E	K	A	1	0	0	1	0	0	2	0	0	1	0	1	0	1	2	1	0	0	1	2	0	13	0	1492.74	18787_01616	18787_01616	141	153	yes	yes	2	0.00013711	102.9	By matching	By MS/MS	By matching	By matching	By matching	By matching	By matching	By matching
ADITVVNDTGELYNVINQK	________________	LYNVINQKKSEGYLES	M	A	D	Q	K	K	1	0	3	2	0	1	1	1	0	2	1	1	0	0	0	0	2	0	1	3	0	19	0	2105.06	18787_01981	18787_01981	2	20	yes	yes	2;3	2.0518e-121	294.85	By MS/MS	By MS/MS	By MS/MS	By MS/MS	By MS/MS	By MS/MS	By MS/MS	By matching
ADITVVNDTGELYNVINQKK	________________	YNVINQKKSEGYLESE	M	A	D	K	K	S	1	0	3	2	0	1	1	1	0	2	1	2	0	0	0	0	2	0	1	3	0	20	1	2233.16	18787_01981	18787_01981	2	21	yes	yes	3	2.0566e-08	89.011	By matching	By matching	By matching	By matching	By matching	By matching	By MS/MS	By matching
ADIVLLGISR	KDPKGLPKADIVLLGI	IVLLGISRTSKTPLSQ	K	A	D	S	R	T	1	1	0	1	0	0	0	1	0	2	2	0	0	0	0	1	0	0	0	1	0	10	0	1055.63	18787_00494	18787_00494	145	154	yes	yes	2	0.00123	113.99	By matching	By matching	By matching	By matching	By matching	By matching	By MS/MS	By MS/MS
ADIYLVSIR	ELLDSFGKADIYLVSI	DIYLVSIRVPRDYEGR	K	A	D	I	R	V	1	1	0	1	0	0	0	0	0	2	1	0	0	0	0	1	0	0	1	1	0	9	0	1048.59	18787_00340	18787_00340	525	533	yes	yes	1;2;3	8.166e-07	160.16	By MS/MS	By matching	By MS/MS	By MS/MS	By MS/MS	By MS/MS	By matching	By MS/MS
ADIYPVNPPK	IRQYGHLKADIYPVNP	IYPVNPPKRKHVPKLE	K	A	D	P	K	R	1	0	1	1	0	0	0	0	0	1	0	1	0	0	3	0	0	0	1	1	0	10	0	1112.59	18787_01016	18787_01016	87	96	yes	yes	2	0.00090454	121.73	By MS/MS	By MS/MS	By MS/MS	By MS/MS	By MS/MS	By MS/MS	By matching	By MS/MS
ADIYPVNPPKR	IRQYGHLKADIYPVNP	YPVNPPKRKHVPKLEI	K	A	D	K	R	K	1	1	1	1	0	0	0	0	0	1	0	1	0	0	3	0	0	0	1	1	0	11	1	1268.69	18787_01016	18787_01016	87	97	yes	yes	3	0.002543	76.282	By matching	By MS/MS	By MS/MS	By MS/MS	By matching	By matching	By matching	By matching
ADKNNGSLSITGR	GWTSNLTKADKNNGSL	GSLSITGRVSMNQAFN	K	A	D	G	R	V	1	1	2	1	0	0	0	2	0	1	1	1	0	0	0	2	1	0	0	0	0	13	1	1331.68	18787_00995;24749_01078;38877_01089	18787_00995	962	974	no	no	2	0.15272	54.859	By matching	By matching	By matching	By matching	By matching	By matching	By matching	By matching
ADKPTDFNSEK	SFGYHIIKADKPTDFN	PTDFNSEKQSLKEKLV	K	A	D	E	K	Q	1	0	1	2	0	0	1	0	0	0	0	2	0	1	1	1	1	0	0	0	0	11	1	1250.58	18787_02353	18787_02353	243	253	yes	yes	2;3	8.579e-24	213.84	By matching	By matching	By matching	By matching	By matching	By matching	By matching	By matching
ADKSNPSHIGAQMPGSVTEVK	TNANVKPKADKSNPSH	PGSVTEVKVSVGESVK	K	A	D	V	K	V	2	0	1	1	0	1	1	2	1	1	0	2	1	0	2	3	1	0	0	2	0	21	1	2152.06	18787_01626	18787_01626	1072	1092	yes	yes	3	1.4598e-06	73.675	By matching	By matching	By matching	By matching	By matching	By matching	By matching	By matching
ADKYEWLLQK	TICSGLIKADKYEWLL	KYEWLLQKATELGASS	K	A	D	Q	K	A	1	0	0	1	0	1	1	0	0	0	2	2	0	0	0	0	0	1	1	0	0	10	1	1292.68	18787_00508	18787_00508	88	97	yes	yes	2	0.053378	68.548	By matching	By matching	By matching	By matching	By matching	By matching	By matching	By matching
ADLEAQVESLKEELLCLK	LDDLTLCKADLEAQVE	KEELLCLKKNHEEEVN	K	A	D	L	K	K	2	0	0	1	1	1	4	0	0	0	5	2	0	0	0	1	0	0	0	1	0	18	1	2087.08	CON__Q497I4;CON__A2AB72	CON__Q497I4	215	232	no	no	3	2.1764e-17	141.6	By matching	By matching	By matching	By matching	By matching	By matching	By matching	By matching
ADLEAQVESLKEELLCLKK	LDDLTLCKADLEAQVE	EELLCLKKNHEEEVNS	K	A	D	K	K	N	2	0	0	1	1	1	4	0	0	0	5	3	0	0	0	1	0	0	0	1	0	19	2	2215.18	CON__Q497I4	CON__Q497I4	215	233	yes	yes	3	1.1283e-15	123.55	By matching	By matching	By matching	By matching	By matching	By matching	By matching	By matching
ADLEAQVESLKEELMCLK	LDDLTLCKADLEAQVE	KEELMCLKKNHEEEVG	K	A	D	L	K	K	2	0	0	1	1	1	4	0	0	0	4	2	1	0	0	1	0	0	0	1	0	18	1	2105.04	CON__Q14532;CON__O76013	CON__Q14532	214	231	no	no	2;3	4.7908e-80	265.38	By matching	By matching	By matching	By matching	By matching	By matching	By matching	By matching
ADLEAQVESLKEELMCLKK	LDDLTLCKADLEAQVE	EELMCLKKNHEEEVGS	K	A	D	K	K	N	2	0	0	1	1	1	4	0	0	0	4	3	1	0	0	1	0	0	0	1	0	19	2	2233.13	CON__Q14532;CON__O76013	CON__Q14532	214	232	no	no	3;4	2.3563e-36	181.4	By matching	By matching	By matching	By matching	By matching	By matching	By matching	By matching
ADLEAQVQSLKEELLCLK	LNVLTLGKADLEAQVQ	KEELLCLKNNHKEEIN	K	A	D	L	K	N	2	0	0	1	1	2	3	0	0	0	5	2	0	0	0	1	0	0	0	1	0	18	1	2086.1	CON__Q6IFU6	CON__Q6IFU6	214	231	yes	yes	2;3	1.2343e-29	183.77	By matching	By matching	By matching	By matching	By matching	By matching	By matching	By matching
ADLEMQIENLKEELAYLK	LDELTLARADLEMQIE	KEELAYLKKNHEEEMN	R	A	D	L	K	K	2	0	1	1	0	1	4	0	0	1	4	2	1	0	0	0	0	0	1	0	0	18	1	2149.1	CON__Q04695	CON__Q04695	202	219	no	no	3	2.1475e-12	114.55	By matching	By matching	By matching	By matching	By matching	By matching	By matching	By matching
ADLEMQIESLKEELAYLK	LDELTLARADLEMQIE	KEELAYLKKNHEEEMN	R	A	D	L	K	K	2	0	0	1	0	1	4	0	0	1	4	2	1	0	0	1	0	0	1	0	0	18	1	2122.09	CON__P02533	CON__P02533	233	250	yes	yes	2;3	1.5321e-66	245.03	By matching	By matching	By matching	By MS/MS	By matching	By MS/MS	By matching	By MS/MS
ADLEMQIESLKEELAYLKK	LDELTLARADLEMQIE	EELAYLKKNHEEEMNA	R	A	D	K	K	N	2	0	0	1	0	1	4	0	0	1	4	3	1	0	0	1	0	0	1	0	0	19	2	2250.18	CON__P02533	CON__P02533	233	251	yes	yes	3;4	1.6797e-36	184.15	By matching	By matching	By matching	By matching	By matching	By matching	By matching	By MS/MS
ADLEMQIESLTEELAYLK	LDELTLTKADLEMQIE	TEELAYLKKNHEEEMK	K	A	D	L	K	K	2	0	0	1	0	1	4	0	0	1	4	1	1	0	0	1	1	0	1	0	0	18	0	2095.04	CON__P13645	CON__P13645	267	284	yes	yes	2;3	1.1711e-112	298.15	By MS/MS	By matching	By MS/MS	By MS/MS	By MS/MS	By MS/MS	By matching	By MS/MS
ADLEMQIESLTEELAYLKK	LDELTLTKADLEMQIE	EELAYLKKNHEEEMKD	K	A	D	K	K	N	2	0	0	1	0	1	4	0	0	1	4	2	1	0	0	1	1	0	1	0	0	19	1	2223.13	CON__P13645	CON__P13645	267	285	yes	yes	2;3	9.1379e-122	296.16	By MS/MS	By matching	By matching	By MS/MS	By MS/MS	By MS/MS	By matching	By MS/MS
ADLETNAEALVQEIDFLK	VDTAFLMKADLETNAE	VQEIDFLKSLYEEEIC	K	A	D	L	K	S	3	0	1	2	0	1	3	0	0	1	3	1	0	1	0	0	1	0	0	1	0	18	0	2018.02	CON__Q9NSB4	CON__Q9NSB4	237	254	yes	yes	2;3	2.386e-80	262.5	By matching	By matching	By matching	By matching	By matching	By matching	By matching	By matching
ADLIGQSSYIK	PNWGQYKRADLIGQSS	IGQSSYIKNNDVVIFN	R	A	D	I	K	N	1	0	0	1	0	1	0	1	0	2	1	1	0	0	0	2	0	0	1	0	0	11	0	1193.63	18787_01825	18787_01825	11	21	yes	yes	1;2;3	3.3658e-08	173.6	By MS/MS	By MS/MS	By MS/MS	By MS/MS	By MS/MS	By MS/MS	By MS/MS	By MS/MS
ADLIGQSSYIKNNDVVIFNEAFDNGASDK	PNWGQYKRADLIGQSS	FDNGASDKLLSNVKKE	R	A	D	D	K	L	3	0	4	4	0	1	1	2	0	3	1	2	0	2	0	3	0	0	1	2	0	29	1	3143.5	18787_01825	18787_01825	11	39	yes	yes	3;4	3.4364e-76	188.44	By matching	By matching	By MS/MS	By matching	By MS/MS	By matching	By MS/MS	By matching
ADLIGQSSYIKNNDVVIFNEAFDNGASDKLLSNVK	PNWGQYKRADLIGQSS	DKLLSNVKKEYPYQTP	R	A	D	V	K	K	3	0	5	4	0	1	1	2	0	3	3	3	0	2	0	4	0	0	1	3	0	35	2	3797.91	18787_01825	18787_01825	11	45	yes	yes	3;4	2.5167e-127	216	By MS/MS	By matching	By matching	By matching	By MS/MS	By matching	By matching	By matching
ADLLLWFLRPEMK	IYNITGQKADLLLWFL	WFLRPEMKSLNHIENE	K	A	D	M	K	S	1	1	0	1	0	0	1	0	0	0	4	1	1	1	1	0	0	1	0	0	0	13	1	1630.89	18787_02134	18787_02134	68	80	yes	yes	2;3	2.1517e-05	118.08	By matching	By matching	By matching	By matching	By matching	By matching	By MS/MS	By MS/MS
ADLLNVLK	________________	ADLLNVLKDKLSGKNV	M	A	D	L	K	D	1	0	1	1	0	0	0	0	0	0	3	1	0	0	0	0	0	0	0	1	0	8	0	884.533	18787_02135	18787_02135	2	9	yes	yes	1;2	0.00084316	138.54	By MS/MS	By MS/MS	By MS/MS	By MS/MS	By MS/MS	By MS/MS	By MS/MS	By MS/MS
ADLLNVLKDK	________________	LLNVLKDKLSGKNVKI	M	A	D	D	K	L	1	0	1	2	0	0	0	0	0	0	3	2	0	0	0	0	0	0	0	1	0	10	1	1127.65	18787_02135	18787_02135	2	11	yes	yes	2;3	3.4057e-15	202.65	By matching	By MS/MS	By matching	By matching	By matching	By matching	By MS/MS	By matching
ADLLNVLKDKLSGK	________________	LKDKLSGKNVKIVLPE	M	A	D	G	K	N	1	0	1	2	0	0	0	1	0	0	4	3	0	0	0	1	0	0	0	1	0	14	2	1512.89	18787_02135	18787_02135	2	15	yes	yes	2;3	1.3829e-08	142.45	By matching	By matching	By matching	By matching	By matching	By matching	By MS/MS	By matching
ADLNMFFPFVITGNLIGK	ALNSDRQKADLNMFFP	ITGNLIGKATEKEWRE	K	A	D	G	K	A	1	0	2	1	0	0	0	2	0	2	2	1	1	3	1	0	1	0	0	1	0	18	0	1996.05	18787_01195	18787_01195	574	591	yes	yes	1;2;3	8.8524e-30	183.56	By MS/MS	By MS/MS	By MS/MS	By MS/MS	By MS/MS	By MS/MS	By MS/MS	By MS/MS
ADLNMFFPFVITGNLIGKATEK	ALNSDRQKADLNMFFP	LIGKATEKEWRENDGL	K	A	D	E	K	E	2	0	2	1	0	0	1	2	0	2	2	2	1	3	1	0	2	0	0	1	0	22	1	2425.27	18787_01195	18787_01195	574	595	yes	yes	2;3	1.0786e-63	218.95	By MS/MS	By matching	By matching	By MS/MS	By matching	By matching	By MS/MS	By MS/MS
ADLNMFFPFVITGNLIGKATEKEWR	ALNSDRQKADLNMFFP	KATEKEWRENDGLVSV	K	A	D	W	R	E	2	1	2	1	0	0	2	2	0	2	2	2	1	3	1	0	2	1	0	1	0	25	2	2896.49	18787_01195	18787_01195	574	598	yes	yes	3;4	5.4683e-56	174.53	By matching	By matching	By matching	By matching	By matching	By matching	By MS/MS	By matching
ADLPVIPGTDGPIK	KARTTAIKADLPVIPG	PGTDGPIKSYELAKEF	K	A	D	I	K	S	1	0	0	2	0	0	0	2	0	2	1	1	0	0	3	0	1	0	0	1	0	14	0	1391.77	18787_01626	18787_01626	129	142	yes	yes	2	6.1144e-05	103.83	By MS/MS	By MS/MS	By MS/MS	By MS/MS	By MS/MS	By MS/MS	By matching	By MS/MS
ADLSGITK	ITEVFSDRADLSGITK	ADLSGITKEQPLKVSK	R	A	D	T	K	E	1	0	0	1	0	0	0	1	0	1	1	1	0	0	0	1	1	0	0	0	0	8	0	803.439	CON__P34955	CON__P34955	338	345	yes	yes	2	0.0033219	97.635	By MS/MS	By matching	By MS/MS	By MS/MS	By MS/MS	By MS/MS	By matching	By matching
ADLTSTTDYHIFEVHR	GFVGKNLKADLTSTTD	YHIFEVHRQTKEEELE	K	A	D	H	R	Q	1	1	0	2	0	0	1	0	2	1	1	0	0	1	0	1	3	0	1	1	0	16	0	1903.91	18787_01579	18787_01579	18	33	yes	yes	3	0.09688	27.032	By matching	By matching	By matching	By matching	By matching	By matching	By matching	By MS/MS
ADNAGDGTTTKVDKEDQISATEAIEK	TDAKTDTKADNAGDGT	SATEAIEKASVEQSKN	K	A	D	E	K	A	4	0	1	4	0	1	3	2	0	2	0	3	0	0	0	1	4	0	0	1	0	26	2	2706.28	18787_01983	18787_01983	209	234	yes	yes	4	7.9976e-05	45.941	By matching	By matching	By matching	By matching	By matching	By matching	By matching	By matching
ADNKFNKEQQNAFYEILHLPNLTEEQR	LNDAQAPKADNKFNKE	PNLTEEQRNGFIQSLK	K	A	D	Q	R	N	2	1	4	1	0	3	4	0	1	1	3	2	0	2	1	0	1	0	1	0	0	27	2	3288.62	18787_02258	18787_02258	270	296	yes	yes	4	8.6724e-20	101.22	By matching	By matching	By matching	By matching	By matching	By matching	By matching	By matching
ADNNLGQSFSFIK	DLEHLNEKADNNLGQS	GQSFSFIKHLAEKYKV	K	A	D	I	K	H	1	0	2	1	0	1	0	1	0	1	1	1	0	2	0	2	0	0	0	0	0	13	0	1439.7	18787_01841	18787_01841	56	68	yes	yes	2	4.05e-06	135.81	By MS/MS	By matching	By matching	By MS/MS	By matching	By matching	By matching	By matching
ADNNTYPILNQELR	KAVKPAAKADNNTYPI	PILNQELREAIKNPAI	K	A	D	L	R	E	1	1	3	1	0	1	1	0	0	1	2	0	0	0	1	0	1	0	1	0	0	14	0	1659.82	18787_01612	18787_01612	116	129	yes	yes	2	2.0796e-05	110.44	By matching	By MS/MS	By MS/MS	By MS/MS	By MS/MS	By MS/MS	By matching	By matching
ADNSFQYADNSIDTTDGK	TNIPTRGKADNSFQYA	SIDTTDGKFHGQLLNN	K	A	D	G	K	F	2	0	2	4	0	1	0	1	0	1	0	1	0	1	0	2	2	0	1	0	0	18	0	1960.83	24749_01653	24749_01653	324	341	yes	yes	2;3	8.8553e-95	271.49	By matching	By matching	By matching	By matching	By matching	By matching	By matching	By MS/MS
ADNSFQYADNSIDTTDGKFHGQLLNNLK	TNIPTRGKADNSFQYA	GQLLNNLKLAYNEKSG	K	A	D	L	K	L	2	0	4	4	0	2	0	2	1	1	3	2	0	2	0	2	2	0	1	0	0	28	1	3125.47	24749_01653	24749_01653	324	351	yes	yes	2;3;4	2.8537e-294	374.19	By matching	By matching	By matching	By matching	By matching	By matching	By matching	By MS/MS
ADNTPFIGYK	KGEDFLSKADNTPFIG	NTPFIGYKVYGNPILT	K	A	D	Y	K	V	1	0	1	1	0	0	0	1	0	1	0	1	0	1	1	0	1	0	1	0	0	10	0	1124.55	18787_01400	18787_01400	396	405	yes	yes	1;2	3.0961e-06	203.97	By MS/MS	By MS/MS	By MS/MS	By MS/MS	By MS/MS	By MS/MS	By MS/MS	By MS/MS
ADNVLQDR	FEFASELKADNVLQDR	ADNVLQDRLRSLSNVD	K	A	D	D	R	L	1	1	1	2	0	1	0	0	0	0	1	0	0	0	0	0	0	0	0	1	0	8	0	929.457	18787_01987	18787_01987	382	389	yes	yes	2	7.4778e-05	160.74	By MS/MS	By MS/MS	By MS/MS	By MS/MS	By MS/MS	By MS/MS	By matching	By matching
ADPEVDGTKSETFVIISFK	IVSAPHFKADPEVDGT	TFVIISFKHKVILIGG	K	A	D	F	K	H	1	0	0	2	0	0	2	1	0	2	0	2	0	2	1	2	2	0	0	2	0	19	1	2082.05	18787_02471	18787_02471	166	184	yes	yes	2;3	5.4499e-21	138.75	By MS/MS	By matching	By matching	By MS/MS	By matching	By matching	By matching	By MS/MS
ADQDKMTQALVK	LSVEPKSKADQDKMTQ	KMTQALVKLQEEDPTF	K	A	D	V	K	L	2	0	0	2	0	2	0	0	0	0	1	2	1	0	0	0	1	0	0	1	0	12	1	1346.69	18787_02096	18787_02096	418	429	yes	yes	2;3	1.1235e-06	157.2	By matching	By matching	By matching	By matching	By matching	By matching	By matching	By matching
ADQIAGIGITNQR	VINENDVRADQIAGIG	GIGITNQRETTVVWDK	R	A	D	Q	R	E	2	1	1	1	0	2	0	2	0	3	0	0	0	0	0	0	1	0	0	0	0	13	0	1355.72	18787_01300	18787_01300	70	82	yes	yes	2	0.00011424	104.9	By matching	By matching	By matching	By matching	By matching	By matching	By matching	By matching
ADREFDERLENTPAYYK	IEETPEEKADREFDER	ENTPAYYKLYGDKIVG	K	A	D	Y	K	L	2	2	1	2	0	0	3	0	0	0	1	1	0	1	1	0	1	0	2	0	0	17	2	2115.99	18787_02423	18787_02423	442	458	yes	yes	3	5.944e-36	203.17	By matching	By matching	By matching	By matching	By matching	By matching	By matching	By matching
ADSCVGLGFGAGSGIGYGFGGPGFGYRVGGVGVPAAPSITAVTVNK	RGVGLGPRADSCVGLG	ITAVTVNKSLLTPLNL	R	A	D	N	K	S	5	1	1	1	1	0	0	14	0	2	1	1	0	3	3	3	2	0	2	6	0	46	1	4300.14	CON__Q9NSB2;CON__Q6ISB0	CON__Q9NSB2	99	144	yes	no	3	0.10414	0.61535	By matching	By matching	By matching	By matching	By matching	By matching	By matching	By matching
ADSDIDLK	EDGIYVAKADSDIDLK	ADSDIDLKKGDIITEI	K	A	D	L	K	K	1	0	0	3	0	0	0	0	0	1	1	1	0	0	0	1	0	0	0	0	0	8	0	875.424	18787_00644	18787_00644	340	347	yes	yes	1;2	0.0016347	129.72	By MS/MS	By MS/MS	By MS/MS	By MS/MS	By MS/MS	By MS/MS	By MS/MS	By MS/MS
ADSGTVIQAISK	LGHNGASRADSGTVIQ	TVIQAISKTVPSFFGG	R	A	D	S	K	T	2	0	0	1	0	1	0	1	0	2	0	1	0	0	0	2	1	0	0	1	0	12	0	1188.63	18787_01086	18787_01086	357	368	yes	yes	1;2	4.0055e-35	224.8	By MS/MS	By MS/MS	By MS/MS	By MS/MS	By matching	By MS/MS	By MS/MS	By MS/MS
ADSTVIQVASR				A	D	S	R		2	1	0	1	0	1	0	0	0	1	0	0	0	0	0	2	1	0	0	2	0	11	0	1145.6		REV__38876_02556			yes	yes	2	0.00090726	82.417	By matching	By matching	By matching	By matching	By matching	By matching	By MS/MS	By matching
ADSYVPYTIAVNGTSTHILSK	VKTGSKAKADSYVPYT	TSTHILSKLKISNKQL	K	A	D	S	K	L	2	0	1	1	0	0	0	1	1	2	1	1	0	0	1	3	3	0	2	2	0	21	0	2236.14	18787_01768	18787_01768	475	495	yes	yes	3	5.7752e-34	157	By matching	By matching	By matching	By matching	By matching	By matching	By MS/MS	By MS/MS
ADSYVPYTIAVNGTSTPIASK	VKTGSKAKADSYVPYT	TSTPIASKLKLSNKQL	K	A	D	S	K	L	3	0	1	1	0	0	0	1	0	2	0	1	0	0	2	3	3	0	2	2	0	21	0	2154.08	27969_02081	27969_02081	477	497	yes	yes	2;3	4.1082e-46	185.09	By MS/MS	By MS/MS	By MS/MS	By MS/MS	By MS/MS	By MS/MS	By matching	By matching
ADSYVPYTIAVNGTSTPILSK	VKTGTKAKADSYVPYT	TSTPILSKLKISNKQL	K	A	D	S	K	L	2	0	1	1	0	0	0	1	0	2	1	1	0	0	2	3	3	0	2	2	0	21	0	2196.13	38876_01964	38876_01964	477	497	yes	yes	2	1.5657e-40	170.98	By matching	By matching	By matching	By matching	By matching	By matching	By matching	By matching
ADSYVQPFEIGKPIVSHVVAK	YMRGRMTKADSYVQPF	IVSHVVAKVIDSTLAD	K	A	D	A	K	V	2	0	0	1	0	1	1	1	1	2	0	2	0	1	2	2	0	0	1	4	0	21	1	2283.23	18787_00924	18787_00924	57	77	yes	yes	3;4	1.6594e-40	167.53	By matching	By matching	By matching	By matching	By matching	By matching	By MS/MS	By MS/MS
ADTDYADIAK	FPKYEFFRADTDYADI	TDYADIAKFLGLKGNT	R	A	D	A	K	F	3	0	0	3	0	0	0	0	0	1	0	1	0	0	0	0	1	0	1	0	0	10	0	1081.49	24749_02633	24749_02633	776	785	yes	yes	2	0.0013443	110.84	By matching	By matching	By matching	By matching	By matching	By matching	By matching	By matching
ADTEVSNKPSTSASSEAK	EADKSPSKADTEVSNK	TSASSEAKDKMTSTED	K	A	D	A	K	D	3	0	1	1	0	0	2	0	0	0	0	2	0	0	1	5	2	0	0	1	0	18	1	1807.84	18787_01882	18787_01882	2292	2309	yes	yes	2;3	4.8607e-24	161.91	By matching	By matching	By matching	By matching	By matching	By matching	By matching	By MS/MS
ADTEVSNKPSTSASSEAKDK	EADKSPSKADTEVSNK	ASSEAKDKMTSTEDSQ	K	A	D	D	K	M	3	0	1	2	0	0	2	0	0	0	0	3	0	0	1	5	2	0	0	1	0	20	2	2050.97	18787_01882	18787_01882	2292	2311	yes	yes	3	0.00179	44.054	By matching	By matching	By matching	By matching	By matching	By matching	By matching	By matching
ADTIDQALADFKPEIIINQITDLK	AYIGDILKADTIDQAL	INQITDLKNVDMAANT	K	A	D	L	K	N	3	0	1	4	0	2	1	0	0	5	2	2	0	1	1	0	2	0	0	0	0	24	1	2684.43	18787_02182	18787_02182	56	79	yes	yes	2;3	4.6892e-113	258.9	By MS/MS	By MS/MS	By MS/MS	By MS/MS	By MS/MS	By MS/MS	By matching	By MS/MS
ADTLTDEINFLR	NKVELQAKADTLTDEI	TDEINFLRALYDAELS	K	A	D	L	R	A	1	1	1	2	0	0	1	0	0	1	2	0	0	1	0	0	2	0	0	0	0	12	0	1406.7	CON__P48668;CON__P04259;CON__P02538	CON__P48668	288	299	no	no	2	5.6026e-73	279.53	By matching	By MS/MS	By MS/MS	By MS/MS	By MS/MS	By MS/MS	By MS/MS	By MS/MS
ADVFISTILIPGAKPPK	NLAEQIKKADVFISTI	IPGAKPPKLVTREMVK	K	A	D	P	K	L	2	0	0	1	0	0	0	1	0	3	1	2	0	1	3	1	1	0	0	1	0	17	1	1766.03	18787_00991	18787_00991	233	249	yes	yes	2;3	3.1423e-06	87.429	By matching	By matching	By matching	By matching	By matching	By matching	By matching	By matching
ADVIEPESDVVK	NPKDASDKADVIEPES	EPESDVVKDADNNIDK	K	A	D	V	K	D	1	0	0	2	0	0	2	0	0	1	0	1	0	0	1	1	0	0	0	3	0	12	0	1299.66	27969_00847;18787_00647	18787_00647	703	714	no	no	2	0.0096119	59.796	By matching	By matching	By matching	By matching	By matching	By matching	By matching	By matching
ADVSNRDDVFNAVR	GTKAIAIKADVSNRDD	DDVFNAVRQTAAQFGD	K	A	D	V	R	Q	2	2	2	3	0	0	0	0	0	0	0	0	0	1	0	1	0	0	0	3	0	14	1	1576.76	18787_02274	18787_02274	60	73	yes	yes	2;3	3.0099e-31	219.84	By MS/MS	By MS/MS	By matching	By matching	By matching	By MS/MS	By MS/MS	By MS/MS
ADYEKQGNKYIAQLEK	IDNDKKHKADYEKQGN	KYIAQLEKLNNDSKDK	K	A	D	E	K	L	2	0	1	1	0	2	2	1	0	1	1	3	0	0	0	0	0	0	2	0	0	16	2	1896.96	18787_00033	18787_00033	168	183	yes	yes	4	0.0023882	50.324	By matching	By matching	By matching	By matching	By matching	By matching	By matching	By matching
ADYLIDDNPR	CGRKNIVKADYLIDDN	YLIDDNPRQLEIFTGT	K	A	D	P	R	Q	1	1	1	3	0	0	0	0	0	1	1	0	0	0	1	0	0	0	1	0	0	10	0	1190.56	18787_00125	18787_00125	129	138	yes	yes	2	0.040087	59.198	By matching	By matching	By matching	By matching	By matching	By matching	By matching	By matching
ADYVIFTPDNPANDDPK	EMGRVACRADYVIFTP	NPANDDPKMLTAELAK	R	A	D	P	K	M	2	0	2	4	0	0	0	0	0	1	0	1	0	1	3	0	1	0	1	1	0	17	0	1890.86	18787_01721	18787_01721	398	414	yes	yes	2	0.12738	31.675	By matching	By matching	By matching	By matching	By matching	By matching	By matching	By matching
AEAATVHVAGGVWSHGIGK	TLLGVTYKAEAATVHV	VWSHGIGKHYVWSYYS	K	A	E	G	K	H	4	0	0	0	0	0	1	4	2	1	0	1	0	0	0	1	1	1	0	3	0	19	0	1845.95	18787_02458	18787_02458	26	44	yes	yes	3	1.312e-20	129.46	By matching	By matching	By matching	By matching	By matching	By matching	By matching	By MS/MS
AEAEALYQTK	EEIAQRSKAEAEALYQ	AEALYQTKVQQLQISV	K	A	E	T	K	V	3	0	0	0	0	1	2	0	0	0	1	1	0	0	0	0	1	0	1	0	0	10	0	1122.56	CON__Q32MB2;CON__Q7RTS7;CON__Q8N1N4-2;CON__Q7RTT2;CON__ENSEMBL:ENSBTAP00000038253;CON__P19013;CON__P12035	CON__P19013	398	407	no	no	2	3.8137e-05	152.54	By matching	By matching	By matching	By matching	By matching	By matching	By matching	By matching
AEAEAWYQCR	DDIASRSKAEAEAWYQ	AEAWYQCRYEELRVTA	K	A	E	C	R	Y	3	1	0	0	1	1	2	0	0	0	0	0	0	0	0	0	0	1	1	0	0	10	0	1282.54	CON__Q9NSB4	CON__Q9NSB4	305	314	yes	yes	2	3.8719e-07	170.68	By matching	By matching	By matching	By matching	By matching	By matching	By matching	By matching
AEAESLYQSK	EDIAQKSKAEAESLYQ	AESLYQSKYEELQITA	K	A	E	S	K	Y	2	0	0	0	0	1	2	0	0	0	1	1	0	0	0	2	0	0	1	0	0	10	0	1124.54	CON__P04264	CON__P04264	367	376	yes	yes	1;2	4.1674e-22	211.53	By matching	By matching	By matching	By MS/MS	By matching	By MS/MS	By MS/MS	By MS/MS
AEAESLYQSKYEELQITAGR	EDIAQKSKAEAESLYQ	ELQITAGRHGDSVRNS	K	A	E	G	R	H	3	1	0	0	0	2	4	1	0	1	2	1	0	0	0	2	1	0	2	0	0	20	1	2285.12	CON__P04264	CON__P04264	367	386	yes	yes	2;3	3.7833e-140	310.92	By matching	By matching	By matching	By MS/MS	By matching	By matching	By MS/MS	By MS/MS
AEAESWYQTK	EEIAQRSRAEAESWYQ	AESWYQTKYEELQVTA	R	A	E	T	K	Y	2	0	0	0	0	1	2	0	0	0	0	1	0	0	0	1	1	1	1	0	0	10	0	1211.55	CON__O95678;CON__P48668;CON__P04259;CON__Q8BGZ7;CON__P02538	CON__P48668	350	359	no	no	2	7.6977e-38	242.87	By matching	By matching	By matching	By MS/MS	By matching	By MS/MS	By matching	By MS/MS
AEAESWYQTKYEELQVTAGR	EEIAQRSRAEAESWYQ	ELQVTAGRHGDDLRNT	R	A	E	G	R	H	3	1	0	0	0	2	4	1	0	0	1	1	0	0	0	1	2	1	2	1	0	20	1	2358.11	CON__O95678;CON__P48668;CON__P04259;CON__Q8BGZ7;CON__P02538	CON__P48668	350	369	no	no	2;3	4.3431e-44	201.61	By matching	By matching	By matching	By MS/MS	By matching	By matching	By matching	By MS/MS
AEAESWYR	DDIVTRSRAEAESWYR	AEAESWYRSKCEEMKA	R	A	E	Y	R	S	2	1	0	0	0	0	2	0	0	0	0	0	0	0	0	1	0	1	1	0	0	8	0	1010.45	CON__P78385;CON__P78386;CON__Q6NT21;CON__O43790;CON__Q14533;CON__Q61726	CON__O43790	291	298	no	no	2	0.00013954	155.75	By matching	By MS/MS	By matching	By matching	By matching	By matching	By matching	By matching
AEALEEFDEVVQAQIDQAPLNPDTTNEEVAEAIER	TAPATTAKAEALEEFD	EVAEAIERINAAKVSG	K	A	E	E	R	I	6	1	2	3	0	3	8	0	0	2	2	0	0	1	2	0	2	0	0	3	0	35	0	3882.83	18787_01882	18787_01882	765	799	yes	yes	3;4	1.682e-91	176.87	By matching	By matching	By matching	By matching	By matching	By matching	By matching	By MS/MS
AEAPEPTK	EFKTRGEKAEAPEPTK	AEAPEPTKLTGDWMNR	K	A	E	T	K	L	2	0	0	0	0	0	2	0	0	0	0	1	0	0	2	0	1	0	0	0	0	8	0	841.418	24749_00666	24749_00666	149	156	yes	yes	2	0.0019893	109.71	By matching	By matching	By matching	By matching	By matching	By matching	By matching	By matching
AEAPEPTKLTGDWMNR	EFKTRGEKAEAPEPTK	LTGDWMNRKVDVDGTS	K	A	E	N	R	K	2	1	1	1	0	0	2	1	0	0	1	1	1	0	2	0	2	1	0	0	0	16	1	1814.86	24749_00666	24749_00666	149	164	yes	yes	3	1.0202e-12	138.98	By matching	By matching	By matching	By matching	By matching	By matching	By MS/MS	By matching
AEAQANQMVGDAVEK	QAEAIIAKAEAQANQM	MVGDAVEKARRLAFQT	K	A	E	E	K	A	4	0	1	1	0	2	2	1	0	0	0	1	1	0	0	0	0	0	0	2	0	15	0	1559.72	18787_01408	18787_01408	96	110	yes	yes	2	1.4852e-70	257.37	By MS/MS	By MS/MS	By MS/MS	By MS/MS	By MS/MS	By MS/MS	By matching	By matching
AEAQNALIDQSDLSTEEER	ARHSVSAKAEAQNALI	DLSTEEERLAAKHLVD	K	A	E	E	R	L	3	1	1	2	0	2	4	0	0	1	2	0	0	0	0	2	1	0	0	0	0	19	0	2117.97	38883_00153;18787_00672;38876_01694	38883_00153	1504	1522	no	no	2;3	6.3134e-76	248.35	By matching	By matching	By matching	By matching	By matching	By matching	By matching	By matching
AEASDVANAIYDGTDAVMLSGETAAGLYPEEAVK	QRNPRATRAEASDVAN	LYPEEAVKTMRNIAVS	R	A	E	V	K	T	8	0	1	3	0	0	4	3	0	1	2	1	1	0	1	2	2	0	2	3	0	34	0	3427.6	18787_00615	18787_00615	292	325	yes	yes	2;3;4	1.2399e-145	243.34	By MS/MS	By MS/MS	By MS/MS	By MS/MS	By MS/MS	By matching	By matching	By MS/MS
AEAVVEEIK	NYAGSKEKAEAVVEEI	EAVVEEIKAKGVDSFA	K	A	E	I	K	A	2	0	0	0	0	0	3	0	0	1	0	1	0	0	0	0	0	0	0	2	0	9	0	986.528	18787_01370	18787_01370	40	48	yes	yes	2	0.0018507	96.143	By matching	By MS/MS	By matching	By matching	By matching	By matching	By matching	By MS/MS
AEAVVEEIKAK	NYAGSKEKAEAVVEEI	VVEEIKAKGVDSFAIQ	K	A	E	A	K	G	3	0	0	0	0	0	3	0	0	1	0	2	0	0	0	0	0	0	0	2	0	11	1	1185.66	18787_01370	18787_01370	40	50	yes	yes	2	0.0079764	84.605	By matching	By matching	By matching	By matching	By matching	By matching	By MS/MS	By matching
AEDFVVMTEGVSENDTILMATQR	GVKSINLKAEDFVVMT	TILMATQRGSLKRISF	K	A	E	Q	R	G	2	1	1	2	0	1	3	1	0	1	1	0	2	1	0	1	3	0	0	3	0	23	0	2555.19	18787_01072	18787_01072	688	710	yes	yes	2;3	4.9354e-12	95.926	By matching	By matching	By matching	By matching	By matching	By matching	By matching	By matching
AEDISKKEDTPK	IEHEPSVKAEDISKKE	SKKEDTPKEVADVAEV	K	A	E	P	K	E	1	0	0	2	0	0	2	0	0	1	0	3	0	0	1	1	1	0	0	0	0	12	2	1359.69	24749_01653	24749_01653	106	117	yes	yes	2;3	4.0572e-05	125.54	By matching	By matching	By matching	By matching	By matching	By matching	By matching	By matching
AEDNAFFPSPYSLSQYTATK	SKQPTPDKAEDNAFFP	LSQYTATKTDFDGVEH	K	A	E	T	K	T	3	0	1	1	0	1	1	0	0	0	1	1	0	2	2	3	2	0	2	0	0	20	0	2236.03	18787_02100	18787_02100	17	36	yes	yes	2;3	4.1022e-16	116.43	By matching	By matching	By matching	By matching	By matching	By matching	By matching	By matching
AEDWLMSK	QMNKDAYKAEDWLMSK	AEDWLMSKSPIAYRIF	K	A	E	S	K	S	1	0	0	1	0	0	1	0	0	0	1	1	1	0	0	1	0	1	0	0	0	8	0	978.448	38951_42_02700	38951_42_02700	59	66	yes	yes	2	0.0075289	84.083	By MS/MS	By MS/MS	By matching	By MS/MS	By matching	By matching	By matching	By matching
AEDYHQDFYK	LPASQFYKAEDYHQDF	DYHQDFYKKNPERYAE	K	A	E	Y	K	K	1	0	0	2	0	1	1	0	1	0	0	1	0	1	0	0	0	0	2	0	0	10	0	1314.55	18787_01067	18787_01067	140	149	yes	yes	2;3	0.00020488	140.78	By matching	By matching	By matching	By matching	By MS/MS	By matching	By matching	By matching
AEDYHQDFYKK	LPASQFYKAEDYHQDF	YHQDFYKKNPERYAEE	K	A	E	K	K	N	1	0	0	2	0	1	1	0	1	0	0	2	0	1	0	0	0	0	2	0	0	11	1	1442.65	18787_01067	18787_01067	140	150	yes	yes	3	0.0029297	74.611	By matching	By matching	By matching	By matching	By matching	By matching	By matching	By matching
AEDYKISFNDIEFLPPVTPPNNVIAFGR	VAAEDSGKAEDYKISF	NNVIAFGRNYKDHANE	K	A	E	G	R	N	2	1	3	2	0	0	2	1	0	3	1	1	0	3	4	1	1	0	1	2	0	28	1	3162.6	18787_00274	18787_00274	73	100	yes	yes	3	4.4987e-08	66.925	By matching	By matching	By matching	By matching	By matching	By matching	By matching	By matching
AEEEKLEAIIDGEFQFDAAIVPGVAEK	AVKLAQQKAEEEKLEA	IVPGVAEKKAPGAKLQ	K	A	E	E	K	K	5	0	0	2	0	1	6	2	0	3	1	2	0	2	1	0	0	0	0	2	0	27	1	2917.46	18787_02135	18787_02135	228	254	yes	yes	3	7.9596e-36	143.27	By matching	By matching	By matching	By matching	By matching	By matching	By matching	By MS/MS
AEEISALLR	________________	EEISALLRSQIENYES	K	A	E	L	R	S	2	1	0	0	0	0	2	0	0	1	2	0	0	0	0	1	0	0	0	0	0	9	0	1000.56	18787_01932	18787_01932	5	13	yes	yes	2	3.4925e-08	174.92	By MS/MS	By MS/MS	By matching	By MS/MS	By MS/MS	By MS/MS	By matching	By MS/MS
AEEIYVNTR	EQTGSEAKAEEIYVNT	EEIYVNTRDAAYEIIQ	K	A	E	T	R	D	1	1	1	0	0	0	2	0	0	1	0	0	0	0	0	0	1	0	1	1	0	9	0	1093.54	18787_01122	18787_01122	148	156	yes	yes	2	2.0283e-17	183	By MS/MS	By MS/MS	By MS/MS	By matching	By MS/MS	By MS/MS	By MS/MS	By matching
AEEMFLGDAPVAPIYQK	ERYENLKKAEEMFLGD	PVAPIYQKGVAHLTNP	K	A	E	Q	K	G	3	0	0	1	0	1	2	1	0	1	1	1	1	1	2	0	0	0	1	1	0	17	0	1877.92	27969_02423;18787_00296	27969_02423	493	509	no	no	2;3	1.3373e-11	115.38	By matching	By matching	By matching	By matching	By matching	By matching	By matching	By matching
AEENITFSVEK	YSHPVEIKAEENITFS	NITFSVEKNTVVKVEG	K	A	E	E	K	N	1	0	1	0	0	0	3	0	0	1	0	1	0	1	0	1	1	0	0	1	0	11	0	1265.61	18787_00883	18787_00883	117	127	yes	yes	2	3.8119e-11	182.35	By MS/MS	By MS/MS	By MS/MS	By MS/MS	By matching	By matching	By MS/MS	By MS/MS
AEERNDDLYAGIDLINNK	PLKNVTLRAEERNDDL	GIDLINNKLERQVRKY	R	A	E	N	K	L	2	1	3	3	0	0	2	1	0	2	2	1	0	0	0	0	0	0	1	0	0	18	1	2062	18787_00153	18787_00153	67	84	yes	yes	2;3	4.9423e-80	265.29	By MS/MS	By MS/MS	By MS/MS	By MS/MS	By MS/MS	By MS/MS	By MS/MS	By MS/MS
AEERNDDLYAGIDLINNKLER	PLKNVTLRAEERNDDL	LINNKLERQVRKYKTR	R	A	E	E	R	Q	2	2	3	3	0	0	3	1	0	2	3	1	0	0	0	0	0	0	1	0	0	21	2	2460.22	18787_00153	18787_00153	67	87	yes	yes	3;4	3.2643e-100	255.2	By MS/MS	By MS/MS	By matching	By MS/MS	By MS/MS	By MS/MS	By MS/MS	By MS/MS
AEETFGIR	AYIRHLIKAEETFGIR	AEETFGIRLTTIHNLH	K	A	E	I	R	L	1	1	0	0	0	0	2	1	0	1	0	0	0	1	0	0	1	0	0	0	0	8	0	921.456	18787_00567	18787_00567	325	332	yes	yes	2	0.0046277	93.429	By matching	By matching	By matching	By matching	By matching	By matching	By matching	By matching
AEETTQPLVK	EVKTTAGKAEETTQPL	ETTQPLVKIPQGTITG	K	A	E	V	K	I	1	0	0	0	0	1	2	0	0	0	1	1	0	0	1	0	2	0	0	1	0	10	0	1114.59	18787_01511	18787_01511	343	352	yes	yes	2	9.7175e-11	158.47	By matching	By matching	By matching	By matching	By matching	By matching	By MS/MS	By MS/MS
AEETTQPVAQPLVK	EVKTTAGKAEETTQPV	PVAQPLVKIPQGTITG	K	A	E	V	K	I	2	0	0	0	0	2	2	0	0	0	1	1	0	0	2	0	2	0	0	2	0	14	0	1509.8	38876_00964	38876_00964	346	359	yes	yes	2	5.7158e-32	220.32	By matching	By matching	By matching	By matching	By matching	By matching	By matching	By matching
AEFAEVSK	RLSQRFPKAEFAEVSK	AEFAEVSKLVTDLTKV	K	A	E	S	K	L	2	0	0	0	0	0	2	0	0	0	0	1	0	1	0	1	0	0	0	1	0	8	0	879.434	CON__P02768-1	CON__P02768-1	250	257	yes	yes	2	0.0030405	99.136	By matching	By matching	By MS/MS	By MS/MS	By matching	By matching	By matching	By matching
AEFDFIEK	SISVGVKKAEFDFIEK	AEFDFIEKLAQEKLIP	K	A	E	E	K	L	1	0	0	1	0	0	2	0	0	1	0	1	0	2	0	0	0	0	0	0	0	8	0	997.476	18787_01092	18787_01092	96	103	yes	yes	1;2	0.0076219	108.74	By MS/MS	By matching	By matching	By matching	By matching	By matching	By matching	By matching
AEFLTTVETEDEVIK	NGGTEVEKAEFLTTVE	ETEDEVIKLCGALMQY	K	A	E	I	K	L	1	0	0	1	0	0	4	0	0	1	1	1	0	1	0	0	3	0	0	2	0	15	0	1722.86	18787_00720	18787_00720	709	723	yes	yes	2	0.00010122	90.725	By matching	By matching	By matching	By matching	By matching	By matching	By matching	By matching
AEFPEVAELDLVR	DKFIRKNKAEFPEVAE	VAELDLVRHYTELSNK	K	A	E	V	R	H	2	1	0	1	0	0	3	0	0	0	2	0	0	1	1	0	0	0	0	2	0	13	0	1486.77	18787_00467	18787_00467	46	58	yes	yes	2	6.4719e-07	143.76	By matching	By MS/MS	By matching	By MS/MS	By MS/MS	By matching	By matching	By MS/MS
AEFSDYQLILDELK	________________	QLILDELKMTLSHVEA	M	A	E	L	K	M	1	0	0	2	0	1	2	0	0	1	3	1	0	1	0	1	0	0	1	0	0	14	0	1682.84	18787_02119	18787_02119	2	15	yes	yes	2;3	1.1374e-23	196.67	By matching	By matching	By matching	By matching	By matching	By matching	By matching	By MS/MS
AEFVEVTK	RLSQKFPKAEFVEVTK	AEFVEVTKLVTDLTKV	K	A	E	T	K	L	1	0	0	0	0	0	2	0	0	0	0	1	0	1	0	0	1	0	0	2	0	8	0	921.481	CON__P02769	CON__P02769	249	256	yes	yes	2	0.00217	97.635	By MS/MS	By MS/MS	By MS/MS	By MS/MS	By MS/MS	By MS/MS	By matching	By matching
AEGAHITPFIEK	ETNANAIKAEGAHITP	HITPFIEKATAIGIPV	K	A	E	E	K	A	2	0	0	0	0	0	2	1	1	2	0	1	0	1	1	0	1	0	0	0	0	12	0	1311.68	18787_00308	18787_00308	113	124	yes	yes	2;3	3.3336e-26	210.93	By matching	By matching	By matching	By matching	By matching	By matching	By matching	By matching
AEGATIAVGGK	ESYMDVAKAEGATIAV	ATIAVGGKRPDRDDLK	K	A	E	G	K	R	3	0	0	0	0	0	1	3	0	1	0	1	0	0	0	0	1	0	0	1	0	11	0	972.524	18787_01134	18787_01134	349	359	yes	yes	2	0.00071635	108.9	By MS/MS	By MS/MS	By MS/MS	By MS/MS	By MS/MS	By matching	By matching	By MS/MS
AEGDYITLENENPYDEQPLK	IINKKTGKAEGDYITL	PYDEQPLKLFHPVHTY	K	A	E	L	K	L	1	0	2	2	0	1	4	1	0	1	2	1	0	0	2	0	1	0	2	0	0	20	0	2337.06	18787_01745	18787_01745	374	393	yes	yes	2;3	5.322e-54	219.66	By MS/MS	By MS/MS	By MS/MS	By MS/MS	By MS/MS	By MS/MS	By matching	By MS/MS
AEGELQPVDIK	QEDGIRVRAEGELQPV	ELQPVDIKTLPHPGFP	R	A	E	I	K	T	1	0	0	1	0	1	2	1	0	1	1	1	0	0	1	0	0	0	0	1	0	11	0	1197.62	18787_01937	18787_01937	288	298	yes	yes	2	3.0955e-08	173.76	By matching	By matching	By matching	By matching	By matching	By matching	By matching	By matching
AEGPYVAISK	GIYNGGGKAEGPYVAI	GPYVAISKVGKGKAAF	K	A	E	S	K	V	2	0	0	0	0	0	1	1	0	1	0	1	0	0	1	1	0	0	1	1	0	10	0	1033.54	18787_02290	18787_02290	258	267	yes	yes	2	0.00012162	143.28	By matching	By MS/MS	By matching	By matching	By matching	By matching	By matching	By matching
AEGQGSYKVGFK	________________	GSYKVGFKRLYVGVFN	M	A	E	F	K	R	1	0	0	0	0	1	1	3	0	0	0	2	0	1	0	1	0	0	1	1	0	12	1	1269.64	24749_00666	24749_00666	2	13	yes	yes	2	7.6481e-09	164.64	By matching	By matching	By matching	By matching	By matching	By matching	By MS/MS	By matching
AEGQGSYKVGFKR	________________	SYKVGFKRLYVGVFNP	M	A	E	K	R	L	1	1	0	0	0	1	1	3	0	0	0	2	0	1	0	1	0	0	1	1	0	13	2	1425.74	24749_00666	24749_00666	2	14	yes	yes	3;4	4.796e-05	110.38	By matching	By matching	By matching	By matching	By matching	By matching	By MS/MS	By matching
AEHSFDVNEVIK	________________	FDVNEVIKDFPILDQK	M	A	E	I	K	D	1	0	1	1	0	0	2	0	1	1	0	1	0	1	0	1	0	0	0	2	0	12	0	1386.68	18787_00222	18787_00222	2	13	yes	yes	3	1.9781e-05	128.68	By MS/MS	By matching	By matching	By matching	By matching	By matching	By matching	By matching
AEHSFDVNEVIKDFPILDQK	________________	DFPILDQKVNGKRLAY	M	A	E	Q	K	V	1	0	1	3	0	1	2	0	1	2	1	2	0	2	1	1	0	0	0	2	0	20	1	2343.17	18787_00222	18787_00222	2	21	yes	yes	3	9.3906e-23	143.93	By matching	By matching	By matching	By matching	By matching	By matching	By matching	By matching
AEIDNVK	NRMIQRLRAEIDNVKK	RAEIDNVKKQCANLQN	R	A	E	V	K	K	1	0	1	1	0	0	1	0	0	1	0	1	0	0	0	0	0	0	0	1	0	7	0	787.408	CON__P13647	CON__P13647	398	404	yes	yes	2	0.082813	67.032	By matching	By matching	By matching	By matching	By matching	By matching	By matching	By matching
AEIEGEMGDTHVGLQAR	SVAALTPKAEIEGEMG	THVGLQARLMSQALRK	K	A	E	A	R	L	2	1	0	1	0	1	3	3	1	1	1	0	1	0	0	0	1	0	0	1	0	17	0	1811.85	18787_01316	18787_01316	152	168	yes	yes	3	1.3867e-08	104.2	By matching	By matching	By matching	By matching	By matching	By matching	By matching	By matching
AEIENIK	NRMIQRLRAEIENIKK	RAEIENIKKQCQTLQV	R	A	E	I	K	K	1	0	1	0	0	0	2	0	0	2	0	1	0	0	0	0	0	0	0	0	0	7	0	815.439	CON__P19013	CON__P19013	441	447	no	no	2	0.0079228	105.39	By matching	By matching	By matching	By matching	By matching	By matching	By matching	By matching
AEIIAFNGNFHGR	VKGIEPNKAEIIAFNG	FNGNFHGRTMAPVSLS	K	A	E	G	R	T	2	1	2	0	0	0	1	2	1	2	0	0	0	2	0	0	0	0	0	0	0	13	0	1444.72	18787_00263	18787_00263	132	144	yes	yes	2;3	2.9155e-06	132.32	By matching	By matching	By matching	By matching	By matching	By matching	By matching	By matching
AEINFKDGSK	DKSEFDKKAEINFKDG	INFKDGSKATMKTGDI	K	A	E	S	K	A	1	0	1	1	0	0	1	1	0	1	0	2	0	1	0	1	0	0	0	0	0	10	1	1107.56	18787_01079	18787_01079	418	427	yes	yes	2	2.4931e-05	117.09	By matching	By matching	By matching	By matching	By matching	By matching	By MS/MS	By matching
AELDLNLFIDPTTVTK	VQGKKDLKAELDLNLF	IDPTTVTKRGNQNIEV	K	A	E	T	K	R	1	0	1	2	0	0	1	0	0	1	3	1	0	1	1	0	3	0	0	1	0	16	0	1788.95	27969_01729	27969_01729	272	287	yes	yes	2	1.5524e-14	156.49	By MS/MS	By MS/MS	By MS/MS	By MS/MS	By MS/MS	By MS/MS	By matching	By matching
AELLNEMQNK	TDVKTNARAELLNEMQ	LLNEMQNKITEILNDN	R	A	E	N	K	I	1	0	2	0	0	1	2	0	0	0	2	1	1	0	0	0	0	0	0	0	0	10	0	1188.58	18787_01882	18787_01882	1539	1548	yes	yes	2	1.317e-07	172.21	By matching	By matching	By matching	By matching	By matching	By matching	By matching	By matching
AELPNLEEELK	KEESNGIKAELPNLEE	PNLEEELKILLIPKDP	K	A	E	L	K	I	1	0	1	0	0	0	4	0	0	0	3	1	0	0	1	0	0	0	0	0	0	11	0	1283.66	18787_01919	18787_01919	86	96	yes	yes	2	0.00063494	112.94	By MS/MS	By matching	By matching	By matching	By matching	By matching	By matching	By matching
AELPTHYGTIIK	________________	THYGTIIKTLRKYMKL	M	A	E	I	K	T	1	0	0	0	0	0	1	1	1	2	1	1	0	0	1	0	2	0	1	0	0	12	0	1341.73	27969_00536	27969_00536	2	13	yes	yes	2;3	3.5512e-15	190.78	By matching	By matching	By matching	By matching	By matching	By matching	By matching	By matching
AELVQSFVER	NPATSEFKAELVQSFV	LVQSFVERRKGKATEE	K	A	E	E	R	R	1	1	0	0	0	1	2	0	0	0	1	0	0	1	0	1	0	0	0	2	0	10	0	1176.61	18787_02135	18787_02135	79	88	yes	yes	2	8.6942e-07	164.65	By MS/MS	By MS/MS	By MS/MS	By MS/MS	By MS/MS	By MS/MS	By matching	By MS/MS
AELYEMLTER	MRNRMKKRAELYEMLT	LYEMLTEREMEILLLI	R	A	E	E	R	E	1	1	0	0	0	0	3	0	0	0	2	0	1	0	0	0	1	0	1	0	0	10	0	1253.6	18787_02224	18787_02224	142	151	yes	yes	2	0.0082485	66.56	By matching	By matching	By matching	By matching	By matching	By matching	By matching	By MS/MS
AENDSTASQSEMSEPKPQEEK	SNDSLEAKAENDSTAS	EPKPQEEKKGFFARLF	K	A	E	E	K	K	2	0	1	1	0	2	5	0	0	0	0	2	1	0	2	4	1	0	0	0	0	21	1	2321	18787_01983	18787_01983	288	308	yes	yes	2;3	1.4877e-62	208.47	By MS/MS	By MS/MS	By matching	By matching	By MS/MS	By matching	By matching	By MS/MS
AENDSTASQSEMSEPKPQEEKK	SNDSLEAKAENDSTAS	PKPQEEKKGFFARLFN	K	A	E	K	K	G	2	0	1	1	0	2	5	0	0	0	0	3	1	0	2	4	1	0	0	0	0	22	2	2449.09	18787_01983	18787_01983	288	309	yes	yes	3;4	8.413e-47	184.68	By matching	By matching	By matching	By matching	By matching	By matching	By matching	By MS/MS
AENHAIDVFSENLR	IHADLTEKAENHAIDV	DVFSENLRNLLLQPPM	K	A	E	L	R	N	2	1	2	1	0	0	2	0	1	1	1	0	0	1	0	1	0	0	0	1	0	14	0	1613.78	18787_01972	18787_01972	287	300	yes	yes	3	0.012785	51.466	By matching	By matching	By matching	By matching	By matching	By matching	By matching	By matching
AENKIEDIGQGAEIIK	NPFIEISKAENKIEDI	GQGAEIIKRTQDITSK	K	A	E	I	K	R	2	0	1	1	0	1	3	2	0	4	0	2	0	0	0	0	0	0	0	0	0	16	1	1726.91	18787_00702	18787_00702	41	56	yes	yes	2;3	1.0901e-59	252.67	By MS/MS	By MS/MS	By MS/MS	By MS/MS	By matching	By MS/MS	By matching	By MS/MS
AENKIEDIGQGAEIIKR	NPFIEISKAENKIEDI	QGAEIIKRTQDITSKR	K	A	E	K	R	T	2	1	1	1	0	1	3	2	0	4	0	2	0	0	0	0	0	0	0	0	0	17	2	1883.01	18787_00702	18787_00702	41	57	yes	yes	2;3;4	6.1288e-95	282.47	By MS/MS	By MS/MS	By MS/MS	By MS/MS	By MS/MS	By MS/MS	By matching	By MS/MS
AEPGDLVVFSGR	YHNTPTFKAEPGDLVV	DLVVFSGRFGGGYGHT	K	A	E	G	R	F	1	1	0	1	0	0	1	2	0	0	1	0	0	1	1	1	0	0	0	2	0	12	0	1245.64	18787_01354	18787_01354	300	311	yes	yes	2	0.0001856	98.902	By matching	By matching	By matching	By matching	By matching	By matching	By matching	By matching
AEPVGCTATILYK	TAGPLCYRAEPVGCTA	CTATILYKMFRERGFE	R	A	E	Y	K	M	2	0	0	0	1	0	1	1	0	1	1	1	0	0	1	0	2	0	1	1	0	13	0	1421.72	18787_01751	18787_01751	113	125	yes	yes	2	2.8338e-05	112.42	By MS/MS	By MS/MS	By MS/MS	By MS/MS	By MS/MS	By MS/MS	By matching	By MS/MS
AEQLEHEIK	EIIQNPLKAEQLEHEI	EQLEHEIKSFKQDQFE	K	A	E	I	K	S	1	0	0	0	0	1	3	0	1	1	1	1	0	0	0	0	0	0	0	0	0	9	0	1095.56	38885_01033	38885_01033	170	178	yes	yes	2;3	0.0011662	107.03	By MS/MS	By MS/MS	By matching	By MS/MS	By MS/MS	By matching	By matching	By matching
AEQMKEISDFVK	AGHDRKIRAEQMKEIS	KEISDFVKKKNIPKDE	R	A	E	V	K	K	1	0	0	1	0	1	2	0	0	1	0	2	1	1	0	1	0	0	0	1	0	12	1	1423.7	18787_01825	18787_01825	145	156	yes	yes	2;3	4.3133e-34	196.84	By MS/MS	By MS/MS	By MS/MS	By MS/MS	By MS/MS	By MS/MS	By MS/MS	By matching
AEQMKEISDFVKK	AGHDRKIRAEQMKEIS	EISDFVKKKNIPKDET	R	A	E	K	K	K	1	0	0	1	0	1	2	0	0	1	0	3	1	1	0	1	0	0	0	1	0	13	2	1551.8	18787_01825	18787_01825	145	157	yes	yes	2;3;4	2.1001e-10	168.5	By matching	By MS/MS	By matching	By MS/MS	By matching	By matching	By matching	By matching
AEQQSTSGTSFR	IDAHFDTRAEQQSTSG	STSGTSFRQILEEDEN	R	A	E	F	R	Q	1	1	0	0	0	2	1	1	0	0	0	0	0	1	0	3	2	0	0	0	0	12	0	1297.59	18787_00787	18787_00787	162	173	yes	yes	2	3.8162e-19	199.51	By MS/MS	By MS/MS	By MS/MS	By MS/MS	By MS/MS	By MS/MS	By MS/MS	By MS/MS
AEQYSEGTVPLHTLR	LGGADIARAEQYSEGT	TVPLHTLRADIDYAHA	R	A	E	L	R	A	1	1	0	0	0	1	2	1	1	0	2	0	0	0	1	1	2	0	1	1	0	15	0	1699.85	18787_00874	18787_00874	164	178	yes	yes	2;3	1.049e-70	260.56	By matching	By matching	By matching	By MS/MS	By matching	By matching	By MS/MS	By MS/MS
AESHLENDDDNTDIHR	RAKLAKARAESHLEND	DDNTDIHRAERALERA	R	A	E	H	R	A	1	1	2	4	0	0	2	0	2	1	1	0	0	0	0	1	1	0	0	0	0	16	0	1879.79	18787_01935	18787_01935	101	116	yes	yes	2;3;4	4.742e-72	265.56	By matching	By matching	By matching	By matching	By matching	By matching	By MS/MS	By MS/MS
AESINSTYEHQTSYVSK	AVAYSFEKAESINSTY	HQTSYVSKHHFSFVES	K	A	E	S	K	H	1	0	1	0	0	1	2	0	1	1	0	1	0	0	0	4	2	0	2	1	0	17	0	1942.89	18787_00115	18787_00115	91	107	yes	yes	3	0.00095602	56.313	By matching	By matching	By matching	By matching	By matching	By matching	By matching	By matching
AESVLINLLK	TKIENVEKAESVLINL	SVLINLLKVIDLGNNI	K	A	E	L	K	V	1	0	1	0	0	0	1	0	0	1	3	1	0	0	0	1	0	0	0	1	0	10	0	1098.66	18787_00502	18787_00502	55	64	yes	yes	2	0.018902	76.228	By matching	By matching	By matching	By MS/MS	By matching	By matching	By matching	By matching
AETAPLYALSAISYENELMG	GLGPRILRAETAPLYA	SYENELMG________	R	A	E	M	G	-	4	0	1	0	0	0	3	1	0	1	3	0	1	0	1	2	1	0	2	0	0	20	0	2142.02	18787_00508	18787_00508	231	250	yes	yes	2;3	6.8715e-12	106.6	By matching	By matching	By matching	By matching	By matching	By matching	By matching	By matching
AETECQNAEYQQLLDIK	EEQLQQIRAETECQNA	YQQLLDIKTRLENEIQ	R	A	E	I	K	T	2	0	1	1	1	3	3	0	0	1	2	1	0	0	0	0	1	0	1	0	0	17	0	2051.95	CON__P02535-1	CON__P02535-1	421	437	yes	yes	3;4	0.057984	32.152	By matching	By matching	By matching	By matching	By matching	By matching	By matching	By matching
AETECQNTEYQQLLDIK	EEQLQQIRAETECQNT	YQQLLDIKIRLENEIQ	R	A	E	I	K	I	1	0	1	1	1	3	3	0	0	1	2	1	0	0	0	0	2	0	1	0	0	17	0	2081.96	CON__P13645	CON__P13645	423	439	yes	yes	2;3	0	452.86	By MS/MS	By MS/MS	By MS/MS	By MS/MS	By MS/MS	By MS/MS	By MS/MS	By MS/MS
AETECQNTEYQQLLDIKIRLENEIQTYR	EEQLQQIRAETECQNT	ENEIQTYRSLLEGEGS	R	A	E	Y	R	S	1	2	2	1	1	4	5	0	0	3	3	1	0	0	0	0	3	0	2	0	0	28	2	3497.71	CON__P13645	CON__P13645	423	450	yes	yes	4	1.191e-39	129.27	By matching	By matching	By matching	By matching	By matching	By matching	By MS/MS	By matching
AETFTGGFPVYEGNKPVLTLK	LNVTYKDKAETFTGGF	NKPVLTLKELDFRIRQ	K	A	E	L	K	E	1	0	1	0	0	0	2	3	0	0	2	2	0	2	2	0	3	0	1	2	0	21	1	2267.18	38876_02309	38876_02309	153	173	yes	yes	2;3	2.0333e-40	165.06	By matching	By matching	By matching	By matching	By matching	By matching	By matching	By matching
AETVEALMETTLPNGK	ANQVLDTKAETVEALM	ETTLPNGKSVDERIKE	K	A	E	G	K	S	2	0	1	0	0	0	3	1	0	0	2	1	1	0	1	0	3	0	0	1	0	16	0	1702.84	18787_01344	18787_01344	105	120	yes	yes	2;3	2.3511e-71	261.27	By MS/MS	By MS/MS	By MS/MS	By MS/MS	By MS/MS	By MS/MS	By matching	By MS/MS
AETVNDLYLIVK	DKNLTPYKAETVNDLY	NDLYLIVKKLSQGDVK	K	A	E	V	K	K	1	0	1	1	0	0	1	0	0	1	2	1	0	0	0	0	1	0	1	2	0	12	0	1376.76	38876_00167	38876_00167	70	81	yes	yes	2	1.2187e-13	184.43	By matching	By matching	By matching	By matching	By matching	By matching	By matching	By matching
AEVKNPTQNISGTQVYQDPAIVQPK	KATTEQAKAEVKNPTQ	DPAIVQPKAANKTGNA	K	A	E	P	K	A	2	0	2	1	0	4	1	1	0	2	0	2	0	0	3	1	2	0	1	3	0	25	1	2724.41	18787_01686;38882_01856	18787_01686	57	81	no	no	2;3;4	0	411.28	By MS/MS	By MS/MS	By MS/MS	By MS/MS	By MS/MS	By MS/MS	By MS/MS	By MS/MS
AEVLFNK	PEIYKAVKAEVLFNKV	KAEVLFNKVAMRPGSV	K	A	E	N	K	V	1	0	1	0	0	0	1	0	0	0	1	1	0	1	0	0	0	0	0	1	0	7	0	819.449	18787_00846	18787_00846	275	281	yes	yes	2	0.012116	105.2	By matching	By MS/MS	By MS/MS	By matching	By MS/MS	By matching	By matching	By matching
AEVTSYDDYVQYGGESGAK	DFERGFIRAEVTSYDD	YGGESGAKEAGRQRLE	R	A	E	A	K	E	2	0	0	2	0	1	2	3	0	0	0	1	0	0	0	2	1	0	3	2	0	19	0	2037.88	18787_02003	18787_02003	321	339	yes	yes	2	0.000375	61.276	By matching	By matching	By matching	By matching	By matching	By matching	By matching	By matching
AEVTVEQSYPGFK	TASELGGKAEVTVEQS	EQSYPGFKINDNEAVV	K	A	E	F	K	I	1	0	0	0	0	1	2	1	0	0	0	1	0	1	1	1	1	0	1	2	0	13	0	1453.71	18787_00444	18787_00444	281	293	yes	yes	2	3.729e-14	180.09	By matching	By matching	By matching	By matching	By matching	By matching	By matching	By MS/MS
AEVVYEPNHK	DYAANIEKAEVVYEPN	VVYEPNHKHTTVQPIE	K	A	E	H	K	H	1	0	1	0	0	0	2	0	1	0	0	1	0	0	1	0	0	0	1	2	0	10	0	1184.58	18787_01338	18787_01338	236	245	yes	yes	3	0.0015966	88.495	By matching	By matching	By matching	By matching	By matching	By matching	By matching	By matching
AEVYVLSK	ITPHTEFKAEVYVLSK	AEVYVLSKDEGGRHTP	K	A	E	S	K	D	1	0	0	0	0	0	1	0	0	0	1	1	0	0	0	1	0	0	1	2	0	8	0	907.501	18787_02097	18787_02097	307	314	yes	yes	2	0.0020127	109.48	By MS/MS	By MS/MS	By MS/MS	By MS/MS	By MS/MS	By MS/MS	By MS/MS	By MS/MS
AEVYVLSKDEGGR	ITPHTEFKAEVYVLSK	LSKDEGGRHTPFFSNY	K	A	E	G	R	H	1	1	0	1	0	0	2	2	0	0	1	1	0	0	0	1	0	0	1	2	0	13	1	1421.72	18787_02097	18787_02097	307	319	yes	yes	2;3	3.0658e-26	208.27	By MS/MS	By MS/MS	By MS/MS	By MS/MS	By MS/MS	By MS/MS	By MS/MS	By MS/MS
AEYAGKIWEANISDLGLDKSEAYNFLITSSQR	NEKSGIMRAEYAGKIW	FLITSSQRQGTSQGVY	R	A	E	Q	R	Q	4	1	2	2	0	1	3	2	0	3	3	2	0	1	0	4	1	1	2	0	0	32	2	3588.77	24749_01653	24749_01653	363	394	yes	yes	3;4	1.0251e-24	103.75	By matching	By matching	By matching	By matching	By matching	By matching	By MS/MS	By matching
AEYNDQHSQFPYK	IGDTFKAKAEYNDQHS	QHSQFPYKNIEWLIKE	K	A	E	Y	K	N	1	0	1	1	0	2	1	0	1	0	0	1	0	1	1	1	0	0	2	0	0	13	0	1625.71	18787_00834	18787_00834	33	45	yes	yes	3	2.7173e-05	110.38	By matching	By matching	By matching	By matching	By MS/MS	By matching	By matching	By matching
AEYVFFLDSDDLLHER	NTGLKMSKAEYVFFLD	SDDLLHERALEDLYNY	K	A	E	E	R	A	1	1	0	3	0	0	2	0	1	0	3	0	0	2	0	1	0	0	1	1	0	16	0	1967.93	27969_02575	27969_02575	85	100	yes	yes	3	6.0928e-07	106.38	By matching	By MS/MS	By matching	By matching	By matching	By matching	By matching	By matching
AFAEEAVK	KAGVTDYKAFAEEAVK	AFAEEAVKEIPDASIS	K	A	F	V	K	E	3	0	0	0	0	0	2	0	0	0	0	1	0	1	0	0	0	0	0	1	0	8	0	863.439	18787_02497	18787_02497	47	54	yes	yes	2	0.00081327	117.4	By MS/MS	By MS/MS	By matching	By matching	By MS/MS	By MS/MS	By matching	By MS/MS
AFAIKPSND	DAPGFPVRAFAIKPSN	FAIKPSND________	R	A	F	N	D	-	2	0	1	1	0	0	0	0	0	1	0	1	0	1	1	1	0	0	0	0	0	9	1	961.487	18787_02011	18787_02011	242	250	yes	yes	2	0.035597	101.9	By matching	By matching	By matching	By matching	By matching	By matching	By matching	By matching
AFAQLVTK	EIAISDEKAFAQLVTK	AFAQLVTKAKDALK__	K	A	F	T	K	A	2	0	0	0	0	1	0	0	0	0	1	1	0	1	0	0	1	0	0	1	0	8	0	876.507	18787_00597	18787_00597	105	112	yes	yes	2	0.0013109	133.33	By matching	By matching	By matching	By matching	By matching	By matching	By matching	By MS/MS
AFDDAIQYAK	SEMEGFEKAFDDAIQY	DDAIQYAKKHKDTLVV	K	A	F	A	K	K	3	0	0	2	0	1	0	0	0	1	0	1	0	1	0	0	0	0	1	0	0	10	0	1140.55	18787_01149	18787_01149	307	316	yes	yes	2	0.00030253	137.85	By MS/MS	By MS/MS	By MS/MS	By MS/MS	By MS/MS	By MS/MS	By matching	By matching
AFDEQEFR	VRFGKNKKAFDEQEFR	AFDEQEFRQDMSQFGD	K	A	F	F	R	Q	1	1	0	1	0	1	2	0	0	0	0	0	0	2	0	0	0	0	0	0	0	8	0	1040.46	18787_01375	18787_01375	253	260	yes	yes	2	0.034559	78.192	By matching	By matching	By matching	By matching	By matching	By matching	By matching	By MS/MS
AFDKAVELANK	SANPEDHRAFDKAVEL	KAVELANKSHANLLIS	R	A	F	N	K	S	3	0	1	1	0	0	1	0	0	0	1	2	0	1	0	0	0	0	0	1	0	11	1	1204.65	18787_02509	18787_02509	268	278	yes	yes	2	0.14991	63.624	By matching	By matching	By matching	By matching	By matching	By matching	By matching	By matching
AFDKGTTTEDIAQSISPGLR	QFPDGNKKAFDKGTTT	QSISPGLRKKAVAGKF	K	A	F	L	R	K	2	1	0	2	0	1	1	2	0	2	1	1	0	1	1	2	3	0	0	0	0	20	1	2106.06	18787_00601	18787_00601	15	34	yes	yes	2;3	1.6818e-53	209.45	By MS/MS	By MS/MS	By MS/MS	By MS/MS	By MS/MS	By MS/MS	By MS/MS	By MS/MS
AFDKYDLGDLTMEEYNDLSK	PNTQVKMKAFDKYDLG	EEYNDLSKLLTKALDN	K	A	F	S	K	L	1	0	1	4	0	0	2	1	0	0	3	2	1	1	0	1	1	0	2	0	0	20	1	2366.06	27969_00379	27969_00379	130	149	yes	yes	2;3	5.0547e-53	216.65	By MS/MS	By MS/MS	By MS/MS	By MS/MS	By MS/MS	By MS/MS	By matching	By matching
AFDMDVLYTGPNR	SAVARRARAFDMDVLY	VLYTGPNRKEEKEREI	R	A	F	N	R	K	1	1	1	2	0	0	0	1	0	0	1	0	1	1	1	0	1	0	1	1	0	13	0	1497.69	18787_00816	18787_00816	166	178	yes	yes	2	6.4699e-27	210.31	By MS/MS	By MS/MS	By matching	By matching	By MS/MS	By MS/MS	By matching	By matching
AFDNYNAVPPATGIVHQVNLEYLASVVHVR	QFLNWATKAFDNYNAV	LASVVHVRDVDGEKTA	K	A	F	V	R	D	4	1	3	1	0	1	1	1	2	1	2	0	0	1	2	1	1	0	2	6	0	30	0	3292.7	18787_01079	18787_01079	166	195	yes	yes	3;4	3.0427e-91	201.89	By MS/MS	By matching	By matching	By matching	By matching	By matching	By MS/MS	By MS/MS
AFDNYNAVPPATGIVHQVNLEYLASVVHVRDVDGEK	QFLNWATKAFDNYNAV	VRDVDGEKTAFPDTLV	K	A	F	E	K	T	4	1	3	3	0	1	2	2	2	1	2	1	0	1	2	1	1	0	2	7	0	36	1	3935.98	18787_01079	18787_01079	166	201	yes	yes	4;5	5.9197e-27	104.81	By matching	By matching	By matching	By matching	By matching	By matching	By MS/MS	By matching
AFDQAVIFGTK	LIAEAFYKAFDQAVIF	QAVIFGTKSPYNTSTS	K	A	F	T	K	S	2	0	0	1	0	1	0	1	0	1	0	1	0	2	0	0	1	0	0	1	0	11	0	1195.62	27969_02531	27969_02531	123	133	yes	yes	2	0.00039153	124.21	By MS/MS	By MS/MS	By matching	By MS/MS	By MS/MS	By MS/MS	By matching	By matching
AFDTAYFYDNEASLGR	AAIDAGYRAFDTAYFY	DNEASLGRALKDNGVD	R	A	F	G	R	A	3	1	1	2	0	0	1	1	0	0	1	0	0	2	0	1	1	0	2	0	0	16	0	1838.81	18787_00104	18787_00104	43	58	yes	yes	2	1.3314e-06	105.28	By matching	By matching	By matching	By matching	By matching	By matching	By matching	By matching
AFDTTGEWLPQETLDTIK	KEVLAGQKAFDTTGEW	QETLDTIKEYLIAVKG	K	A	F	I	K	E	1	0	0	2	0	1	2	1	0	1	2	1	0	1	1	0	4	1	0	0	0	18	0	2064.01	18787_00612	18787_00612	66	83	yes	yes	2	4.1697e-45	211.78	By matching	By matching	By matching	By matching	By matching	By matching	By matching	By MS/MS
AFDTTGEWLPQETLDTIKEYLIAVK	KEVLAGQKAFDTTGEW	KEYLIAVKGPLTTPIG	K	A	F	V	K	G	2	0	0	2	0	1	3	1	0	2	3	2	0	1	1	0	4	1	1	1	0	25	1	2880.48	18787_00612	18787_00612	66	90	yes	yes	3	4.0311e-55	166.91	By matching	By matching	By matching	By matching	By matching	By matching	By matching	By matching
AFDVLTK	KHAETLTKAFDVLTKD	KAFDVLTKDELTILQQ	K	A	F	T	K	D	1	0	0	1	0	0	0	0	0	0	1	1	0	1	0	0	1	0	0	1	0	7	0	792.438	18787_00392	18787_00392	118	124	yes	yes	2	0.11356	65.313	By matching	By matching	By matching	By matching	By matching	By matching	By matching	By matching
AFDVLTKDELTILQQAFK	KHAETLTKAFDVLTKD	TILQQAFKKLSAQSTE	K	A	F	F	K	K	2	0	0	2	0	2	1	0	0	1	3	2	0	2	0	0	2	0	0	1	0	18	1	2079.13	18787_00392	18787_00392	118	135	yes	yes	2;3	3.389e-46	220.42	By matching	By matching	By matching	By matching	By matching	By matching	By matching	By matching
AFEAHASQTGPFLK	DFKELKIKAFEAHASQ	SQTGPFLKQLASPEID	K	A	F	L	K	Q	3	0	0	0	0	1	1	1	1	0	1	1	0	2	1	1	1	0	0	0	0	14	0	1502.75	18787_02115	18787_02115	181	194	yes	yes	2;3	8.7287e-65	266.85	By matching	By matching	By matching	By matching	By matching	By matching	By matching	By matching
AFEEVAK	TTRGFDEKAFEEVAKI	KAFEEVAKIISLALKN	K	A	F	A	K	I	2	0	0	0	0	0	2	0	0	0	0	1	0	1	0	0	0	0	0	1	0	7	0	792.402	18787_01924	18787_01924	373	379	yes	yes	2	0.0065567	115.46	By MS/MS	By matching	By matching	By matching	By matching	By MS/MS	By matching	By matching
AFEEVLDTYLK	LDNAATTKAFEEVLDT	EVLDTYLKVNQSMYYN	K	A	F	L	K	V	1	0	0	1	0	0	2	0	0	0	2	1	0	1	0	0	1	0	1	1	0	11	0	1326.67	18787_00633;27969_00861	18787_00633	21	31	yes	no	2	0.0013087	93.345	By matching	By matching	By matching	By matching	By matching	By matching	By matching	By MS/MS
AFEGFKVEQVK	LSEIFANRAFEGFKVE	GFKVEQVKDLFYATFT	R	A	F	V	K	D	1	0	0	0	0	1	2	1	0	0	0	2	0	2	0	0	0	0	0	2	0	11	1	1280.68	18787_00178	18787_00178	272	282	yes	yes	2;3	8.2138e-11	186.36	By MS/MS	By MS/MS	By MS/MS	By MS/MS	By MS/MS	By MS/MS	By matching	By matching
AFEGFKVEQVKDLFYATFTK	LSEIFANRAFEGFKVE	LFYATFTKYNDNIDAA	R	A	F	T	K	Y	2	0	0	1	0	1	2	1	0	0	1	3	0	4	0	0	2	0	1	2	0	20	2	2367.22	18787_00178	18787_00178	272	291	yes	yes	3	2.9767e-76	237.45	By matching	By matching	By matching	By matching	By matching	By matching	By matching	By matching
AFESGEWSQETAETR	RAILAARRAFESGEWS	SQETAETRGKKVRAIA	R	A	F	T	R	G	2	1	0	0	0	1	4	1	0	0	0	0	0	1	0	2	2	1	0	0	0	15	0	1726.74	18787_01134	18787_01134	58	72	yes	yes	2	1.5342e-71	267.11	By matching	By MS/MS	By MS/MS	By matching	By MS/MS	By matching	By matching	By matching
AFETEDAIQNGADEIDMVINIGALK	GASTTATKAFETEDAI	VINIGALKDGRFDDVQ	K	A	F	L	K	D	4	0	2	3	0	1	3	2	0	4	1	1	1	1	0	0	1	0	0	1	0	25	0	2676.3	18787_01900;38884_02592	18787_01900	74	98	no	no	2;3	3.2286e-70	190.91	By MS/MS	By matching	By MS/MS	By matching	By MS/MS	By matching	By matching	By MS/MS
AFFEEEK	NRLKNNPKAFFEEEKS	KAFFEEEKSKFTEYDN	K	A	F	E	K	S	1	0	0	0	0	0	3	0	0	0	0	1	0	2	0	0	0	0	0	0	0	7	0	898.407	18787_00668	18787_00668	84	90	yes	yes	1;2	0.032255	114.43	By matching	By MS/MS	By matching	By matching	By matching	By matching	By matching	By matching
AFFEEEKSK	NRLKNNPKAFFEEEKS	FFEEEKSKFTEYDNKT	K	A	F	S	K	F	1	0	0	0	0	0	3	0	0	0	0	2	0	2	0	1	0	0	0	0	0	9	1	1113.53	18787_00668	18787_00668	84	92	yes	yes	2	0.054738	69.275	By matching	By matching	By matching	By matching	By matching	By matching	By matching	By matching
AFFNTQQTK	EQKFYDSKAFFNTQQT	FFNTQQTKDISFRKEQ	K	A	F	T	K	D	1	0	1	0	0	2	0	0	0	0	0	1	0	2	0	0	2	0	0	0	0	9	0	1083.53	18787_01752	18787_01752	13	21	yes	yes	2	0.0032741	85.862	By MS/MS	By MS/MS	By matching	By matching	By matching	By matching	By matching	By matching
AFGLIDEDQIVGK	REVSKDSRAFGLIDED	DEDQIVGKVSFRFWPF	R	A	F	G	K	V	1	0	0	2	0	1	1	2	0	2	1	1	0	1	0	0	0	0	0	1	0	13	0	1403.73	18787_00271	18787_00271	157	169	yes	yes	2	2.8674e-10	166.62	By matching	By matching	By MS/MS	By MS/MS	By MS/MS	By matching	By matching	By MS/MS
AFHSDNLGEWYEK	DKVTLVSRAFHSDNLG	NLGEWYEKICKLAGKD	R	A	F	E	K	I	1	0	1	1	0	0	2	1	1	0	1	1	0	1	0	1	0	1	1	0	0	13	0	1594.71	18787_00263	18787_00263	78	90	yes	yes	2;3	8.6069e-27	206.49	By MS/MS	By MS/MS	By MS/MS	By MS/MS	By MS/MS	By matching	By matching	By MS/MS
AFIEDFFNK	REDNPKAKAFIEDFFN	FIEDFFNKYASSKSDD	K	A	F	N	K	Y	1	0	1	1	0	0	1	0	0	1	0	1	0	3	0	0	0	0	0	0	0	9	0	1129.54	24749_01007	24749_01007	260	268	yes	yes	2	0.00064105	123.5	By matching	By matching	By matching	By matching	By matching	By matching	By matching	By MS/MS
AFIEDFFNKYASSK	REDNPKAKAFIEDFFN	FNKYASSKSDDMAYLM	K	A	F	S	K	S	2	0	1	1	0	0	1	0	0	1	0	2	0	3	0	2	0	0	1	0	0	14	1	1665.8	24749_01007	24749_01007	260	273	yes	yes	3	1.3789e-06	100.11	By matching	By matching	By matching	By matching	By matching	By matching	By matching	By matching
AFIEEWVEDFDEYYK	IDHDLHDKAFIEEWVE	EDFDEYYKSLETFTMA	K	A	F	Y	K	S	1	0	0	2	0	0	4	0	0	1	0	1	0	2	0	0	0	1	2	1	0	15	0	1981.86	18787_00811	18787_00811	494	508	yes	yes	2	1.0469e-08	124.62	By matching	By matching	By matching	By matching	By matching	By matching	By matching	By matching
AFIESHWGNQNA	YQRGSGRKAFIESHWG	SHWGNQNA________	K	A	F	N	A	-	2	0	2	0	0	1	1	1	1	1	0	0	0	1	0	1	0	1	0	0	0	12	0	1372.62	18787_01004	18787_01004	166	177	yes	yes	2	2.983e-05	132.17	By matching	By matching	By matching	By matching	By matching	By matching	By matching	By MS/MS
AFIETYQQQHPDDEVK	SNSMAAGKAFIETYQQ	QHPDDEVKHIDLFETY	K	A	F	V	K	H	1	0	0	2	0	3	2	0	1	1	0	1	0	1	1	0	1	0	1	1	0	16	0	1946.9	18787_01529	18787_01529	25	40	yes	yes	2;3	6.7283e-103	297.49	By matching	By matching	By matching	By matching	By matching	By matching	By matching	By MS/MS
AFKDENLGNVLQSGIK	KSELMNNKAFKDENLG	NVLQSGIKIYTNMDKD	K	A	F	I	K	I	1	0	2	1	0	1	1	2	0	1	2	2	0	1	0	1	0	0	0	1	0	16	1	1731.92	18787_00980	18787_00980	315	330	yes	yes	2;3	4.3737e-29	200.33	By MS/MS	By MS/MS	By MS/MS	By matching	By MS/MS	By matching	By matching	By MS/MS
AFKLPNLPYAYDALEPYIDQR	________________	LEPYIDQRTMEFHHDK	M	A	F	Q	R	T	3	1	1	2	0	1	1	0	0	1	3	1	0	1	3	0	0	0	3	0	0	21	1	2496.27	18787_02280	18787_02280	2	22	yes	yes	3	2.9162e-05	62.589	By matching	By matching	By matching	By matching	By matching	By matching	By matching	By matching
AFKNDKIDFIWSHTLK	AQRILQDRAFKNDKID	FIWSHTLKSINEKDGK	R	A	F	L	K	S	1	0	1	2	0	0	0	0	1	2	1	3	0	2	0	1	1	1	0	0	0	16	2	1962.04	18787_00165	18787_00165	189	204	yes	yes	3;4	2.394e-58	240.34	By matching	By matching	By matching	By matching	By matching	By matching	By MS/MS	By matching
AFKPIMENTLK	AYELGVSKAFKPIMEN	PIMENTLKYLNVGKSK	K	A	F	L	K	Y	1	0	1	0	0	0	1	0	0	1	1	2	1	1	1	0	1	0	0	0	0	11	1	1290.7	18787_01419	18787_01419	573	583	yes	yes	2	0.073648	57.175	By matching	By matching	By matching	By matching	By matching	By matching	By matching	By matching
AFKPSTIVTK	NVYKDGKRAFKPSTIV	KPSTIVTKNGIRYGII	R	A	F	T	K	N	1	0	0	0	0	0	0	0	0	1	0	2	0	1	1	1	2	0	0	1	0	10	1	1090.64	18787_01261	18787_01261	256	265	yes	yes	2;3	0.00012083	145.28	By MS/MS	By MS/MS	By MS/MS	By MS/MS	By MS/MS	By MS/MS	By MS/MS	By MS/MS
AFLANKPEIYICGGTK	YIGAEELKAFLANKPE	IYICGGTKFLQSMIEA	K	A	F	T	K	F	2	0	1	0	1	0	1	2	0	2	1	2	0	1	1	0	1	0	1	0	0	16	1	1780.92	18787_01500	18787_01500	334	349	yes	yes	2;3	5.8776e-22	178.51	By matching	By matching	By matching	By matching	By matching	By matching	By matching	By MS/MS
AFLDSLNIK	FETTAYIKAFLDSLNI	FLDSLNIKYDCPLETG	K	A	F	I	K	Y	1	0	1	1	0	0	0	0	0	1	2	1	0	1	0	1	0	0	0	0	0	9	0	1019.57	18787_01031	18787_01031	33	41	yes	yes	2	0.001543	98.582	By matching	By matching	By matching	By matching	By matching	By MS/MS	By matching	By matching
AFLDTIYVLTK	DIVTVAEKAFLDTIYV	DTIYVLTKGGDK____	K	A	F	T	K	G	1	0	0	1	0	0	0	0	0	1	2	1	0	1	0	0	2	0	1	1	0	11	0	1282.72	18787_01323	18787_01323	407	417	yes	yes	2	0.0005293	117.86	By MS/MS	By MS/MS	By MS/MS	By MS/MS	By matching	By matching	By matching	By MS/MS
AFLEDLNQPFIYIGK	YMSIEALRAFLEDLNQ	QPFIYIGKDTVKLQDE	R	A	F	G	K	D	1	0	1	1	0	1	1	1	0	2	2	1	0	2	1	0	0	0	1	0	0	15	0	1766.92	18787_01859	18787_01859	149	163	yes	yes	2	1.1713e-13	153.39	By matching	By matching	By matching	By matching	By matching	By matching	By matching	By matching
AFLEVNEEGSEAAASTVISIAGR	YVSDAFHKAFLEVNEE	TVISIAGRSLNSDRVT	K	A	F	G	R	S	5	1	1	0	0	0	4	2	0	2	1	0	0	1	0	3	1	0	0	2	0	23	0	2320.15	CON__P41361	CON__P41361	404	426	yes	yes	2;3	4.0287e-74	214.49	By matching	By matching	By matching	By matching	By matching	By matching	By matching	By MS/MS
AFLSEYAK	YIKEHGLKAFLSEYAK	AFLSEYAKVDDGLADE	K	A	F	A	K	V	2	0	0	0	0	0	1	0	0	0	1	1	0	1	0	1	0	0	1	0	0	8	0	927.47	18787_01883	18787_01883	344	351	yes	yes	2	0.081262	66.457	By matching	By matching	By matching	By matching	By matching	By matching	By matching	By matching
AFLVEFQEK	GDLAEIVKAFLVEFQE	FLVEFQEKYESFYNSD	K	A	F	E	K	Y	1	0	0	0	0	1	2	0	0	0	1	1	0	2	0	0	0	0	0	1	0	9	0	1109.58	18787_00303	18787_00303	279	287	yes	yes	2	1.1081e-07	144.5	By MS/MS	By MS/MS	By MS/MS	By MS/MS	By MS/MS	By MS/MS	By matching	By matching
AFMPDIDDPFK	AVINLQGRAFMPDIDD	PDIDDPFKKADQLVKE	R	A	F	F	K	K	1	0	0	3	0	0	0	0	0	1	0	1	1	2	2	0	0	0	0	0	0	11	0	1294.59	18787_01311	18787_01311	119	129	yes	yes	2	0.02935	59.198	By matching	By matching	By matching	By matching	By matching	By matching	By matching	By matching
AFMSEGFTSFSQIFHSSDLTIK	SCVHHALRAFMSEGFT	HSSDLTIKDTFAEASQ	R	A	F	I	K	D	1	0	0	1	0	1	1	1	1	2	1	1	1	4	0	5	2	0	0	0	0	22	0	2479.17	CON__P50448	CON__P50448	186	207	yes	yes	3	4.4193e-34	152.06	By matching	By matching	By matching	By matching	By matching	By matching	By matching	By matching
AFMSNPVQK	DRQNQALKAFMSNPVQ	FMSNPVQKKNLENVLA	K	A	F	Q	K	K	1	0	1	0	0	1	0	0	0	0	0	1	1	1	1	1	0	0	0	1	0	9	0	1020.51	18787_01456;38887_00615	18787_01456	639	647	no	no	2	0.00059553	125.47	By matching	By matching	By matching	By matching	By matching	By matching	By matching	By matching
AFNDNFVNQEK	WNPLIENKAFNDNFVN	DNFVNQEKTLLAKKIE	K	A	F	E	K	T	1	0	3	1	0	1	1	0	0	0	0	1	0	2	0	0	0	0	0	1	0	11	0	1324.6	18787_01323	18787_01323	124	134	yes	yes	2	3.6135e-32	226.33	By MS/MS	By MS/MS	By matching	By matching	By MS/MS	By MS/MS	By matching	By matching
AFNEDDETKAVVMIGEIGGTAEEEAAEWIK	TNFIDVLKAFNEDDET	EEAAEWIKANMTKPVV	K	A	F	I	K	A	5	0	1	2	0	0	7	3	0	3	0	2	1	1	0	0	2	1	0	2	0	30	1	3251.52	18787_01355	18787_01355	194	223	yes	yes	3	4.1264e-63	170.11	By matching	By MS/MS	By matching	By matching	By MS/MS	By matching	By matching	By matching
AFNEQPFSVVK	DTAKYSLKAFNEQPFS	EQPFSVVKEQVINGQT	K	A	F	V	K	E	1	0	1	0	0	1	1	0	0	0	0	1	0	2	1	1	0	0	0	2	0	11	0	1264.65	18787_01686;38882_01856	18787_01686	976	986	no	no	2	3.778e-15	174.42	By MS/MS	By MS/MS	By MS/MS	By MS/MS	By MS/MS	By MS/MS	By MS/MS	By MS/MS
AFNEQPFSVVKEQVINGQTWYYGK	DTAKYSLKAFNEQPFS	GQTWYYGKLSNGKLAW	K	A	F	G	K	L	1	0	2	0	0	3	2	2	0	1	0	2	0	2	1	1	1	1	2	3	0	24	1	2831.39	18787_01686;38882_01856	18787_01686	976	999	no	no	2;3;4	1.9299e-232	348.06	By matching	By matching	By matching	By matching	By matching	By matching	By MS/MS	By MS/MS
AFNEQPFSVVKEQVINGQTWYYGKLSNGK	DTAKYSLKAFNEQPFS	YGKLSNGKLAWIKSTD	K	A	F	G	K	L	1	0	3	0	0	3	2	3	0	1	1	3	0	2	1	2	1	1	2	3	0	29	2	3330.67	18787_01686;38882_01856	18787_01686	976	1004	no	no	3;4	1.1648e-102	209.68	By matching	By matching	By matching	By matching	By matching	By matching	By MS/MS	By matching
AFNFQDGQGNYFAVSD	IVEMNGQRAFNFQDGQ	GNYFAVSD________	R	A	F	S	D	-	2	0	2	2	0	2	0	2	0	0	0	0	0	3	0	1	0	0	1	1	0	16	0	1778.75	18787_00442	18787_00442	108	123	yes	yes	2	0.00036796	71.08	By matching	By matching	By matching	By matching	By matching	By matching	By MS/MS	By matching
AFNPNFDNDVLLAK	KMFLDEQRAFNPNFDN	DNDVLLAKQEGALNSS	R	A	F	A	K	Q	2	0	3	2	0	0	0	0	0	0	2	1	0	2	1	0	0	0	0	1	0	14	0	1576.79	38878_02456	38878_02456	78	91	yes	yes	2;3	6.6694e-13	160.84	By matching	By matching	By matching	By matching	By matching	By matching	By matching	By matching
AFNVEGLDAR	TFKPKDFKAFNVEGLD	NVEGLDARMEALNEYI	K	A	F	A	R	M	2	1	1	1	0	0	1	1	0	0	1	0	0	1	0	0	0	0	0	1	0	10	0	1090.54	18787_01633	18787_01633	13	22	yes	yes	2	0.0005036	131.82	By matching	By MS/MS	By MS/MS	By MS/MS	By matching	By MS/MS	By MS/MS	By MS/MS
AFPGQPSIAHDSDIEGLKR	SNVSDVGKAFPGQPSI	SDIEGLKRLATAMKKN	K	A	F	K	R	L	2	1	0	2	0	1	1	2	1	2	1	1	0	1	2	2	0	0	0	0	0	19	1	2037.03	18787_00262	18787_00262	71	89	yes	yes	3;4	3.978e-21	140.28	By MS/MS	By MS/MS	By MS/MS	By MS/MS	By MS/MS	By MS/MS	By MS/MS	By MS/MS
AFPGSKITVDNTK	NAITDFEKAFPGSKIT	KITVDNTKNTIDVTIP	K	A	F	T	K	N	1	0	1	1	0	0	0	1	0	1	0	2	0	1	1	1	2	0	0	1	0	13	1	1376.73	18787_01212	18787_01212	246	258	yes	yes	3	0.11152	21.775	By matching	By matching	By matching	By matching	By matching	By matching	By matching	By matching
AFPMFDNIEYTEDIEVMK	KDRYEAMKAFPMFDNI	TEDIEVMKKWIPLMMK	K	A	F	M	K	K	1	0	1	2	0	0	3	0	0	2	0	1	2	2	1	0	1	0	1	1	0	18	0	2190.99	18787_01128	18787_01128	137	154	yes	yes	2	2.4399e-12	119.8	By matching	By matching	By matching	By matching	By matching	By matching	By matching	By matching
AFPSAINQDNYPNGGFTAEQITK	HGDPHALKAFPSAINQ	FTAEQITKYSGEGDLA	K	A	F	T	K	Y	3	0	3	1	0	2	1	2	0	2	0	1	0	2	2	1	2	0	1	0	0	23	0	2482.18	18787_01690;CON__P0C1U8	18787_01690	133	155	no	no	2;3	5.3768e-129	278.28	By MS/MS	By MS/MS	By MS/MS	By MS/MS	By MS/MS	By MS/MS	By MS/MS	By MS/MS
AFPSAINQDNYPNGGFTAEQITKYSGEGDLAIVK	HGDPHALKAFPSAINQ	EGDLAIVKFSPNEQNK	K	A	F	V	K	F	4	0	3	2	0	2	2	4	0	3	1	2	0	2	2	2	2	0	2	1	0	34	1	3614.75	18787_01690;CON__P0C1U8	18787_01690	133	166	no	no	3;4	1.1385e-160	258.02	By matching	By matching	By matching	By matching	By matching	By matching	By MS/MS	By matching
AFPSAINQDNYPNGGFTAEQITKYSGEGDLAIVKFSPNEQNK	HGDPHALKAFPSAINQ	FSPNEQNKHIGEVVKP	K	A	F	N	K	H	4	0	5	2	0	3	3	4	0	3	1	3	0	3	3	3	2	0	2	1	0	42	2	4559.19	18787_01690;CON__P0C1U8	18787_01690	133	174	no	no	4	8.8228e-157	223.35	By matching	By matching	By matching	By matching	By matching	By matching	By MS/MS	By matching
AFQETNLQK	NSTALGTKAFQETNLQ	FQETNLQKLCEDVAIY	K	A	F	Q	K	L	1	0	1	0	0	2	1	0	0	0	1	1	0	1	0	0	1	0	0	0	0	9	0	1077.55	18787_00368	18787_00368	113	121	yes	yes	2	0.00053042	128.28	By matching	By MS/MS	By MS/MS	By matching	By MS/MS	By MS/MS	By matching	By matching
AFQIDASVNPGNSGGAVVNR	NKYDMLMKAFQIDASV	SGGAVVNREGKLIGVV	K	A	F	N	R	E	3	1	3	1	0	1	0	3	0	1	0	0	0	1	1	2	0	0	0	3	0	20	0	1971.98	18787_01717	18787_01717	607	626	yes	yes	2	1.92e-21	136.68	By matching	By matching	By matching	By matching	By matching	By matching	By matching	By matching
AFQIEFGR	EKRLSQKKAFQIEFGR	AFQIEFGRKGTNLTYQ	K	A	F	G	R	K	1	1	0	0	0	1	1	1	0	1	0	0	0	2	0	0	0	0	0	0	0	8	0	966.492	18787_01419	18787_01419	133	140	yes	yes	2	0.0025737	103.83	By matching	By matching	By matching	By matching	By matching	By matching	By matching	By MS/MS
AFQQAVACGTATAFDEDLATR	ASGLTIEKAFQQAVAC	FDEDLATRDAIEKIKS	K	A	F	T	R	D	6	1	0	2	1	2	1	1	0	0	1	0	0	2	0	0	3	0	0	1	0	21	0	2242.03	18787_00100	18787_00100	268	288	yes	yes	2;3	9.2215e-117	281.3	By matching	By matching	By matching	By matching	By matching	By matching	By matching	By MS/MS
AFSCISACGPR	CGSYCGGRAFSCISAC	CISACGPRPGRCCITA	R	A	F	P	R	P	2	1	0	0	2	0	0	1	0	1	0	0	0	1	1	2	0	0	0	0	0	11	0	1224.54	CON__O43790;CON__Q14533	CON__O43790	11	21	no	no	2	0.10129	43.502	By matching	By matching	By matching	By matching	By matching	By matching	By matching	By matching
AFSCISACGPRPGR	CGSYCGGRAFSCISAC	ACGPRPGRCCITAAPY	R	A	F	G	R	C	2	2	0	0	2	0	0	2	0	1	0	0	0	1	2	2	0	0	0	0	0	14	1	1534.71	CON__O43790;CON__Q14533	CON__O43790	11	24	no	no	2;3	1.1484e-39	225.79	By matching	By matching	By matching	By matching	By matching	By matching	By matching	By matching
AFSFETTEYILDQLPCWLTYTNAETHK	QPGDDVGRAFSFETTE	YTNAETHKVIDDNLHL	R	A	F	H	K	V	2	0	1	1	1	1	3	0	1	1	3	1	0	2	1	1	5	1	2	0	0	27	0	3277.53	18787_01233	18787_01233	224	250	yes	yes	3	3.8147e-14	92.901	By matching	By matching	By matching	By matching	By matching	By matching	By matching	By MS/MS
AFSLAAVAADAPAAGTDITNQLTDVK	NTSAPRMRAFSLAAVA	TNQLTDVKVTIDSGTT	R	A	F	V	K	V	8	0	1	3	0	1	0	1	0	1	2	1	0	1	1	1	3	0	0	2	0	26	0	2530.29	18787_00189	18787_00189	215	240	yes	yes	2;3	2.5473e-99	232.11	By matching	By matching	By matching	By matching	By matching	By matching	By matching	By MS/MS
AFTASAGPGLSLMMEAIGLSGMTETPLVIINTQR	GANYGGVRAFTASAGP	LVIINTQRGGPSTGLP	R	A	F	Q	R	G	4	1	1	0	0	1	2	4	0	3	4	0	3	1	2	3	4	0	0	1	0	34	0	3476.77	18787_01310	18787_01310	268	301	yes	yes	3	1.6839e-05	50.2	By matching	By matching	By matching	By matching	By matching	By matching	By matching	By matching
AFTCIQMVK	YNISYASKAFTCIQMV	FTCIQMVKLVAEEDLQ	K	A	F	V	K	L	1	0	0	0	1	1	0	0	0	1	0	1	1	1	0	0	1	0	0	1	0	9	0	1096.54	18787_01029	18787_01029	63	71	yes	yes	2	0.080641	53.089	By matching	By matching	By matching	By matching	By matching	By matching	By matching	By MS/MS
AFTLSAIQQAHQQFTGVDFPK	________________	FTGVDFPKLFKAFKDM	M	A	F	P	K	L	3	0	0	1	0	4	0	1	1	1	1	1	0	3	1	1	2	0	0	1	0	21	0	2333.18	18787_02018;38876_00610	18787_02018	2	22	no	no	2;3	1.4281e-53	196.31	By matching	By matching	By matching	By matching	By matching	By matching	By matching	By matching
AFTSHLFANK	SGQLKRSRAFTSHLFA	TSHLFANKSTKQKRQL	R	A	F	N	K	S	2	0	1	0	0	0	0	0	1	0	1	1	0	2	0	1	1	0	0	0	0	10	0	1134.58	18787_00598	18787_00598	27	36	yes	yes	2;3	1.7616e-22	217.5	By matching	By matching	By matching	By matching	By matching	By matching	By MS/MS	By MS/MS
AFVASAIK	KEAVISAKAFVASAIK	AFVASAIKNGWKMNDF	K	A	F	I	K	N	3	0	0	0	0	0	0	0	0	1	0	1	0	1	0	1	0	0	0	1	0	8	0	805.47	18787_02127	18787_02127	239	246	yes	yes	2	0.01049	82.279	By matching	By matching	By matching	By matching	By matching	By matching	By matching	By matching
AFVEAVNELGGIYYDVPYDLNEPNTDDTGK	YYVRVNMKAFVEAVNE	PNTDDTGKIKIKKGYQ	K	A	F	G	K	I	2	0	3	4	0	0	3	3	0	1	2	1	0	1	2	0	2	0	3	3	0	30	0	3317.53	18787_01683	18787_01683	158	187	yes	yes	2;3;4	1.0562e-103	218.6	By MS/MS	By MS/MS	By matching	By MS/MS	By MS/MS	By MS/MS	By matching	By MS/MS
AFVEAVNELGGIYYDVPYDLNEPNTDDTGKIK	YYVRVNMKAFVEAVNE	TDDTGKIKIKKGYQKL	K	A	F	I	K	I	2	0	3	4	0	0	3	3	0	2	2	2	0	1	2	0	2	0	3	3	0	32	1	3558.7	18787_01683	18787_01683	158	189	yes	yes	3;4	2.1071e-84	178.89	By MS/MS	By MS/MS	By MS/MS	By MS/MS	By MS/MS	By MS/MS	By matching	By matching
AFVEISPELAEDR	MLKYKVPRAFVEISPE	SPELAEDRGIHEGAEV	R	A	F	D	R	G	2	1	0	1	0	0	3	0	0	1	1	0	0	1	1	1	0	0	0	1	0	13	0	1474.73	18787_00811	18787_00811	851	863	yes	yes	2	1.1564e-12	123.28	By matching	By MS/MS	By matching	By MS/MS	By matching	By matching	By matching	By matching
AFVILQDHTAGDDTLVK	DIRGNIVKAFVILQDH	AGDDTLVKELQQFVKN	K	A	F	V	K	E	2	0	0	3	0	1	0	1	1	1	2	1	0	1	0	0	2	0	0	2	0	17	0	1841.95	18787_01130	18787_01130	469	485	yes	yes	3	9.8584e-06	81.656	By matching	By matching	By matching	By matching	By matching	By matching	By matching	By MS/MS
AFYFLLR	YAVNKDNKAFYFLLRD	KAFYFLLRDDDYFAKV	K	A	F	L	R	D	1	1	0	0	0	0	0	0	0	0	2	0	0	2	0	0	0	0	1	0	0	7	0	928.517	18787_01532	18787_01532	266	272	yes	yes	2	0.010588	92.692	By matching	By matching	By matching	By matching	By matching	By matching	By matching	By matching
AFYQVLHLK	NYVTDQQKAFYQVLHL	FYQVLHLKGITEEQRN	K	A	F	L	K	G	1	0	0	0	0	1	0	0	1	0	2	1	0	1	0	0	0	0	1	1	0	9	0	1117.63	38876_01216;18787_00703	38876_01216	54	62	no	no	2;3	8.37e-06	157.91	By MS/MS	By MS/MS	By MS/MS	By MS/MS	By MS/MS	By MS/MS	By MS/MS	By MS/MS
AFYSAIR	AHGSSNAKAFYSAIRQ	KAFYSAIRQAKIAGEQ	K	A	F	I	R	Q	2	1	0	0	0	0	0	0	0	1	0	0	0	1	0	1	0	0	1	0	0	7	0	826.434	18787_01372	18787_01372	299	305	yes	yes	2	0.0065099	118.69	By matching	By matching	By matching	By matching	By matching	By MS/MS	By matching	By matching
AFYSTVQNHLGELILTISK	SKTSVFNKAFYSTVQN	ELILTISKASNDSNLE	K	A	F	S	K	A	1	0	1	0	0	1	1	1	1	2	3	1	0	1	0	2	2	0	1	1	0	19	0	2133.15	18787_00930	18787_00930	556	574	yes	yes	2;3	7.5226e-27	149.47	By matching	By matching	By matching	By matching	By matching	By matching	By matching	By matching
AGAAHTWIENLGG	NIVKAVEKAGAAHTWI	TWIENLGG________	K	A	G	G	G	-	3	0	1	0	0	0	1	3	1	1	1	0	0	0	0	0	1	1	0	0	0	13	0	1295.63	18787_02137	18787_02137	294	306	yes	yes	2	0.001078	64.64	By matching	By matching	By matching	By matching	By matching	By matching	By matching	By MS/MS
AGACLIIAGLIAEGVTTIYNVK	EVYASDLRAGACLIIA	VTTIYNVKHIYRGYTD	R	A	G	V	K	H	4	0	1	0	1	0	1	3	0	4	2	1	0	0	0	0	2	0	1	2	0	22	0	2246.23	18787_01913	18787_01913	373	394	yes	yes	2;3	4.9656e-05	54.225	By matching	By matching	By matching	By matching	By matching	By matching	By matching	By matching
AGADMIITYFAK	EQMVSMKRAGADMIIT	MIITYFAKDICRYLDK	R	A	G	A	K	D	3	0	0	1	0	0	0	1	0	2	0	1	1	1	0	0	1	0	1	0	0	12	0	1299.65	18787_00587	18787_00587	305	316	yes	yes	2	5.2469e-06	142.97	By MS/MS	By MS/MS	By MS/MS	By MS/MS	By MS/MS	By MS/MS	By matching	By matching
AGADMIITYFAKDICR	EQMVSMKRAGADMIIT	YFAKDICRYLDK____	R	A	G	C	R	Y	3	1	0	2	1	0	0	1	0	3	0	1	1	1	0	0	1	0	1	0	0	16	1	1843.9	18787_00587	18787_00587	305	320	yes	yes	3	1.8649e-12	134.14	By matching	By matching	By matching	By matching	By matching	By matching	By MS/MS	By matching
AGAIDQLK	LAAGDTFRAGAIDQLK	AGAIDQLKVWGERVGV	R	A	G	L	K	V	2	0	0	1	0	1	0	1	0	1	1	1	0	0	0	0	0	0	0	0	0	8	0	814.455	18787_01366	18787_01366	227	234	yes	yes	2	0.0019583	110.03	By matching	By matching	By matching	By MS/MS	By matching	By matching	By matching	By matching
AGAIDQLKVWGER	LAAGDTFRAGAIDQLK	QLKVWGERVGVDVISQ	R	A	G	E	R	V	2	1	0	1	0	1	1	2	0	1	1	1	0	0	0	0	0	1	0	1	0	13	1	1441.77	18787_01366	18787_01366	227	239	yes	yes	3	0.003035	68.972	By matching	By matching	By matching	By matching	By matching	By matching	By MS/MS	By matching
AGAIMASPDEFSVTIK	PTGTIHSRAGAIMASP	DEFSVTIKGRGGHGAK	R	A	G	I	K	G	3	0	0	1	0	0	1	1	0	2	0	1	1	1	1	2	1	0	0	1	0	16	0	1635.82	18787_02098	18787_02098	177	192	yes	yes	2	2.123e-06	100.23	By MS/MS	By MS/MS	By matching	By MS/MS	By matching	By matching	By matching	By matching
AGAIMQTTQGAYGHVAYVESVNSNGSVR	YTVNNTPKAGAIMQTT	VNSNGSVRVSEMNYGY	K	A	G	V	R	V	4	1	2	0	0	2	1	4	1	1	0	0	1	0	0	3	2	0	2	4	0	28	0	2866.37	18787_00821	18787_00821	212	239	yes	yes	2;3;4	2.0566e-197	310.65	By matching	By MS/MS	By matching	By matching	By matching	By matching	By MS/MS	By MS/MS
AGAIMQTTQGYYGHVAYVEGVNSNGSVRVSEMNYGHGAGVVTSR	YTVNNTPKAGAIMQTT	GAGVVTSRTISANQAG	K	A	G	S	R	T	4	2	3	0	0	2	2	8	2	1	0	0	2	0	0	4	3	0	4	7	0	44	1	4573.15	18787_00341	18787_00341	198	241	yes	yes	3	0.12947	2.1112e-11	By matching	By matching	By matching	By matching	By matching	By matching	By matching	By matching
AGALAANYPFATIDPNVGIVEVPDAR	TLFNAITKAGALAANY	IVEVPDARLLKLEEMV	K	A	G	A	R	L	6	1	2	2	0	0	1	2	0	2	1	0	0	1	3	0	1	0	1	3	0	26	0	2640.35	18787_02003	18787_02003	25	50	yes	yes	3	0.060155	26.952	By matching	By matching	By matching	By matching	By matching	By matching	By matching	By matching
AGANVTVLYR	DAALELEKAGANVTVL	ANVTVLYRGGDYSPSI	K	A	G	Y	R	G	2	1	1	0	0	0	0	1	0	0	1	0	0	0	0	0	1	0	1	2	0	10	0	1062.58	18787_00952	18787_00952	178	187	yes	yes	2	2.4528e-10	183	By matching	By MS/MS	By matching	By matching	By MS/MS	By matching	By matching	By matching
AGASAVPGANIN	KGKEEEARAGASAVPG	AVPGANIN________	R	A	G	I	N	-	4	0	2	0	0	0	0	2	0	1	0	0	0	0	1	1	0	0	0	1	0	12	0	1040.53	38888_01051;38876_02240	38888_01051	133	144	yes	no	2	0.00071697	89.032	By matching	By matching	By matching	By matching	By matching	By matching	By matching	By matching
AGATYDDIEDAK	TLSGVFSRAGATYDDI	YDDIEDAKIAVSEAVT	R	A	G	A	K	I	3	0	0	3	0	0	1	1	0	1	0	1	0	0	0	0	1	0	1	0	0	12	0	1267.56	18787_01970	18787_01970	33	44	yes	yes	2	2.165e-13	179.35	By MS/MS	By MS/MS	By MS/MS	By MS/MS	By MS/MS	By MS/MS	By MS/MS	By MS/MS
AGATYDDIEDAKIAVSEAVTNAVK	TLSGVFSRAGATYDDI	EAVTNAVKHAYKEKNN	R	A	G	V	K	H	6	0	1	3	0	0	2	1	0	2	0	2	0	0	0	1	2	0	1	3	0	24	1	2450.22	18787_01970	18787_01970	33	56	yes	yes	3	1.7286e-98	243.39	By MS/MS	By MS/MS	By MS/MS	By MS/MS	By MS/MS	By MS/MS	By MS/MS	By matching
AGCGYVPVDTSIPEDR	VGMIGAIKAGCGYVPV	DTSIPEDRIKMIINKV	K	A	G	D	R	I	1	1	0	2	1	0	1	2	0	1	0	0	0	0	2	1	1	0	1	2	0	16	0	1734.79	18787_00238	18787_00238	71	86	yes	yes	2	1.1402e-09	127.18	By MS/MS	By MS/MS	By MS/MS	By MS/MS	By MS/MS	By MS/MS	By MS/MS	By MS/MS
AGCGYVPVDTSIPEDRIK	VGMIGAIKAGCGYVPV	SIPEDRIKMIINKVQP	K	A	G	I	K	M	1	1	0	2	1	0	1	2	0	2	0	1	0	0	2	1	1	0	1	2	0	18	1	1975.97	18787_00238	18787_00238	71	88	yes	yes	3	6.8727e-17	135.08	By matching	By matching	By matching	By matching	By matching	By matching	By MS/MS	By matching
AGDFTEEKLELAK	ISEFEKIKAGDFTEEK	EEKLELAKKVIISHRY	K	A	G	A	K	K	2	0	0	1	0	0	3	1	0	0	2	2	0	1	0	0	1	0	0	0	0	13	1	1449.74	18787_01323	18787_01323	340	352	yes	yes	2;3	0.00015732	106.66	By matching	By matching	By matching	By matching	By matching	By matching	By matching	By MS/MS
AGDQFCIFITEK	KAVFDAAKAGDQFCIF	FCIFITEKVANYIGYL	K	A	G	E	K	V	1	0	0	1	1	1	1	1	0	2	0	1	0	2	0	0	1	0	0	0	0	12	0	1427.68	18787_00479	18787_00479	232	243	yes	yes	2	6.0328e-46	242.48	By matching	By MS/MS	By matching	By matching	By matching	By matching	By MS/MS	By MS/MS
AGDQIAYSGSTGNSTAPHVHFQR	VSAGDKVKAGDQIAYS	APHVHFQRMSGGIGNQ	K	A	G	Q	R	M	3	1	1	1	0	2	0	3	2	1	0	0	0	1	1	3	2	0	1	1	0	23	0	2400.12	18787_01464	18787_01464	273	295	yes	yes	2;3;4	1.456e-258	365.54	By MS/MS	By MS/MS	By MS/MS	By MS/MS	By MS/MS	By MS/MS	By MS/MS	By MS/MS
AGDSVILIDNHR	VKVPNQVKAGDSVILI	VILIDNHRESPQSVEV	K	A	G	H	R	E	1	1	1	2	0	0	0	1	1	2	1	0	0	0	0	1	0	0	0	1	0	12	0	1308.68	18787_01965	18787_01965	325	336	yes	yes	2;3	1.9476e-05	128.97	By matching	By matching	By matching	By matching	By matching	By matching	By matching	By MS/MS
AGDTIEEDDVLAEVQNDK	EIVKWFVKAGDTIEED	LAEVQNDKSVVEIPSP	K	A	G	D	K	S	2	0	1	4	0	1	3	1	0	1	1	1	0	0	0	0	1	0	0	2	0	18	0	1959.89	18787_01644	18787_01644	26	43	yes	yes	2	1.5108e-09	109.72	By matching	By matching	By matching	By matching	By matching	By matching	By matching	By matching
AGDTVVVSAASGAVGSVVGQIAK	LLDIGQPKAGDTVVVS	SVVGQIAKIKGCRVVG	K	A	G	A	K	I	5	0	0	1	0	1	0	4	0	1	0	1	0	0	0	3	1	0	0	6	0	23	0	2042.1	18787_00924	18787_00924	145	167	yes	yes	2;3	1.5354e-128	268.25	By MS/MS	By MS/MS	By matching	By MS/MS	By matching	By MS/MS	By MS/MS	By MS/MS
AGDVTVADTMK	ENTLISSKAGDVTVAD	VTVADTMKKIGKDQIA	K	A	G	M	K	K	2	0	0	2	0	0	0	1	0	0	0	1	1	0	0	0	2	0	0	2	0	11	0	1106.53	18787_02353	18787_02353	38	48	yes	yes	2	7.5174e-06	155.97	By MS/MS	By MS/MS	By MS/MS	By MS/MS	By MS/MS	By MS/MS	By matching	By MS/MS
AGDVTVADTMKK	ENTLISSKAGDVTVAD	TVADTMKKIGKDQIAN	K	A	G	K	K	I	2	0	0	2	0	0	0	1	0	0	0	2	1	0	0	0	2	0	0	2	0	12	1	1234.62	18787_02353	18787_02353	38	49	yes	yes	2;3	1.2753e-09	160.52	By MS/MS	By MS/MS	By MS/MS	By MS/MS	By MS/MS	By MS/MS	By MS/MS	By matching
AGDYFDFTLSDNVETHGISTLR	WKFGEGIKAGDYFDFT	THGISTLRKVPEIKST	K	A	G	L	R	K	1	1	1	3	0	0	1	2	1	1	2	0	0	2	0	2	3	0	1	1	0	22	0	2457.14	38880_01710;38879_01526;38876_00793	38880_01710	210	231	yes	no	2;3	9.9645e-173	319.47	By matching	By matching	By matching	By matching	By matching	By matching	By matching	By matching
AGDYFSEAGAPAATK	NTLRDLARAGDYFSEA	AGAPAATKAIGEQTFR	R	A	G	T	K	A	5	0	0	1	0	0	1	2	0	0	0	1	0	1	1	1	1	0	1	0	0	15	0	1454.67	18787_00995;24749_01078	18787_00995	444	458	yes	no	2	1.0562e-28	191.78	By matching	By matching	By matching	By matching	By matching	By matching	By matching	By matching
AGEAINTVPSNGYLEGTIR	IVHIGHFKAGEAINTV	GYLEGTIRTYDIDDLT	K	A	G	I	R	T	2	1	2	0	0	0	2	3	0	2	1	0	0	0	1	1	2	0	1	1	0	19	0	1960.99	18787_01031	18787_01031	234	252	yes	yes	2	2.6918e-05	74.776	By matching	By matching	By matching	By matching	By MS/MS	By matching	By matching	By MS/MS
AGEKVEPAMIENR	AIQEKTFRAGEKVEPA	EPAMIENRRMQYLYAD	R	A	G	N	R	R	2	1	1	0	0	0	3	1	0	1	0	1	1	0	1	0	0	0	0	1	0	13	1	1442.72	18787_00461	18787_00461	56	68	yes	yes	2;3	1.2021e-26	216.54	By MS/MS	By MS/MS	By MS/MS	By MS/MS	By MS/MS	By MS/MS	By MS/MS	By MS/MS
AGEKVEPAMIENRR	AIQEKTFRAGEKVEPA	PAMIENRRMQYLYADG	R	A	G	R	R	M	2	2	1	0	0	0	3	1	0	1	0	1	1	0	1	0	0	0	0	1	0	14	2	1598.82	18787_00461	18787_00461	56	69	yes	yes	3;4	5.355e-18	186.77	By MS/MS	By MS/MS	By matching	By MS/MS	By MS/MS	By MS/MS	By MS/MS	By MS/MS
AGEPFAPGANPMHGR	GNTPDGRKAGEPFAPG	GANPMHGRDQKGALSS	K	A	G	G	R	D	3	1	1	0	0	0	1	3	1	0	0	0	1	1	3	0	0	0	0	0	0	15	0	1507.7	18787_01515	18787_01515	620	634	yes	yes	2;3	8.2889e-07	84.753	By matching	By matching	By matching	By matching	By matching	By matching	By matching	By matching
AGEPFAPGANPMHGRDQK	GNTPDGRKAGEPFAPG	PMHGRDQKGALSSLSS	K	A	G	Q	K	G	3	1	1	1	0	1	1	3	1	0	0	1	1	1	3	0	0	0	0	0	0	18	1	1878.88	18787_01515	18787_01515	620	637	yes	yes	3	0.0067149	41.485	By matching	By matching	By matching	By matching	By matching	By matching	By matching	By matching
AGEPLTITDPDMTR	PLFIDKIKAGEPLTIT	ITDPDMTRFLMSLEDA	K	A	G	T	R	F	1	1	0	2	0	0	1	1	0	1	1	0	1	0	2	0	3	0	0	0	0	14	0	1515.72	18787_01580	18787_01580	184	197	yes	yes	2	2.0454e-09	116.58	By matching	By matching	By matching	By MS/MS	By MS/MS	By matching	By matching	By matching
AGEVYEASNAQYFVVDPVMVCK	GTEEIIKRAGEVYEAS	VDPVMVCKGEDEVLNP	R	A	G	C	K	G	3	0	1	1	1	1	2	1	0	0	0	1	1	1	1	1	0	0	2	5	0	22	0	2475.14	18787_02127	18787_02127	90	111	yes	yes	2	0.033803	40.622	By matching	By matching	By matching	By matching	By matching	By matching	By matching	By MS/MS
AGEYEDCKDADLVVITAGAPQKPGETR	________________	PQKPGETRLQLVEKNT	K	A	G	T	R	L	4	1	0	3	1	1	3	3	0	1	1	2	0	0	2	0	2	0	1	2	0	27	2	2889.38	18787_01122	18787_01122	3	29	yes	yes	3;4	1.8048e-181	304.59	By matching	By MS/MS	By matching	By matching	By matching	By matching	By MS/MS	By MS/MS
AGEYSDCHDADLVVICAGAAQK	SPTTVRVKAGEYSDCH	ICAGAAQKPGETRLDL	K	A	G	Q	K	P	5	0	0	3	2	1	1	2	1	1	1	1	0	0	0	1	0	0	1	2	0	22	0	2349.04	18787_01499	18787_01499	66	87	yes	yes	3	1.0675e-14	102.39	By matching	By matching	By matching	By matching	By matching	By matching	By matching	By matching
AGEYSDCHDADLVVICAGAAQKPGETR	SPTTVRVKAGEYSDCH	AQKPGETRLDLVSKNL	K	A	G	T	R	L	5	1	0	3	2	1	2	3	1	1	1	1	0	0	1	1	1	0	1	2	0	27	1	2889.3	18787_01499	18787_01499	66	92	yes	yes	3;4	7.8595e-182	307.43	By matching	By matching	By matching	By matching	By matching	By matching	By matching	By matching
AGFAHVQDLAGQIQIYVR	MTKRGKGKAGFAHVQD	GQIQIYVRKDQVGDDE	K	A	G	V	R	K	3	1	0	1	0	3	0	2	1	2	1	0	0	1	0	0	0	0	1	2	0	18	0	1985.05	18787_02409	18787_02409	76	93	yes	yes	3	1.3468e-20	150.01	By matching	By matching	By matching	By matching	By matching	By matching	By matching	By matching
AGFDDGNRPIGSFLFVGPTGVGK	SRAIRRNRAGFDDGNR	VGPTGVGKTELAKQLA	R	A	G	G	K	T	1	1	1	2	0	0	0	6	0	1	1	1	0	3	2	1	1	0	0	2	0	23	1	2307.16	18787_00359	18787_00359	441	463	yes	yes	2;3	1.406e-85	231.89	By MS/MS	By MS/MS	By matching	By MS/MS	By MS/MS	By matching	By matching	By matching
AGFDDGNRPIGSFLFVGPTGVGKTELAK	SRAIRRNRAGFDDGNR	VGKTELAKQLAIDLFG	R	A	G	A	K	Q	2	1	1	2	0	0	1	6	0	1	2	2	0	3	2	1	2	0	0	2	0	28	2	2849.47	18787_00359	18787_00359	441	468	yes	yes	4	3.1996e-22	107.3	By matching	By matching	By matching	By matching	By matching	By matching	By matching	By matching
AGFTDRKEDIDQLVK	IRQHGVLKAGFTDRKE	EDIDQLVKHLQQVELP	K	A	G	V	K	H	1	1	0	3	0	1	1	1	0	1	1	2	0	1	0	0	1	0	0	1	0	15	2	1733.89	18787_01399	18787_01399	130	144	yes	yes	2;3	7.3876e-29	195.38	By matching	By matching	By matching	By matching	By matching	By matching	By MS/MS	By matching
AGHTVDIILTESDAAEEELLL	PGGSRGFKAGHTVDII	AAEEELLL________	K	A	G	L	L	-	3	0	0	2	0	0	4	1	1	2	4	0	0	0	0	1	2	0	0	1	0	21	0	2238.13	18787_00846	18787_00846	399	419	yes	yes	2	3.4698e-40	165.45	By matching	By matching	By matching	By matching	By matching	By matching	By matching	By MS/MS
AGIALLEVLEQDGVYEK	AGNPLSMKAGIALLEV	EQDGVYEKLDSLGQQL	K	A	G	E	K	L	2	0	0	1	0	1	3	2	0	1	3	1	0	0	0	0	0	0	1	2	0	17	0	1845.97	18787_02244	18787_02244	310	326	yes	yes	2	3.0518e-28	177.58	By MS/MS	By matching	By matching	By matching	By matching	By matching	By matching	By matching
AGIDINR	RLMNGLKKAGIDINRK	KAGIDINRKMLSEIAI	K	A	G	N	R	K	1	1	1	1	0	0	0	1	0	2	0	0	0	0	0	0	0	0	0	0	0	7	0	757.408	18787_00597	18787_00597	86	92	yes	yes	2	0.0056806	134.44	By MS/MS	By MS/MS	By matching	By matching	By matching	By matching	By matching	By matching
AGIDVFR	KFVQESAKAGIDVFRI	KAGIDVFRIFDSLNWV	K	A	G	F	R	I	1	1	0	1	0	0	0	1	0	1	0	0	0	1	0	0	0	0	0	1	0	7	0	776.418	18787_01626	18787_01626	639	645	yes	yes	2	0.00073557	167.25	By MS/MS	By matching	By matching	By MS/MS	By MS/MS	By MS/MS	By matching	By matching
AGIEDIIIVTGR	YIVEEAARAGIEDIII	DIIIVTGRHKRAIEDH	R	A	G	G	R	H	1	1	0	1	0	0	1	2	0	4	0	0	0	0	0	0	1	0	0	1	0	12	0	1255.71	18787_00414	18787_00414	48	59	yes	yes	2	0.0022025	79.492	By matching	By matching	By matching	By matching	By matching	By matching	By matching	By matching
AGIEGLDEFLTGPTAIATSSEDAVAAAK	MVRRAAEKAGIEGLDE	EDAVAAAKVISGFAKD	K	A	G	A	K	V	7	0	0	2	0	0	3	3	0	2	2	1	0	1	1	2	3	0	0	1	0	28	0	2704.34	18787_02088	18787_02088	67	94	yes	yes	2;3	2.5301e-114	232.02	By MS/MS	By MS/MS	By MS/MS	By MS/MS	By MS/MS	By MS/MS	By MS/MS	By MS/MS
AGIHTADLINTSDIK	TKRVVDLKAGIHTADL	LINTSDIKAISVNVDS	K	A	G	I	K	A	2	0	1	2	0	0	0	1	1	3	1	1	0	0	0	1	2	0	0	0	0	15	0	1567.82	27969_02081	27969_02081	124	138	yes	yes	2;3	9.3569e-71	261.39	By MS/MS	By MS/MS	By MS/MS	By MS/MS	By MS/MS	By MS/MS	By MS/MS	By matching
AGIHVTAEVTPHHLLLTEDDIPGNNAIYK	RVIRDAKRAGIHVTAE	PGNNAIYKMNPPLRST	R	A	G	Y	K	M	3	0	2	2	0	0	2	2	3	3	3	1	0	0	2	0	3	0	1	2	0	29	0	3137.61	18787_01400	18787_01400	247	275	yes	yes	3;4;5	3.7339e-128	251.04	By matching	By matching	By matching	By matching	By matching	By matching	By matching	By MS/MS
AGINSVQELADKSEADMMK	RSYNCLKRAGINSVQE	KSEADMMKVRNLGRKS	R	A	G	M	K	V	3	0	1	2	0	1	2	1	0	1	1	2	2	0	0	2	0	0	0	1	0	19	1	2035.96	18787_00894	18787_00894	269	287	yes	yes	3	5.9042e-31	162.77	By MS/MS	By matching	By matching	By MS/MS	By matching	By matching	By matching	By matching
AGIRPINNVVDISNYVLLEYGQPLHMFDQDAIGSQQIVVR	WMQARLIKAGIRPINN	GSQQIVVRQANEGEKM	K	A	G	V	R	Q	2	2	3	3	0	4	1	3	1	5	3	0	1	1	2	2	0	0	2	5	0	40	1	4481.32	18787_01602	18787_01602	248	287	yes	yes	4	1.9431e-199	260.65	By matching	By matching	By matching	By matching	By matching	By matching	By matching	By matching
AGISQFNPK	ETAELVARAGISQFNP	GISQFNPKQCKNELLR	R	A	G	P	K	Q	1	0	1	0	0	1	0	1	0	1	0	1	0	1	1	1	0	0	0	0	0	9	0	960.503	18787_00494	18787_00494	23	31	yes	yes	2	0.00074046	119.21	By matching	By matching	By matching	By matching	By matching	By matching	By MS/MS	By matching
AGITLFQFR	EVLEAALKAGITLFQF	GITLFQFREKGESALK	K	A	G	F	R	E	1	1	0	0	0	1	0	1	0	1	1	0	0	2	0	0	1	0	0	0	0	9	0	1051.58	18787_01945	18787_01945	34	42	yes	yes	2	4.5235e-07	167.04	By matching	By MS/MS	By MS/MS	By MS/MS	By MS/MS	By MS/MS	By matching	By matching
AGITVGVADIVVLPDK	LGFKFSSKAGITVGVA	DIVVLPDKQQILDEHE	K	A	G	D	K	Q	2	0	0	2	0	0	0	2	0	2	1	1	0	0	1	0	1	0	0	4	0	16	0	1565.9	18787_02092	18787_02092	658	673	yes	yes	2	5.0352e-07	110.56	By matching	By matching	By matching	By matching	By matching	By matching	By matching	By matching
AGITVGVADIVVLPDKQQILDEHEK	LGFKFSSKAGITVGVA	QILDEHEKLVDRITKQ	K	A	G	E	K	L	2	0	0	3	0	2	2	2	1	3	2	2	0	0	1	0	1	0	0	4	0	25	1	2686.45	18787_02092	18787_02092	658	682	yes	yes	3;4	6.1357e-78	193.77	By matching	By matching	By matching	By matching	By matching	By matching	By matching	By matching
AGIVEIMEAICYLQEHPEIK	SLLGADDKAGIVEIME	LQEHPEIKHGTIRIGF	K	A	G	I	K	H	2	0	0	0	1	1	4	1	1	4	1	1	1	0	1	0	0	0	1	1	0	20	0	2342.16	18787_00144	18787_00144	143	162	yes	yes	2;3	7.4626e-22	138.75	By matching	By matching	By matching	By matching	By matching	By matching	By matching	By MS/MS
AGIVHASIGK	KVEYRAEKAGIVHASI	IVHASIGKVSFTDEQL	K	A	G	G	K	V	2	0	0	0	0	0	0	2	1	2	0	1	0	0	0	1	0	0	0	1	0	10	0	951.55	18787_02087	18787_02087	168	177	yes	yes	2	2.5795e-05	155.06	By matching	By matching	By matching	By matching	By matching	By matching	By matching	By matching
AGIVNLER	EENVEAVKAGIVNLER	AGIVNLERHVNNIKKF	K	A	G	E	R	H	1	1	1	0	0	0	1	1	0	1	1	0	0	0	0	0	0	0	0	1	0	8	0	870.492	18787_00648	18787_00648	355	362	yes	yes	2	2.0511e-05	172.11	By MS/MS	By MS/MS	By MS/MS	By MS/MS	By MS/MS	By MS/MS	By MS/MS	By MS/MS
AGIYTADLINTSEIK	TKKVIDLKAGIYTADL	LINTSEIKAININVDT	K	A	G	I	K	A	2	0	1	1	0	0	1	1	0	3	1	1	0	0	0	1	2	0	1	0	0	15	0	1607.84	38876_01964	38876_01964	124	138	yes	yes	2	5.335e-37	209.53	By matching	By matching	By matching	By matching	By matching	By matching	By matching	By matching
AGIYTANLINSSDIK	TKKVIDLKAGIYTANL	LINSSDIKSININVDT	K	A	G	I	K	S	2	0	2	1	0	0	0	1	0	3	1	1	0	0	0	2	1	0	1	0	0	15	0	1578.83	18787_01768	18787_01768	233	247	yes	yes	2	2.9374e-58	249.82	By matching	By matching	By matching	By matching	By matching	By matching	By MS/MS	By MS/MS
AGIYTANLINTGDIK	TKKVIDLKAGIYTANL	LINTGDIKNININVET	K	A	G	I	K	N	2	0	2	1	0	0	0	2	0	3	1	1	0	0	0	0	2	0	1	0	0	15	0	1562.83	27969_02081	27969_02081	234	248	yes	yes	2	2.2804e-59	207.31	By MS/MS	By MS/MS	By MS/MS	By MS/MS	By MS/MS	By MS/MS	By matching	By matching
AGIYTANLINTGDIKNININVETK	TKKVIDLKAGIYTANL	ININVETKKQAKDKEA	K	A	G	T	K	K	2	0	5	1	0	0	1	2	0	5	1	2	0	0	0	0	3	0	1	1	0	24	1	2588.38	27969_02081	27969_02081	234	257	yes	yes	3	2.5654e-39	156.23	By matching	By matching	By matching	By matching	By matching	By matching	By matching	By matching
AGIYTANLINTGDIKNININVETKK	TKKVIDLKAGIYTANL	NINVETKKQAKDKEAK	K	A	G	K	K	Q	2	0	5	1	0	0	1	2	0	5	1	3	0	0	0	0	3	0	1	1	0	25	2	2716.48	27969_02081	27969_02081	234	258	yes	yes	3	1.5211e-05	52.97	By matching	By matching	By matching	By matching	By matching	By matching	By matching	By matching
AGKLSVNIQHGSK	DLISTNTRAGKLSVNI	VNIQHGSKNIFGLIDR	R	A	G	S	K	N	1	0	1	0	0	1	0	2	1	1	1	2	0	0	0	2	0	0	0	1	0	13	1	1337.74	18787_00577	18787_00577	171	183	yes	yes	3	0.012238	50.04	By matching	By matching	By matching	By matching	By matching	By matching	By MS/MS	By matching
AGKTEIEYLDEMIAGIK	KIQEKAQKAGKTEIEY	DEMIAGIKQLWAKLEI	K	A	G	I	K	Q	2	0	0	1	0	0	3	2	0	3	1	2	1	0	0	0	1	0	1	0	0	17	1	1879.96	18787_02382	18787_02382	64	80	yes	yes	3	0.0001055	67.645	By matching	By matching	By matching	By matching	By matching	By matching	By matching	By matching
AGLAAMLEVLQVIK	TILGADDKAGLAAMLE	LEVLQVIKEQQIPHGQ	K	A	G	I	K	E	3	0	0	0	0	1	1	1	0	1	3	1	1	0	0	0	0	0	0	2	0	14	0	1454.85	18787_00444	18787_00444	113	126	yes	yes	2	6.4913e-25	205.87	By MS/MS	By MS/MS	By matching	By MS/MS	By MS/MS	By matching	By matching	By MS/MS
AGLADEIPDIK	EIAASINKAGLADEIP	ADEIPDIKIEVPKDTK	K	A	G	I	K	I	2	0	0	2	0	0	1	1	0	2	1	1	0	0	1	0	0	0	0	0	0	11	0	1140.6	18787_00011	18787_00011	22	32	yes	yes	2	3.1551e-16	191.53	By matching	By MS/MS	By matching	By matching	By matching	By matching	By matching	By matching
AGLADEIPDIKIEVPK	EIAASINKAGLADEIP	DIKIEVPKDTKNGDYA	K	A	G	P	K	D	2	0	0	2	0	0	2	1	0	3	1	2	0	0	2	0	0	0	0	1	0	16	1	1706.95	18787_00011	18787_00011	22	37	yes	yes	2;3	9.8008e-14	154.46	By MS/MS	By MS/MS	By MS/MS	By MS/MS	By MS/MS	By matching	By matching	By MS/MS
AGLADEIPDIKIEVPKDTK	EIAASINKAGLADEIP	IEVPKDTKNGDYATNI	K	A	G	T	K	N	2	0	0	3	0	0	2	1	0	3	1	3	0	0	2	0	1	0	0	1	0	19	2	2051.11	18787_00011	18787_00011	22	40	yes	yes	4	8.4486e-27	150.61	By matching	By matching	By matching	By matching	By MS/MS	By matching	By matching	By matching
AGLAEISIPENEPGSSIMPGK	RWLASGPRAGLAEISI	GSSIMPGKVNPTQCEM	R	A	G	G	K	V	2	0	1	0	0	0	3	3	0	3	1	1	1	0	3	3	0	0	0	0	0	21	0	2096.05	18787_02363	18787_02363	302	322	yes	yes	2;3	1.2567e-12	104.38	By MS/MS	By MS/MS	By MS/MS	By MS/MS	By MS/MS	By MS/MS	By matching	By MS/MS
AGLENTVAETECR	LQSQLSMKAGLENTVA	TVAETECRYALQLQQI	K	A	G	C	R	Y	2	1	1	0	1	0	3	1	0	0	1	0	0	0	0	0	2	0	0	1	0	13	0	1448.66	CON__P13646-1	CON__P13646-1	343	355	no	no	2	0.012793	63.185	By matching	By matching	By matching	By matching	By matching	By matching	By matching	By matching
AGLESTGIAR	EQVGAGIRAGLESTGI	LESTGIAREDLFITSK	R	A	G	A	R	E	2	1	0	0	0	0	1	2	0	1	1	0	0	0	0	1	1	0	0	0	0	10	0	973.519	18787_02468	18787_02468	61	70	yes	yes	2	6.1459e-05	147.78	By MS/MS	By MS/MS	By MS/MS	By matching	By MS/MS	By MS/MS	By matching	By matching
AGLFLAMQYPSEITGVTNADFMR	LEVDERAKAGLFLAMQ	VTNADFMRSAINAKRE	K	A	G	M	R	S	3	1	1	1	0	1	1	2	0	1	2	0	2	2	1	1	2	0	1	1	0	23	0	2531.22	18787_00220	18787_00220	81	103	yes	yes	2;3	1.0564e-11	88.872	By matching	By matching	By matching	By matching	By matching	By matching	By matching	By matching
AGLGMTDGILSLVPAAR	LAIVPILRAGLGMTDG	LSLVPAARVGHIGLYR	R	A	G	A	R	V	3	1	0	1	0	0	0	3	0	1	3	0	1	0	1	1	1	0	0	1	0	17	0	1640.89	18787_01925	18787_01925	80	96	yes	yes	2	2.6474e-66	238.32	By MS/MS	By MS/MS	By MS/MS	By MS/MS	By MS/MS	By MS/MS	By MS/MS	By MS/MS
AGLHNPPMEDAAYTNIAK	QRYYRDMRAGLHNPPM	AAYTNIAKSITDTF__	R	A	G	A	K	S	4	0	2	1	0	0	1	1	1	1	1	1	1	0	2	0	1	0	1	0	0	18	0	1911.91	18787_00834	18787_00834	361	378	yes	yes	3	0.00087035	53.554	By matching	By matching	By matching	By MS/MS	By matching	By matching	By matching	By matching
AGLLAHPNYSYVGQFLNELGFK	VLPAVVAKAGLLAHPN	FLNELGFKNALSDDVT	K	A	G	F	K	N	2	0	2	0	0	1	1	3	1	0	4	1	0	2	1	1	0	0	2	1	0	22	0	2437.24	18787_00934	18787_00934	204	225	yes	yes	3	7.1321e-34	146.97	By matching	By matching	By matching	By matching	By matching	By matching	By matching	By MS/MS
AGLTIEENVPTINK	ALLEEANKAGLTIEEN	ENVPTINKIKNAVYSA	K	A	G	N	K	I	1	0	2	0	0	0	2	1	0	2	1	1	0	0	1	0	2	0	0	1	0	14	0	1497.8	18787_01166	18787_01166	179	192	yes	yes	2	0.0047732	68.044	By matching	By matching	By matching	By matching	By matching	By matching	By matching	By matching
AGLTNQEVK	DGNSVTYKAGLTNQEV	GLTNQEVKVNNVLSNS	K	A	G	V	K	V	1	0	1	0	0	1	1	1	0	0	1	1	0	0	0	0	1	0	0	1	0	9	0	958.508	18787_00995;24749_01078	18787_00995	1859	1867	yes	no	2	0.0022998	110.79	By matching	By matching	By matching	By matching	By matching	By matching	By matching	By matching
AGLTPNKLDEK	KSQKYEEKAGLTPNKL	TPNKLDEKTEKKGDKL	K	A	G	E	K	T	1	0	1	1	0	0	1	1	0	0	2	2	0	0	1	0	1	0	0	0	0	11	1	1184.64	18787_00083	18787_00083	146	156	yes	yes	3	0.0005602	97.452	By matching	By matching	By matching	By matching	By matching	By matching	By matching	By MS/MS
AGLTPNKLDEKTEK	KSQKYEEKAGLTPNKL	KLDEKTEKKGDKLAEK	K	A	G	E	K	K	1	0	1	1	0	0	2	1	0	0	2	3	0	0	1	0	2	0	0	0	0	14	2	1542.83	18787_00083	18787_00083	146	159	yes	yes	3;4	8.3819e-09	143.46	By matching	By matching	By matching	By matching	By matching	By matching	By matching	By matching
AGMGYTGSHDLR	YQLMGGVRAGMGYTGS	YTGSHDLRELREEAQF	R	A	G	L	R	E	1	1	0	1	0	0	0	3	1	0	1	0	1	0	0	1	1	0	1	0	0	12	0	1263.57	18787_01978	18787_01978	442	453	yes	yes	2;3	3.4213e-26	176.18	By MS/MS	By MS/MS	By MS/MS	By MS/MS	By MS/MS	By matching	By MS/MS	By MS/MS
AGMGYTGSHDLRELREEAQFTR	YQLMGGVRAGMGYTGS	REEAQFTRMGPAGLAE	R	A	G	T	R	M	2	3	0	1	0	1	3	3	1	0	2	0	1	1	0	1	2	0	1	0	0	22	2	2523.19	18787_01978	18787_01978	442	463	yes	yes	3;4	3.6987e-13	99.407	By matching	By matching	By matching	By matching	By matching	By matching	By MS/MS	By matching
AGNKGAEAAVSAIEMANLLK	AVERAGTKAGNKGAEA	IEMANLLKSIKA____	K	A	G	L	K	S	6	0	2	0	0	0	2	2	0	1	2	2	1	0	0	1	0	0	0	1	0	20	1	1957.03	18787_00682	18787_00682	131	150	yes	yes	3	0.019933	34.793	By matching	By matching	By matching	By matching	By matching	By matching	By MS/MS	By matching
AGNPVNGSDGQVVIR	ITYTLMDKAGNPVNGS	SDGQVVIRSLNIYFYD	K	A	G	I	R	S	1	1	2	1	0	1	0	3	0	1	0	0	0	0	1	1	0	0	0	3	0	15	0	1481.76	18787_02563	18787_02563	189	203	yes	yes	1;2;3	6.1628e-139	410.61	By matching	By matching	By matching	By matching	By matching	By matching	By MS/MS	By MS/MS
AGNPVNGSDGQVVIRSLNIYFYDPTPVLESIDK	ITYTLMDKAGNPVNGS	PVLESIDKVNKKIKDG	K	A	G	D	K	V	1	1	3	3	0	1	1	3	0	3	2	1	0	1	3	3	1	0	2	4	0	33	1	3576.81	18787_02563	18787_02563	189	221	yes	yes	3	2.6208e-34	118.93	By matching	By matching	By matching	By matching	By matching	By matching	By MS/MS	By matching
AGNPVNGSDGQVVIRSLNIYFYDPTPVLESIDKVNK	ITYTLMDKAGNPVNGS	ESIDKVNKKIKDGNYS	K	A	G	N	K	K	1	1	4	3	0	1	1	3	0	3	2	2	0	1	3	3	1	0	2	5	0	36	2	3918.02	18787_02563	18787_02563	189	224	yes	yes	4	2.7343e-09	66.58	By matching	By matching	By matching	By matching	By matching	By matching	By MS/MS	By matching
AGNTTFLCGVNDDR	ATTGGFLRAGNTTFLC	LCGVNDDRVDEILSVI	R	A	G	D	R	V	1	1	2	2	1	0	0	2	0	0	1	0	0	1	0	0	2	0	0	1	0	14	0	1538.68	18787_02375	18787_02375	39	52	yes	yes	2	7.2506e-10	155.17	By matching	By matching	By matching	By matching	By matching	By matching	By matching	By MS/MS
AGNTTFLCGVNDDRVDEILSVINQTCGNR	ATTGGFLRAGNTTFLC	INQTCGNREQLVSPIT	R	A	G	N	R	E	1	2	4	3	2	1	1	3	0	2	2	0	0	1	0	1	3	0	0	3	0	29	1	3237.51	18787_02375	18787_02375	39	67	yes	yes	3	1.0889e-242	332.36	By MS/MS	By MS/MS	By matching	By MS/MS	By matching	By MS/MS	By matching	By MS/MS
AGQFYINQR	SVKSEAERAGQFYINQ	GQFYINQRWLGGLLTN	R	A	G	Q	R	W	1	1	1	0	0	2	0	1	0	1	0	0	0	1	0	0	0	0	1	0	0	9	0	1095.55	18787_01345	18787_01345	87	95	yes	yes	2	2.0354e-07	171.73	By matching	By matching	By matching	By MS/MS	By MS/MS	By MS/MS	By MS/MS	By MS/MS
AGQNTLYK	FIGNSYVKAGQNTLYK	AGQNTLYKMRWNPAHP	K	A	G	Y	K	M	1	0	1	0	0	1	0	1	0	0	1	1	0	0	0	0	1	0	1	0	0	8	0	893.461	18787_01686;38882_01856	18787_01686	1203	1210	no	no	2	0.00099997	136.8	By MS/MS	By MS/MS	By MS/MS	By MS/MS	By MS/MS	By matching	By MS/MS	By matching
AGQNTLYKMR	FIGNSYVKAGQNTLYK	QNTLYKMRWNPAHPGT	K	A	G	M	R	W	1	1	1	0	0	1	0	1	0	0	1	1	1	0	0	0	1	0	1	0	0	10	1	1180.6	18787_01686;38882_01856	18787_01686	1203	1212	no	no	2;3	0.00083124	107.21	By matching	By matching	By matching	By matching	By matching	By matching	By MS/MS	By matching
AGQTESTNAQNVINNGDATDQQIAAEK	QAYENAKRAGQTESTN	DQQIAAEKAKVEEKYN	R	A	G	E	K	A	5	0	4	2	0	4	2	2	0	2	0	1	0	0	0	1	3	0	0	1	0	27	0	2787.29	18787_00995;24749_01078;38877_01089	18787_00995	2810	2836	no	no	3	5.7046e-27	114.49	By matching	By matching	By matching	By matching	By matching	By matching	By matching	By matching
AGQVIIQTYNPDHYSILDVQK	GRAGRHEKAGQVIIQT	YSILDVQKNDYLTFYR	K	A	G	Q	K	N	1	0	1	2	0	3	0	1	1	3	1	1	0	0	1	1	1	0	2	2	0	21	0	2401.23	18787_01389	18787_01389	662	682	yes	yes	3	6.9354e-13	103.92	By matching	By matching	By matching	By matching	By matching	By matching	By matching	By matching
AGQVVQYGR	________________	GQVVQYGRHRKRRNYA	M	A	G	G	R	H	1	1	0	0	0	2	0	2	0	0	0	0	0	0	0	0	0	0	1	2	0	9	0	976.509	18787_02091	18787_02091	2	10	yes	yes	1;2	1.4842e-09	182.73	By MS/MS	By MS/MS	By MS/MS	By MS/MS	By MS/MS	By MS/MS	By MS/MS	By MS/MS
AGSDVKVEDVLTIR	TINGNVAKAGSDVKVE	VEDVLTIRFGQKLVTV	K	A	G	I	R	F	1	1	0	2	0	0	1	1	0	1	1	1	0	0	0	1	1	0	0	3	0	14	1	1500.81	18787_02398	18787_02398	37	50	yes	yes	3	3.1623e-33	221.73	By matching	By matching	By matching	By MS/MS	By matching	By matching	By matching	By MS/MS
AGSGVATLGLPDSPGVPEGIAK	HSDSLLIKAGSGVATL	GVPEGIAKNTITVPYN	K	A	G	A	K	N	3	0	0	1	0	0	1	5	0	1	2	1	0	0	3	2	1	0	0	2	0	22	0	1992.05	18787_00586	18787_00586	155	176	yes	yes	2	5.6522e-26	130.89	By matching	By matching	By matching	By matching	By matching	By matching	By matching	By MS/MS
AGSIYGVIGFSGAGKSTLIRMFNHLGAPTSGEVIIDGDHIGQLSK	DHVNLSIRAGSIYGVI	DHIGQLSKNGLRAKRQ	R	A	G	S	K	N	3	1	1	2	0	1	1	9	2	6	3	2	1	2	1	5	2	0	1	2	0	45	2	4570.36	18787_00215	18787_00215	30	74	yes	yes	4	0.13696	0.30239	By matching	By matching	By matching	By matching	By matching	By matching	By matching	By matching
AGSMIGYFLNEGPVTNFEQANK	NVPITVNRAGSMIGYF	TNFEQANKSDLKLFAE	R	A	G	N	K	S	2	0	3	0	0	1	2	3	0	1	1	1	1	2	1	1	1	0	1	1	0	22	0	2386.13	18787_00586	18787_00586	352	373	yes	yes	2;3	5.0305e-27	143.4	By matching	By matching	By matching	By matching	By matching	By matching	By matching	By matching
AGSNILGVILNK	KAKILMEKAGSNILGV	ILGVILNKAKVDKSSS	K	A	G	N	K	A	1	0	2	0	0	0	0	2	0	2	2	1	0	0	0	1	0	0	0	1	0	12	0	1197.71	18787_01583	18787_01583	201	212	yes	yes	2	2.3845e-26	214.04	By MS/MS	By MS/MS	By matching	By MS/MS	By matching	By matching	By matching	By matching
AGTGCYVSISEDKR	LNKCLSSKAGTGCYVS	VSISEDKRYLFEAVYG	K	A	G	K	R	Y	1	1	0	1	1	0	1	2	0	1	0	1	0	0	0	2	1	0	1	1	0	14	1	1541.71	18787_01753	18787_01753	85	98	yes	yes	2;3	3.8397e-51	249.32	By MS/MS	By MS/MS	By MS/MS	By MS/MS	By MS/MS	By MS/MS	By matching	By MS/MS
AGTGHSASSNPSTLTAPAAHTVNTTEIVK	SAITITPKAGTGHSAS	VNTTEIVKDYGSNVTA	K	A	G	V	K	D	5	0	2	0	0	0	1	2	2	1	1	1	0	0	2	4	6	0	0	2	0	29	0	2819.41	18787_00995;24749_01078	18787_00995	2422	2450	yes	no	3;4	3.9233e-103	216.71	By matching	By matching	By matching	By matching	By matching	By matching	By matching	By matching
AGTNGVHGAPLGEVER	IGFGSPNKAGTNGVHG	APLGEVERKLTFENYG	K	A	G	E	R	K	2	1	1	0	0	0	2	4	1	0	1	0	0	0	1	0	1	0	0	2	0	16	0	1562.78	18787_01086	18787_01086	255	270	yes	yes	2;3	2.9562e-47	228.33	By matching	By matching	By matching	By matching	By matching	By matching	By matching	By matching
AGVDANYYAK	NFVKDEQRAGVDANYY	VDANYYAKQTYDYYKN	R	A	G	A	K	Q	3	0	1	1	0	0	0	1	0	0	0	1	0	0	0	0	0	0	2	1	0	10	0	1070.5	18787_01160;38876_02530	18787_01160	274	283	no	no	2	1.0784e-15	201.61	By MS/MS	By MS/MS	By MS/MS	By MS/MS	By MS/MS	By MS/MS	By MS/MS	By MS/MS
AGVHSGDSIAVYPPQTLTEDELATLEDYTIK	GIMEHIERAGVHSGDS	TLEDYTIKLAKGLNII	R	A	G	I	K	L	3	0	0	3	0	1	3	2	1	2	3	1	0	0	2	2	4	0	2	2	0	31	0	3332.63	18787_01398	18787_01398	776	806	yes	yes	3	9.0024e-34	115.54	By matching	By matching	By matching	By matching	By matching	By matching	By matching	By matching
AGVIGLTK	QANYVATKAGVIGLTK	AGVIGLTKSAARELAS	K	A	G	T	K	S	1	0	0	0	0	0	0	2	0	1	1	1	0	0	0	0	1	0	0	1	0	8	0	757.47	18787_01370	18787_01370	157	164	yes	yes	2	0.0015952	114.28	By matching	By matching	By matching	By matching	By matching	By matching	By MS/MS	By MS/MS
AGVITESEVQEIIDHFIMK	IYAERDLKAGVITESE	IIDHFIMKLRIVKFAR	K	A	G	M	K	L	1	0	0	1	0	1	3	1	1	4	0	1	1	1	0	1	1	0	0	2	0	19	0	2158.1	18787_01515	18787_01515	289	307	yes	yes	2;3	6.4606e-31	160.55	By matching	By matching	By matching	By matching	By matching	By matching	By matching	By matching
AGVITFNLQDVHPHDVATAVDTEGVAVR	YGPPKDRRAGVITFNL	DTEGVAVRAGHHCAQP	R	A	G	V	R	A	4	1	1	3	0	1	1	2	2	1	1	0	0	1	1	0	3	0	0	6	0	28	0	2930.49	18787_00222	18787_00222	336	363	yes	yes	3	2.2435e-76	189.86	By matching	By matching	By matching	By matching	By matching	By matching	By matching	By matching
AGVITFNLQDVHPHDVATAVDTEGVAVRAGHHCAQPLMK	YGPPKDRRAGVITFNL	HCAQPLMKWLNVSSTA	R	A	G	M	K	W	6	1	1	3	1	2	1	3	4	1	2	1	1	1	2	0	3	0	0	6	0	39	1	4161.06	18787_00222	18787_00222	336	374	yes	yes	3	0.18657	4.8568e-12	By matching	By matching	By MS/MS	By matching	By MS/MS	By MS/MS	By matching	By matching
AGVITGLPDAYGR	REMLNCRKAGVITGLP	GLPDAYGRGRIIGDYR	K	A	G	G	R	G	2	1	0	1	0	0	0	3	0	1	1	0	0	0	1	0	1	0	1	1	0	13	0	1288.68	18787_01515	18787_01515	163	175	yes	yes	2	2.8372e-10	166.71	By matching	By MS/MS	By MS/MS	By matching	By matching	By matching	By matching	By matching
AGWAEVKQEEIEK	EQQKLTAKAGWAEVKQ	VKQEEIEKYAGDYIVS	K	A	G	E	K	Y	2	0	0	0	0	1	4	1	0	1	0	2	0	0	0	0	0	1	0	1	0	13	1	1515.76	18787_00835	18787_00835	223	235	yes	yes	3	1.5282e-14	183.06	By MS/MS	By MS/MS	By matching	By MS/MS	By matching	By matching	By matching	By matching
AGWNAYIDNLMADGTCQDAAIVGYK	________________	DAAIVGYKDSPSVWAA	M	A	G	Y	K	D	5	0	2	3	1	1	0	3	0	2	1	1	1	0	0	0	1	1	2	1	0	25	0	2716.23	CON__P02584	CON__P02584	2	26	yes	yes	3	0.17219	9.5366	By matching	By matching	By matching	By matching	By matching	By matching	By matching	By MS/MS
AGYAIEYDAIVPTQLWPTLETK	LEKADMMRAGYAIEYD	LWPTLETKMIKNLYTA	R	A	G	T	K	M	3	0	0	1	0	1	2	1	0	2	2	1	0	0	2	0	3	1	2	1	0	22	0	2478.27	18787_01233	18787_01233	336	357	yes	yes	2;3	3.7147e-34	153.25	By MS/MS	By MS/MS	By matching	By MS/MS	By MS/MS	By MS/MS	By MS/MS	By MS/MS
AGYEAIIVNNNPETVSTDFSISDK	HAVWAIQKAGYEAIIV	TDFSISDKLYFEPLTE	K	A	G	D	K	L	2	0	3	2	0	0	2	1	0	3	0	1	0	1	1	3	2	0	1	2	0	24	0	2583.23	18787_01398	18787_01398	584	607	yes	yes	2;3	2.4745e-12	93.633	By matching	By matching	By matching	By matching	By matching	By matching	By matching	By matching
AGYETSAYATEK	DALIKLEKAGYETSAY	TSAYATEKIGDATLEA	K	A	G	E	K	I	3	0	0	0	0	0	2	1	0	0	0	1	0	0	0	1	2	0	2	0	0	12	0	1289.58	18787_02210	18787_02210	32	43	yes	yes	2	0.00014273	104.24	By matching	By MS/MS	By matching	By matching	By matching	By matching	By matching	By matching
AGYLEEMSNNGVK	GVFKSLDKAGYLEEMS	EMSNNGVKYIFLNNID	K	A	G	V	K	Y	1	0	2	0	0	0	2	2	0	0	1	1	1	0	0	1	0	0	1	1	0	13	0	1410.64	18787_00940	18787_00940	215	227	yes	yes	2	4.1984e-10	162.49	By MS/MS	By MS/MS	By matching	By MS/MS	By MS/MS	By matching	By matching	By MS/MS
AGYTAVVSHR	DAIEMAQKAGYTAVVS	YTAVVSHRSGETEDTT	K	A	G	H	R	S	2	1	0	0	0	0	0	1	1	0	0	0	0	0	0	1	1	0	1	2	0	10	0	1059.55	18787_00179	18787_00179	363	372	yes	yes	2;3	8.0262e-31	236.92	By MS/MS	By MS/MS	By MS/MS	By MS/MS	By MS/MS	By MS/MS	By MS/MS	By MS/MS
AGYTAVVSHRSGETEDTTIADIAVATNAGQIK	DAIEMAQKAGYTAVVS	ATNAGQIKTGSLSRTD	K	A	G	I	K	T	6	1	1	2	0	1	2	3	1	3	0	1	0	0	0	2	5	0	1	3	0	32	1	3245.62	18787_00179	18787_00179	363	394	yes	yes	3;4	1.7069e-144	243.21	By matching	By matching	By matching	By matching	By matching	By matching	By MS/MS	By matching
AGYTAVVSHRSGETEDTTIADIAVATNAGQIKTGSLSR	DAIEMAQKAGYTAVVS	IKTGSLSRTDRIAKYN	K	A	G	S	R	T	6	2	1	2	0	1	2	4	1	3	1	1	0	0	0	4	6	0	1	3	0	38	2	3846.93	18787_00179	18787_00179	363	400	yes	yes	4	1.2252e-180	252.38	By matching	By matching	By matching	By matching	By matching	By matching	By MS/MS	By matching
AGYTVNNTPK	NWANAAARAGYTVNNT	YTVNNTPKAGAIMQTT	R	A	G	P	K	A	1	0	2	0	0	0	0	1	0	0	0	1	0	0	1	0	2	0	1	1	0	10	0	1063.53	18787_00821	18787_00821	202	211	yes	yes	2	8.0277e-40	179.09	By MS/MS	By MS/MS	By MS/MS	By MS/MS	By MS/MS	By MS/MS	By MS/MS	By MS/MS
AGYTVNNTPKAGAIMQTTQGAYGHVAYVESVNSNGSVR	NWANAAARAGYTVNNT	VNSNGSVRVSEMNYGY	R	A	G	V	R	V	5	1	4	0	0	2	1	5	1	1	0	1	1	0	1	3	4	0	3	5	0	38	1	3911.89	18787_00821	18787_00821	202	239	yes	yes	4	3.9182e-134	216	By matching	By matching	By matching	By matching	By matching	By matching	By matching	By matching
AGYVETKPYK	EMVGRLEKAGYVETKP	YVETKPYKGVRLTEDG	K	A	G	Y	K	G	1	0	0	0	0	0	1	1	0	0	0	2	0	0	1	0	1	0	2	1	0	10	1	1154.6	18787_00036	18787_00036	49	58	yes	yes	3	0.026253	57.174	By matching	By matching	By matching	By matching	By matching	By matching	By matching	By matching
AHAVTTIDK	AEQHTPMKAHAVTTID	HAVTTIDKATTDRQLV	K	A	H	D	K	A	2	0	0	1	0	0	0	0	1	1	0	1	0	0	0	0	2	0	0	1	0	9	0	954.513	18787_01261	18787_01261	36	44	yes	yes	2	0.00065412	122.94	By matching	By matching	By matching	By matching	By matching	By matching	By matching	By matching
AHAVTTIDKATTDR	AEQHTPMKAHAVTTID	IDKATTDRQLVLPTKE	K	A	H	D	R	Q	3	1	0	2	0	0	0	0	1	1	0	1	0	0	0	0	4	0	0	1	0	14	1	1498.77	18787_01261	18787_01261	36	49	yes	yes	3	4.6683e-11	159.52	By matching	By matching	By matching	By matching	By matching	By matching	By matching	By matching
AHCHGEHQVDTACTYGGVTPHENNK	DIYGVYYKAHCHGEHQ	VTPHENNKLSEPKNIG	K	A	H	N	K	L	2	0	2	1	2	1	2	3	4	0	0	1	0	0	1	0	3	0	1	2	0	25	0	2818.19	18787_02334	18787_02334	118	142	yes	yes	4	4.3922e-08	66.613	By matching	By matching	By matching	By matching	By matching	By matching	By matching	By matching
AHEDGLVDDVVAQSIDK	ANLFLMKKAHEDGLVD	VVAQSIDKLHYSFNRL	K	A	H	D	K	L	2	0	0	4	0	1	1	1	1	1	1	1	0	0	0	1	0	0	0	3	0	17	0	1809.87	18787_01509	18787_01509	505	521	yes	yes	2;3	6.489e-23	161.86	By matching	By matching	By matching	By matching	By matching	By matching	By matching	By matching
AHGETGVECGVEEDNVFIFDIGDVLALTHDSAR	HGEYRMLKAHGETGVE	ALTHDSARKAGRIPSG	K	A	H	A	R	K	3	1	1	4	1	0	4	4	2	2	2	0	0	2	0	1	2	0	0	4	0	33	0	3571.65	18787_01650	18787_01650	398	430	yes	yes	4	3.3973e-160	263.01	By matching	By matching	By matching	By matching	By matching	By matching	By matching	By matching
AHGGEISPLFTGGHNNMVASITTLATPHNGSQAADK	KEEIAYHKAHGGEISP	NGSQAADKFGNTEAVR	K	A	H	D	K	F	5	0	3	1	0	1	1	5	3	2	2	1	1	1	2	3	4	0	0	1	0	36	0	3600.74	18787_02046	18787_02046	439	474	yes	yes	2;3;4;5;6	0	475.6	By matching	By matching	By matching	By matching	By matching	By matching	By MS/MS	By MS/MS
AHGGEISPLFTGGHNNMVASITTLATPHNGSQAADKFGNTEAVR	KEEIAYHKAHGGEISP	FGNTEAVRKIMFALNR	K	A	H	V	R	K	6	1	4	1	0	1	2	6	3	2	2	1	1	2	2	3	5	0	0	2	0	44	1	4475.17	18787_02046	18787_02046	439	482	yes	yes	3;4;5;6;7	0	508.3	By matching	By matching	By matching	By matching	By matching	By matching	By MS/MS	By MS/MS
AHGNETYVLLNNTSHNIPLGWFNVK	TFYVTKERAHGNETYV	PLGWFNVKDLNVQNLG	R	A	H	V	K	D	1	0	5	0	0	0	1	2	2	1	3	1	0	1	1	1	2	1	1	2	0	25	0	2837.42	18787_01686;38882_01856	18787_01686	829	853	no	no	2;3;4	0	438.69	By matching	By MS/MS	By MS/MS	By MS/MS	By MS/MS	By MS/MS	By MS/MS	By MS/MS
AHGNETYVLLNNTSHNIPLGWFNVKDLNVQNLGK	TFYVTKERAHGNETYV	LNVQNLGKEVKTTQKY	R	A	H	G	K	E	1	0	7	1	0	1	1	3	2	1	5	2	0	1	1	1	2	1	1	3	0	34	1	3818.95	18787_01686;38882_01856	18787_01686	829	862	no	no	3;4;5	0	379.8	By matching	By matching	By matching	By matching	By matching	By matching	By MS/MS	By matching
AHGNETYVLLNNTSHNIPLGWFNVKDLNVQNLGKEVK	TFYVTKERAHGNETYV	QNLGKEVKTTQKYTVN	R	A	H	V	K	T	1	0	7	1	0	1	2	3	2	1	5	3	0	1	1	1	2	1	1	4	0	37	2	4175.16	18787_01686;38882_01856	18787_01686	829	865	no	no	4;5	0	435.35	By matching	By matching	By matching	By matching	By matching	By matching	By MS/MS	By matching
AHHIVAPSDNNKEEL	ESYEPRCRAHHIVAPS	SDNNKEEL________	R	A	H	E	L	-	2	0	2	1	0	0	2	0	2	1	1	1	0	0	1	1	0	0	0	1	0	15	1	1672.82	18787_01918	18787_01918	185	199	yes	yes	3	2.1304e-12	141.82	By matching	By matching	By matching	By matching	By matching	By matching	By MS/MS	By MS/MS
AHIAFKPTVAQQR	VVSKGPQKAHIAFKPT	KPTVAQQRKCLNCSET	K	A	H	Q	R	K	3	1	0	0	0	2	0	0	1	1	0	1	0	1	1	0	1	0	0	1	0	13	1	1465.82	CON__Q9TRI1	CON__Q9TRI1	247	259	yes	yes	3	2.9152e-05	110.38	By matching	By matching	By matching	By matching	By matching	By matching	By matching	By matching
AHILEGLR	NLRKAKDRAHILEGLR	AHILEGLRIALDHIDE	R	A	H	L	R	I	1	1	0	0	0	0	1	1	1	1	2	0	0	0	0	0	0	0	0	0	0	8	0	907.524	18787_01242	18787_01242	378	385	yes	yes	2	0.010774	81.296	By matching	By matching	By matching	By matching	By matching	By matching	By matching	By matching
AHLPVNENTPK	QGLVEEFKAHLPVNEN	PVNENTPKLTLNEGNT	K	A	H	P	K	L	1	0	2	0	0	0	1	0	1	0	1	1	0	0	2	0	1	0	0	1	0	11	0	1218.64	18787_01100	18787_01100	13	23	yes	yes	2;3	0.00021947	133.05	By MS/MS	By MS/MS	By matching	By MS/MS	By MS/MS	By MS/MS	By matching	By matching
AHLQMLEER	FFDKKELKAHLQMLEE	HLQMLEERKERDHRKI	K	A	H	E	R	K	1	1	0	0	0	1	2	0	1	0	2	0	1	0	0	0	0	0	0	0	0	9	0	1125.56	18787_00601	18787_00601	230	238	yes	yes	2;3	3.1765e-05	151.22	By MS/MS	By MS/MS	By MS/MS	By MS/MS	By MS/MS	By MS/MS	By matching	By matching
AHNIINDINDIDGTGHR	DIMLDAFKAHNIINDI	DIDGTGHRVVHGGEKF	K	A	H	H	R	V	1	1	3	3	0	0	0	2	2	4	0	0	0	0	0	0	1	0	0	0	0	17	0	1873.9	18787_00628	18787_00628	74	90	yes	yes	2;3;4	1.2458e-94	279.33	By matching	By matching	By matching	By matching	By matching	By matching	By MS/MS	By MS/MS
AHNVAVGAHPGLPDLK	NETVKLAKAHNVAVGA	HPGLPDLKGFGRRNID	K	A	H	L	K	G	3	0	1	1	0	0	0	2	2	0	2	1	0	0	2	0	0	0	0	2	0	16	0	1594.86	18787_00534	18787_00534	54	69	yes	yes	3;4	1.8082e-07	111.58	By matching	By matching	By matching	By matching	By matching	By matching	By matching	By MS/MS
AHPDVFNILLQVLDDGHLTDTK	ILFDEIEKAHPDVFNI	DGHLTDTKGRTVDFRN	K	A	H	T	K	G	1	0	1	4	0	1	0	1	2	1	4	1	0	1	1	0	2	0	0	2	0	22	0	2460.26	18787_02074	18787_02074	622	643	yes	yes	3;4	1.2487e-09	91.238	By matching	By matching	By matching	By matching	By matching	By matching	By matching	By MS/MS
AHPELLNMFNQTNQK	IFYPKMFKAHPELLNM	MFNQTNQKRGMQSSAL	K	A	H	Q	K	R	1	0	3	0	0	2	1	0	1	0	2	1	1	1	1	0	1	0	0	0	0	15	0	1783.87	18787_01500	18787_01500	35	49	yes	yes	2;3	6.7131e-47	232.28	By MS/MS	By MS/MS	By matching	By MS/MS	By matching	By matching	By matching	By matching
AHPNGFYNNGGGLYK	MKVGDEIKAHPNGFYN	NNGGGLYKVTKIVDYP	K	A	H	Y	K	V	1	0	3	0	0	0	0	4	1	0	1	1	0	1	1	0	0	0	2	0	0	15	0	1607.75	38880_01545;38878_02120;38877_02413;38877_02411	38880_01545	88	102	no	no	2;3	9.3945e-17	131.79	By matching	By matching	By matching	By matching	By matching	By matching	By matching	By matching
AHQLIIK	KYTGMESRAHQLIIKF	RAHQLIIKFSSAWSFL	R	A	H	I	K	F	1	0	0	0	0	1	0	0	1	2	1	1	0	0	0	0	0	0	0	0	0	7	0	821.512	18787_01738	18787_01738	100	106	yes	yes	2	0.0034114	143.02	By MS/MS	By MS/MS	By MS/MS	By MS/MS	By matching	By MS/MS	By matching	By matching
AHTITIVGLGNYGIDDLPLGIYK	________________	DLPLGIYKFLKTQDKV	M	A	H	Y	K	F	1	0	1	2	0	0	0	4	1	4	3	1	0	0	1	0	2	0	2	1	0	23	0	2442.32	18787_02397	18787_02397	2	24	yes	yes	3	7.2228e-66	205.21	By MS/MS	By matching	By matching	By matching	By matching	By matching	By MS/MS	By matching
AHTNIALIK	MIKSGKARAHTNIALI	HTNIALIKYWGKKDEA	R	A	H	I	K	Y	2	0	1	0	0	0	0	0	1	2	1	1	0	0	0	0	1	0	0	0	0	9	0	979.581	18787_02138	18787_02138	9	17	yes	yes	2	0.00013209	142	By matching	By matching	By matching	By MS/MS	By matching	By matching	By matching	By matching
AHVAMIEAVR	TDDIEKTKAHVAMIEA	VAMIEAVRITLKNALA	K	A	H	V	R	I	3	1	0	0	0	0	1	0	1	1	0	0	1	0	0	0	0	0	0	2	0	10	0	1095.59	18787_00011	18787_00011	526	535	yes	yes	2;3	0.0004285	130.53	By MS/MS	By MS/MS	By MS/MS	By matching	By MS/MS	By matching	By matching	By matching
AHVIFGGAK	EVTIYCKKAHVIFGGA	HVIFGGAKLK______	K	A	H	A	K	L	2	0	0	0	0	0	0	2	1	1	0	1	0	1	0	0	0	0	0	1	0	9	0	898.502	18787_00109	18787_00109	136	144	yes	yes	2	0.00042397	132.08	By MS/MS	By MS/MS	By matching	By MS/MS	By MS/MS	By MS/MS	By matching	By MS/MS
AHVIYQTVPENLINEQTK	EQIQEDIKAHVIYQTV	NLINEQTKFYINPTGR	K	A	H	T	K	F	1	0	2	0	0	2	2	0	1	2	1	1	0	0	1	0	2	0	1	2	0	18	0	2096.09	18787_02470	18787_02470	218	235	yes	yes	3	1.7524e-09	104.88	By matching	By matching	By matching	By matching	By matching	By matching	By matching	By matching
AHWDIVEELK	REFSFEPKAHWDIVEE	WDIVEELKMADFDRAA	K	A	H	L	K	M	1	0	0	1	0	0	2	0	1	1	1	1	0	0	0	0	0	1	0	1	0	10	0	1238.63	18787_01245	18787_01245	139	148	yes	yes	2;3	1.3846e-14	177.57	By MS/MS	By MS/MS	By MS/MS	By MS/MS	By MS/MS	By matching	By matching	By MS/MS
AIADAGIQPEDIDMIIVATATGDMPFPTVANMLQER	LAYEASVKAIADAGIQ	VANMLQERLGTGKVAS	K	A	I	E	R	L	6	1	1	4	0	2	2	2	0	5	1	0	3	1	3	0	3	0	0	2	0	36	0	3813.86	18787_00289	18787_00289	62	97	yes	yes	3;4	4.8251e-27	103.17	By MS/MS	By MS/MS	By matching	By MS/MS	By matching	By matching	By matching	By MS/MS
AIADEDLLVTSVLSGNR	PLLPEIEKAIADEDLL	TSVLSGNRNFEGRIHP	K	A	I	N	R	N	2	1	1	2	0	0	1	1	0	1	3	0	0	0	0	2	1	0	0	2	0	17	0	1771.93	18787_01079	18787_01079	526	542	yes	yes	2;3	6.8011e-94	271.19	By MS/MS	By MS/MS	By MS/MS	By MS/MS	By MS/MS	By MS/MS	By MS/MS	By MS/MS
AIADEDLLVTSVLSGNRNFEGR	PLLPEIEKAIADEDLL	GNRNFEGRIHPLVKAN	K	A	I	G	R	I	2	2	2	2	0	0	2	2	0	1	3	0	0	1	0	2	1	0	0	2	0	22	1	2375.21	18787_01079	18787_01079	526	547	yes	yes	3	7.0604e-47	184.78	By matching	By matching	By matching	By matching	By matching	By matching	By MS/MS	By matching
AIAIKADVSNRDDVFNAVR	KLSSDGTKAIAIKADV	DDVFNAVRQTAAQFGD	K	A	I	V	R	Q	4	2	2	3	0	0	0	0	0	2	0	1	0	1	0	1	0	0	0	3	0	19	2	2073.1	18787_02274	18787_02274	55	73	yes	yes	4	0.00090177	46.461	By matching	By matching	By matching	By matching	By matching	By matching	By MS/MS	By matching
AIAKELSISEDYIK	NVSKKDYKAIAKELSI	SISEDYIKQQMDQNWV	K	A	I	I	K	Q	2	0	0	1	0	0	2	0	0	3	1	2	0	0	0	2	0	0	1	0	0	14	1	1578.85	24749_01692	24749_01692	185	198	yes	yes	2;3	1.1437e-09	147.64	By matching	By matching	By matching	By matching	By matching	By matching	By MS/MS	By matching
AIASTIDGEAR	VRVEGTNKAIASTIDG	STIDGEARYVYNNPYE	K	A	I	A	R	Y	3	1	0	1	0	0	1	1	0	2	0	0	0	0	0	1	1	0	0	0	0	11	0	1102.56	18787_01669	18787_01669	452	462	yes	yes	2	0.00020548	133.89	By matching	By MS/MS	By matching	By matching	By matching	By matching	By matching	By MS/MS
AIAVAQHVGYK	NDEVLTHKAIAVAQHV	VAQHVGYKMEMMEQPL	K	A	I	Y	K	M	3	0	0	0	0	1	0	1	1	1	0	1	0	0	0	0	0	0	1	2	0	11	0	1155.64	18787_00791	18787_00791	298	308	yes	yes	3	0.018303	48.981	By matching	By matching	By matching	By MS/MS	By matching	By matching	By matching	By matching
AIAVDMDGTFLDSKK	________________	GTFLDSKKTYDKPRFE	K	A	I	K	K	T	2	0	0	3	0	0	0	1	0	1	1	2	1	1	0	1	1	0	0	1	0	15	1	1609.8	18787_00387	18787_00387	4	18	yes	yes	3	0.18519	14.602	By matching	By matching	By matching	By matching	By matching	By matching	By matching	By matching
AIAVGIPGIQVDGMDALAVYQATK	AAETLAQKAIAVGIPG	LAVYQATKEARDRAVA	K	A	I	T	K	E	5	0	0	2	0	2	0	3	0	3	1	1	1	0	1	0	1	0	1	3	0	24	0	2400.27	18787_01646	18787_01646	225	248	yes	yes	2;3	2.4915e-65	197.46	By MS/MS	By MS/MS	By MS/MS	By MS/MS	By MS/MS	By MS/MS	By matching	By MS/MS
AIAVGIPGIQVDGMDALAVYQATKEAR	AAETLAQKAIAVGIPG	YQATKEARDRAVAGEG	K	A	I	A	R	D	6	1	0	2	0	2	1	3	0	3	1	1	1	0	1	0	1	0	1	3	0	27	1	2756.45	18787_01646	18787_01646	225	251	yes	yes	3	5.6144e-14	90.907	By matching	By matching	By matching	By matching	By matching	By matching	By MS/MS	By matching
AICFNSHDEAVEAIDNR	SIKTFTGKAICFNSHD	AVEAIDNRTVRAGHVV	K	A	I	N	R	T	3	1	2	2	1	0	2	0	1	2	0	0	0	1	0	1	0	0	0	1	0	17	0	1959.87	18787_01861	18787_01861	407	423	yes	yes	3	1.3196e-14	116.6	By matching	By matching	By matching	By matching	By matching	By matching	By matching	By MS/MS
AIDALVPIGR	EPLQTGIKAIDALVPI	DALVPIGRGQRELIIG	K	A	I	G	R	G	2	1	0	1	0	0	0	1	0	2	1	0	0	0	1	0	0	0	0	1	0	10	0	1023.61	18787_01932	18787_01932	152	161	yes	yes	2	0.0010742	117.7	By MS/MS	By MS/MS	By MS/MS	By MS/MS	By MS/MS	By MS/MS	By MS/MS	By MS/MS
AIDDFITESEDTLPLLQGALDK	PTREQLEKAIDDFITE	LLQGALDKLNNSGFFK	K	A	I	D	K	L	2	0	0	4	0	1	2	1	0	2	4	1	0	1	1	1	2	0	0	0	0	22	0	2403.21	27969_02524	27969_02524	91	112	yes	yes	2;3	6.1464e-19	114.75	By MS/MS	By MS/MS	By MS/MS	By MS/MS	By MS/MS	By MS/MS	By matching	By matching
AIDELPVIALLCTQAVGTSTIK	IEGELVPKAIDELPVI	AVGTSTIKDAEELKVK	K	A	I	I	K	D	3	0	0	1	1	1	1	1	0	3	3	1	0	0	1	1	3	0	0	2	0	22	0	2312.27	18787_00966	18787_00966	315	336	yes	yes	2;3	4.6246e-19	118.32	By matching	By matching	By matching	By matching	By matching	By matching	By matching	By matching
AIDELPVIALLCTQAVGTSTIKDAEELK	IEGELVPKAIDELPVI	IKDAEELKVKETNRID	K	A	I	L	K	V	4	0	0	2	1	1	3	1	0	3	4	2	0	0	1	1	3	0	0	2	0	28	1	2997.59	18787_00966	18787_00966	315	342	yes	yes	3	0.035225	31.054	By matching	By matching	By matching	By matching	By matching	By matching	By matching	By matching
AIDGDTVK	KEPATLIKAIDGDTVK	AIDGDTVKLMYKGQPM	K	A	I	V	K	L	1	0	0	2	0	0	0	1	0	1	0	1	0	0	0	0	1	0	0	1	0	8	0	817.418	18787_00193	18787_00193	96	103	yes	yes	2	0.0086472	82.426	By MS/MS	By MS/MS	By MS/MS	By MS/MS	By MS/MS	By MS/MS	By matching	By matching
AIDGDTVKLMYK	KEPATLIKAIDGDTVK	DTVKLMYKGQPMTFRL	K	A	I	Y	K	G	1	0	0	2	0	0	0	1	0	1	1	2	1	0	0	0	1	0	1	1	0	12	1	1352.7	18787_00193	18787_00193	96	107	yes	yes	2;3	2.2734e-13	184.34	By MS/MS	By MS/MS	By MS/MS	By MS/MS	By MS/MS	By MS/MS	By MS/MS	By MS/MS
AIDGDTVKLMYKGQPMTFR	KEPATLIKAIDGDTVK	KGQPMTFRLLLVDTPE	K	A	I	F	R	L	1	1	0	2	0	1	0	2	0	1	1	2	2	1	1	0	2	0	1	1	0	19	2	2170.09	18787_00193	18787_00193	96	114	yes	yes	2;3;4	1.343e-52	213.01	By matching	By matching	By matching	By matching	By matching	By matching	By MS/MS	By matching
AIDGHSNITEASLK	QKQGYDVKAIDGHSNI	NITEASLKSSKIFVIP	K	A	I	L	K	S	2	0	1	1	0	0	1	1	1	2	1	1	0	0	0	2	1	0	0	0	0	14	0	1454.74	18787_02290	18787_02290	78	91	yes	yes	2;3	4.4695e-51	238.07	By matching	By matching	By MS/MS	By matching	By matching	By matching	By matching	By matching
AIDGQITNFHLPK	IYPGFDFKAIDGQITN	ITNFHLPKSTLVMLVS	K	A	I	P	K	S	1	0	1	1	0	1	0	1	1	2	1	1	0	1	1	0	1	0	0	0	0	13	0	1452.77	18787_00568	18787_00568	289	301	yes	yes	3	0.0021195	73.881	By matching	By matching	By matching	By matching	By matching	By matching	By matching	By matching
AIDIIGAPSTFGQR	________________	APSTFGQRKLGVDLGP	K	A	I	Q	R	K	2	1	0	1	0	1	0	2	0	3	0	0	0	1	1	1	1	0	0	0	0	14	0	1444.77	18787_01878;38876_01391	18787_01878	6	19	no	no	2	4.6005e-07	120.9	By matching	By matching	By matching	By matching	By matching	By matching	By MS/MS	By matching
AIDIIGAPSTFGQRK	________________	PSTFGQRKLGVDLGPT	K	A	I	R	K	L	2	1	0	1	0	1	0	2	0	3	0	1	0	1	1	1	1	0	0	0	0	15	1	1572.86	18787_01878;38876_01391	18787_01878	6	20	no	no	3	0.0024357	60.549	By matching	By matching	By matching	By matching	By matching	By matching	By MS/MS	By matching
AIDINAGTINTGDK	AVTVNAAKAIDINAGT	GTINTGDKANLVIWDA	K	A	I	D	K	A	2	0	2	2	0	0	0	2	0	3	0	1	0	0	0	0	2	0	0	0	0	14	0	1401.71	18787_00790	18787_00790	357	370	yes	yes	2	1.4925e-17	180.11	By MS/MS	By MS/MS	By MS/MS	By MS/MS	By MS/MS	By MS/MS	By matching	By MS/MS
AIDLIDEASSK	SDRFLPDKAIDLIDEA	LIDEASSKVRLKSHTT	K	A	I	S	K	V	2	0	0	2	0	0	1	0	0	2	1	1	0	0	0	2	0	0	0	0	0	11	0	1160.59	18787_02074	18787_02074	391	401	yes	yes	2	0.00027252	111.63	By matching	By matching	By MS/MS	By MS/MS	By matching	By MS/MS	By matching	By matching
AIDLVDQACATIR	TDRFLPDKAIDLVDQA	DQACATIRTEMGSNPT	K	A	I	I	R	T	3	1	0	2	1	1	0	0	0	2	1	0	0	0	0	0	1	0	0	1	0	13	0	1444.73	18787_00281	18787_00281	389	401	yes	yes	2	0.14775	41.621	By matching	By matching	By matching	By matching	By matching	By matching	By matching	By matching
AIDNDEVEVEFFGTMKPFILKPK	KYMMDALKAIDNDEVE	KPFILKPKGDDSVTQL	K	A	I	P	K	G	1	0	1	2	0	0	3	1	0	2	1	3	1	3	2	0	1	0	0	2	0	23	2	2666.37	18787_01238	18787_01238	340	362	yes	yes	4	7.3575e-58	188.44	By matching	By matching	By matching	By matching	By matching	By matching	By matching	By matching
AIDNPLQDIYLVGLMR	RLVLSFLRAIDNPLQD	IYLVGLMRSVIYQFKE	R	A	I	M	R	S	1	1	1	2	0	1	0	1	0	2	3	0	1	0	1	0	0	0	1	1	0	16	0	1829.97	18787_00273	18787_00273	619	634	yes	yes	2	3.3067e-12	134.14	By matching	By matching	By matching	By matching	By matching	By matching	By matching	By matching
AIEATTTAQDLER	AAKVSGVKAIEATTTA	TTAQDLERVKNEEIFK	K	A	I	E	R	V	3	1	0	1	0	1	2	0	0	1	1	0	0	0	0	0	3	0	0	0	0	13	0	1417.7	38877_02094;18787_01882	18787_01882	810	822	no	no	2	4.3931e-14	178.15	By matching	By matching	By matching	By matching	By matching	By matching	By MS/MS	By MS/MS
AIEAVDECLGEVVDK	GMLEPTIKAIEAVDEC	CLGEVVDKILDMDGYA	K	A	I	D	K	I	2	0	0	2	1	0	3	1	0	1	1	1	0	0	0	0	0	0	0	3	0	15	0	1645.79	18787_00178	18787_00178	411	425	yes	yes	2;3	2.5555e-23	190.44	By MS/MS	By matching	By MS/MS	By MS/MS	By matching	By MS/MS	By matching	By MS/MS
AIEDYLTSEVYHLDKDTTSQINSPK	EIQGLKVKAIEDYLTS	TSQINSPKSNVIRVLF	K	A	I	P	K	S	1	0	1	3	0	1	2	0	1	2	2	2	0	0	1	3	3	0	2	1	0	25	1	2866.39	18787_02509	18787_02509	473	497	yes	yes	3	3.7041e-19	98.299	By matching	By matching	By matching	By matching	By matching	By matching	By matching	By MS/MS
AIEEEFGVTAAAPVAVAGAAGGADAAAEK	LELNDLVKAIEEEFGV	GADAAAEKTEFDVELT	K	A	I	E	K	T	12	0	0	1	0	0	4	4	0	1	0	1	0	1	1	0	1	0	0	3	0	29	0	2613.29	18787_02089	18787_02089	25	53	yes	yes	2;3	3.7287e-114	224.83	By MS/MS	By MS/MS	By matching	By matching	By MS/MS	By matching	By matching	By MS/MS
AIEEEFGVTAAAPVAVAGAAGGADAAAEKTEFDVELTSAGSSK	LELNDLVKAIEEEFGV	LTSAGSSKIKVVKAVK	K	A	I	S	K	I	13	0	0	2	0	0	6	5	0	1	1	2	0	2	1	3	3	0	0	4	0	43	1	4064.97	18787_02089	18787_02089	25	67	yes	yes	4	0.148	0.89581	By matching	By matching	By matching	By matching	By MS/MS	By matching	By matching	By matching
AIEELETALDQIEAGVNVDSDATTEEK	IDSTEKQKAIEELETA	SDATTEEKEVFTNALE	K	A	I	E	K	E	4	0	1	3	0	1	6	1	0	2	2	1	0	0	0	1	3	0	0	2	0	27	0	2889.36	18787_01882	18787_01882	1922	1948	yes	yes	2;3	2.9504e-112	238.89	By matching	By matching	By matching	By matching	By matching	By matching	By matching	By matching
AIEELETALDQIEAGVNVDSDATTEEKEVFTNALEEILSK	IDSTEKQKAIEELETA	ALEEILSKATEDISDQ	K	A	I	S	K	A	5	0	2	3	0	1	9	1	0	3	4	2	0	1	0	2	4	0	0	3	0	40	1	4363.13	18787_01882	18787_01882	1922	1961	yes	yes	3;4	0.015129	29.034	By matching	By matching	By matching	By matching	By matching	By matching	By matching	By matching
AIEETANDIIHYIEQNK	PVIDVSQKAIEETAND	IHYIEQNKSK______	K	A	I	N	K	S	2	0	2	1	0	1	3	0	1	4	0	1	0	0	0	0	1	0	1	0	0	17	0	1999.99	18787_00494	18787_00494	254	270	yes	yes	2;3	1.8873e-48	181.94	By matching	By matching	By matching	By matching	By matching	By matching	By matching	By MS/MS
AIEFENSSFR	NLYGLFNKAIEFENSS	EFENSSFRGLYQFIRF	K	A	I	F	R	G	1	1	1	0	0	0	2	0	0	1	0	0	0	2	0	2	0	0	0	0	0	10	0	1198.56	18787_00273	18787_00273	735	744	yes	yes	2	0.038417	61.213	By matching	By matching	By matching	By matching	By matching	By matching	By matching	By matching
AIEGTPTIENGVPTVPNVFK	DIVAEIKRAIEGTPTI	PTVPNVFKVTLGEIVD	R	A	I	F	K	V	1	0	2	0	0	0	2	2	0	2	0	1	0	1	3	0	3	0	0	3	0	20	0	2082.1	18787_01579	18787_01579	183	202	yes	yes	2	1.3974e-09	82.609	By matching	By matching	By matching	By matching	By matching	By matching	By matching	By MS/MS
AIEHLDIDYTEVDMK	KVDYKDKKAIEHLDID	DYTEVDMKKLNKRLGV	K	A	I	M	K	K	1	0	0	3	0	0	2	0	1	2	1	1	1	0	0	0	1	0	1	1	0	15	0	1790.84	18787_02166	18787_02166	98	112	yes	yes	2;3	2.4093e-12	142.91	By matching	By matching	By matching	By matching	By matching	By matching	By MS/MS	By MS/MS
AIEHLDIDYTEVDMKK	KVDYKDKKAIEHLDID	YTEVDMKKLNKRLGVS	K	A	I	K	K	L	1	0	0	3	0	0	2	0	1	2	1	2	1	0	0	0	1	0	1	1	0	16	1	1918.93	18787_02166	18787_02166	98	113	yes	yes	3	8.2957e-06	84.508	By matching	By matching	By matching	By matching	By matching	By matching	By matching	By matching
AIEIAEQALESVEPGVTK	FKNNRYKRAIEIAEQA	SVEPGVTKHIEEEVIK	R	A	I	T	K	H	3	0	0	0	0	1	4	1	0	2	1	1	0	0	1	1	1	0	0	2	0	18	0	1882.99	18787_00634	18787_00634	538	555	yes	yes	2	4.5312e-17	141.07	By matching	By matching	By matching	By matching	By matching	By matching	By matching	By matching
AIEIAGNAGDDVSEDMFIGMQTSVDK	NISKQLEKAIEIAGNA	GMQTSVDKHNWMFKSY	K	A	I	D	K	H	3	0	1	4	0	1	2	3	0	3	0	1	2	1	0	2	1	0	0	2	0	26	0	2712.23	18787_01898	18787_01898	112	137	yes	yes	3	3.2716e-35	142.25	By matching	By matching	By matching	By matching	By matching	By matching	By matching	By matching
AIEIVSDQTSDNINMEETIHVPVIGK	RRDPTKPRAIEIVSDQ	IHVPVIGKVTAGVPIT	R	A	I	G	K	V	1	0	2	2	0	1	3	1	1	5	0	1	1	0	1	2	2	0	0	3	0	26	0	2851.43	18787_01089	18787_01089	65	90	yes	yes	3	3.3218e-68	179.79	By matching	By matching	By matching	By matching	By matching	By matching	By matching	By matching
AIELCQK	PSNLVGQKAIELCQKA	KAIELCQKANDQLANY	K	A	I	Q	K	A	1	0	0	0	1	1	1	0	0	1	1	1	0	0	0	0	0	0	0	0	0	7	0	860.443	18787_00328	18787_00328	86	92	yes	yes	2	0.0062865	108.24	By matching	By matching	By matching	By matching	By MS/MS	By MS/MS	By matching	By matching
AIELLKK	FTTITNEKAIELLKKV	KAIELLKKVADFEPTI	K	A	I	K	K	V	1	0	0	0	0	0	1	0	0	1	2	2	0	0	0	0	0	0	0	0	0	7	1	813.532	18787_00011	18787_00011	470	476	yes	yes	2	0.077604	94.262	By matching	By MS/MS	By matching	By matching	By matching	By matching	By MS/MS	By matching
AIEMVEEGYEPQQIIDDLTNMR	IEGCYVLRAIEMVEEG	IDDLTNMREHTGAYLI	R	A	I	M	R	E	1	1	1	2	0	2	4	1	0	3	1	0	2	0	1	0	1	0	1	1	0	22	0	2593.2	18787_00150	18787_00150	132	153	yes	yes	2;3	1.7825e-46	182.15	By MS/MS	By MS/MS	By MS/MS	By MS/MS	By MS/MS	By MS/MS	By matching	By MS/MS
AIENENDTYLTK	STPNEVKRAIENENDT	ENDTYLTKFPGIGKKT	R	A	I	T	K	F	1	0	2	1	0	0	2	0	0	1	1	1	0	0	0	0	2	0	1	0	0	12	0	1409.67	18787_00570	18787_00570	100	111	yes	yes	2	1.15e-17	179.67	By MS/MS	By MS/MS	By MS/MS	By matching	By matching	By MS/MS	By matching	By MS/MS
AIEQAIEAAK	KSDTSTIKAIEQAIEA	EQAIEAAKEEGKVSKF	K	A	I	A	K	E	4	0	0	0	0	1	2	0	0	2	0	1	0	0	0	0	0	0	0	0	0	10	0	1042.57	38885_00700;38876_02153	38885_00700	53	62	no	no	1;2	8.7025e-07	164.64	By matching	By matching	By matching	By matching	By matching	By matching	By matching	By matching
AIEQAIEAAKEEGK	KSDTSTIKAIEQAIEA	EAAKEEGKVSKFGGKV	K	A	I	G	K	V	4	0	0	0	0	1	4	1	0	2	0	2	0	0	0	0	0	0	0	0	0	14	1	1485.77	38885_00700;38876_02153	38885_00700	53	66	no	no	2;3	4.5844e-31	218.78	By matching	By matching	By matching	By matching	By matching	By matching	By matching	By matching
AIESYWAK	GRKREWKKAIESYWAK	AIESYWAKKISKEELD	K	A	I	A	K	K	2	0	0	0	0	0	1	0	0	1	0	1	0	0	0	1	0	1	1	0	0	8	0	966.481	18787_02010	18787_02010	23	30	yes	yes	2	0.010142	83.206	By matching	By matching	By MS/MS	By MS/MS	By MS/MS	By matching	By matching	By matching
AIETLGYPFIVK	KESTDIDKAIETLGYP	LGYPFIVKTRFGGYDG	K	A	I	V	K	T	1	0	0	0	0	0	1	1	0	2	1	1	0	1	1	0	1	0	1	1	0	12	0	1349.76	18787_01673	18787_01673	137	148	yes	yes	2	0.00016596	101.35	By matching	By matching	By matching	By matching	By matching	By matching	By matching	By MS/MS
AIETLKEEK	IETPKEEKAIETLKEE	IETLKEEKAIETPKEE	K	A	I	E	K	A	1	0	0	0	0	0	3	0	0	1	1	2	0	0	0	0	1	0	0	0	0	9	1	1059.58	18787_02563	18787_02563	57	65	yes	yes	2;3	5.5532e-17	215.06	By matching	By matching	By matching	By matching	By matching	By matching	By matching	By matching
AIETPKEEK	NEAHASEKAIETPKEE	IETPKEEKAIETPKEE	K	A	I	E	K	A	1	0	0	0	0	0	3	0	0	1	0	2	0	0	1	0	1	0	0	0	0	9	1	1043.55	18787_02563	18787_02563	39	47	yes	no	2	0.00010933	152.54	By matching	By matching	By matching	By matching	By matching	By matching	By matching	By MS/MS
AIETPKEEKAIETPK	NEAHASEKAIETPKEE	EKAIETPKEEKAIETL	K	A	I	P	K	E	2	0	0	0	0	0	4	0	0	2	0	3	0	0	2	0	2	0	0	0	0	15	2	1682.91	18787_02563	18787_02563	39	53	yes	no	2;3;4	4.802e-17	167.69	By matching	By matching	By matching	By matching	By matching	By matching	By MS/MS	By matching
AIETPKNSNDLK	IETPKEEKAIETPKNS	PKNSNDLKFLKDAKFS	K	A	I	L	K	F	1	0	2	1	0	0	1	0	0	1	1	2	0	0	1	1	1	0	0	0	0	12	1	1328.69	18787_02563	18787_02563	93	104	yes	yes	2;3	6.7278e-05	133.98	By matching	By matching	By matching	By matching	By matching	By matching	By MS/MS	By matching
AIETPKNSNDLKFLK	IETPKEEKAIETPKNS	SNDLKFLKDAKFSSDS	K	A	I	L	K	D	1	0	2	1	0	0	1	0	0	1	2	3	0	1	1	1	1	0	0	0	0	15	2	1716.94	18787_02563	18787_02563	93	107	yes	yes	3;4	1.1553e-11	134.88	By matching	By matching	By matching	By matching	By matching	By matching	By MS/MS	By matching
AIETSLAK	NLSKDEIKAIETSLAK	AIETSLAK________	K	A	I	A	K	-	2	0	0	0	0	0	1	0	0	1	1	1	0	0	0	1	1	0	0	0	0	8	0	831.47	18787_02309	18787_02309	273	280	yes	yes	2	0.0062216	88.294	By matching	By matching	By MS/MS	By matching	By matching	By matching	By matching	By matching
AIFLDMDGTILHENNQASTYTK	________________	NQASTYTKDVINRLRE	K	A	I	T	K	D	2	0	2	2	0	1	1	1	1	2	2	1	1	1	0	1	3	0	1	0	0	22	0	2481.18	18787_01889	18787_01889	6	27	yes	yes	2;3	8.8502e-101	256.9	By MS/MS	By MS/MS	By matching	By MS/MS	By MS/MS	By matching	By MS/MS	By MS/MS
AIFLDMDGTILHENNQASTYTKDVINR	________________	YTKDVINRLREKGYKV	K	A	I	N	R	L	2	1	3	3	0	1	1	1	1	3	2	1	1	1	0	1	3	0	1	1	0	27	1	3078.51	18787_01889	18787_01889	6	32	yes	yes	4	2.839e-27	122.79	By matching	By matching	By matching	By matching	By matching	By matching	By matching	By matching
AIFNNEDKDIFYVQK	TDISGTFRAIFNNEDK	KDIFYVQKFENDHWHT	R	A	I	Q	K	F	1	0	2	2	0	1	1	0	0	2	0	2	0	2	0	0	0	0	1	1	0	15	1	1842.92	18787_01217;38876_00731	18787_01217	153	167	no	no	2;3	1.1784e-36	215.11	By matching	By matching	By matching	By matching	By matching	By matching	By matching	By MS/MS
AIFNSEDKDIFYVQK	TDISGTFRAIFNSEDK	KDIFYVQKYENNHWHT	R	A	I	Q	K	Y	1	0	1	2	0	1	1	0	0	2	0	2	0	2	0	1	0	0	1	1	0	15	1	1815.9	27969_01734	27969_01734	153	167	yes	yes	2;3	1.4456e-84	273.84	By MS/MS	By MS/MS	By MS/MS	By MS/MS	By MS/MS	By MS/MS	By matching	By matching
AIGDQLTCIFVDHGLLR	VVAVLLHKAIGDQLTC	FVDHGLLRKGEGDMVM	K	A	I	L	R	K	1	1	0	2	1	1	0	2	1	2	3	0	0	1	0	0	1	0	0	1	0	17	0	1927	18787_01977	18787_01977	241	257	yes	yes	2;3	6.6336e-129	308.36	By MS/MS	By MS/MS	By MS/MS	By MS/MS	By MS/MS	By MS/MS	By MS/MS	By MS/MS
AIGEQTFR	AGAPAATKAIGEQTFR	AIGEQTFRYINGERPT	K	A	I	F	R	Y	1	1	0	0	0	1	1	1	0	1	0	0	0	1	0	0	1	0	0	0	0	8	0	920.472	18787_00995;24749_01078	18787_00995	459	466	yes	no	2	0.00051618	142.19	By matching	By matching	By matching	By matching	By matching	By matching	By matching	By matching
AIGGGLSSVGGGSSTIK	GFSSSSGRAIGGGLSS	GGGSSTIKYTTTSSSS	R	A	I	I	K	Y	1	0	0	0	0	0	0	6	0	2	1	1	0	0	0	4	1	0	0	1	0	17	0	1446.77	CON__P48668;CON__P02538	CON__P48668	534	550	no	no	2	1.5225e-23	172.32	By matching	By MS/MS	By matching	By MS/MS	By MS/MS	By MS/MS	By matching	By MS/MS
AIGGGLSSVGGGSSTIKYTTTSSSSR	GFSSSSGRAIGGGLSS	TTTSSSSRKSYKH___	R	A	I	S	R	K	1	1	0	0	0	0	0	6	0	2	1	1	0	0	0	8	4	0	1	1	0	26	1	2417.2	CON__P48668;CON__P02538	CON__P48668	534	559	no	no	2;3	3.0841e-99	231.44	By matching	By matching	By matching	By MS/MS	By matching	By matching	By matching	By MS/MS
AIGGGLSSVGGGSSTIKYTTTSSSSRK	GFSSSSGRAIGGGLSS	TTSSSSRKSYKH____	R	A	I	R	K	S	1	1	0	0	0	0	0	6	0	2	1	2	0	0	0	8	4	0	1	1	0	27	2	2545.3	CON__P48668;CON__P02538	CON__P48668	534	560	no	no	3	3.3079e-16	103.53	By matching	By matching	By matching	By MS/MS	By matching	By matching	By matching	By matching
AIGNALELQEAIDTLK	DMNQPLGRAIGNALEL	QEAIDTLKGHGPKDLT	R	A	I	L	K	G	3	0	1	1	0	1	2	1	0	2	3	1	0	0	0	0	1	0	0	0	0	16	0	1697.92	18787_01901	18787_01901	246	261	yes	yes	2	6.1218e-14	145.94	By MS/MS	By matching	By MS/MS	By matching	By MS/MS	By matching	By matching	By matching
AIGQDATVSLFDEFDK	KDGKEIKKAIGQDATV	SLFDEFDKKLYTYGDN	K	A	I	D	K	K	2	0	0	3	0	1	1	1	0	1	1	1	0	2	0	1	1	0	0	1	0	16	0	1754.84	18787_00835	18787_00835	173	188	yes	yes	2	3.8101e-12	132.51	By matching	By MS/MS	By matching	By matching	By matching	By matching	By matching	By matching
AIGQDATVSLFDEFDKK	KDGKEIKKAIGQDATV	LFDEFDKKLYTYGDNW	K	A	I	K	K	L	2	0	0	3	0	1	1	1	0	1	1	2	0	2	0	1	1	0	0	1	0	17	1	1882.93	18787_00835	18787_00835	173	189	yes	yes	2;3	3.7328e-23	173.37	By MS/MS	By matching	By MS/MS	By matching	By MS/MS	By matching	By matching	By matching
AIGQDATVSLFDEFDKKLYTYGDNWGR	KDGKEIKKAIGQDATV	TYGDNWGRGGEVLYQA	K	A	I	G	R	G	2	1	1	4	0	1	1	3	0	1	2	2	0	2	0	1	2	1	2	1	0	27	2	3108.48	18787_00835	18787_00835	173	199	yes	yes	4	5.2041e-11	82.6	By matching	By matching	By matching	By matching	By matching	By matching	By MS/MS	By matching
AIGVMPK	GVLDHGGKAIGVMPKM	KAIGVMPKMLDEHEIT	K	A	I	P	K	M	1	0	0	0	0	0	0	1	0	1	0	1	1	0	1	0	0	0	0	1	0	7	0	714.41	18787_00081	18787_00081	60	66	yes	yes	2	0.095308	72.355	By matching	By matching	By matching	By matching	By matching	By matching	By MS/MS	By matching
AIGVSNFTLDQLK	LKEQGKIKAIGVSNFT	NFTLDQLKEANKDGYV	K	A	I	L	K	E	1	0	1	1	0	1	0	1	0	1	2	1	0	1	0	1	1	0	0	1	0	13	0	1404.76	18787_00003	18787_00003	153	165	yes	yes	2	3.7014e-14	180.17	By MS/MS	By MS/MS	By MS/MS	By MS/MS	By MS/MS	By MS/MS	By matching	By MS/MS
AIGVVGGYVAGTK	FQIGTLSKAIGVVGGY	GGYVAGTKELIDWLKA	K	A	I	T	K	E	2	0	0	0	0	0	0	4	0	1	0	1	0	0	0	0	1	0	1	3	0	13	0	1190.67	18787_02099	18787_02099	244	256	yes	yes	2	2.4864e-06	139.46	By MS/MS	By MS/MS	By MS/MS	By MS/MS	By MS/MS	By MS/MS	By matching	By MS/MS
AIGVVGGYVAGTKELIDWLK	FQIGTLSKAIGVVGGY	KELIDWLKAQSRPFLF	K	A	I	L	K	A	2	0	0	1	0	0	1	4	0	2	2	2	0	0	0	0	1	1	1	3	0	20	1	2088.16	18787_02099	18787_02099	244	263	yes	yes	2;3	2.0677e-21	129.46	By matching	By matching	By matching	By matching	By matching	By matching	By matching	By matching
AIGYPIHTM	MTMEAAEKAIGYPIHT	IGYPIHTM________	K	A	I	T	M	-	1	0	0	0	0	0	0	1	1	2	0	0	1	0	1	0	1	0	1	0	0	9	0	1001.5	18787_01643	18787_01643	460	468	yes	yes	1;2	8.2071e-05	133.12	By MS/MS	By MS/MS	By MS/MS	By MS/MS	By MS/MS	By MS/MS	By MS/MS	By MS/MS
AIHYETKATNVGGR	________________	KATNVGGRKGHVYTDD	M	A	I	G	R	K	2	1	1	0	0	0	1	2	1	1	0	1	0	0	0	0	2	0	1	1	0	14	1	1515.78	18787_00205	18787_00205	2	15	yes	yes	3	0.14459	26.771	By matching	By matching	By matching	By matching	By matching	By matching	By matching	By matching
AIIAANLGVNPTSDGEVIR	TSVADIEKAIIAANLG	TSDGEVIRIAVPALTE	K	A	I	I	R	I	3	1	2	1	0	0	1	2	0	3	1	0	0	0	1	1	1	0	0	2	0	19	0	1909.03	18787_01342	18787_01342	80	98	yes	yes	2;3	1.2522e-121	296.52	By MS/MS	By MS/MS	By MS/MS	By MS/MS	By MS/MS	By MS/MS	By matching	By MS/MS
AIIADGGIK	TEARKHGKAIIADGGI	IIADGGIKFSGDIIKA	K	A	I	I	K	F	2	0	0	1	0	0	0	2	0	3	0	1	0	0	0	0	0	0	0	0	0	9	0	856.502	18787_01978	18787_01978	336	344	yes	yes	1;2	0.0020297	98.904	By MS/MS	By MS/MS	By MS/MS	By MS/MS	By MS/MS	By matching	By matching	By MS/MS
AIIADGGIKFSGDIIK	TEARKHGKAIIADGGI	KFSGDIIKALAAGGHA	K	A	I	I	K	A	2	0	0	2	0	0	0	3	0	5	0	2	0	1	0	1	0	0	0	0	0	16	1	1616.91	18787_01978	18787_01978	336	351	yes	yes	2;3	1.3464e-09	128.59	By matching	By matching	By matching	By matching	By matching	By matching	By MS/MS	By matching
AIIDSLTTFSGIEHR	ILAGVPIKAIIDSLTT	TFSGIEHRLQYVGTNR	K	A	I	H	R	L	1	1	0	1	0	0	1	1	1	3	1	0	0	1	0	2	2	0	0	0	0	15	0	1658.86	18787_01417	18787_01417	297	311	yes	yes	2;3	1.6029e-08	115.91	By matching	By matching	By matching	By matching	By matching	By matching	By matching	By MS/MS
AIILSFAYDK	IKENDSIKAIILSFAY	ILSFAYDKNKFKVIGP	K	A	I	D	K	N	2	0	0	1	0	0	0	0	0	2	1	1	0	1	0	1	0	0	1	0	0	10	0	1139.62	18787_00863	18787_00863	61	70	yes	yes	2	0.0020593	96.171	By matching	By matching	By matching	By matching	By matching	By matching	By matching	By matching
AIIQPGGSIK	LAAQHGIKAIIQPGGS	IQPGGSIKDQDSIDMA	K	A	I	I	K	D	1	0	0	0	0	1	0	2	0	3	0	1	0	0	1	1	0	0	0	0	0	10	0	982.581	18787_01665	18787_01665	458	467	yes	yes	2	0.088456	52.49	By matching	By matching	By matching	By matching	By matching	By matching	By matching	By matching
AIIQPGGSIKDQDSIDMANK	LAAQHGIKAIIQPGGS	DSIDMANKHGIAMVVT	K	A	I	N	K	H	2	0	1	3	0	2	0	2	0	4	0	2	1	0	1	2	0	0	0	0	0	20	1	2100.05	18787_01665	18787_01665	458	477	yes	yes	3	5.5423e-12	104.84	By matching	By matching	By matching	By matching	By matching	By matching	By matching	By matching
AIIVSTEQQK	FENLSRYRAIIVSTEQ	IVSTEQQKLDVEKRIN	R	A	I	Q	K	L	1	0	0	0	0	2	1	0	0	2	0	1	0	0	0	1	1	0	0	1	0	10	0	1115.62	18787_02113	18787_02113	277	286	yes	yes	2	3.4678e-05	153.24	By matching	By MS/MS	By matching	By matching	By matching	By matching	By matching	By matching
AIIYFYPR	NDTLKGKKAIIYFYPR	AIIYFYPRDNTPTCTT	K	A	I	P	R	D	1	1	0	0	0	0	0	0	0	2	0	0	0	1	1	0	0	0	2	0	0	8	0	1041.56	18787_02245	18787_02245	31	38	yes	yes	2	0.0011914	134.66	By MS/MS	By MS/MS	By MS/MS	By MS/MS	By MS/MS	By MS/MS	By matching	By MS/MS
AIKAEEISALLR	________________	EEISALLRSQIENYES	M	A	I	L	R	S	3	1	0	0	0	0	2	0	0	2	2	1	0	0	0	1	0	0	0	0	0	12	1	1312.77	18787_01932	18787_01932	2	13	yes	yes	3	1.3819e-09	161.48	By matching	By matching	By matching	By matching	By matching	By matching	By MS/MS	By matching
AIKDFQDNK	QNIENADKAIKDFQDN	IKDFQDNKAPHDKSAA	K	A	I	N	K	A	1	0	1	2	0	1	0	0	0	1	0	2	0	1	0	0	0	0	0	0	0	9	1	1077.55	38876_01216;18787_00703	38876_01216	160	168	no	no	2;3	0.00011635	152.04	By MS/MS	By matching	By matching	By matching	By matching	By matching	By matching	By matching
AIKDFQDNKAPHDK	QNIENADKAIKDFQDN	DNKAPHDKSAAYEANS	K	A	I	D	K	S	2	0	1	3	0	1	0	0	1	1	0	3	0	1	1	0	0	0	0	0	0	14	2	1625.82	38876_01216;18787_00703	38876_01216	160	173	no	no	2;3;4	1.0619e-24	205.45	By MS/MS	By MS/MS	By matching	By MS/MS	By MS/MS	By MS/MS	By matching	By matching
AIKDIDAATTNAQVEAIK	KIGKIETKAIKDIDAA	NAQVEAIKTKAINDIN	K	A	I	I	K	T	5	0	1	2	0	1	1	0	0	3	0	2	0	0	0	0	2	0	0	1	0	18	1	1871	38877_02094;18787_01882	18787_01882	730	747	no	no	3	6.3344e-07	86.8	By matching	By matching	By matching	By matching	By matching	By matching	By matching	By matching
AIKEETELGK	STGDMFRKAIKEETEL	KEETELGKEAKSYMDR	K	A	I	G	K	E	1	0	0	0	0	0	3	1	0	1	1	2	0	0	0	0	1	0	0	0	0	10	1	1116.6	18787_00889	18787_00889	38	47	yes	yes	2;3	6.8415e-22	190.26	By matching	By MS/MS	By matching	By MS/MS	By MS/MS	By matching	By matching	By MS/MS
AIKEETELGKEAK	STGDMFRKAIKEETEL	TELGKEAKSYMDRGEL	K	A	I	A	K	S	2	0	0	0	0	0	4	1	0	1	1	3	0	0	0	0	1	0	0	0	0	13	2	1444.78	18787_00889	18787_00889	38	50	yes	yes	3;4	1.5984e-14	185.95	By matching	By matching	By matching	By matching	By matching	By matching	By matching	By matching
AIKVGETMVDEPLHFQGGLTK	LLAGYQNKAIKVGETM	HFQGGLTKRSYFNKNG	K	A	I	T	K	R	1	0	0	1	0	1	2	3	1	1	2	2	1	1	1	0	2	0	0	2	0	21	1	2269.18	18787_00483	18787_00483	407	427	yes	yes	4	6.4222e-26	137.12	By matching	By matching	By matching	By matching	By matching	By matching	By MS/MS	By matching
AIKVGETMVDEPLHFQGGLTKR	LLAGYQNKAIKVGETM	FQGGLTKRSYFNKNGH	K	A	I	K	R	S	1	1	0	1	0	1	2	3	1	1	2	2	1	1	1	0	2	0	0	2	0	22	2	2425.28	18787_00483	18787_00483	407	428	yes	yes	3;4;5	2.667e-34	157.3	By matching	By matching	By matching	By matching	By matching	By matching	By MS/MS	By matching
AILEGIFEELK	________________	EGIFEELKLLNKNLRV	M	A	I	L	K	L	1	0	0	0	0	0	3	1	0	2	2	1	0	1	0	0	0	0	0	0	0	11	0	1260.7	24749_00636	24749_00636	2	12	yes	yes	2	0.00072754	108.35	By matching	By matching	By matching	By matching	By matching	By matching	By MS/MS	By MS/MS
AILEGQTNPPTLNSEIK	EDNHEWNRAILEGQTN	PTLNSEIKYKKRAMLE	R	A	I	I	K	Y	1	0	2	0	0	1	2	1	0	2	2	1	0	0	2	1	2	0	0	0	0	17	0	1823.96	18787_01629	18787_01629	53	69	yes	yes	2;3	4.7228e-79	253.1	By MS/MS	By MS/MS	By MS/MS	By MS/MS	By MS/MS	By MS/MS	By MS/MS	By MS/MS
AILGIGGAVAAVLVTR	MAKGNLFKAILGIGGA	VAAVLVTRKDSRDKLK	K	A	I	T	R	K	4	1	0	0	0	0	0	3	0	2	2	0	0	0	0	0	1	0	0	3	0	16	0	1479.91	18787_00668	18787_00668	9	24	yes	yes	2	0.00033222	72.433	By matching	By matching	By matching	By matching	By matching	By matching	By matching	By matching
AILLEEK	INEFREAKAILLEEKE	KAILLEEKENLKNEGH	K	A	I	E	K	E	1	0	0	0	0	0	2	0	0	1	2	1	0	0	0	0	0	0	0	0	0	7	0	814.48	18787_01655	18787_01655	406	412	yes	yes	2	0.013791	102.77	By MS/MS	By MS/MS	By MS/MS	By MS/MS	By matching	By MS/MS	By matching	By MS/MS
AILLEEKENLK	INEFREAKAILLEEKE	LEEKENLKNEGHDISD	K	A	I	L	K	N	1	0	1	0	0	0	3	0	0	1	3	2	0	0	0	0	0	0	0	0	0	11	1	1298.74	18787_01655	18787_01655	406	416	yes	yes	2;3	8.1888e-12	184.24	By MS/MS	By MS/MS	By MS/MS	By MS/MS	By MS/MS	By MS/MS	By matching	By MS/MS
AILNNENNVLNVSIQLDGQYGGHK	LALMRISKAILNNENN	DGQYGGHKGVYLGVPT	K	A	I	H	K	G	1	0	5	1	0	2	1	3	1	2	3	1	0	0	0	1	0	0	1	2	0	24	0	2609.32	18787_01122	18787_01122	183	206	yes	yes	3	4.7852e-99	249.99	By matching	By matching	By matching	By matching	By matching	By matching	By matching	By matching
AILSLEAPIGR	VVAELSERAILSLEAP	SLEAPIGRVAAADTIY	R	A	I	G	R	V	2	1	0	0	0	0	1	1	0	2	2	0	0	0	1	1	0	0	0	0	0	11	0	1138.67	18787_01645	18787_01645	281	291	yes	yes	2	1.0401e-07	169.58	By matching	By MS/MS	By matching	By matching	By matching	By matching	By matching	By MS/MS
AILSVSNK	________________	AILSVSNKTGIVEFAK	K	A	I	N	K	T	1	0	1	0	0	0	0	0	0	1	1	1	0	0	0	2	0	0	0	1	0	8	0	830.486	18787_01665	18787_01665	4	11	yes	yes	2	0.00092611	137.62	By matching	By matching	By matching	By matching	By matching	By matching	By matching	By matching
AILVDVENDSIETLTETFKPFDK	ALKSQGMKAILVDVEN	ETFKPFDKVIFSVGSG	K	A	I	D	K	V	1	0	1	3	0	0	3	0	0	2	2	2	0	2	1	1	3	0	0	2	0	23	1	2623.33	18787_01893	18787_01893	47	69	yes	yes	2;3	3.9549e-74	209.01	By matching	By matching	By matching	By matching	By MS/MS	By matching	By matching	By MS/MS
AILYHNTEGEDISVTYQQLIEQSNK	YSHIPDKKAILYHNTE	QLIEQSNKVGNVLASH	K	A	I	N	K	V	1	0	2	1	0	3	3	1	1	3	2	1	0	0	0	2	2	0	2	1	0	25	0	2892.41	18787_01130	18787_01130	36	60	yes	yes	3	1.5464e-126	258.55	By matching	By matching	By matching	By matching	By matching	By matching	By matching	By matching
AIMFFGVPNSK	EAYDLGIRAIMFFGVP	FFGVPNSKDDIGTGAY	R	A	I	S	K	D	1	0	1	0	0	0	0	1	0	1	0	1	1	2	1	1	0	0	0	1	0	11	0	1209.62	18787_00587	18787_00587	73	83	yes	yes	2	0.00023274	132.25	By MS/MS	By MS/MS	By MS/MS	By MS/MS	By MS/MS	By MS/MS	By matching	By MS/MS
AIMFFGVPNSKDDIGTGAYIHDGVIQQATR	EAYDLGIRAIMFFGVP	GVIQQATRIAKKMYDD	R	A	I	T	R	I	3	1	1	3	0	2	0	4	1	4	0	1	1	2	1	1	2	0	1	2	0	30	1	3220.6	18787_00587	18787_00587	73	102	yes	yes	3	1.4883e-30	113.91	By matching	By matching	By matching	By matching	By matching	By matching	By MS/MS	By matching
AIMLPPGLAFVAYSHR	VLVSGSQKAIMLPPGL	AFVAYSHRAKERFKEV	K	A	I	H	R	A	3	1	0	0	0	0	0	1	1	1	2	0	1	1	2	1	0	0	1	1	0	16	0	1741.93	18787_00639	18787_00639	196	211	yes	yes	3	2.9149e-05	83.54	By matching	By matching	By matching	By MS/MS	By MS/MS	By matching	By matching	By MS/MS
AINDINQTAPATTAK	QVEAIKTKAINDINQT	TAPATTAKAEALEEFD	K	A	I	A	K	A	4	0	2	1	0	1	0	0	0	2	0	1	0	0	1	0	3	0	0	0	0	15	0	1527.79	18787_01882	18787_01882	750	764	yes	yes	2	5.3632e-71	264.31	By matching	By matching	By MS/MS	By matching	By matching	By MS/MS	By MS/MS	By matching
AINDINQTTPATTAK	QVEAIKTKAINDINQT	TTPATTAKAAALEEFD	K	A	I	A	K	A	3	0	2	1	0	1	0	0	0	2	0	1	0	0	1	0	4	0	0	0	0	15	0	1557.8	38877_02094	38877_02094	747	761	yes	yes	2	2.0129e-85	278.16	By matching	By matching	By matching	By matching	By matching	By matching	By matching	By matching
AINEIRPGMTGAEADAISR	IVLESQMKAINEIRPG	AEADAISRNYLESKGY	K	A	I	S	R	N	4	2	1	1	0	0	2	2	0	3	0	0	1	0	1	1	1	0	0	0	0	19	1	1970.98	18787_00462	18787_00462	250	268	yes	yes	2;3	7.1592e-64	233.34	By MS/MS	By MS/MS	By MS/MS	By MS/MS	By MS/MS	By MS/MS	By MS/MS	By MS/MS
AINIALDGPAAAGK	________________	DGPAAAGKSTIAKRVA	K	A	I	G	K	S	5	0	1	1	0	0	0	2	0	2	1	1	0	0	1	0	0	0	0	0	0	14	0	1280.71	18787_00954	18787_00954	3	16	yes	yes	2	7.7747e-07	113.76	By MS/MS	By MS/MS	By matching	By MS/MS	By MS/MS	By matching	By matching	By matching
AININVDTK	LINTSEIKAININVDT	ININVDTKKQVEDKKK	K	A	I	T	K	K	1	0	2	1	0	0	0	0	0	2	0	1	0	0	0	0	1	0	0	1	0	9	0	986.54	38876_01964	38876_01964	139	147	yes	yes	2	0.00024741	138.08	By matching	By matching	By matching	By matching	By matching	By matching	By matching	By matching
AININVDTKK	LINTSEIKAININVDT	NINVDTKKQVEDKKKD	K	A	I	K	K	Q	1	0	2	1	0	0	0	0	0	2	0	2	0	0	0	0	1	0	0	1	0	10	1	1114.63	38876_01964	38876_01964	139	148	yes	yes	2;3	0.00024612	146.57	By matching	By matching	By matching	By matching	By matching	By matching	By matching	By matching
AINLSKEKEPQIFDAIK	IEGGCYAKAINLSKEK	PQIFDAIKYGAILENT	K	A	I	I	K	Y	2	0	1	1	0	1	2	0	0	3	1	3	0	1	1	1	0	0	0	0	0	17	2	1943.07	18787_02471	18787_02471	277	293	yes	yes	3	5.0102e-12	126.4	By matching	By matching	By matching	By matching	By matching	By matching	By MS/MS	By matching
AINQNTESTSAISK	RKYKIDLKAINQNTES	ESTSAISKASYEVENA	K	A	I	S	K	A	2	0	2	0	0	1	1	0	0	2	0	1	0	0	0	3	2	0	0	0	0	14	0	1462.73	38876_00536	38876_00536	12	25	yes	yes	2	1.9338e-17	176.89	By matching	By matching	By matching	By matching	By matching	By matching	By matching	By matching
AINSAILLEQVPYNK	FAYASTSKAINSAILL	LEQVPYNKLNKKVHIN	K	A	I	N	K	L	2	0	2	0	0	1	1	0	0	2	2	1	0	0	1	1	0	0	1	1	0	15	0	1671.92	38877_02653;24749_02303	24749_02303	67	81	no	no	2;3	6.8525e-210	374.23	By MS/MS	By MS/MS	By MS/MS	By MS/MS	By MS/MS	By MS/MS	By MS/MS	By MS/MS
AINSAILLEQVPYNKLNK	FAYASTSKAINSAILL	VPYNKLNKKVHINKDD	K	A	I	N	K	K	2	0	3	0	0	1	1	0	0	2	3	2	0	0	1	1	0	0	1	1	0	18	1	2027.14	38877_02653;24749_02303	24749_02303	67	84	no	no	2;3	5.3111e-37	202.84	By matching	By matching	By matching	By matching	By matching	By matching	By matching	By matching
AINSAILLEQVPYNKLNKK	FAYASTSKAINSAILL	PYNKLNKKVHINKDDI	K	A	I	K	K	V	2	0	3	0	0	1	1	0	0	2	3	3	0	0	1	1	0	0	1	1	0	19	2	2155.24	38877_02653;24749_02303	24749_02303	67	85	no	no	4	4.1662e-30	135.09	By matching	By matching	By matching	By matching	By matching	By matching	By matching	By matching
AIPFGTAK	IPTKDIQKAIPFGTAK	AIPFGTAKINVNTENQ	K	A	I	A	K	I	2	0	0	0	0	0	0	1	0	1	0	1	0	1	1	0	1	0	0	0	0	8	0	803.454	18787_01912	18787_01912	222	229	yes	yes	1;2	0.0051167	91.853	By MS/MS	By MS/MS	By MS/MS	By MS/MS	By MS/MS	By MS/MS	By MS/MS	By MS/MS
AIPIFVFLNDQFEQETVWGPR	YLTNGKSRAIPIFVFL	QETVWGPRANEVQKFV	R	A	I	P	R	A	1	1	1	1	0	2	2	1	0	2	1	0	0	3	2	0	1	1	0	2	0	21	0	2505.27	18787_01760	18787_01760	107	127	yes	yes	2;3	8.3481e-13	101.92	By matching	By matching	By matching	By matching	By matching	By matching	By matching	By MS/MS
AIPNMNVIR	IEQLAGLRAIPNMNVI	IPNMNVIRPADGNETR	R	A	I	I	R	P	1	1	2	0	0	0	0	0	0	2	0	0	1	0	1	0	0	0	0	1	0	9	0	1026.56	18787_01086	18787_01086	483	491	yes	yes	2	0.0050132	81.296	By matching	By MS/MS	By MS/MS	By matching	By matching	By matching	By matching	By matching
AIPNMNVIRPADGNETR	IEQLAGLRAIPNMNVI	PADGNETRVAWEVALE	R	A	I	T	R	V	2	2	3	1	0	0	1	1	0	2	0	0	1	0	2	0	1	0	0	1	0	17	1	1866.94	18787_01086	18787_01086	483	499	yes	yes	2;3	1.2379e-13	129.05	By MS/MS	By MS/MS	By MS/MS	By MS/MS	By MS/MS	By MS/MS	By MS/MS	By MS/MS
AIPNVLFQMLLR	ERLERLRKAIPNVLFQ	VLFQMLLRASNAVGYK	K	A	I	L	R	A	1	1	1	0	0	1	0	0	0	1	3	0	1	1	1	0	0	0	0	1	0	12	0	1413.82	18787_01626	18787_01626	603	614	yes	yes	2	6.4455e-05	114.89	By matching	By matching	By matching	By matching	By matching	By matching	By MS/MS	By MS/MS
AIPTLADAAK	TTHLEFEKAIPTLADA	PTLADAAKPNNVKPVQ	K	A	I	A	K	P	4	0	0	1	0	0	0	0	0	1	1	1	0	0	1	0	1	0	0	0	0	10	0	969.549	27969_02285;18787_01611	18787_01611	179	188	no	no	2	0.0017509	85.355	By MS/MS	By MS/MS	By MS/MS	By MS/MS	By MS/MS	By matching	By matching	By MS/MS
AIPTLADAAKPNNVK	TTHLEFEKAIPTLADA	AAKPNNVKPVQPKPGQ	K	A	I	V	K	P	4	0	2	1	0	0	0	0	0	1	1	2	0	0	2	0	1	0	0	1	0	15	1	1521.85	27969_02285;18787_01611	18787_01611	179	193	no	no	2;3	1.8182e-14	159.82	By matching	By matching	By matching	By matching	By matching	By matching	By matching	By MS/MS
AIPTLADAAKPNNVKPVQPK	TTHLEFEKAIPTLADA	NVKPVQPKPGQPKTPT	K	A	I	P	K	P	4	0	2	1	0	1	0	0	0	1	1	3	0	0	4	0	1	0	0	2	0	20	2	2071.18	27969_02285;18787_01611	18787_01611	179	198	no	no	2;3;4	5.0388e-43	194.77	By MS/MS	By MS/MS	By MS/MS	By MS/MS	By MS/MS	By MS/MS	By MS/MS	By MS/MS
AIQDVTGLEENDPVIQAWAK	IVGENLLKAIQDVTGL	PVIQAWAKAYGVIADV	K	A	I	A	K	A	3	0	1	2	0	2	2	1	0	2	1	1	0	0	1	0	1	1	0	2	0	20	0	2196.11	18787_01500	18787_01500	105	124	yes	yes	2;3	1.1356e-76	247.35	By MS/MS	By MS/MS	By MS/MS	By MS/MS	By MS/MS	By MS/MS	By matching	By MS/MS
AIQFADIYLMALPTK	IATSDMTKAIQFADIY	YLMALPTKAMREVATQ	K	A	I	T	K	A	3	0	0	1	0	1	0	0	0	2	2	1	1	1	1	0	1	0	1	0	0	15	0	1693.91	18787_00957	18787_00957	68	82	yes	yes	2	1.5838e-06	111.22	By matching	By matching	By matching	By matching	By matching	By matching	By MS/MS	By MS/MS
AIQFANSSK	IENTKGIKAIQFANSS	IQFANSSKVQTGDSVF	K	A	I	S	K	V	2	0	1	0	0	1	0	0	0	1	0	1	0	1	0	2	0	0	0	0	0	9	0	964.498	18787_00644	18787_00644	188	196	yes	yes	2	0.00029197	136.57	By MS/MS	By MS/MS	By MS/MS	By matching	By MS/MS	By matching	By matching	By matching
AIQIDTNPK	YLPKKNIKAIQIDTNP	IQIDTNPKNIGHRFNI	K	A	I	P	K	N	1	0	1	1	0	1	0	0	0	2	0	1	0	0	1	0	1	0	0	0	0	9	0	998.54	18787_00368	18787_00368	291	299	yes	yes	2	0.00082143	115.71	By matching	By MS/MS	By matching	By matching	By matching	By matching	By matching	By matching
AIQKTIEDNLSELILDGNQIEGK	YGARPLIRAIQKTIED	DGNQIEGKKVTVDHDG	R	A	I	G	K	K	1	0	2	2	0	2	3	2	0	4	3	2	0	0	0	1	1	0	0	0	0	23	1	2540.33	18787_02074	18787_02074	768	790	yes	yes	3	0.0018881	41.703	By matching	By matching	By matching	By matching	By matching	By matching	By MS/MS	By matching
AIQLLDIPVEK	WKDSEIWKAIQLLDIP	LLDIPVEKIHLYFFKE	K	A	I	E	K	I	1	0	0	1	0	1	1	0	0	2	2	1	0	0	1	0	0	0	0	1	0	11	0	1237.73	18787_01819	18787_01819	51	61	yes	yes	2	0.0013455	92.866	By matching	By matching	By matching	By matching	By matching	By matching	By matching	By matching
AIQLLEQK	ENEAAITKAIQLLEQK	AIQLLEQKGAGEKKVN	K	A	I	Q	K	G	1	0	0	0	0	2	1	0	0	1	2	1	0	0	0	0	0	0	0	0	0	8	0	941.555	18787_00674	18787_00674	395	402	yes	yes	2	0.00057624	141.52	By MS/MS	By MS/MS	By MS/MS	By MS/MS	By MS/MS	By MS/MS	By MS/MS	By MS/MS
AIQLLEQKGAGEK	ENEAAITKAIQLLEQK	EQKGAGEKKVNYKLRD	K	A	I	E	K	K	2	0	0	0	0	2	2	2	0	1	2	2	0	0	0	0	0	0	0	0	0	13	1	1383.77	18787_00674	18787_00674	395	407	yes	yes	2;3	3.0194e-19	199.03	By matching	By matching	By matching	By matching	By matching	By matching	By MS/MS	By matching
AIQNDIPDQK	HHDIDNNKAIQNDIPD	QNDIPDQKVDDKSDKN	K	A	I	Q	K	V	1	0	1	2	0	2	0	0	0	2	0	1	0	0	1	0	0	0	0	0	0	10	0	1140.58	18787_02480	18787_02480	170	179	yes	yes	2	0.00043446	133.89	By matching	By matching	By matching	By matching	By matching	By matching	By matching	By matching
AIQQLPDDYR	KVFERKFKAIQQLPDD	QQLPDDYRVCLDHMKP	K	A	I	Y	R	V	1	1	0	2	0	2	0	0	0	1	1	0	0	0	1	0	0	0	1	0	0	10	0	1217.6	18787_01633	18787_01633	123	132	yes	yes	2	2.2542e-10	161.17	By matching	By MS/MS	By matching	By MS/MS	By matching	By matching	By matching	By MS/MS
AIQTSQEAIQEAQASQAK	DSNSESLKAIQTSQEA	EAQASQAKVLAESTNK	K	A	I	A	K	V	5	0	0	0	0	5	2	0	0	2	0	1	0	0	0	2	1	0	0	0	0	18	0	1900.95	18787_01983	18787_01983	151	168	yes	yes	2	2.462e-195	357.72	By matching	By matching	By matching	By matching	By matching	By matching	By matching	By MS/MS
AISDALQIDSATIR	GIDRVNSKAISDALQI	QIDSATIRRDFSYFGE	K	A	I	I	R	R	3	1	0	2	0	1	0	0	0	3	1	0	0	0	0	2	1	0	0	0	0	14	0	1472.78	18787_01853	18787_01853	37	50	yes	yes	2	0.0017175	77.776	By matching	By matching	By matching	By matching	By matching	By matching	By matching	By matching
AISDGYFKDEQVK	KAESKHDKAISDGYFK	YFKDEQVKDRELSDYA	K	A	I	V	K	D	1	0	0	2	0	1	1	1	0	1	0	2	0	1	0	1	0	0	1	1	0	13	1	1498.73	18787_00714	18787_00714	339	351	yes	yes	3	0.030849	29.638	By matching	By matching	By MS/MS	By matching	By matching	By matching	By matching	By matching
AISDGYFKDEQVKDR	KAESKHDKAISDGYFK	KDEQVKDRELSDYAGE	K	A	I	D	R	E	1	1	0	3	0	1	1	1	0	1	0	2	0	1	0	1	0	0	1	1	0	15	2	1769.86	18787_00714	18787_00714	339	353	yes	yes	3;4	3.8345e-07	113.11	By matching	By matching	By matching	By matching	By matching	By matching	By matching	By matching
AISEMTPVSK	ETISKLEKAISEMTPV	SEMTPVSKLIEQGLTP	K	A	I	S	K	L	1	0	0	0	0	0	1	0	0	1	0	1	1	0	1	2	1	0	0	1	0	10	0	1061.54	18787_02404	18787_02404	196	205	yes	yes	2	3.1715e-05	147.3	By matching	By matching	By matching	By matching	By matching	By matching	By matching	By MS/MS
AISESTLNTIK	LVVIPLNKAISESTLN	ESTLNTIKEKYSDVNV	K	A	I	I	K	E	1	0	1	0	0	0	1	0	0	2	1	1	0	0	0	2	2	0	0	0	0	11	0	1175.64	18787_00380	18787_00380	204	214	yes	yes	2	0.00058514	115.29	By MS/MS	By MS/MS	By matching	By MS/MS	By matching	By matching	By matching	By matching
AISGQGSTLIEAVTSR	AMKEARDRAISGQGST	LIEAVTSRMTAHSSDD	R	A	I	S	R	M	2	1	0	0	0	1	1	2	0	2	1	0	0	0	0	3	2	0	0	1	0	16	0	1588.84	18787_00450	18787_00450	230	245	yes	yes	2	8.2395e-48	234.82	By MS/MS	By MS/MS	By MS/MS	By MS/MS	By MS/MS	By matching	By MS/MS	By MS/MS
AISQFVGPNK	RLSRGYVRAISQFVGP	SQFVGPNKDIPAPDVF	R	A	I	N	K	D	1	0	1	0	0	1	0	1	0	1	0	1	0	1	1	1	0	0	0	1	0	10	0	1059.57	18787_00264	18787_00264	131	140	yes	yes	2	1.9287e-10	184.71	By MS/MS	By MS/MS	By MS/MS	By MS/MS	By MS/MS	By MS/MS	By matching	By MS/MS
AISQNLDILYDLINK	IAHPERNKAISQNLDI	ILYDLINKGALSQVTT	K	A	I	N	K	G	1	0	2	2	0	1	0	0	0	3	3	1	0	0	0	1	0	0	1	0	0	15	0	1731.94	18787_01582	18787_01582	142	156	yes	yes	2;3	2.2513e-18	151.8	By MS/MS	By MS/MS	By MS/MS	By MS/MS	By MS/MS	By matching	By matching	By matching
AISTEEAEITLINK	QTVTKLQKAISTEEAE	AEITLINKNEYHYEAT	K	A	I	N	K	N	2	0	1	0	0	0	3	0	0	3	1	1	0	0	0	1	2	0	0	0	0	14	0	1530.81	18787_00247	18787_00247	27	40	yes	yes	2	1.5528e-23	193.11	By matching	By MS/MS	By matching	By matching	By MS/MS	By matching	By matching	By MS/MS
AISVNVDSK	LINTSDIKAISVNVDS	ISVNVDSKKQVKDKEA	K	A	I	S	K	K	1	0	1	1	0	0	0	0	0	1	0	1	0	0	0	2	0	0	0	2	0	9	0	931.497	27969_02081	27969_02081	139	147	yes	yes	2	0.00039306	133.13	By MS/MS	By MS/MS	By MS/MS	By MS/MS	By MS/MS	By MS/MS	By matching	By matching
AISVNVDSKK	LINTSDIKAISVNVDS	SVNVDSKKQVKDKEAK	K	A	I	K	K	Q	1	0	1	1	0	0	0	0	0	1	0	2	0	0	0	2	0	0	0	2	0	10	1	1059.59	27969_02081	27969_02081	139	148	yes	yes	2;3	1.3365e-09	179.08	By MS/MS	By MS/MS	By MS/MS	By MS/MS	By MS/MS	By MS/MS	By matching	By matching
AISVNVDTK	LINTSDIKAISVNVDT	ISVNVDTKKQPKDKAK	K	A	I	T	K	K	1	0	1	1	0	0	0	0	0	1	0	1	0	0	0	1	1	0	0	2	0	9	0	945.513	18787_01768	18787_01768	139	147	yes	yes	2	0.00073106	119.62	By matching	By matching	By matching	By matching	By matching	By matching	By MS/MS	By MS/MS
AISVNVDTKK	LINTSDIKAISVNVDT	SVNVDTKKQPKDKAKA	K	A	I	K	K	Q	1	0	1	1	0	0	0	0	0	1	0	2	0	0	0	1	1	0	0	2	0	10	1	1073.61	18787_01768	18787_01768	139	148	yes	yes	3	0.0016827	92.239	By matching	By matching	By matching	By matching	By matching	By matching	By matching	By matching
AISVNVDTKKQPK	LINTSDIKAISVNVDT	VDTKKQPKDKAKANVQ	K	A	I	P	K	D	1	0	1	1	0	1	0	0	0	1	0	3	0	0	1	1	1	0	0	2	0	13	2	1426.81	18787_01768	18787_01768	139	151	yes	yes	3;4	9.8076e-05	105.65	By matching	By matching	By matching	By matching	By matching	By matching	By MS/MS	By matching
AITLNSGNR	FSKRLNCKAITLNSGN	ITLNSGNRNERLSAHK	K	A	I	N	R	N	1	1	2	0	0	0	0	1	0	1	1	0	0	0	0	1	1	0	0	0	0	9	0	944.504	18787_01832	18787_01832	113	121	yes	yes	2	0.0019394	95.502	By matching	By matching	By matching	By matching	By matching	By matching	By MS/MS	By MS/MS
AITQFINDDALK	SNYDALEKAITQFIND	FINDDALKGKAYTSAK	K	A	I	L	K	G	2	0	1	2	0	1	0	0	0	2	1	1	0	1	0	0	1	0	0	0	0	12	0	1347.7	38876_02009;27969_01680	38876_02009	34	45	no	no	2	0.00011706	89.43	By matching	By matching	By matching	By matching	By matching	By matching	By matching	By matching
AITTALGIYDLGNKYPSELSGGQQQR	ATMEENYKAITTALGI	LSGGQQQRTAAARAFV	K	A	I	Q	R	T	2	1	1	1	0	3	1	4	0	2	3	1	0	0	1	2	2	0	2	0	0	26	1	2779.41	18787_01219	18787_01219	125	150	yes	yes	3	1.2389e-34	136.26	By matching	By matching	By matching	By matching	By matching	By matching	By matching	By matching
AITWMVND	YWDQAIKRAITWMVND	AITWMVND________	R	A	I	N	D	-	1	0	1	1	0	0	0	0	0	1	0	0	1	0	0	0	1	1	0	1	0	8	0	948.438	18787_01152	18787_01152	246	253	yes	yes	1	0.031704	87.696	By matching	By matching	By matching	By matching	By matching	By matching	By matching	By matching
AIVAATESGSTAR	TALNLNVKAIVAATES	TESGSTARTISKYRPH	K	A	I	A	R	T	4	1	0	0	0	0	1	1	0	1	0	0	0	0	0	2	2	0	0	1	0	13	0	1232.64	18787_00615	18787_00615	374	386	yes	yes	2	4.5016e-14	177.83	By MS/MS	By MS/MS	By MS/MS	By MS/MS	By MS/MS	By MS/MS	By MS/MS	By MS/MS
AIVAHCEDNSLIYGGAMHEGK	IEAAKVNKAIVAHCED	GGAMHEGKRSKELGIP	K	A	I	G	K	R	3	0	1	1	1	0	2	3	2	2	1	1	1	0	0	1	0	0	1	1	0	21	0	2271.04	18787_01400	18787_01400	174	194	yes	yes	3;4	5.8123e-34	157.02	By matching	By matching	By matching	By matching	By matching	By matching	By matching	By matching
AIVAHCEDNSLIYGGAMHEGKR	IEAAKVNKAIVAHCED	GAMHEGKRSKELGIPG	K	A	I	K	R	S	3	1	1	1	1	0	2	3	2	2	1	1	1	0	0	1	0	0	1	1	0	22	1	2427.14	18787_01400	18787_01400	174	195	yes	yes	3;4;5	4.2375e-74	226.71	By matching	By matching	By matching	By matching	By matching	By matching	By MS/MS	By MS/MS
AIVDVVVIPVGTEGPSVSK	________________	TEGPSVSKYIADIQKK	M	A	I	S	K	Y	1	0	0	1	0	0	1	2	0	2	0	1	0	0	2	2	1	0	0	6	0	19	0	1865.05	18787_00478	18787_00478	2	20	yes	yes	2	1.2161e-15	123.55	By MS/MS	By MS/MS	By MS/MS	By MS/MS	By MS/MS	By MS/MS	By MS/MS	By MS/MS
AIVGGAKFIGNSYVK	AGWDTVSKAIVGGAKF	FIGNSYVKAGQNTLYK	K	A	I	V	K	A	2	0	1	0	0	0	0	3	0	2	0	2	0	1	0	1	0	0	1	2	0	15	1	1522.85	18787_01686;38882_01856	18787_01686	1188	1202	no	no	2;3	1.4276e-08	118.16	By matching	By matching	By matching	By matching	By matching	By matching	By MS/MS	By matching
AIVGGAKFIGNSYVKAGQNTLYK	AGWDTVSKAIVGGAKF	AGQNTLYKMRWNPAHP	K	A	I	Y	K	M	3	0	2	0	0	1	0	4	0	2	1	3	0	1	0	1	1	0	2	2	0	23	2	2398.3	18787_01686;38882_01856	18787_01686	1188	1210	no	no	3	1.6895e-57	186.82	By matching	By matching	By matching	By matching	By matching	By matching	By MS/MS	By matching
AIVHKDVYDEVLEK	QKCSACSRAIVHKDVY	VYDEVLEKSIKLTKEL	R	A	I	E	K	S	1	0	0	2	0	0	2	0	1	1	1	2	0	0	0	0	0	0	1	3	0	14	1	1656.87	18787_00353	18787_00353	326	339	yes	yes	2;3	8.1121e-09	142.54	By matching	By MS/MS	By matching	By matching	By MS/MS	By matching	By MS/MS	By matching
AIVIGGGLLGLECAR	DIAKTKKKAIVIGGGL	LLGLECARGLLDQGME	K	A	I	A	R	G	2	1	0	0	1	0	1	4	0	2	3	0	0	0	0	0	0	0	0	1	0	15	0	1497.83	18787_00720	18787_00720	148	162	yes	yes	2	1.5283e-05	97.797	By matching	By matching	By matching	By matching	By matching	By matching	By matching	By matching
AIVKDDGYIYSDGTTILGADDK	VVPAINVKAIVKDDGY	TILGADDKAGLAAMLE	K	A	I	D	K	A	2	0	0	5	0	0	0	3	0	3	1	2	0	0	0	1	2	0	2	1	0	22	1	2329.13	18787_00444	18787_00444	91	112	yes	yes	3	2.6354e-28	144.5	By matching	By matching	By matching	By matching	By matching	By matching	By matching	By matching
AIVLANGSPLLAR	DVIVQDNKAIVLANGS	NGSPLLARVTGAGCLL	K	A	I	A	R	V	3	1	1	0	0	0	0	1	0	1	3	0	0	0	1	1	0	0	0	1	0	13	0	1293.78	18787_01944	18787_01944	172	184	yes	yes	2	8.2328e-36	223.31	By MS/MS	By MS/MS	By MS/MS	By MS/MS	By matching	By MS/MS	By MS/MS	By matching
AIVQATTHYQDYELIGR	EDPEKFAKAIVQATTH	QDYELIGRLASELGTA	K	A	I	G	R	L	2	1	0	1	0	2	1	1	1	2	1	0	0	0	0	0	2	0	2	1	0	17	0	1977	18787_02068	18787_02068	251	267	yes	yes	2;3	1.5407e-128	300.12	By MS/MS	By MS/MS	By matching	By MS/MS	By MS/MS	By MS/MS	By MS/MS	By matching
AIVVIPEGK	YAARAGLKAIVVIPEG	IVVIPEGKIALGKLSQ	K	A	I	G	K	I	1	0	0	0	0	0	1	1	0	2	0	1	0	0	1	0	0	0	0	2	0	9	0	924.564	18787_01100	18787_01100	103	111	yes	yes	2	0.0024427	91.867	By MS/MS	By MS/MS	By MS/MS	By MS/MS	By MS/MS	By MS/MS	By matching	By matching
AIYTEDPQR	YYQVYTSRAIYTEDPQ	IYTEDPQRDLDIYIDI	R	A	I	Q	R	D	1	1	0	1	0	1	1	0	0	1	0	0	0	0	1	0	1	0	1	0	0	9	0	1091.52	18787_02108	18787_02108	109	117	yes	yes	2	1.4147e-12	195.32	By MS/MS	By MS/MS	By MS/MS	By MS/MS	By MS/MS	By MS/MS	By matching	By matching
AKADSYVPYTIAVNGTSTPIASK	VDVKTGSKAKADSYVP	TSTPIASKLKLSNKQL	K	A	K	S	K	L	4	0	1	1	0	0	0	1	0	2	0	2	0	0	2	3	3	0	2	2	0	23	1	2353.22	27969_02081	27969_02081	475	497	yes	yes	3	0.04663	26.789	By matching	By matching	By matching	By matching	By matching	By matching	By matching	By matching
AKDDQTNKVAK	GTKELTAKAKDDQTNK	DQTNKVAKQGQYKNQD	K	A	K	A	K	Q	2	0	1	2	0	1	0	0	0	0	0	3	0	0	0	0	1	0	0	1	0	11	2	1216.64	18787_01195	18787_01195	284	294	yes	yes	3	0.00021482	132.32	By matching	By matching	By matching	By matching	By matching	By matching	By MS/MS	By matching
AKDGASCVTYIGPNGAGHYVK	ILDAIAAKAKDGASCV	NGAGHYVKMVHNGIEY	K	A	K	V	K	M	3	0	1	1	1	0	0	4	1	1	0	2	0	0	1	1	1	0	2	2	0	21	1	2164.04	18787_00443	18787_00443	162	182	yes	yes	3;4	1.0823e-73	229.59	By matching	By matching	By matching	By matching	By matching	By matching	By MS/MS	By matching
AKDGHTISTFWGDAK	TWYVFDKRAKDGHTIS	STFWGDAKNWAGQASS	R	A	K	A	K	N	2	0	0	2	0	0	0	2	1	1	0	2	0	1	0	1	2	1	0	0	0	15	1	1632.79	18787_01459	18787_01459	211	225	yes	yes	2;3;4	4.5146e-46	228.9	By matching	By matching	By matching	By matching	By matching	By matching	By MS/MS	By matching
AKDIEGNDIQLR	RHNRITIKAKDIEGND	EGNDIQLRLKGYPAIV	K	A	K	L	R	L	1	1	1	2	0	1	1	1	0	2	1	1	0	0	0	0	0	0	0	0	0	12	1	1370.72	18787_01648	18787_01648	132	143	yes	yes	2;3	1.9704e-26	210.4	By MS/MS	By matching	By MS/MS	By matching	By MS/MS	By MS/MS	By MS/MS	By MS/MS
AKDMDTIVSLAK	________________	DTIVSLAKHRGFVFPG	M	A	K	A	K	H	2	0	0	2	0	0	0	0	0	1	1	2	1	0	0	1	1	0	0	1	0	12	1	1290.69	18787_00496	18787_00496	2	13	yes	yes	2;3	1.724e-13	185.95	By MS/MS	By matching	By matching	By matching	By matching	By matching	By MS/MS	By MS/MS
AKDNKVAAVWK	AKQFAYGKAKDNKVAA	NKVAAVWKLDLKGHKP	K	A	K	W	K	L	3	0	1	1	0	0	0	0	0	0	0	3	0	0	0	0	0	1	0	2	0	11	2	1228.69	18787_01789	18787_01789	354	364	yes	yes	3	0.000392	122.78	By matching	By matching	By matching	By matching	By matching	By matching	By MS/MS	By matching
AKDYLDMPDR	EDICLSMKAKDYLDMP	DYLDMPDRVDTKQTVV	K	A	K	D	R	V	1	1	0	3	0	0	0	0	0	0	1	1	1	0	1	0	0	0	1	0	0	10	1	1222.57	24749_00654	24749_00654	230	239	yes	yes	1	0.060433	46.426	By matching	By matching	By matching	By matching	By matching	By matching	By matching	By matching
AKEFVENAK	KEDKASGKAKEFVENA	KEFVENAKEKATDFID	K	A	K	A	K	E	2	0	1	0	0	0	2	0	0	0	0	2	0	1	0	0	0	0	0	1	0	9	1	1034.54	18787_00218	18787_00218	40	48	yes	yes	2	2.3994e-06	164.33	By matching	By matching	By matching	By matching	By matching	By matching	By matching	By matching
AKEIINNTER	________________	EIINNTERFILVQIDK	M	A	K	E	R	F	1	1	2	0	0	0	2	0	0	2	0	1	0	0	0	0	1	0	0	0	0	10	1	1186.63	18787_01776	18787_01776	2	11	yes	yes	2;3	4.5705e-07	165.39	By matching	By matching	By matching	By matching	By matching	By matching	By matching	By MS/MS
AKELDEMGADYIAVHTGYDLQAEGQSPLESLR	AVQDLEKRAKELDEMG	QSPLESLRTVKSVIKN	R	A	K	L	R	T	4	1	0	3	0	2	4	3	1	1	4	1	1	0	1	2	1	0	2	1	0	32	1	3505.67	18787_02118	18787_02118	120	151	yes	yes	4	4.2981e-131	229.25	By matching	By matching	By matching	By matching	By MS/MS	By matching	By matching	By matching
AKELNSDVYVVK	TAEEAVEKAKELNSDV	NSDVYVVKAQIHAGGR	K	A	K	V	K	A	1	0	1	1	0	0	1	0	0	0	1	2	0	0	0	1	0	0	1	3	0	12	1	1363.73	18787_01356	18787_01356	35	46	yes	yes	2;3	5.0602e-33	204.13	By MS/MS	By MS/MS	By MS/MS	By MS/MS	By MS/MS	By matching	By MS/MS	By matching
AKEMQNVPYTIAVDGIMAFNQSYLNLPK	DKQPATQKAKEMQNVP	QSYLNLPKDSQLSYLD	K	A	K	P	K	D	3	0	3	1	0	2	1	1	0	2	2	2	2	1	2	1	1	0	2	2	0	28	1	3154.58	18787_00287	18787_00287	42	69	yes	yes	3;4	6.9963e-114	226.07	By MS/MS	By MS/MS	By MS/MS	By MS/MS	By MS/MS	By MS/MS	By MS/MS	By MS/MS
AKEMQNVPYTIAVDGIMAFNQSYLNLPKDSQLSYLDLGNK	DKQPATQKAKEMQNVP	SYLDLGNKVKALLYDE	K	A	K	N	K	V	3	0	4	3	0	3	1	2	0	2	5	3	2	1	2	3	1	0	3	2	0	40	2	4488.23	18787_00287	18787_00287	42	81	yes	yes	4	1.5115e-05	48.248	By matching	By matching	By matching	By matching	By matching	By matching	By matching	By matching
AKENTGPLPS	DSAFRIAKAKENTGPL	ENTGPLPS________	K	A	K	P	S	-	1	0	1	0	0	0	1	1	0	0	1	1	0	0	2	1	1	0	0	0	0	10	1	1012.52	24749_00661	24749_00661	378	387	yes	yes	2	0.001827	109.11	By matching	By matching	By matching	By matching	By matching	By matching	By MS/MS	By MS/MS
AKENVATEK				A	K	E	K		2	0	1	0	0	0	2	0	0	0	0	2	0	0	0	0	1	0	0	1	0	9	1	988.519		REV__24749_00670			yes	yes	2	0.0082011	78.816	By MS/MS	By MS/MS	By matching	By matching	By matching	By matching	By matching	By matching
AKETLEF	NKNDIIEKAKETLEF_	KAKETLEF________	K	A	K	E	F	-	1	0	0	0	0	0	2	0	0	0	1	1	0	1	0	0	1	0	0	0	0	7	1	836.428	18787_01645	18787_01645	319	325	yes	yes	2	0.03371	104.21	By matching	By matching	By matching	By matching	By matching	By matching	By matching	By matching
AKFENGQWFIQGR	RTYHTGDKAKFENGQW	GQWFIQGRIDFQIKLN	K	A	K	G	R	I	1	1	1	0	0	2	1	2	0	1	0	1	0	2	0	0	0	1	0	0	0	13	1	1579.79	18787_00238	18787_00238	367	379	yes	yes	3	0.0006216	88.101	By matching	By matching	By matching	By matching	By matching	By matching	By matching	By matching
AKIDINK	LEPYGHYKAKIDINKI	KAKIDINKITPRENKG	K	A	K	N	K	I	1	0	1	1	0	0	0	0	0	2	0	2	0	0	0	0	0	0	0	0	0	7	1	800.476	18787_00648	18787_00648	40	46	yes	yes	2	0.025316	114.5	By matching	By matching	By matching	By matching	By matching	By matching	By matching	By matching
AKIDINKITPR	LEPYGHYKAKIDINKI	DINKITPRENKGRVVL	K	A	K	P	R	E	1	1	1	1	0	0	0	0	0	3	0	2	0	0	1	0	1	0	0	0	0	11	2	1267.76	18787_00648	18787_00648	40	50	yes	yes	3	6.4084e-05	142.12	By matching	By matching	By matching	By matching	By matching	By matching	By MS/MS	By matching
AKIEVVFK	ISLEPGQKAKIEVVFK	AKIEVVFKNTGTYMFH	K	A	K	F	K	N	1	0	0	0	0	0	1	0	0	1	0	2	0	1	0	0	0	0	0	2	0	8	1	932.569	18787_02512	18787_02512	443	450	yes	yes	2	0.0011739	128.36	By MS/MS	By matching	By matching	By matching	By matching	By matching	By MS/MS	By MS/MS
AKKPTALIILDGFANR	________________	ILDGFANRESEHGNAV	M	A	K	N	R	E	3	1	1	1	0	0	0	1	0	2	2	2	0	1	1	0	1	0	0	0	0	16	2	1727.01	18787_00178	18787_00178	2	17	yes	yes	2;3	0.00019426	96.143	By matching	By matching	By matching	By matching	By matching	By matching	By MS/MS	By matching
AKLDIILGDVHNPNR	GIHAKELRAKLDIILG	GDVHNPNRITNERIKK	R	A	K	N	R	I	1	1	2	2	0	0	0	1	1	2	2	1	0	0	1	0	0	0	0	1	0	15	1	1673.92	18787_01511	18787_01511	213	227	yes	yes	3	2.1906e-17	169.64	By matching	By matching	By matching	By matching	By matching	By matching	By MS/MS	By MS/MS
AKLDLILGDTDNPHK	GEHAKELRAKLDLILG	GDTDNPHKITNERIKK	R	A	K	H	K	I	1	0	1	3	0	0	0	1	1	1	3	2	0	0	1	0	1	0	0	0	0	15	1	1648.88	38876_00964	38876_00964	216	230	yes	yes	3	8.6969e-18	173.19	By matching	By matching	By matching	By matching	By matching	By matching	By matching	By matching
AKLEAAVAEAEQQGEAALSDAR	IENAKCQRAKLEAAVA	EAALSDARCKLAELEG	R	A	K	A	R	C	8	1	0	1	0	2	4	1	0	0	2	1	0	0	0	1	0	0	0	1	0	22	1	2227.11	CON__P78386	CON__P78386	361	382	yes	yes	3	1.4375e-46	178.35	By matching	By matching	By matching	By matching	By matching	By matching	By matching	By matching
AKLNVEVFADGADIEEMK	________________	GADIEEMKAAYKNKQV	M	A	K	M	K	A	3	0	1	2	0	0	3	1	0	1	1	2	1	1	0	0	0	0	0	2	0	18	1	1977.97	18787_02497	18787_02497	2	19	yes	yes	3	0.17016	19.42	By matching	By matching	By matching	By matching	By matching	By matching	By matching	By matching
AKLQITLTR	________________	KLQITLTRSVIGRPET	M	A	K	T	R	S	1	1	0	0	0	1	0	0	0	1	2	1	0	0	0	0	2	0	0	0	0	9	1	1042.65	18787_00886	18787_00886	2	10	yes	yes	2	0.0031407	117.52	By matching	By matching	By matching	By matching	By matching	By matching	By MS/MS	By matching
AKNLQDDVIK	AVKIDKNKAKNLQDDV	NLQDDVIKENKVEIDG	K	A	K	I	K	E	1	0	1	2	0	1	0	0	0	1	1	2	0	0	0	0	0	0	0	1	0	10	1	1142.63	18787_01160	18787_01160	150	159	yes	yes	2	0.037129	74.611	By matching	By matching	By matching	By matching	By matching	By matching	By matching	By matching
AKNQLSSSLLIK	QNNHFSKKAKNQLSSS	LSSSLLIKKNEKYELY	K	A	K	I	K	K	1	0	1	0	0	1	0	0	0	1	3	2	0	0	0	3	0	0	0	0	0	12	1	1300.77	38877_02654;38880_02412	38880_02412	505	516	no	no	2	5.0706e-05	139.74	By matching	By matching	By matching	By matching	By matching	By matching	By matching	By matching
AKNVADQIGATTHVGNVLSSDTFYNADPTFNAAWKK	ADFELVTKAKNVADQI	TFNAAWKKMGILGIEM	K	A	K	K	K	M	6	0	4	3	0	1	0	2	1	1	1	3	0	2	1	2	4	1	1	3	0	36	2	3850.89	18787_01899	18787_01899	140	175	yes	yes	3;4	1.4796e-195	273.42	By matching	By matching	By matching	By matching	By matching	By matching	By MS/MS	By matching
AKNVIQQVGGK	LIINNRGKAKNVIQQV	VIQQVGGKKAATIFDK	K	A	K	G	K	K	1	0	1	0	0	2	0	2	0	1	0	2	0	0	0	0	0	0	0	2	0	11	1	1140.66	18787_02439	18787_02439	85	95	yes	yes	2;3	2.4569e-42	246.63	By matching	By matching	By matching	By matching	By matching	By matching	By MS/MS	By MS/MS
AKNVIQQVGGKK	LIINNRGKAKNVIQQV	IQQVGGKKAATIFDKG	K	A	K	K	K	A	1	0	1	0	0	2	0	2	0	1	0	3	0	0	0	0	0	0	0	2	0	12	2	1268.76	18787_02439	18787_02439	85	96	yes	yes	3	0.00024661	96.946	By matching	By matching	By matching	By matching	By matching	By matching	By MS/MS	By MS/MS
AKPDLILAHESQK	LNKEELLKAKPDLILA	ILAHESQKATANKVLS	K	A	K	Q	K	A	2	0	0	1	0	1	1	0	1	1	2	2	0	0	1	1	0	0	0	0	0	13	1	1448.8	18787_00013	18787_00013	95	107	yes	yes	3	0.0031604	68.164	By matching	By matching	By matching	By matching	By matching	By matching	By matching	By matching
AKPGEISWDSPFGEGR	LDFTLWKKAKPGEISW	DSPFGEGRPGWHIECS	K	A	K	G	R	P	1	1	0	1	0	0	2	3	0	1	0	1	0	1	2	2	0	1	0	0	0	16	1	1731.82	18787_02079	18787_02079	186	201	yes	yes	2;3	2.5345e-15	159.04	By MS/MS	By MS/MS	By matching	By MS/MS	By MS/MS	By matching	By matching	By MS/MS
AKPVKPEGCHAQLIELPFTATAK	SIILADAKAKPVKPEG	LPFTATAKELGTALMK	K	A	K	A	K	E	4	0	0	0	1	1	2	1	1	1	2	3	0	1	3	0	2	0	0	1	0	23	2	2505.34	18787_01310	18787_01310	98	120	yes	yes	4	7.5883e-16	105.32	By matching	By matching	By matching	By matching	By matching	By matching	By MS/MS	By matching
AKPVYGAKEFLK	HEWVQAAKAKPVYGAK	YGAKEFLKYADKKGVD	K	A	K	L	K	Y	2	0	0	0	0	0	1	1	0	0	1	3	0	1	1	0	0	0	1	1	0	12	2	1349.77	18787_02059	18787_02059	138	149	yes	yes	3	0.017048	54.309	By matching	By matching	By matching	By matching	By matching	By matching	By matching	By matching
AKQDGFDVSK	SIKDIINKAKQDGFDV	QDGFDVSKYEHVK___	K	A	K	S	K	Y	1	0	0	2	0	1	0	1	0	0	0	2	0	1	0	1	0	0	0	1	0	10	1	1093.54	18787_02422	18787_02422	88	97	yes	yes	2;3	0.0004599	126.12	By matching	By MS/MS	By matching	By MS/MS	By matching	By matching	By matching	By MS/MS
AKQDGFDVSKYEHVK	SIKDIINKAKQDGFDV	VSKYEHVK________	K	A	K	V	K	-	1	0	0	2	0	1	1	1	1	0	0	3	0	1	0	1	0	0	1	2	0	15	2	1749.87	18787_02422	18787_02422	88	102	yes	yes	3;4	2.5976e-08	117	By matching	By matching	By matching	By matching	By matching	By matching	By MS/MS	By matching
AKQDMACLIR	ELEGALQKAKQDMACL	QDMACLIREYQEVMNS	K	A	K	I	R	E	2	1	0	1	1	1	0	0	0	1	1	1	1	0	0	0	0	0	0	0	0	10	1	1204.61	CON__P78385;CON__Q6NT21;CON__O43790;CON__Q14533	CON__O43790	378	387	no	no	2;3	3.1871e-06	165.63	By matching	By matching	By matching	By matching	By matching	By matching	By matching	By matching
AKQDMACLLK	ELEGALQKAKQDMACL	QDMACLLKEYQEVMNS	K	A	K	L	K	E	2	0	0	1	1	1	0	0	0	0	2	2	1	0	0	0	0	0	0	0	0	10	1	1176.6	CON__Q9NSB4;CON__P78386;CON__Q61726	CON__P78386	395	404	no	no	2;3	2.787e-06	166.87	By matching	By matching	By matching	By matching	By matching	By matching	By matching	By matching
AKQDVIELEGTVLDTLPNAMFK	________________	TLPNAMFKVELENGHE	M	A	K	F	K	V	2	0	1	2	0	1	2	1	0	1	3	2	1	1	1	0	2	0	0	2	0	22	1	2431.27	18787_00890	18787_00890	2	23	yes	yes	2;3	2.1761e-62	212.39	By matching	By MS/MS	By matching	By matching	By MS/MS	By matching	By MS/MS	By MS/MS
AKSEAEKSFGNSEVYIER	ELEDAFHRAKSEAEKS	NSEVYIERYIDNPKHI	R	A	K	E	R	Y	2	1	1	0	0	0	4	1	0	1	0	2	0	1	0	3	0	0	1	1	0	18	2	2042.99	18787_01626	18787_01626	187	204	yes	yes	3;4	4.0603e-46	220.82	By matching	By matching	By matching	By matching	By matching	By matching	By MS/MS	By matching
AKTDSNKDNVYVNFLSVASGGSAFNSTYNYASHINPEIAK	AVKNLLAKAKTDSNKD	HINPEIAKTIKANGKA	K	A	K	A	K	T	5	0	6	2	0	0	1	2	1	2	1	3	0	2	1	6	2	0	3	3	0	40	2	4293.06	18787_02248	18787_02248	252	291	yes	yes	4;5	5.2223e-07	56.504	By matching	By matching	By matching	By matching	By matching	By matching	By MS/MS	By matching
AKTEATNAITHASDLNQAQK	DGQQNLQRAKTEATNA	SDLNQAQKNALTQQVN	R	A	K	Q	K	N	5	0	2	1	0	2	1	0	1	1	1	2	0	0	0	1	3	0	0	0	0	20	1	2111.06	18787_00995;24749_01078;38877_01089	18787_00995	3231	3250	no	no	3	0.0005234	50.752	By matching	By matching	By matching	By matching	By matching	By matching	By matching	By matching
AKTEATPKVTTFSASAQPR	KATPVAPKAKTEATPK	FSASAQPRSVAAAPKT	K	A	K	P	R	S	4	1	0	0	0	1	1	0	0	0	0	2	0	1	2	2	4	0	0	1	0	19	2	1990.05	18787_01686;38882_01856	18787_01686	184	202	no	no	3	1.6309e-36	184.35	By matching	By matching	By matching	By matching	By matching	By matching	By MS/MS	By matching
AKTYSVPNHIIEK	ALRLVLERAKTYSVPN	VPNHIIEKAIDKAKGA	R	A	K	E	K	A	1	0	1	0	0	0	1	0	1	2	0	2	0	0	1	1	1	0	1	1	0	13	1	1498.81	18787_00070	18787_00070	54	66	yes	yes	3	1.265e-06	140.03	By matching	By matching	By matching	By matching	By matching	By matching	By matching	By matching
AKWETSFNLK	MVNYIFFKAKWETSFN	WETSFNLKSTHEQDFY	K	A	K	L	K	S	1	0	1	0	0	0	1	0	0	0	1	2	0	1	0	1	1	1	0	0	0	10	1	1222.63	CON__Q9N2I2	CON__Q9N2I2	203	212	yes	yes	2	0.0067273	101.71	By matching	By matching	By matching	By matching	By matching	By matching	By matching	By matching
AKYEAELAMR	KLAADDFRAKYEAELA	YEAELAMRQLVEADIN	R	A	K	M	R	Q	3	1	0	0	0	0	2	0	0	0	1	1	1	0	0	0	0	0	1	0	0	10	1	1180.59	CON__Q14532	CON__Q14532	183	192	yes	yes	2;3	1.7816e-09	163.46	By matching	By matching	By matching	By matching	By matching	By matching	By matching	By matching
AKYEAETNYIPNPR	RVEVALKRAKYEAETN	TNYIPNPRHQYIALGE	R	A	K	P	R	H	2	1	2	0	0	0	2	0	0	1	0	1	0	0	2	0	1	0	2	0	0	14	1	1664.82	18787_01509	18787_01509	649	662	yes	yes	3	2.2958e-08	138.02	By matching	By matching	By matching	By matching	By matching	By matching	By matching	By matching
AKYEAEVSLR	KLTADDLRAKYEAEVS	YEAEVSLRQLVESDAN	R	A	K	L	R	Q	2	1	0	0	0	0	2	0	0	0	1	1	0	0	0	1	0	0	1	1	0	10	1	1164.61	CON__Q6IFU6	CON__Q6IFU6	183	192	yes	yes	2;3	1.7898e-10	180.66	By matching	By matching	By matching	By matching	By matching	By matching	By matching	By matching
AKYIADNFLENVEQFNDVR	LMPGDPLRAKYIADNF	VEQFNDVRNMFGYTGT	R	A	K	V	R	N	2	1	3	2	0	1	2	0	0	1	1	1	0	2	0	0	0	0	1	2	0	19	1	2284.11	18787_01899	18787_01899	28	46	yes	yes	3	1.5942e-36	180.31	By matching	By matching	By matching	By matching	By matching	By matching	By MS/MS	By matching
ALAAAAPAQNIFFSPLSITVSLAMLSLGAQSNTK	DFVFDLYRALAAAAPA	LGAQSNTKAQILEGLG	R	A	L	T	K	A	8	0	2	0	0	2	0	1	0	2	5	1	1	2	2	5	2	0	0	1	0	34	0	3402.82	CON__Q9N2I2	CON__Q9N2I2	51	84	yes	yes	3	7.6845e-08	53.987	By matching	By matching	By matching	By matching	By matching	By matching	By matching	By matching
ALAAGGHAVMLGSLLAGTEESPGATEIFQGR	KFSGDIIKALAAGGHA	ATEIFQGRQYKVYRGM	K	A	L	G	R	Q	6	1	0	0	0	1	3	6	1	1	4	0	1	1	1	2	2	0	0	1	0	31	0	3010.52	18787_01978	18787_01978	352	382	yes	yes	3;4	2.9473e-176	273.88	By MS/MS	By MS/MS	By MS/MS	By MS/MS	By MS/MS	By MS/MS	By matching	By MS/MS
ALAEALHPIEAWAQSYVDLTDQR	YVLTEKGKALAEALHP	YVDLTDQRTAK_____	K	A	L	Q	R	T	5	1	0	2	0	2	2	0	1	1	3	0	0	0	1	1	1	1	1	1	0	23	0	2596.29	18787_01914	18787_01914	86	108	yes	yes	3	0.00050743	42.254	By matching	By matching	By matching	By matching	By matching	By matching	By matching	By matching
ALAELNK	KNVIIPGKALAELNKI	KALAELNKIMSDNEED	K	A	L	N	K	I	2	0	1	0	0	0	1	0	0	0	2	1	0	0	0	0	0	0	0	0	0	7	0	757.433	18787_01238	18787_01238	207	213	yes	no	2	0.0045838	124.89	By MS/MS	By matching	By matching	By matching	By matching	By matching	By matching	By matching
ALAEQINQADQTFR	VENVTPNKALAEQINQ	NQADQTFRAQTAEVII	K	A	L	F	R	A	3	1	1	1	0	3	1	0	0	1	1	0	0	1	0	0	1	0	0	0	0	14	0	1603.8	18787_01261	18787_01261	415	428	yes	yes	2;3	2.8641e-112	304.37	By MS/MS	By MS/MS	By MS/MS	By MS/MS	By MS/MS	By MS/MS	By MS/MS	By MS/MS
ALAESMFGDDDAMIR	VGKTELARALAESMFG	GDDDAMIRVDMSEFME	R	A	L	I	R	V	3	1	0	3	0	0	1	1	0	1	1	0	2	1	0	1	0	0	0	0	0	15	0	1640.72	18787_02074	18787_02074	557	571	yes	yes	2	6.6805e-22	176.87	By MS/MS	By MS/MS	By MS/MS	By MS/MS	By MS/MS	By MS/MS	By matching	By MS/MS
ALAFDGEIR	MTHDYIVKALAFDGEI	LAFDGEIRAYAALTTE	K	A	L	I	R	A	2	1	0	1	0	0	1	1	0	1	1	0	0	1	0	0	0	0	0	0	0	9	0	990.513	18787_02404	18787_02404	9	17	yes	yes	2	0.00014725	141.48	By MS/MS	By matching	By MS/MS	By MS/MS	By MS/MS	By MS/MS	By MS/MS	By matching
ALAGDLMK	VQLHGTLKALAGDLMK	ALAGDLMKIANDVRWL	K	A	L	M	K	I	2	0	0	1	0	0	0	1	0	0	2	1	1	0	0	0	0	0	0	0	0	8	0	817.437	18787_02363	18787_02363	281	288	yes	yes	2	0.012783	71.692	By MS/MS	By MS/MS	By MS/MS	By MS/MS	By MS/MS	By matching	By matching	By MS/MS
ALAGLTGLDTHQADDGMPLVMLHTTDLR	AEQDTFKKALAGLTGL	MLHTTDLRKKAVYSFM	K	A	L	L	R	K	3	1	0	4	0	1	0	3	2	0	6	0	2	0	1	0	4	0	0	1	0	28	0	2961.47	18787_00132	18787_00132	53	80	yes	yes	3;4	3.4467e-51	155.73	By MS/MS	By MS/MS	By matching	By MS/MS	By matching	By matching	By MS/MS	By MS/MS
ALAGLTGLDTHQADDGMPLVMLHTTDLRK	AEQDTFKKALAGLTGL	LHTTDLRKKAVYSFMA	K	A	L	R	K	K	3	1	0	4	0	1	0	3	2	0	6	1	2	0	1	0	4	0	0	1	0	29	1	3089.56	18787_00132	18787_00132	53	81	yes	yes	4	3.851e-63	173.35	By matching	By matching	By matching	By matching	By matching	By matching	By matching	By matching
ALALDYVYGYTIINDITDR	KSGEKIPKALALDYVY	IINDITDRKAQSEQDQ	K	A	L	D	R	K	2	1	1	3	0	0	0	1	0	3	2	0	0	0	0	0	2	0	3	1	0	19	0	2188.11	18787_00274	18787_00274	163	181	yes	yes	2;3	1.8551e-36	177.67	By matching	By matching	By matching	By matching	By matching	By matching	By matching	By MS/MS
ALALDYVYGYTIINDITDRK	KSGEKIPKALALDYVY	INDITDRKAQSEQDQA	K	A	L	R	K	A	2	1	1	3	0	0	0	1	0	3	2	1	0	0	0	0	2	0	3	1	0	20	1	2316.2	18787_00274	18787_00274	163	182	yes	yes	2;3	1.2844e-27	146.78	By matching	By matching	By matching	By matching	By matching	By matching	By matching	By matching
ALAPLCDTK	GFIDPKYRALAPLCDT	LAPLCDTKESLIESIL	R	A	L	T	K	E	2	0	0	1	1	0	0	0	0	0	2	1	0	0	1	0	1	0	0	0	0	9	0	987.506	18787_00081	18787_00081	161	169	yes	yes	2	0.0061532	79.986	By matching	By matching	By matching	By matching	By matching	By matching	By matching	By matching
ALAPLCDTKESLIESILNFKPLGTR	GFIDPKYRALAPLCDT	NFKPLGTRSYD_____	R	A	L	T	R	S	2	1	1	1	1	0	2	1	0	2	5	2	0	1	2	2	2	0	0	0	0	25	2	2785.5	18787_00081	18787_00081	161	185	yes	yes	3;4	3.6409e-14	97.542	By matching	By matching	By matching	By matching	By matching	By matching	By matching	By matching
ALAQSAINFIGMGVSGGEIGALTGPSLMPGGQEEAYNK	QDTIRRNKALAQSAIN	GQEEAYNKVADILDAI	K	A	L	N	K	V	5	0	2	0	0	2	3	8	0	3	3	1	2	1	2	3	1	0	1	1	0	38	0	3734.83	18787_00443	18787_00443	113	150	yes	yes	3;4	2.1061e-114	204.71	By MS/MS	By MS/MS	By MS/MS	By MS/MS	By MS/MS	By matching	By matching	By MS/MS
ALASDLR	ELIASFSRALASDLRA	RALASDLRADQSKEEF	R	A	L	L	R	A	2	1	0	1	0	0	0	0	0	0	2	0	0	0	0	1	0	0	0	0	0	7	0	744.413	18787_01127	18787_01127	263	269	yes	yes	2	0.0056806	134.44	By MS/MS	By MS/MS	By MS/MS	By matching	By MS/MS	By matching	By matching	By matching
ALASEDDLTK	TIENNQQKALASEDDL	ASEDDLTKVLNYTKQR	K	A	L	T	K	V	2	0	0	2	0	0	1	0	0	0	2	1	0	0	0	1	1	0	0	0	0	10	0	1061.52	18787_00119	18787_00119	215	224	yes	yes	2	1.136e-08	123.79	By MS/MS	By MS/MS	By matching	By MS/MS	By MS/MS	By MS/MS	By matching	By matching
ALASEDDLTKVLNYTK	TIENNQQKALASEDDL	TKVLNYTKQRQTEPNP	K	A	L	T	K	Q	2	0	1	2	0	0	1	0	0	0	3	2	0	0	0	1	2	0	1	1	0	16	1	1779.93	18787_00119	18787_00119	215	230	yes	yes	3	1.5835e-09	124.25	By matching	By matching	By matching	By matching	By matching	By matching	By MS/MS	By matching
ALATVSMVDIGALFR	ARTERRIKALATVSMV	VDIGALFRKGPGDVVS	K	A	L	F	R	K	3	1	0	1	0	0	0	1	0	1	2	0	1	1	0	1	1	0	0	2	0	15	0	1562.85	27969_00253	27969_00253	131	145	yes	yes	2	1.0272e-28	192.18	By MS/MS	By MS/MS	By MS/MS	By MS/MS	By MS/MS	By matching	By matching	By matching
ALAVELVEENVALQLENDNLKK	SKETSELKALAVELVE	LENDNLKKVLGNDEPT	K	A	L	K	K	V	3	0	3	1	0	1	4	0	0	0	5	2	0	0	0	0	0	0	0	3	0	22	1	2451.32	18787_02378	18787_02378	29	50	yes	yes	3	2.1813e-26	133.74	By matching	By matching	By matching	By matching	By matching	By matching	By matching	By matching
ALDAGVDSYILK	IEDKEVYRALDAGVDS	GVDSYILKTTSAKDIA	R	A	L	L	K	T	2	0	0	2	0	0	0	1	0	1	2	1	0	0	0	1	0	0	1	1	0	12	0	1263.67	18787_02224	18787_02224	94	105	yes	yes	2	5.2542e-05	121.01	By MS/MS	By MS/MS	By MS/MS	By MS/MS	By MS/MS	By MS/MS	By MS/MS	By MS/MS
ALDDDEIIELVDK	CGWPSFSKALDDDEII	EIIELVDKSFGMVRTE	K	A	L	D	K	S	1	0	0	4	0	0	2	0	0	2	2	1	0	0	0	0	0	0	0	1	0	13	0	1486.74	18787_01005	18787_01005	67	79	yes	yes	2	3.4715e-14	180.84	By MS/MS	By matching	By MS/MS	By MS/MS	By MS/MS	By MS/MS	By MS/MS	By matching
ALDDDEIIELVDKSFGMVR	CGWPSFSKALDDDEII	DKSFGMVRTEVRSEES	K	A	L	V	R	T	1	1	0	4	0	0	2	1	0	2	2	1	1	1	0	1	0	0	0	2	0	19	1	2164.07	18787_01005	18787_01005	67	85	yes	yes	3	3.4837e-08	95.205	By matching	By matching	By matching	By matching	By matching	By matching	By matching	By matching
ALDDETLQIDLEKPVPYINQLLALNTFAPQNEK	PVEQLGIKALDDETLQ	TFAPQNEKVAKKYGKN	K	A	L	E	K	V	3	0	3	3	0	3	3	0	0	2	6	2	0	1	3	0	2	0	1	1	0	33	1	3752.95	27969_02423	27969_02423	158	190	yes	yes	3	7.3717e-08	61.12	By matching	By matching	By matching	By matching	By matching	By matching	By matching	By matching
ALDEVVK	NGKSIKGKALDEVVKD	KALDEVVKDVRGKENT	K	A	L	V	K	D	1	0	0	1	0	0	1	0	0	0	1	1	0	0	0	0	0	0	0	2	0	7	0	772.433	18787_01008	18787_01008	183	189	yes	yes	2	0.0063944	116.54	By MS/MS	By MS/MS	By MS/MS	By MS/MS	By MS/MS	By matching	By matching	By matching
ALDEVVKDVR	NGKSIKGKALDEVVKD	DEVVKDVRGKENTEVT	K	A	L	V	R	G	1	1	0	2	0	0	1	0	0	0	1	1	0	0	0	0	0	0	0	3	0	10	1	1142.63	18787_01008	18787_01008	183	192	yes	yes	3	0.039607	45.653	By matching	By matching	By matching	By matching	By MS/MS	By matching	By matching	By matching
ALDGDTVIVEIHQSK	IPPTKINRALDGDTVI	IVEIHQSKGEHKGKIE	R	A	L	S	K	G	1	0	0	2	0	1	1	1	1	2	1	1	0	0	0	1	1	0	0	2	0	15	0	1623.85	18787_00183	18787_00183	107	121	yes	yes	3	9.1345e-05	72.797	By matching	By matching	By matching	By matching	By matching	By matching	By matching	By matching
ALDIDIVPPAQADGK	GHVYTDDRALDIDIVP	PPAQADGKATNPEQLF	R	A	L	G	K	A	3	0	0	3	0	1	0	1	0	2	1	1	0	0	2	0	0	0	0	1	0	15	0	1521.8	18787_00205	18787_00205	25	39	yes	yes	2;3	3.0741e-08	115.8	By MS/MS	By MS/MS	By MS/MS	By MS/MS	By MS/MS	By MS/MS	By MS/MS	By matching
ALDLTLLVNDKDASPTVTAFKPNTNDEVK	NALRSALKALDLTLLV	PNTNDEVKIIKDELKN	K	A	L	V	K	I	3	0	3	4	0	0	1	0	0	0	4	3	0	1	2	1	4	0	0	3	0	29	2	3128.62	18787_00639	18787_00639	284	312	yes	yes	4	9.8857e-10	71.903	By matching	By matching	By matching	By matching	By MS/MS	By matching	By matching	By matching
ALDNFKLEVK	DLSKLLTKALDNFKLE	DNFKLEVKKIESENPD	K	A	L	V	K	K	1	0	1	1	0	0	1	0	0	0	2	2	0	1	0	0	0	0	0	1	0	10	1	1175.65	27969_00379	27969_00379	154	163	yes	yes	2;3	0.00050621	121.9	By MS/MS	By matching	By MS/MS	By MS/MS	By MS/MS	By matching	By matching	By matching
ALDQAFK	VPAEKVNKALDQAFKK	KALDQAFKKVVKQINV	K	A	L	F	K	K	2	0	0	1	0	1	0	0	0	0	1	1	0	1	0	0	0	0	0	0	0	7	0	791.418	18787_00594	18787_00594	27	33	yes	yes	2	0.0063003	132.09	By MS/MS	By MS/MS	By MS/MS	By MS/MS	By MS/MS	By MS/MS	By matching	By MS/MS
ALDQAFKK	VPAEKVNKALDQAFKK	ALDQAFKKVVKQINVP	K	A	L	K	K	V	2	0	0	1	0	1	0	0	0	0	1	2	0	1	0	0	0	0	0	0	0	8	1	919.513	18787_00594	18787_00594	27	34	yes	yes	2	0.0019294	137.14	By MS/MS	By MS/MS	By MS/MS	By MS/MS	By matching	By MS/MS	By MS/MS	By matching
ALDTLEQITK	NVFVGMNRALDTLEQI	DTLEQITKEDVKRYGL	R	A	L	T	K	E	1	0	0	1	0	1	1	0	0	1	2	1	0	0	0	0	2	0	0	0	0	10	0	1130.62	18787_00392	18787_00392	17	26	yes	yes	2	0.0012694	112.94	By matching	By matching	By matching	By matching	By matching	By matching	By matching	By MS/MS
ALDTTHYILTESK	AFTSLLTRALDTTHYI	HYILTESKQQWIPVYK	R	A	L	S	K	Q	1	0	0	1	0	0	1	0	1	1	2	1	0	0	0	1	3	0	1	0	0	13	0	1490.76	18787_00705	18787_00705	61	73	yes	yes	2;3	9.3595e-90	295.83	By MS/MS	By MS/MS	By MS/MS	By MS/MS	By MS/MS	By MS/MS	By MS/MS	By MS/MS
ALDTTHYILTESKQQWIPVYK	AFTSLLTRALDTTHYI	QQWIPVYKSWRLNERH	R	A	L	Y	K	S	1	0	0	1	0	2	1	0	1	2	2	2	0	0	1	1	3	1	2	1	0	21	1	2533.32	18787_00705	18787_00705	61	81	yes	yes	4	4.0627e-46	181.32	By matching	By matching	By matching	By matching	By matching	By matching	By matching	By matching
ALDVCCGTGDWTIALSK	MGVRKGTKALDVCCGT	DWTIALSKAVGPTGEV	K	A	L	S	K	A	2	0	0	2	2	0	0	2	0	1	2	1	0	0	0	1	2	1	0	1	0	17	0	1865.87	18787_00960	18787_00960	53	69	yes	yes	2	5.7528e-23	163.41	By matching	By matching	By matching	By matching	By matching	By matching	By MS/MS	By MS/MS
ALDVIQYNAPLPNILPESEIIENHK	DRPLNIEKALDVIQYN	SEIIENHKCTHIVSND	K	A	L	H	K	C	2	0	3	1	0	1	3	0	1	4	3	1	0	0	3	1	0	0	1	1	0	25	0	2829.49	18787_01894	18787_01894	210	234	yes	yes	3	4.6185e-44	153.82	By MS/MS	By MS/MS	By MS/MS	By MS/MS	By matching	By matching	By matching	By MS/MS
ALDYMYEIAHR	PVGPGPRKALDYMYEI	YMYEIAHRDGFTTHDV	K	A	L	H	R	D	2	1	0	1	0	0	1	0	1	1	1	0	1	0	0	0	0	0	2	0	0	11	0	1380.65	18787_00667	18787_00667	45	55	yes	yes	2;3	4.1065e-11	181.68	By MS/MS	By MS/MS	By matching	By matching	By MS/MS	By matching	By matching	By MS/MS
ALEALSK	ALADKGKKALEALSKK	KALEALSKKSQEEIDH	K	A	L	S	K	K	2	0	0	0	0	0	1	0	0	0	2	1	0	0	0	1	0	0	0	0	0	7	0	730.423	24749_02633	24749_02633	31	37	yes	yes	2	0.11265	87.323	By matching	By matching	By matching	By matching	By matching	By matching	By matching	By matching
ALEDLDHLNQQIHK	NDEAMVDKALEDLDHL	HLNQQIHKSKDASKDT	K	A	L	H	K	S	1	0	1	2	0	2	1	0	2	1	3	1	0	0	0	0	0	0	0	0	0	14	0	1672.85	18787_01169	18787_01169	180	193	yes	yes	3	3.2377e-05	103.76	By matching	By matching	By matching	By matching	By matching	By matching	By matching	By matching
ALEDYGIDYDQIIVR	KRLEKTRKALEDYGID	DYDQIIVRGNAKEELL	K	A	L	V	R	G	1	1	0	3	0	1	1	1	0	3	1	0	0	0	0	0	0	0	2	1	0	15	0	1781.88	18787_00623	18787_00623	70	84	yes	yes	2;3	2.802e-47	235.22	By MS/MS	By MS/MS	By MS/MS	By MS/MS	By MS/MS	By MS/MS	By MS/MS	By MS/MS
ALEEANADLEVK	ASYLDKVRALEEANAD	ANADLEVKIRDWYQRQ	R	A	L	V	K	I	3	0	1	1	0	0	3	0	0	0	2	1	0	0	0	0	0	0	0	1	0	12	0	1300.65	CON__P02533;CON__P08779;CON__P19012;CON__Q6IFX2;CON__P13646-1	CON__P02533	135	146	no	no	2	4.9538e-12	151.74	By matching	By MS/MS	By MS/MS	By MS/MS	By MS/MS	By MS/MS	By MS/MS	By MS/MS
ALEEANAELER	ASYLDNVRALEEANAE	EANAELERKIKGWYEK	R	A	L	E	R	K	3	1	1	0	0	0	4	0	0	0	2	0	0	0	0	0	0	0	0	0	0	11	0	1243.6	CON__Q7Z3Y7;CON__Q148H6	CON__Q7Z3Y7	128	138	no	no	2	0.013677	65.627	By matching	By matching	By matching	By matching	By matching	By matching	By matching	By MS/MS
ALEEANRDLEVK	ATYLDKVRALEEANRD	ANRDLEVKIRDWYQRQ	R	A	L	V	K	I	2	1	1	1	0	0	3	0	0	0	2	1	0	0	0	0	0	0	0	1	0	12	1	1385.72	CON__Q9Z2K1;CON__Q3ZAW8	CON__Q9Z2K1	133	144	yes	no	2;3	0.039621	65.232	By matching	By matching	By matching	By matching	By matching	By matching	By matching	By matching
ALEEANTELEVK	ASYLDKVRALEEANTE	ANTELEVKIRDWYQRQ	R	A	L	V	K	I	2	0	1	0	0	0	4	0	0	0	2	1	0	0	0	0	1	0	0	1	0	12	0	1344.68	CON__Q04695	CON__Q04695	104	115	no	no	2	4.0758e-10	173.19	By matching	By matching	By matching	By MS/MS	By matching	By MS/MS	By matching	By MS/MS
ALEEANTELEVKIRDWYQR	ASYLDKVRALEEANTE	KIRDWYQRQAPGPARD	R	A	L	Q	R	Q	2	2	1	1	0	1	4	0	0	1	2	1	0	0	0	0	1	1	1	1	0	19	2	2362.19	CON__Q04695	CON__Q04695	104	122	yes	yes	4	5.6638e-11	101.05	By matching	By matching	By matching	By matching	By matching	By matching	By matching	By matching
ALEESNYELEGK	ASYLDKVRALEESNYE	SNYELEGKIKEWYEKH	R	A	L	G	K	I	1	0	1	0	0	0	4	1	0	0	2	1	0	0	0	1	0	0	1	0	0	12	0	1380.64	CON__P02535-1;CON__P13645	CON__P13645	166	177	no	no	1;2	1.4654e-07	158.58	By MS/MS	By MS/MS	By MS/MS	By MS/MS	By MS/MS	By MS/MS	By MS/MS	By MS/MS
ALEESNYELEGKIK	ASYLDKVRALEESNYE	YELEGKIKEWYEKHGN	R	A	L	I	K	E	1	0	1	0	0	0	4	1	0	1	2	2	0	0	0	1	0	0	1	0	0	14	1	1621.82	CON__P02535-1;CON__P13645	CON__P13645	166	179	no	no	2	0.0015262	92.939	By matching	By matching	By matching	By matching	By matching	By matching	By matching	By matching
ALEESNYELEGKIKEWYEK	ASYLDKVRALEESNYE	KIKEWYEKHGNSHQGE	R	A	L	E	K	H	1	0	1	0	0	0	6	1	0	1	2	3	0	0	0	1	0	1	2	0	0	19	2	2357.14	CON__P02535-1;CON__P13645	CON__P13645	166	184	no	no	3;4	1.5537e-15	121.44	By matching	By matching	By matching	By matching	By matching	By matching	By MS/MS	By matching
ALEEVIYFASYVVVDPGPTGLEK	LLLDMSPRALEEVIYF	PGPTGLEKKTLLSEAE	R	A	L	E	K	K	2	0	0	1	0	0	3	2	0	1	2	1	0	1	2	1	1	0	2	4	0	23	0	2495.28	18787_02092	18787_02092	124	146	yes	yes	2;3	2.1312e-16	110.75	By matching	By matching	By matching	By matching	By matching	By matching	By matching	By matching
ALEGDAQYEEK	VIAGSALKALEGDAQY	GDAQYEEKILELMEAV	K	A	L	E	K	I	2	0	0	1	0	1	3	1	0	0	1	1	0	0	0	0	0	0	1	0	0	11	0	1251.56	18787_02097	18787_02097	178	188	yes	yes	1;2	1.8551e-32	200.93	By MS/MS	By MS/MS	By MS/MS	By MS/MS	By MS/MS	By MS/MS	By MS/MS	By MS/MS
ALEILGLDK	PEPIIMVKALEILGLD	LEILGLDKSEVAMVGD	K	A	L	D	K	S	1	0	0	1	0	0	1	1	0	1	3	1	0	0	0	0	0	0	0	0	0	9	0	970.57	18787_00235	18787_00235	191	199	yes	yes	2	0.0011322	107.79	By matching	By matching	By matching	By matching	By matching	By matching	By matching	By MS/MS
ALEINQVLK	DIETLKTKALEINQVL	LEINQVLKQLMDAMNL	K	A	L	L	K	Q	1	0	1	0	0	1	1	0	0	1	2	1	0	0	0	0	0	0	0	1	0	9	0	1026.61	18787_01672	18787_01672	152	160	yes	yes	2	0.00072805	119.75	By matching	By MS/MS	By MS/MS	By matching	By MS/MS	By MS/MS	By matching	By matching
ALELVIFNQENK	DEKIKENKALELVIFN	VIFNQENKNVTEEQQL	K	A	L	N	K	N	1	0	2	0	0	1	2	0	0	1	2	1	0	1	0	0	0	0	0	1	0	12	0	1416.76	18787_01609	18787_01609	67	78	yes	yes	2	6.1196e-07	153.74	By matching	By matching	By matching	By matching	By matching	By matching	By matching	By MS/MS
ALEPMGEEYLNVVK	EAKEWMLKALEPMGEE	EEYLNVVKEGLNNRWV	K	A	L	V	K	E	1	0	1	0	0	0	3	1	0	0	2	1	1	0	1	0	0	0	1	2	0	14	0	1590.8	18787_01738	18787_01738	331	344	yes	yes	2	1.1119e-09	152.55	By MS/MS	By MS/MS	By MS/MS	By MS/MS	By MS/MS	By MS/MS	By matching	By MS/MS
ALEPSIVGQEHYEVAR	DPLASTSRALEPSIVG	QEHYEVARDVQSTLQK	R	A	L	A	R	D	2	1	0	0	0	1	3	1	1	1	1	0	0	0	1	1	0	0	1	2	0	16	0	1796.91	18787_01934	18787_01934	350	365	yes	yes	2;3	8.519e-23	183.7	By MS/MS	By MS/MS	By matching	By matching	By matching	By matching	By matching	By matching
ALESIIDNADETTQER	PFTKMGKKALESIIDN	ADETTQERLRSGYEDA	K	A	L	E	R	L	2	1	1	2	0	1	3	0	0	2	1	0	0	0	0	1	2	0	0	0	0	16	0	1803.85	18787_00361	18787_00361	243	258	yes	yes	2;3	6.344e-86	276.64	By MS/MS	By MS/MS	By MS/MS	By MS/MS	By MS/MS	By matching	By MS/MS	By MS/MS
ALESIIDNADETTQERLR	PFTKMGKKALESIIDN	ETTQERLRSGYEDAVD	K	A	L	L	R	S	2	2	1	2	0	1	3	0	0	2	2	0	0	0	0	1	2	0	0	0	0	18	1	2073.03	18787_00361	18787_00361	243	260	yes	yes	2;3	5.0908e-24	161.26	By matching	By matching	By matching	By matching	By matching	By matching	By MS/MS	By matching
ALETARNEKVIGK	NLRDDVNRALETARNE	RNEKVIGKSLEAKVTI	R	A	L	G	K	S	2	1	1	0	0	0	2	1	0	1	1	2	0	0	0	0	1	0	0	1	0	13	2	1427.81	18787_01407	18787_01407	811	823	yes	yes	3	0.0036767	74.133	By matching	By matching	By matching	By matching	By matching	By matching	By MS/MS	By matching
ALETHTYFER	SWSRQNGKALETHTYF	ETHTYFERHLNDTFSA	K	A	L	E	R	H	1	1	0	0	0	0	2	0	1	0	1	0	0	1	0	0	2	0	1	0	0	10	0	1265.6	CON__Q1RMK2	CON__Q1RMK2	411	420	yes	yes	2;3	8.6622e-16	202.56	By MS/MS	By MS/MS	By MS/MS	By MS/MS	By matching	By matching	By MS/MS	By MS/MS
ALETLLGTDSGVK	GMMPHPERALETLLGT	LGTDSGVKLFEAMVKS	R	A	L	V	K	L	1	0	0	1	0	0	1	2	0	0	3	1	0	0	0	1	2	0	0	1	0	13	0	1302.7	18787_01670	18787_01670	197	209	yes	yes	2	1.3611e-19	193	By MS/MS	By MS/MS	By MS/MS	By MS/MS	By MS/MS	By matching	By MS/MS	By MS/MS
ALETLLGTDSGVKLFEAMVK	GMMPHPERALETLLGT	KLFEAMVKSWREQHV_	R	A	L	V	K	S	2	0	0	1	0	0	2	2	0	0	4	2	1	1	0	1	2	0	0	2	0	20	1	2121.14	18787_01670	18787_01670	197	216	yes	yes	3	3.2644e-37	176.11	By matching	By matching	By matching	By matching	By matching	By matching	By matching	By matching
ALEYLKPGASITTTSSVQGYNPSPILHDYAASK	PLFWTVQKALEYLKPG	LHDYAASKAAIISLTK	K	A	L	S	K	A	4	0	1	1	0	1	1	2	1	2	3	2	0	0	3	5	3	0	3	1	0	33	1	3478.76	18787_00792	18787_00792	170	202	yes	yes	4	2.9976e-70	167.61	By matching	By matching	By matching	By matching	By matching	By matching	By matching	By matching
ALEYNQLFMYSQLYVESTQDHQQR	LYYAAGGRALEYNQLF	STQDHQQRLDGFRQVV	R	A	L	Q	R	L	1	1	1	1	0	5	2	0	1	0	3	0	1	1	0	2	1	0	3	1	0	24	0	2990.39	18787_00995;24749_01078;38877_01089	18787_00995	515	538	no	no	3	2.9774e-129	271.66	By matching	By matching	By matching	By matching	By matching	By matching	By matching	By matching
ALFAASFVTHFSGQTPHIHFDIAGPATTNK	NHTNGQGKALFAASFV	AGPATTNKASYNGPKG	K	A	L	N	K	A	5	0	1	1	0	1	0	2	3	2	1	1	0	4	2	2	4	0	0	1	0	30	0	3182.59	18787_00248	18787_00248	438	467	yes	yes	4	1.9503e-16	92.392	By matching	By matching	By matching	By matching	By matching	By matching	By matching	By matching
ALFLQPVFK	________________	LFLQPVFKDRIWGGHA	M	A	L	F	K	D	1	0	0	0	0	1	0	0	0	0	2	1	0	2	1	0	0	0	0	1	0	9	0	1061.63	18787_01165	18787_01165	2	10	yes	yes	2	0.00060679	124.98	By matching	By matching	By matching	By MS/MS	By matching	By matching	By matching	By matching
ALGADAIMLITPYYNK	IQTSIQAKALGADAIM	LITPYYNKTNQRGLVK	K	A	L	N	K	T	3	0	1	1	0	0	0	1	0	2	2	1	1	0	1	0	1	0	2	0	0	16	0	1752.91	18787_01034	18787_01034	96	111	yes	yes	2	1.2642e-07	112.96	By matching	By matching	By matching	By matching	By MS/MS	By matching	By matching	By matching
ALGADIWTETV	TDIVEHLKALGADIWT	ADIWTETV________	K	A	L	T	V	-	2	0	0	1	0	0	1	1	0	1	1	0	0	0	0	0	2	1	0	1	0	11	0	1174.59	18787_01913	18787_01913	409	419	yes	yes	2	0.023057	61.78	By matching	By matching	By MS/MS	By matching	By matching	By matching	By matching	By matching
ALGAEIDESSTTSMK	DQHIKGFKALGAEIDE	ESSTTSMKIEAKELKG	K	A	L	M	K	I	2	0	0	1	0	0	2	1	0	1	1	1	1	0	0	3	2	0	0	0	0	15	0	1538.71	18787_01913	18787_01913	134	148	yes	yes	2	2.4838e-17	171.76	By matching	By matching	By matching	By matching	By matching	By matching	By matching	By matching
ALGAVPMSTLGYEK	GAGSPCGKALGAVPMS	MSTLGYEKINNWAFSE	K	A	L	E	K	I	2	0	0	0	0	0	1	2	0	0	2	1	1	0	1	1	1	0	1	1	0	14	0	1435.74	38951_42_02128	38951_42_02128	204	217	yes	yes	2	0.00063807	88.075	By MS/MS	By MS/MS	By MS/MS	By MS/MS	By MS/MS	By MS/MS	By matching	By matching
ALGDAVESIYDASVNK	QSKEEFDKALGDAVES	IYDASVNKN_______	K	A	L	N	K	N	3	0	1	2	0	0	1	1	0	1	1	1	0	0	0	2	0	0	1	2	0	16	0	1650.81	18787_01127	18787_01127	280	295	yes	yes	2	0.0028634	61.962	By matching	By matching	By matching	By MS/MS	By matching	By matching	By matching	By matching
ALGDAVESIYDASVNKN	QSKEEFDKALGDAVES	YDASVNKN________	K	A	L	K	N	-	3	0	2	2	0	0	1	1	0	1	1	1	0	0	0	2	0	0	1	2	0	17	1	1764.85	18787_01127	18787_01127	280	296	yes	yes	2;3	4.9381e-129	313.32	By MS/MS	By MS/MS	By MS/MS	By MS/MS	By MS/MS	By MS/MS	By matching	By MS/MS
ALGDYEYEEIETR	YDIIDEFRALGDYEYE	EYEEIETRVVQFYTDL	R	A	L	T	R	V	1	1	0	1	0	0	4	1	0	1	1	0	0	0	0	0	1	0	2	0	0	13	0	1586.71	18787_01909	18787_01909	42	54	yes	yes	2	0.033369	51.726	By matching	By matching	By matching	By matching	By matching	By matching	By MS/MS	By matching
ALGFSSDQEIVDLLGDNEYLR	LPLTVLLRALGFSSDQ	LGDNEYLRNTLEKDGT	R	A	L	L	R	N	1	1	1	3	0	1	2	2	0	1	4	0	0	1	0	2	0	0	1	1	0	21	0	2353.14	18787_02091	18787_02091	198	218	yes	yes	2;3	3.412e-100	255.6	By MS/MS	By MS/MS	By matching	By MS/MS	By MS/MS	By MS/MS	By MS/MS	By MS/MS
ALGGALIHPSLEAMQITEIASINNR	SGSTAYNKALGGALIH	EIASINNRVFRTVGSP	K	A	L	N	R	V	4	1	2	0	0	1	2	2	1	4	3	0	1	0	1	2	1	0	0	0	0	25	0	2618.39	18787_01732	18787_01732	167	191	yes	yes	3	2.0248e-78	201.64	By matching	By matching	By matching	By matching	By matching	By matching	By matching	By MS/MS
ALGGGVFPISVVLADK	PDVYILGKALGGGVFP	ISVVLADKEVLDVFTP	K	A	L	D	K	E	2	0	0	1	0	0	0	3	0	1	2	1	0	1	1	1	0	0	0	3	0	16	0	1541.88	18787_00263	18787_00263	256	271	yes	yes	2	1.9976e-09	125.67	By MS/MS	By matching	By MS/MS	By MS/MS	By MS/MS	By MS/MS	By matching	By MS/MS
ALGIDINSIDLETENDETYENFEK	EYGKGVAKALGIDINS	ETYENFEK________	K	A	L	E	K	-	1	0	3	3	0	0	5	1	0	3	2	1	0	1	0	1	2	0	1	0	0	24	0	2771.27	18787_01095	18787_01095	482	505	yes	yes	2;3	9.8747e-148	296.04	By MS/MS	By MS/MS	By MS/MS	By MS/MS	By MS/MS	By MS/MS	By MS/MS	By MS/MS
ALGIFTVSDHILR	NAIHAGKKALGIFTVS	TVSDHILRDEATTPEE	K	A	L	L	R	D	1	1	0	1	0	0	0	1	1	2	2	0	0	1	0	1	1	0	0	1	0	13	0	1440.81	18787_01899	18787_01899	199	211	yes	yes	2;3	5.3453e-59	253.88	By MS/MS	By MS/MS	By MS/MS	By MS/MS	By MS/MS	By MS/MS	By MS/MS	By MS/MS
ALGIFTVSDHILRDEATTPEER	NAIHAGKKALGIFTVS	EATTPEERQNSFTQMM	K	A	L	E	R	Q	2	2	0	2	0	0	3	1	1	2	2	0	0	1	1	1	3	0	0	1	0	22	1	2469.25	18787_01899	18787_01899	199	220	yes	yes	2;3;4	7.9127e-134	284.45	By matching	By MS/MS	By matching	By matching	By MS/MS	By MS/MS	By MS/MS	By MS/MS
ALGLDDYIEVVVGR	AEIMPTFKALGLDDYI	YIEVVVGREDVEQVKP	K	A	L	G	R	E	1	1	0	2	0	0	1	2	0	1	2	0	0	0	0	0	0	0	1	3	0	14	0	1517.81	18787_00800	18787_00800	116	129	yes	yes	2	0.00028412	94.717	By matching	By matching	By matching	By matching	By matching	By matching	By matching	By matching
ALGLITEENGITSPSAIVGLEK	TFVPYVEKALGLITEE	SAIVGLEKGIPTVVGV	K	A	L	E	K	G	2	0	1	0	0	0	3	3	0	3	3	1	0	0	1	2	2	0	0	1	0	22	0	2211.2	18787_00615	18787_00615	526	547	yes	yes	2;3	1.6983e-117	282.17	By MS/MS	By MS/MS	By MS/MS	By MS/MS	By MS/MS	By MS/MS	By MS/MS	By MS/MS
ALGNHIYNQFINSK	RENEVIKKALGNHIYN	YNQFINSKSIEWDYYR	K	A	L	S	K	S	1	0	3	0	0	1	0	1	1	2	1	1	0	1	0	1	0	0	1	0	0	14	0	1617.83	18787_01291	18787_01291	410	423	yes	yes	2;3	2.5021e-176	348.24	By MS/MS	By MS/MS	By MS/MS	By MS/MS	By MS/MS	By MS/MS	By MS/MS	By MS/MS
ALGNPEMSNK	KARAQVVKALGNPEMS	GNPEMSNKNAQASKSN	K	A	L	N	K	N	1	0	2	0	0	0	1	1	0	0	1	1	1	0	1	1	0	0	0	0	0	10	0	1059.5	18787_02074	18787_02074	141	150	yes	yes	2	7.3933e-05	145.23	By MS/MS	By matching	By matching	By matching	By MS/MS	By matching	By matching	By matching
ALGYGIHGEQVDGNDPLAMYK	AAEKLSDRALGYGIHG	NDPLAMYKAMKEARDR	R	A	L	Y	K	A	2	0	1	2	0	1	1	4	1	1	2	1	1	0	1	0	0	0	2	1	0	21	0	2247.06	18787_00450	18787_00450	201	221	yes	yes	3	3.4608e-23	117.38	By matching	By matching	By matching	By matching	By matching	By matching	By matching	By MS/MS
ALHEEVPGVIEVEQVF	TLKAGIERALHEEVPG	VIEVEQVF________	R	A	L	V	F	-	1	0	0	0	0	1	4	1	1	1	1	0	0	1	1	0	0	0	0	4	0	16	0	1793.92	18787_00242	18787_00242	65	80	yes	yes	2	2.8308e-05	91.076	By MS/MS	By MS/MS	By MS/MS	By matching	By MS/MS	By MS/MS	By MS/MS	By matching
ALIALLEK	IETGSQMKALIALLEK	ALIALLEKLDCSIIGL	K	A	L	E	K	L	2	0	0	0	0	0	1	0	0	1	3	1	0	0	0	0	0	0	0	0	0	8	0	869.559	38951_42_02678	38951_42_02678	133	140	yes	yes	2	0.052853	71.379	By matching	By matching	By MS/MS	By matching	By matching	By matching	By matching	By matching
ALIAQTADATTEEK	TAKANEQKALIAQTAD	ADATTEEKEQANQQVE	K	A	L	E	K	E	4	0	0	1	0	1	2	0	0	1	1	1	0	0	0	0	3	0	0	0	0	14	0	1460.74	18787_01882	18787_01882	1473	1486	yes	yes	2	7.3413e-13	167.03	By matching	By matching	By matching	By matching	By matching	By matching	By matching	By MS/MS
ALIEELVEK	QIVVSGHKALIEELVE	LIEELVEKGKSLGAKR	K	A	L	E	K	G	1	0	0	0	0	0	3	0	0	1	2	1	0	0	0	0	0	0	0	1	0	9	0	1042.59	18787_01371	18787_01371	172	180	yes	yes	2	0.0018231	96.342	By matching	By matching	By matching	By matching	By matching	By matching	By matching	By MS/MS
ALIESIHLNIK	QSPFLYMKALIESIHL	ESIHLNIKHDFNQQDL	K	A	L	I	K	H	1	0	1	0	0	0	1	0	1	3	2	1	0	0	0	1	0	0	0	0	0	11	0	1249.74	18787_00117	18787_00117	76	86	yes	yes	2;3	1.3264e-08	174.77	By matching	By matching	By matching	By matching	By matching	By matching	By matching	By MS/MS
ALIEVLQSK	NQDDKKIKALIEVLQS	LIEVLQSKDIQDFINE	K	A	L	S	K	D	1	0	0	0	0	1	1	0	0	1	2	1	0	0	0	1	0	0	0	1	0	9	0	999.596	18787_00217	18787_00217	247	255	yes	yes	2	5.0267e-07	166.09	By MS/MS	By MS/MS	By MS/MS	By MS/MS	By MS/MS	By MS/MS	By matching	By matching
ALIGFAGR	DINLSEPKALIGFAGR	ALIGFAGRRVIEQTIN	K	A	L	G	R	R	2	1	0	0	0	0	0	2	0	1	1	0	0	1	0	0	0	0	0	0	0	8	0	803.465	18787_00618	18787_00618	226	233	yes	yes	2	0.0016157	107.32	By matching	By matching	By matching	By matching	By matching	By matching	By matching	By MS/MS
ALIKYLEDVSDEDIINYEIK	SAHGNSIRALIKYLED	DIINYEIKTGAPLVYE	R	A	L	I	K	T	1	0	1	3	0	0	3	0	0	4	2	2	0	0	0	1	0	0	2	1	0	20	1	2382.22	18787_00705	18787_00705	188	207	yes	yes	3	3.9957e-45	203.26	By matching	By matching	By matching	By matching	By matching	By matching	By matching	By matching
ALILHADHELNASAFTAR	IEVEAFNKALILHADH	NASAFTARCAVSSLSD	K	A	L	A	R	C	5	1	1	1	0	0	1	0	2	1	3	0	0	1	0	1	1	0	0	0	0	18	0	1949.01	18787_00613	18787_00613	177	194	yes	yes	2;3;4	2.67e-67	241.64	By MS/MS	By MS/MS	By MS/MS	By MS/MS	By MS/MS	By matching	By matching	By MS/MS
ALIWQQFDYNNSR	SVGLPNSRALIWQQFD	QFDYNNSRERDTRPLV	R	A	L	S	R	E	1	1	2	1	0	2	0	0	0	1	1	0	0	1	0	1	0	1	1	0	0	13	0	1653.79	18787_01532	18787_01532	187	199	yes	yes	2	3.0151e-08	158.42	By matching	By MS/MS	By matching	By matching	By MS/MS	By matching	By matching	By matching
ALIYYNK	PPVGKQIRALIYYNKV	RALIYYNKVVASNMSN	R	A	L	N	K	V	1	0	1	0	0	0	0	0	0	1	1	1	0	0	0	0	0	0	2	0	0	7	0	883.48	18787_00995;24749_01078	18787_00995	887	893	yes	no	2	0.0076406	111.69	By matching	By matching	By matching	By matching	By matching	By matching	By matching	By matching
ALKAESEVQHDDA	AIVRDEIKALKAESEV	SEVQHDDA________	K	A	L	D	A	-	3	0	0	2	0	1	2	0	1	0	1	1	0	0	0	1	0	0	0	1	0	13	1	1411.66	18787_02072	18787_02072	176	188	yes	yes	3	4.491e-06	126.71	By matching	By matching	By matching	By matching	By matching	By matching	By matching	By matching
ALKDVEKELGQDIPLVINGEK	ENVDMFKKALKDVEKE	PLVINGEKIFKDDKIK	K	A	L	E	K	I	1	0	1	2	0	1	3	2	0	2	3	3	0	0	1	0	0	0	0	2	0	21	2	2307.27	18787_00353	18787_00353	25	45	yes	yes	3	0.023532	35.246	By matching	By matching	By matching	By matching	By matching	By matching	By matching	By matching
ALKETLSNIEVQVSAK	QQEIEDAKALKETLSN	IEVQVSAKTGEGGKLF	K	A	L	A	K	T	2	0	1	0	0	1	2	0	0	1	2	2	0	0	0	2	1	0	0	2	0	16	1	1728.96	18787_01251	18787_01251	67	82	yes	yes	2;3	1.6448e-101	289.1	By matching	By matching	By matching	By matching	By matching	By matching	By MS/MS	By MS/MS
ALKPGEALVQTEYCGVCHTDLHVK	SIEDKKIRALKPGEAL	CHTDLHVKNADFGDVT	R	A	L	V	K	N	2	0	0	1	2	1	2	2	2	0	3	2	0	0	1	0	2	0	1	3	0	24	1	2724.34	18787_00008	18787_00008	21	44	yes	yes	4	1.1844e-49	164.19	By matching	By matching	By matching	By matching	By matching	By matching	By matching	By matching
ALLEADPEYR	AIRHGIARALLEADPE	LEADPEYRGSLKRAGL	R	A	L	Y	R	G	2	1	0	1	0	0	2	0	0	0	2	0	0	0	1	0	0	0	1	0	0	10	0	1175.58	18787_00901	18787_00901	88	97	yes	yes	2	2.5205e-15	171.85	By MS/MS	By MS/MS	By MS/MS	By MS/MS	By MS/MS	By MS/MS	By MS/MS	By MS/MS
ALLEADPEYRGSLK	AIRHGIARALLEADPE	PEYRGSLKRAGLLTRD	R	A	L	L	K	R	2	1	0	1	0	0	2	1	0	0	3	1	0	0	1	1	0	0	1	0	0	14	1	1560.81	18787_00901	18787_00901	88	101	yes	yes	2;3	3.1321e-06	113.76	By matching	By matching	By matching	By matching	By matching	By matching	By MS/MS	By matching
ALLEADPEYRGSLKR	AIRHGIARALLEADPE	EYRGSLKRAGLLTRDP	R	A	L	K	R	A	2	2	0	1	0	0	2	1	0	0	3	1	0	0	1	1	0	0	1	0	0	15	2	1716.92	18787_00901	18787_00901	88	102	yes	yes	3	0.00010634	89.624	By matching	By matching	By matching	By matching	By matching	By matching	By MS/MS	By MS/MS
ALLEEFQSNHIEQLK	VVAFEIAKALLEEFQS	SNHIEQLKQQIIERRQ	K	A	L	L	K	Q	1	0	1	0	0	2	3	0	1	1	3	1	0	1	0	1	0	0	0	0	0	15	0	1797.93	18787_00964	18787_00964	361	375	yes	yes	3	0.00047033	71.08	By matching	By matching	By matching	By matching	By matching	By matching	By matching	By matching
ALLGLVIPLVTK	SWIETYSKALLGLVIP	LVIPLVTKYGIALEAH	K	A	L	T	K	Y	1	0	0	0	0	0	0	1	0	1	4	1	0	0	1	0	1	0	0	2	0	12	0	1235.82	18787_00930	18787_00930	477	488	yes	yes	2	0.00096936	84.605	By MS/MS	By MS/MS	By matching	By MS/MS	By MS/MS	By matching	By matching	By matching
ALLIEAIDSGAALEK	AETLEEARALLIEAID	DSGAALEKFKTFIKNQ	R	A	L	E	K	F	4	0	0	1	0	0	2	1	0	2	3	1	0	0	0	1	0	0	0	0	0	15	0	1512.84	18787_01901	18787_01901	294	308	yes	yes	2	2.4918e-13	145.86	By matching	By matching	By MS/MS	By matching	By MS/MS	By matching	By matching	By MS/MS
ALLIEAIDSGAALEKFK	AETLEEARALLIEAID	GAALEKFKTFIKNQGG	R	A	L	F	K	T	4	0	0	1	0	0	2	1	0	2	3	2	0	1	0	1	0	0	0	0	0	17	1	1788	18787_01901	18787_01901	294	310	yes	yes	3	5.7914e-07	77.506	By matching	By matching	By matching	By matching	By matching	By matching	By matching	By matching
ALLNNDSDKVSNDPK	IVAIFVTRALLNNDSD	DKVSNDPKVSQNYKKQ	R	A	L	P	K	V	1	0	3	3	0	0	0	0	0	0	2	2	0	0	1	2	0	0	0	1	0	15	1	1628.8	18787_02191	18787_02191	89	103	yes	yes	2;3	0.00031283	75.018	By matching	By MS/MS	By matching	By matching	By MS/MS	By MS/MS	By matching	By matching
ALLNNMVQGVSQGYVK	RTNHGTTRALLNNMVQ	GVSQGYVKVLELVGVG	R	A	L	V	K	V	1	0	2	0	0	2	0	2	0	0	2	1	1	0	0	1	0	0	1	3	0	16	0	1719.9	18787_00883	18787_00883	70	85	yes	yes	2;3	1.9207e-71	256.8	By MS/MS	By MS/MS	By MS/MS	By MS/MS	By MS/MS	By MS/MS	By MS/MS	By MS/MS
ALLYDER	LDLGNKVKALLYDERG	KALLYDERGVTPEKIR	K	A	L	E	R	G	1	1	0	1	0	0	1	0	0	0	2	0	0	0	0	0	0	0	1	0	0	7	0	878.45	18787_00287	18787_00287	84	90	yes	yes	2	4.1848e-16	173.85	By MS/MS	By MS/MS	By MS/MS	By MS/MS	By MS/MS	By MS/MS	By MS/MS	By MS/MS
ALLYDERGVTPEK	LDLGNKVKALLYDERG	ERGVTPEKIRNAKSAV	K	A	L	E	K	I	1	1	0	1	0	0	2	1	0	0	2	1	0	0	1	0	1	0	1	1	0	13	1	1489.78	18787_00287	18787_00287	84	96	yes	yes	2;3	3.2982e-35	223.39	By MS/MS	By MS/MS	By MS/MS	By MS/MS	By MS/MS	By MS/MS	By MS/MS	By MS/MS
ALLYDERGVTPEKIR	LDLGNKVKALLYDERG	GVTPEKIRNAKSAVYT	K	A	L	I	R	N	1	2	0	1	0	0	2	1	0	1	2	1	0	0	1	0	1	0	1	1	0	15	2	1758.96	18787_00287	18787_00287	84	98	yes	yes	2;3;4	7.7185e-12	138.19	By matching	By matching	By matching	By MS/MS	By matching	By matching	By MS/MS	By MS/MS
ALMGANMQR	LENDDSNRALMGANMQ	LMGANMQRQAVPLMNP	R	A	L	Q	R	Q	2	1	1	0	0	1	0	1	0	0	1	0	2	0	0	0	0	0	0	0	0	9	0	990.474	18787_02091	18787_02091	636	644	yes	yes	2	0.001708	77.072	By matching	By matching	By matching	By MS/MS	By matching	By matching	By matching	By matching
ALMLGVTVGGDGNR	YDKDSGKKALMLGVTV	TVGGDGNRTHRIFMIG	K	A	L	N	R	T	1	1	1	1	0	0	0	4	0	0	2	0	1	0	0	0	1	0	0	2	0	14	0	1358.7	24749_00674	24749_00674	399	412	yes	yes	2	0.054407	47.774	By matching	By matching	By matching	By matching	By matching	By matching	By matching	By matching
ALMNDETR	KILQRLSKALMNDETR	ALMNDETRQSLINANS	K	A	L	T	R	Q	1	1	1	1	0	0	1	0	0	0	1	0	1	0	0	0	1	0	0	0	0	8	0	948.433	18787_01164	18787_01164	624	631	yes	yes	2	0.0028014	101.54	By matching	By matching	By matching	By matching	By matching	By matching	By matching	By matching
ALMNYMITK	NEGAQLERALMNYMIT	LMNYMITKHTTQHGYT	R	A	L	T	K	H	1	0	1	0	0	0	0	0	0	1	1	1	2	0	0	0	1	0	1	0	0	9	0	1083.55	18787_01245	18787_01245	176	184	yes	yes	1;2	3.9345e-05	148.52	By MS/MS	By MS/MS	By MS/MS	By matching	By MS/MS	By MS/MS	By matching	By matching
ALNDDANIYNTSSIVDFHHDDIYQQVAGMADDLQVR				A	L	V	R		4	1	3	7	0	3	0	1	2	3	2	0	1	1	0	2	1	0	2	3	0	36	0	4062.87		REV__18787_00995			yes	no	4	0.17936	0.0052461	By matching	By matching	By matching	By matching	By matching	By matching	By matching	By matching
ALNDETLQIELEKPVPYINQLLALNTFAPQNEK	PVEQLGIKALNDETLQ	TFAPQNEKVAKKYGKN	K	A	L	E	K	V	3	0	4	1	0	3	4	0	0	2	6	2	0	1	3	0	2	0	1	1	0	33	1	3765.98	18787_00296	18787_00296	158	190	yes	yes	3	2.568e-45	141.17	By matching	By matching	By matching	By matching	By matching	By matching	By matching	By MS/MS
ALNDGDIDMNAFQHFAFLDQYKK	SDYNLPNKALNDGDID	AFLDQYKKAHKGTKIS	K	A	L	K	K	A	3	0	2	4	0	2	0	1	1	1	2	2	1	3	0	0	0	0	1	0	0	23	1	2700.26	18787_02309	18787_02309	66	88	yes	yes	4	3.3491e-07	61.437	By matching	By MS/MS	By matching	By matching	By matching	By matching	By matching	By matching
ALNEAQEVTK	QRILDKQRALNEAQEV	NEAQEVTKSLPIKDNI	R	A	L	T	K	S	2	0	1	0	0	1	2	0	0	0	1	1	0	0	0	0	1	0	0	1	0	10	0	1101.57	18787_00562	18787_00562	570	579	yes	yes	2	0.009038	74.094	By matching	By matching	By matching	By matching	By matching	By matching	By matching	By matching
ALNEASEFFIK	AMQAKSDKALNEASEF	EASEFFIKALKKEFES	K	A	L	I	K	A	2	0	1	0	0	0	2	0	0	1	1	1	0	2	0	1	0	0	0	0	0	11	0	1267.64	24749_00664	24749_00664	31	41	yes	yes	2	0.0013455	92.866	By matching	By matching	By matching	By matching	By matching	By matching	By MS/MS	By MS/MS
ALNEINQFYQK	VDDKHYQKALNEINQF	EINQFYQKFPQYLQYL	K	A	L	Q	K	F	1	0	2	0	0	2	1	0	0	1	1	1	0	1	0	0	0	0	1	0	0	11	0	1366.69	CON__P02663	CON__P02663	81	91	yes	yes	2	1.9085e-32	231.52	By MS/MS	By MS/MS	By MS/MS	By MS/MS	By MS/MS	By MS/MS	By MS/MS	By MS/MS
ALNQLGQK	QAKYDDEKALNQLGQK	ALNQLGQKCDVITYEF	K	A	L	Q	K	C	1	0	1	0	0	2	0	1	0	0	2	1	0	0	0	0	0	0	0	0	0	8	0	870.492	18787_01673	18787_01673	63	70	yes	yes	2	0.0010613	136.11	By matching	By matching	By matching	By matching	By matching	By matching	By matching	By matching
ALNQNDKELYILGVSDR	GLFVGTLKALNQNDKE	YILGVSDRIGRLFEIT	K	A	L	D	R	I	1	1	2	2	0	1	1	1	0	1	3	1	0	0	0	1	0	0	1	1	0	17	1	1947.01	18787_01969	18787_01969	69	85	yes	yes	2;3	9.2191e-170	332.52	By MS/MS	By MS/MS	By MS/MS	By MS/MS	By matching	By matching	By MS/MS	By MS/MS
ALNQYKDQQITILTNSK	NVSSFLSKALNQYKDQ	ITILTNSKGYYVVTQN	K	A	L	S	K	G	1	0	2	1	0	3	0	0	0	2	2	2	0	0	0	1	2	0	1	0	0	17	1	1977.05	18787_02199	18787_02199	139	155	yes	yes	2;3	0	497.25	By MS/MS	By MS/MS	By MS/MS	By MS/MS	By MS/MS	By MS/MS	By MS/MS	By MS/MS
ALNQYKDQQITILTNSKGYYVVTQNHK	NVSSFLSKALNQYKDQ	YVVTQNHKAKLVLKTP	K	A	L	H	K	A	1	0	3	1	0	4	0	1	1	2	2	3	0	0	0	1	3	0	3	2	0	27	2	3166.64	18787_02199	18787_02199	139	165	yes	yes	3;4;5	0	403.68	By matching	By matching	By matching	By matching	By matching	By matching	By MS/MS	By MS/MS
ALNSDRQKADLNMFFPFVITGNLIGK	YTGEATHKALNSDRQK	ITGNLIGKATEKEWRE	K	A	L	G	K	A	2	1	3	2	0	1	0	2	0	2	3	2	1	3	1	1	1	0	0	1	0	26	2	2908.53	18787_01195	18787_01195	566	591	yes	yes	3;4	4.8241e-100	236.77	By matching	By matching	By matching	By matching	By matching	By matching	By MS/MS	By matching
ALNSTIANVDEDIEK	ELMMNYFKALNSTIAN	NVDEDIEKLSYQPQNK	K	A	L	E	K	L	2	0	2	2	0	0	2	0	0	2	1	1	0	0	0	1	1	0	0	1	0	15	0	1630.81	18787_01989	18787_01989	148	162	yes	yes	2	9.5347e-17	161.09	By MS/MS	By MS/MS	By MS/MS	By MS/MS	By MS/MS	By matching	By matching	By matching
ALNSTIANVDEDIEKLSYQPQNK	ELMMNYFKALNSTIAN	LSYQPQNKINVVDVPT	K	A	L	N	K	I	2	0	3	2	0	2	2	0	0	2	2	2	0	0	1	2	1	0	1	1	0	23	1	2589.29	18787_01989	18787_01989	148	170	yes	yes	3	3.2e-23	128.88	By matching	By matching	By matching	By MS/MS	By matching	By matching	By matching	By matching
ALNVNEAWLMGFDISK	DKVFELAKALNVNEAW	LMGFDISKNRKIENND	K	A	L	S	K	N	2	0	2	1	0	0	1	1	0	1	2	1	1	1	0	1	0	1	0	1	0	16	0	1806.9	38883_02129	38883_02129	54	69	no	no	2	1.0062e-05	96.143	By matching	By matching	By matching	By matching	By matching	By matching	By matching	By matching
ALPAFNR	KKVVEKEKALPAFNRD	KALPAFNRDDDSKNSS	K	A	L	N	R	D	2	1	1	0	0	0	0	0	0	0	1	0	0	1	1	0	0	0	0	0	0	7	0	787.434	18787_01609	18787_01609	298	304	yes	yes	2	0.021785	77.748	By matching	By matching	By matching	By matching	By matching	By matching	By matching	By matching
ALPAGYAAR	GFYENIPRALPAGYAA	LPAGYAARIDTTSFPT	R	A	L	A	R	I	4	1	0	0	0	0	0	1	0	0	1	0	0	0	1	0	0	0	1	0	0	9	0	888.482	18787_01667	18787_01667	256	264	yes	yes	2	0.0055461	80.684	By matching	By MS/MS	By MS/MS	By MS/MS	By matching	By matching	By matching	By MS/MS
ALPAVFGGK	EIHMWDYKALPAVFGG	LPAVFGGKNVEIHDVE	K	A	L	G	K	N	2	0	0	0	0	0	0	2	0	0	1	1	0	1	1	0	0	0	0	1	0	9	0	858.496	18787_01546	18787_01546	483	491	yes	yes	2	0.016384	68.224	By matching	By matching	By matching	By matching	By matching	By matching	By matching	By MS/MS
ALPEQYVFIVEELLYK	YTRSKLRRALPEQYVF	IVEELLYKNNEFKNKK	R	A	L	Y	K	N	1	0	0	0	0	1	3	0	0	1	3	1	0	1	1	0	0	0	2	2	0	16	0	1953.05	18787_00396	18787_00396	143	158	yes	yes	2;3	5.0862e-05	81.346	By matching	By matching	By matching	By matching	By matching	By matching	By matching	By MS/MS
ALPLAQGVK	GVHSIHGRALPLAQGV	LPLAQGVKMANKDLTV	R	A	L	V	K	M	2	0	0	0	0	1	0	1	0	0	2	1	0	0	1	0	0	0	0	1	0	9	0	895.549	18787_01309	18787_01309	70	78	yes	yes	2	0.011098	74.301	By MS/MS	By MS/MS	By matching	By MS/MS	By MS/MS	By matching	By matching	By matching
ALPMHIR	EKFDKALKALPMHIRL	KALPMHIRLSFNPTQL	K	A	L	I	R	L	1	1	0	0	0	0	0	0	1	1	1	0	1	0	1	0	0	0	0	0	0	7	0	836.469	CON__P02754	CON__P02754	142	148	yes	yes	2	0.04752	79.454	By matching	By matching	By matching	By matching	By matching	By matching	By matching	By matching
ALPMNTGAEAVETALK	CKLAGKDKALPMNTGA	EAVETALKAARRWAYD	K	A	L	L	K	A	4	0	1	0	0	0	2	1	0	0	2	1	1	0	1	0	2	0	0	1	0	16	0	1614.83	18787_00263	18787_00263	100	115	yes	yes	2;3	1.4039e-17	166.92	By MS/MS	By MS/MS	By MS/MS	By MS/MS	By MS/MS	By MS/MS	By MS/MS	By MS/MS
ALPNELLSLIDIIVPNETEAELLSGIK	VLNPAPAKALPNELLS	AELLSGIKVTNEQSMK	K	A	L	I	K	V	2	0	2	1	0	0	4	1	0	4	6	1	0	0	2	2	1	0	0	1	0	27	0	2903.61	18787_01471	18787_01471	171	197	yes	yes	3	5.8141e-05	50.505	By matching	By matching	By matching	By matching	By matching	By matching	By matching	By matching
ALPQLSAGSNMQDYNMK	AQYTELEKALPQLSAG	NMQDYNMKLYDATQNI	K	A	L	M	K	L	2	0	2	1	0	2	0	1	0	0	2	1	2	0	1	2	0	0	1	0	0	17	0	1866.86	27969_00289	27969_00289	68	84	yes	yes	2;3	1.951e-54	223.34	By MS/MS	By MS/MS	By MS/MS	By MS/MS	By MS/MS	By MS/MS	By matching	By matching
ALPSGDYILK	ANGIANIKALPSGDYI	PSGDYILKEIEAPAPY	K	A	L	L	K	E	1	0	0	1	0	0	0	1	0	1	2	1	0	0	1	1	0	0	1	0	0	10	0	1075.59	18787_01212	18787_01212	382	391	yes	yes	2	0.0071861	77.662	By matching	By matching	By MS/MS	By MS/MS	By matching	By MS/MS	By matching	By MS/MS
ALPWESIIDKEGNFPVQGR	DELFEQTKALPWESII	GNFPVQGRSVKSTLHS	K	A	L	G	R	S	1	1	1	1	0	1	2	2	0	2	1	1	0	1	2	1	0	1	0	1	0	19	1	2155.11	18787_00986	18787_00986	77	95	yes	yes	3	1.0103e-15	120.9	By matching	By MS/MS	By matching	By matching	By matching	By matching	By matching	By matching
ALQAWDIDHLYGIPGDSIDAVVDSLR	KANEALVKALQAWDID	DAVVDSLRTVRDQFKF	K	A	L	L	R	T	3	1	0	5	0	1	0	2	1	3	3	0	0	0	1	2	0	1	1	2	0	26	0	2838.42	18787_00368	18787_00368	13	38	yes	yes	3	0.00020092	48.18	By matching	By matching	By matching	By MS/MS	By matching	By matching	By matching	By matching
ALQDIFR	MSTKTYTKALQDIFRE	KALQDIFREINGEDEE	K	A	L	F	R	E	1	1	0	1	0	1	0	0	0	1	1	0	0	1	0	0	0	0	0	0	0	7	0	861.471	24749_00668	24749_00668	85	91	yes	yes	2	0.00081851	158.08	By MS/MS	By MS/MS	By MS/MS	By MS/MS	By MS/MS	By MS/MS	By MS/MS	By MS/MS
ALQHAIQKPVNDK	ADVEKQTKALQHAIQK	IQKPVNDKSYTGWTSD	K	A	L	D	K	S	2	0	1	1	0	2	0	0	1	1	1	2	0	0	1	0	0	0	0	1	0	13	1	1460.81	18787_01149	18787_01149	417	429	yes	yes	2;3;4	1.8893e-26	195.71	By MS/MS	By matching	By matching	By matching	By matching	By matching	By matching	By matching
ALQIEGDDETFK	PAIDNIERALQIEGDD	EGDDETFKSLQKGVQM	R	A	L	F	K	S	1	0	0	2	0	1	2	1	0	1	1	1	0	1	0	0	1	0	0	0	0	12	0	1364.65	18787_00512	18787_00512	120	131	yes	yes	2	1.9523e-05	136.7	By MS/MS	By MS/MS	By MS/MS	By MS/MS	By MS/MS	By matching	By matching	By matching
ALQNIDQAIANNDVK	QLANNEKRALQNIDQA	AIANNDVKRVESNGIA	R	A	L	V	K	R	3	0	3	2	0	2	0	0	0	2	1	1	0	0	0	0	0	0	0	1	0	15	0	1625.84	38883_00153;18787_00672;38876_01694	38883_00153	1305	1319	no	no	2	1.0751e-28	191.52	By matching	By matching	By matching	By matching	By matching	By matching	By matching	By matching
ALQNIDQAIANNDVKR	QLANNEKRALQNIDQA	IANNDVKRVESNGIAT	R	A	L	K	R	V	3	1	3	2	0	2	0	0	0	2	1	1	0	0	0	0	0	0	0	1	0	16	1	1781.94	38883_00153;18787_00672;38876_01694	38883_00153	1305	1320	no	no	3	0.00019366	61.265	By matching	By matching	By matching	By matching	By matching	By matching	By matching	By matching
ALQQQGLTADK	GGKDKFEKALQQQGLT	QQGLTADKYKENLRTA	K	A	L	D	K	Y	2	0	0	1	0	3	0	1	0	0	2	1	0	0	0	0	1	0	0	0	0	11	0	1171.62	18787_02353	18787_02353	101	111	yes	yes	2	1.3131e-07	168.02	By MS/MS	By MS/MS	By MS/MS	By MS/MS	By MS/MS	By MS/MS	By matching	By MS/MS
ALQQQGLTADKYK	GGKDKFEKALQQQGLT	GLTADKYKENLRTAAY	K	A	L	Y	K	E	2	0	0	1	0	3	0	1	0	0	2	2	0	0	0	0	1	0	1	0	0	13	1	1462.78	18787_02353	18787_02353	101	113	yes	yes	2;3	3.4346e-35	222.81	By MS/MS	By MS/MS	By MS/MS	By MS/MS	By MS/MS	By MS/MS	By matching	By MS/MS
ALQQQGLTADKYKENLR	GGKDKFEKALQQQGLT	DKYKENLRTAAYHKEL	K	A	L	L	R	T	2	1	1	1	0	3	1	1	0	0	3	2	0	0	0	0	1	0	1	0	0	17	2	1975.05	18787_02353	18787_02353	101	117	yes	yes	2;3;4	4.4361e-23	165.45	By MS/MS	By MS/MS	By matching	By MS/MS	By MS/MS	By matching	By MS/MS	By matching
ALQSAGLEVTAIR	PGRESAIRALQSAGLE	GLEVTAIRDVTPVPHN	R	A	L	I	R	D	3	1	0	0	0	1	1	1	0	1	2	0	0	0	0	1	1	0	0	1	0	13	0	1327.75	18787_00893	18787_00893	99	111	yes	yes	2	4.7147e-14	177.21	By matching	By matching	By matching	By matching	By matching	By MS/MS	By MS/MS	By MS/MS
ALQSDLTSAK	TAYNNSIRALQSDLTS	QSDLTSAKNSANAIIQ	R	A	L	A	K	N	2	0	0	1	0	1	0	0	0	0	2	1	0	0	0	2	1	0	0	0	0	10	0	1032.55	18787_00995;24749_01078;38877_01089	18787_00995	2720	2729	no	no	2	0.0017464	99.568	By matching	By matching	By matching	By matching	By matching	By matching	By matching	By matching
ALSAENAELR	KQLIKKNKALSAENAE	SAENAELRSQMLSSNN	K	A	L	L	R	S	3	1	1	0	0	0	2	0	0	0	2	0	0	0	0	1	0	0	0	0	0	10	0	1072.55	18787_01104	18787_01104	45	54	yes	yes	2	0.006645	95.483	By matching	By matching	By matching	By matching	By matching	By matching	By matching	By matching
ALSDPEFNEQYK	DMTDFGHRALSDPEFN	PEFNEQYKEQMKQFKQ	R	A	L	Y	K	E	1	0	1	1	0	1	2	0	0	0	1	1	0	1	1	1	0	0	1	0	0	12	0	1439.66	18787_01001	18787_01001	111	122	yes	yes	2	7.8158e-07	151.98	By matching	By matching	By matching	By matching	By MS/MS	By matching	By matching	By matching
ALSDPEFNEQYKEQMK	DMTDFGHRALSDPEFN	EQYKEQMKQFKQRILE	R	A	L	M	K	Q	1	0	1	1	0	2	3	0	0	0	1	2	1	1	1	1	0	0	1	0	0	16	1	1955.89	18787_01001	18787_01001	111	126	yes	yes	2;3	9.3711e-18	165.34	By MS/MS	By MS/MS	By MS/MS	By MS/MS	By matching	By matching	By matching	By MS/MS
ALSDVDIAVINNGVATK	VDAQQTARALSDVDIA	INNGVATKAGKDPKND	R	A	L	T	K	A	3	0	2	2	0	0	0	1	0	2	1	1	0	0	0	1	1	0	0	3	0	17	0	1698.92	18787_02309	18787_02309	182	198	yes	yes	2	2.0577e-54	222.57	By MS/MS	By MS/MS	By MS/MS	By MS/MS	By MS/MS	By MS/MS	By matching	By matching
ALSEFVVLGIDTTIPFHIK	EAIMAGIRALSEFVVL	TTIPFHIKLLNNDIFR	R	A	L	I	K	L	1	0	0	1	0	0	1	1	1	3	2	1	0	2	1	1	2	0	0	2	0	19	0	2099.17	18787_00459	18787_00459	406	424	yes	yes	3	2.2523e-08	96.143	By matching	By matching	By matching	By matching	By matching	By matching	By matching	By matching
ALSELDIYPK	KNYQVILKALSELDIY	SELDIYPKYIETRKSS	K	A	L	P	K	Y	1	0	0	1	0	0	1	0	0	1	2	1	0	0	1	1	0	0	1	0	0	10	0	1147.61	18787_01762	18787_01762	259	268	yes	yes	2	0.0035222	84.687	By matching	By matching	By matching	By matching	By matching	By matching	By matching	By matching
ALSIDTIEK	QLAVDTLRALSIDTIE	LSIDTIEKANSGHPGL	R	A	L	E	K	A	1	0	0	1	0	0	1	0	0	2	1	1	0	0	0	1	1	0	0	0	0	9	0	988.544	18787_01086	18787_01086	15	23	yes	yes	1;2	0.0006328	123.86	By MS/MS	By MS/MS	By MS/MS	By MS/MS	By MS/MS	By MS/MS	By MS/MS	By MS/MS
ALSIDTIEKANSGHPGLPMGAAPMAYTLWTR	QLAVDTLRALSIDTIE	MAYTLWTRHLNFNPQS	R	A	L	T	R	H	5	1	1	1	0	0	1	3	1	2	3	1	2	0	3	2	3	1	1	0	0	31	1	3268.64	18787_01086	18787_01086	15	45	yes	yes	4	0.0035107	40.43	By matching	By matching	By matching	By matching	By matching	By matching	By MS/MS	By matching
ALSLDDTNGFVK	FPYAANGRALSLDDTN	DDTNGFVKLITLKEDD	R	A	L	V	K	L	1	0	1	2	0	0	0	1	0	0	2	1	0	1	0	1	1	0	0	1	0	12	0	1278.65	18787_01643	18787_01643	388	399	yes	yes	1;2	9.2809e-14	185.99	By MS/MS	By MS/MS	By MS/MS	By MS/MS	By MS/MS	By MS/MS	By MS/MS	By MS/MS
ALSMWMTLK	DVDEEEVKALSMWMTL	LSMWMTLKCGIVNLPY	K	A	L	L	K	C	1	0	0	0	0	0	0	0	0	0	2	1	2	0	0	1	1	1	0	0	0	9	0	1079.55	18787_00264	18787_00264	86	94	yes	yes	2	0.00022102	138.98	By MS/MS	By MS/MS	By matching	By MS/MS	By MS/MS	By matching	By matching	By MS/MS
ALSNLGFEPYFEER	YVKYNGNKALSNLGFE	FEPYFEEREFNPIIEN	K	A	L	E	R	E	1	1	1	0	0	0	3	1	0	0	2	0	0	2	1	1	0	0	1	0	0	14	0	1670.79	18787_00132	18787_00132	264	277	yes	yes	2	1.286e-40	232.13	By MS/MS	By MS/MS	By MS/MS	By MS/MS	By MS/MS	By MS/MS	By MS/MS	By MS/MS
ALSNNHIPENVYDNLVK	NYKTAREKALSNNHIP	NVYDNLVKTVHKYLPL	K	A	L	V	K	T	1	0	4	1	0	0	1	0	1	1	2	1	0	0	1	1	0	0	1	2	0	17	0	1938.98	18787_01738	18787_01738	261	277	yes	yes	2;3	1.6343e-44	216.6	By MS/MS	By MS/MS	By MS/MS	By MS/MS	By MS/MS	By MS/MS	By matching	By MS/MS
ALSPSLR	GATLKAIKALSPSLRH	KALSPSLRHGGTAISW	K	A	L	L	R	H	1	1	0	0	0	0	0	0	0	0	2	0	0	0	1	2	0	0	0	0	0	7	0	742.434	38878_02456	38878_02456	128	134	yes	yes	2	0.005303	135.87	By matching	By matching	By matching	By matching	By matching	By matching	By matching	By matching
ALSQFGK	VITDDHIKALSQFGKD	KALSQFGKDGNEGEVP	K	A	L	G	K	D	1	0	0	0	0	1	0	1	0	0	1	1	0	1	0	1	0	0	0	0	0	7	0	749.407	18787_01079	18787_01079	66	72	yes	yes	2	0.0090091	101.21	By matching	By MS/MS	By matching	By MS/MS	By MS/MS	By MS/MS	By matching	By MS/MS
ALSQFGKDGNEGEVPFKPSR	VITDDHIKALSQFGKD	EVPFKPSRVILQDFTG	K	A	L	S	R	V	1	1	1	1	0	1	2	3	0	0	1	2	0	2	2	2	0	0	0	1	0	20	2	2162.08	18787_01079	18787_01079	66	85	yes	yes	2;3;4	2.0769e-44	196.43	By matching	By matching	By matching	By MS/MS	By matching	By matching	By MS/MS	By matching
ALSTNDDIETACR	IAGFSASRALSTNDDI	DDIETACRPFQEGRDG	R	A	L	C	R	P	2	1	1	2	1	0	1	0	0	1	1	0	0	0	0	1	2	0	0	0	0	13	0	1464.65	18787_00290	18787_00290	209	221	yes	yes	2	2.0448e-05	104.41	By matching	By matching	By matching	By matching	By matching	By matching	By matching	By MS/MS
ALSTNDDIETACRPFQEGR	IAGFSASRALSTNDDI	CRPFQEGRDGFVMGEG	R	A	L	G	R	D	2	2	1	2	1	1	2	1	0	1	1	0	0	1	1	1	2	0	0	0	0	19	1	2179	18787_00290	18787_00290	209	227	yes	yes	2;3	4.7148e-63	233.65	By MS/MS	By MS/MS	By MS/MS	By MS/MS	By MS/MS	By MS/MS	By MS/MS	By MS/MS
ALTAGIVGLPNVGK	________________	VGLPNVGKSTLFNAIT	M	A	L	G	K	S	2	0	1	0	0	0	0	3	0	1	2	1	0	0	1	0	1	0	0	2	0	14	0	1308.78	18787_02003	18787_02003	2	15	yes	yes	2	0.0032763	67.952	By matching	By matching	By matching	By matching	By matching	By matching	By matching	By matching
ALTAPVR	TGVNIVLKALTAPVRQ	KALTAPVRQIAENAGL	K	A	L	V	R	Q	2	1	0	0	0	0	0	0	0	0	1	0	0	0	1	0	1	0	0	1	0	7	0	726.439	18787_01836	18787_01836	443	449	yes	yes	2	2.0266e-10	154.11	By matching	By MS/MS	By MS/MS	By matching	By MS/MS	By matching	By MS/MS	By MS/MS
ALTAPVRQIAENAGLEGSVIVER	TGVNIVLKALTAPVRQ	EGSVIVERLKNAEPGV	K	A	L	E	R	L	4	2	1	0	0	1	3	2	0	2	2	0	0	0	1	1	1	0	0	3	0	23	1	2392.31	18787_01836	18787_01836	443	465	yes	yes	3	2.3559e-49	164.27	By matching	By matching	By matching	By matching	By matching	By matching	By MS/MS	By matching
ALTDLIVK	HLEYAGSKALTDLIVK	ALTDLIVKTMETHATN	K	A	L	V	K	T	1	0	0	1	0	0	0	0	0	1	2	1	0	0	0	0	1	0	0	1	0	8	0	871.538	18787_00340	18787_00340	586	593	yes	yes	2	0.0028124	101.43	By MS/MS	By MS/MS	By MS/MS	By MS/MS	By MS/MS	By matching	By MS/MS	By MS/MS
ALTETDGDIDK	AGMMDCKKALTETDGD	ETDGDIDKAIDYLREK	K	A	L	D	K	A	1	0	0	3	0	0	1	1	0	1	1	1	0	0	0	0	2	0	0	0	0	11	0	1176.55	18787_01344	18787_01344	26	36	yes	yes	2	6.96e-05	142.08	By MS/MS	By MS/MS	By matching	By MS/MS	By MS/MS	By MS/MS	By matching	By matching
ALTETDGDIDKAIDYLR	AGMMDCKKALTETDGD	DKAIDYLREKGIAKAA	K	A	L	L	R	E	2	1	0	4	0	0	1	1	0	2	2	1	0	0	0	0	2	0	1	0	0	17	1	1907.95	18787_01344	18787_01344	26	42	yes	yes	2;3	8.8849e-79	261.17	By MS/MS	By MS/MS	By MS/MS	By MS/MS	By MS/MS	By MS/MS	By matching	By MS/MS
ALTETDGDIDKAIDYLREK	AGMMDCKKALTETDGD	AIDYLREKGIAKAAKK	K	A	L	E	K	G	2	1	0	4	0	0	2	1	0	2	2	2	0	0	0	0	2	0	1	0	0	19	2	2165.09	18787_01344	18787_01344	26	44	yes	yes	3;4	1.5762e-26	147.49	By MS/MS	By matching	By matching	By matching	By MS/MS	By matching	By MS/MS	By matching
ALTEYLTSNSNFK	KSEQIYYRALTEYLTS	LTSNSNFKDCKDALYQ	R	A	L	F	K	D	1	0	2	0	0	0	1	0	0	0	2	1	0	1	0	2	2	0	1	0	0	13	0	1486.73	18787_01160;38876_02530	18787_01160	465	477	no	no	1;2;3	1.1212e-59	265.22	By MS/MS	By MS/MS	By MS/MS	By MS/MS	By MS/MS	By MS/MS	By MS/MS	By MS/MS
ALTEYLTSNSNFKDCK	KSEQIYYRALTEYLTS	NSNFKDCKDALYQAAK	R	A	L	C	K	D	1	0	2	1	1	0	1	0	0	0	2	2	0	1	0	2	2	0	1	0	0	16	1	1889.88	18787_01160;38876_02530	18787_01160	465	480	no	no	2;3	2.5446e-209	368.31	By MS/MS	By MS/MS	By MS/MS	By MS/MS	By MS/MS	By MS/MS	By matching	By matching
ALTEYLTSNSNFKDCKDALYQAAK	KSEQIYYRALTEYLTS	DALYQAAKDLYDEQTA	R	A	L	A	K	D	4	0	2	2	1	1	1	0	0	0	3	3	0	1	0	2	2	0	2	0	0	24	2	2750.32	18787_01160;38876_02530	18787_01160	465	488	no	no	3;4	2.6801e-147	294.37	By matching	By matching	By matching	By matching	By matching	By matching	By MS/MS	By matching
ALTLSSMFEAVGAFK	AGLSAHGKALTLSSMF	FEAVGAFKEGSISKEE	K	A	L	F	K	E	3	0	0	0	0	0	1	1	0	0	2	1	1	2	0	2	1	0	0	1	0	15	0	1570.81	18787_01861	18787_01861	157	171	yes	yes	2	3.269e-07	91.076	By matching	By matching	By matching	By matching	By matching	By matching	By matching	By matching
ALTNTLILLNGDISSDEK	DYEIGTPRALTNTLIL	GDISSDEKKKYTAPIK	R	A	L	E	K	K	1	0	2	2	0	0	1	1	0	2	4	1	0	0	0	2	2	0	0	0	0	18	0	1916.01	18787_00909;27969_00042	27969_00042	194	211	no	no	2;3	9.0774e-46	219.68	By matching	By matching	By matching	By MS/MS	By matching	By matching	By matching	By matching
ALTNTLLLMDDMLTK	DYEIGTPRALTNTLLL	LMDDMLTKDEMKNYSK	R	A	L	T	K	D	1	0	1	2	0	0	0	0	0	0	5	1	2	0	0	0	3	0	0	0	0	15	0	1691.88	27969_01051	27969_01051	195	209	yes	yes	2	3.4771e-37	213.83	By MS/MS	By MS/MS	By matching	By matching	By matching	By matching	By matching	By matching
ALTNTLLLMDDMLTKDEMK	DYEIGTPRALTNTLLL	MLTKDEMKNYSKPIST	R	A	L	M	K	N	1	0	1	3	0	0	1	0	0	0	5	2	3	0	0	0	3	0	0	0	0	19	1	2195.09	27969_01051	27969_01051	195	213	yes	yes	2;3	9.104e-33	175.33	By MS/MS	By MS/MS	By MS/MS	By MS/MS	By MS/MS	By matching	By matching	By matching
ALTQLNYELYSTGGTK	TGIVEFAKALTQLNYE	LYSTGGTKRILDEANV	K	A	L	T	K	R	1	0	1	0	0	1	1	2	0	0	3	1	0	0	0	1	3	0	2	0	0	16	0	1757.88	18787_01665	18787_01665	20	35	yes	yes	2	4.169e-140	322.99	By matching	By matching	By matching	By matching	By matching	By matching	By MS/MS	By MS/MS
ALTQLNYELYSTGGTKR	TGIVEFAKALTQLNYE	YSTGGTKRILDEANVP	K	A	L	K	R	I	1	1	1	0	0	1	1	2	0	0	3	1	0	0	0	1	3	0	2	0	0	17	1	1913.98	18787_01665	18787_01665	20	36	yes	yes	3	9.0946e-05	67.685	By matching	By matching	By matching	By matching	By matching	By matching	By MS/MS	By matching
ALTRVLNSYGLSSK	THEDGFKRALTRVLNS	NSYGLSSKIMKEEKDR	R	A	L	S	K	I	1	1	1	0	0	0	0	1	0	0	3	1	0	0	0	3	1	0	1	1	0	14	1	1507.84	18787_01241	18787_01241	299	312	yes	yes	4	0.058862	42.317	By matching	By matching	By matching	By MS/MS	By matching	By matching	By matching	By matching
ALTSYLGFGNYELR	DINPIPIKALTSYLGF	GFGNYELRLPLVSLED	K	A	L	L	R	L	1	1	1	0	0	0	1	2	0	0	3	0	0	1	0	1	1	0	2	0	0	14	0	1602.8	18787_01034	18787_01034	255	268	yes	yes	2	7.7565e-07	113.8	By matching	By matching	By matching	By matching	By MS/MS	By matching	By matching	By matching
ALVAAAELSDR	HGVRIQDRALVAAAEL	AAAELSDRYITDRFLP	R	A	L	D	R	Y	4	1	0	1	0	0	1	0	0	0	2	0	0	0	0	1	0	0	0	1	0	11	0	1114.6	18787_00281	18787_00281	368	378	yes	yes	2	0.11472	45.764	By matching	By matching	By matching	By matching	By matching	By matching	By matching	By matching
ALVAIGTIADLVSLTDENR	ENVPDYFKALVAIGTI	VSLTDENRSLVKQGLK	K	A	L	N	R	S	3	1	1	2	0	0	1	1	0	2	3	0	0	0	0	1	2	0	0	2	0	19	0	1970.07	18787_00564	18787_00564	219	237	yes	yes	2	3.7459e-05	71.592	By matching	By matching	By matching	By matching	By matching	By matching	By matching	By matching
ALVDSGAVTDAYIQAMK	EAIEKAGKALVDSGAV	DAYIQAMKDREQVVST	K	A	L	M	K	D	4	0	0	2	0	1	0	1	0	1	1	1	1	0	0	1	1	0	1	2	0	17	0	1751.88	18787_01884	18787_01884	29	45	yes	yes	2	4.5048e-23	166.04	By MS/MS	By MS/MS	By MS/MS	By MS/MS	By matching	By matching	By matching	By MS/MS
ALVDSGAVTDAYIQAMKDR	EAIEKAGKALVDSGAV	YIQAMKDREQVVSTFM	K	A	L	D	R	E	4	1	0	3	0	1	0	1	0	1	1	1	1	0	0	1	1	0	1	2	0	19	1	2023	18787_01884	18787_01884	29	47	yes	yes	3	1.6892e-07	83.423	By matching	By matching	By matching	By matching	By matching	By matching	By MS/MS	By matching
ALVLGPSPAALAR	LLQHLTEKALVLGPSP	PSPAALARINNEFRFQ	K	A	L	A	R	I	4	1	0	0	0	0	0	1	0	0	3	0	0	0	2	1	0	0	0	1	0	13	0	1234.74	18787_01389	18787_01389	739	751	yes	yes	2	1.179e-05	117.86	By matching	By matching	By MS/MS	By MS/MS	By matching	By MS/MS	By matching	By MS/MS
ALVLIAFAQYLQQCPFEDHVK	DLGEENFKALVLIAFA	CPFEDHVKLVNEVTEF	K	A	L	V	K	L	3	0	0	1	1	3	1	0	1	1	3	1	0	2	1	0	0	0	1	2	0	21	0	2489.28	CON__P02768-1	CON__P02768-1	45	65	yes	yes	3	3.9228e-06	62.167	By matching	By matching	By matching	By matching	By matching	By matching	By matching	By matching
ALVPSGASTGEHEAVELR	TESGAFGRALVPSGAS	EHEAVELRDGDKSRYL	R	A	L	L	R	D	3	1	0	0	0	0	3	2	1	0	2	0	0	0	1	2	1	0	0	2	0	18	0	1821.92	18787_00179	18787_00179	35	52	yes	yes	2;3	1.5491e-45	218.13	By MS/MS	By MS/MS	By MS/MS	By MS/MS	By MS/MS	By MS/MS	By MS/MS	By MS/MS
ALVPSGASTGEHEAVELRDGDK	TESGAFGRALVPSGAS	VELRDGDKSRYLGKGV	R	A	L	D	K	S	3	1	0	2	0	0	3	3	1	0	2	1	0	0	1	2	1	0	0	2	0	22	1	2237.09	18787_00179	18787_00179	35	56	yes	yes	2;3;4	6.4824e-46	183.01	By MS/MS	By MS/MS	By MS/MS	By MS/MS	By MS/MS	By MS/MS	By MS/MS	By MS/MS
ALVPSGASTGEHEAVELRDGDKSR	TESGAFGRALVPSGAS	LRDGDKSRYLGKGVTK	R	A	L	S	R	Y	3	2	0	2	0	0	3	3	1	0	2	1	0	0	1	3	1	0	0	2	0	24	2	2480.23	18787_00179	18787_00179	35	58	yes	yes	3;4;5	8.2156e-58	186.62	By matching	By matching	By matching	By matching	By matching	By matching	By MS/MS	By MS/MS
ALVQIHHGGAQALPELTPGGDVVAPSPISLK	AMKKNGAKALVQIHHG	APSPISLKSFGQKQEH	K	A	L	L	K	S	4	0	0	1	0	2	1	4	2	2	4	1	0	0	4	2	1	0	0	3	0	31	0	3071.68	18787_00262	18787_00262	101	131	yes	yes	3;4	5.3669e-34	120.42	By matching	By matching	By matching	By matching	By matching	By matching	By matching	By matching
ALVSALK	TFLPYVVKALVSALKK	KALVSALKKYPALNTS	K	A	L	L	K	K	2	0	0	0	0	0	0	0	0	0	2	1	0	0	0	1	0	0	0	1	0	7	0	700.448	18787_01644	18787_01644	264	270	yes	yes	2	0.010578	107.43	By MS/MS	By matching	By MS/MS	By MS/MS	By matching	By MS/MS	By matching	By MS/MS
ALVSALKK	TFLPYVVKALVSALKK	ALVSALKKYPALNTSF	K	A	L	K	K	Y	2	0	0	0	0	0	0	0	0	0	2	2	0	0	0	1	0	0	0	1	0	8	1	828.543	18787_01644	18787_01644	264	271	yes	yes	2	0.027185	84.368	By matching	By matching	By matching	By matching	By matching	By matching	By matching	By matching
ALVWGFNWK	DDFRDIDRALVWGFNW	LVWGFNWKLGPFQLWD	R	A	L	W	K	L	1	0	1	0	0	0	0	1	0	0	1	1	0	1	0	0	0	2	0	1	0	9	0	1119.59	18787_01509	18787_01509	368	376	yes	yes	2	3.4795e-05	116.37	By matching	By matching	By matching	By matching	By matching	By matching	By matching	By matching
ALYDAELSQMQTHISDTSVVLSMDNNR	TDEINFLRALYDAELS	VLSMDNNRNLDLDSII	R	A	L	N	R	N	2	1	2	3	0	2	1	0	1	1	3	0	2	0	0	4	2	0	1	2	0	27	0	3037.41	CON__P48668;CON__P04259;CON__P02538	CON__P48668	300	326	no	no	3	7.1644e-113	249.41	By matching	By matching	By matching	By MS/MS	By matching	By matching	By matching	By MS/MS
ALYGFAQGLIQEAGIR	________________	LIQEAGIRIKQLMEQN	M	A	L	I	R	I	3	1	0	0	0	2	1	3	0	2	2	0	0	1	0	0	0	0	1	0	0	16	0	1705.92	18787_01632	18787_01632	2	17	yes	yes	2	6.6766e-23	185.27	By matching	By matching	By matching	By matching	By matching	By matching	By matching	By MS/MS
ALYLQGYNSAK	YQNSAEAKALYLQGYN	LQGYNSAKTQLDKEIK	K	A	L	A	K	T	2	0	1	0	0	1	0	1	0	0	2	1	0	0	0	1	0	0	2	0	0	11	0	1226.63	18787_02059	18787_02059	72	82	yes	yes	1;2	2.0212e-16	180.07	By MS/MS	By MS/MS	By MS/MS	By MS/MS	By MS/MS	By MS/MS	By MS/MS	By MS/MS
AMAADFLILGTPNYHGSYSGILK	NMKDLKEKAMAADFLI	GSYSGILKNALDHLNM	K	A	M	L	K	N	3	0	1	1	0	0	0	3	1	2	3	1	1	1	1	2	1	0	2	0	0	23	0	2438.23	18787_02109	18787_02109	70	92	yes	yes	2;3	7.6154e-75	219.22	By matching	By matching	By matching	By matching	By matching	By matching	By matching	By MS/MS
AMDDVGGDITK	VDLASLRKAMDDVGGD	DVGGDITKINPEVPVD	K	A	M	T	K	I	1	0	0	3	0	0	0	2	0	1	0	1	1	0	0	0	1	0	0	1	0	11	0	1120.51	18787_01079	18787_01079	106	116	yes	yes	2	2.2908e-05	147.26	By MS/MS	By MS/MS	By MS/MS	By MS/MS	By MS/MS	By MS/MS	By MS/MS	By MS/MS
AMDDVGGDITKINPEVPVDLVIDHSVQVDSYANPEALER	VDLASLRKAMDDVGGD	ANPEALERNMKLEFER	K	A	M	E	R	N	3	1	2	6	0	1	3	2	1	3	2	1	1	0	3	2	1	0	1	6	0	39	1	4220.06	18787_01079	18787_01079	106	144	yes	yes	4	3.0268e-216	272.5	By matching	By matching	By matching	By matching	By matching	By matching	By MS/MS	By matching
AMDNHPQQTQTDKQQTPK	AANALSSKAMDNHPQQ	TDKQQTPKIQKGGNLK	K	A	M	P	K	I	1	0	1	2	0	5	0	0	1	0	0	2	1	0	2	0	3	0	0	0	0	18	1	2094.98	18787_01690	18787_01690	34	51	yes	yes	3;4	1.1106e-149	315.15	By MS/MS	By MS/MS	By MS/MS	By MS/MS	By MS/MS	By MS/MS	By MS/MS	By MS/MS
AMDNHPQQTQTDKQQTPKIQK	AANALSSKAMDNHPQQ	QQTPKIQKGGNLKPLE	K	A	M	Q	K	G	1	0	1	2	0	6	0	0	1	1	0	3	1	0	2	0	3	0	0	0	0	21	2	2464.21	18787_01690	18787_01690	34	54	yes	yes	4;5	2.4525e-73	222.39	By matching	By matching	By matching	By matching	By matching	By matching	By MS/MS	By matching
AMDRFANEIQQYGFEVK	PEGFEFEKAMDRFANE	QQYGFEVKLGKVQPPH	K	A	M	V	K	L	2	1	1	1	0	2	2	1	0	1	0	1	1	2	0	0	0	0	1	1	0	17	1	2044.97	18787_00667	18787_00667	360	376	yes	yes	2;3	1.6226e-44	212.59	By matching	By matching	By matching	By matching	By matching	By matching	By MS/MS	By matching
AMDSNDIER	ENEHVDERAMDSNDIE	MDSNDIERERGITILA	R	A	M	E	R	E	1	1	1	2	0	0	1	0	0	1	0	0	1	0	0	1	0	0	0	0	0	9	0	1049.44	18787_01630	18787_01630	45	53	yes	yes	2	0.18429	43.651	By matching	By matching	By matching	By matching	By matching	By matching	By matching	By matching
AMEELYEQGK	GLFLETYKAMEELYEQ	EELYEQGKVKAIGVCN	K	A	M	G	K	V	1	0	0	0	0	1	3	1	0	0	1	1	1	0	0	0	0	0	1	0	0	10	0	1196.54	18787_00104	18787_00104	123	132	yes	yes	2	0.0089317	56.725	By matching	By matching	By matching	By matching	By matching	By matching	By matching	By matching
AMEIVDNDKELENYMTQAVK	PSYVLGGRAMEIVDND	NYMTQAVKASPEHPVL	R	A	M	V	K	A	2	0	2	2	0	1	3	0	0	1	1	2	2	0	0	0	1	0	1	2	0	20	1	2340.1	18787_01398	18787_01398	716	735	yes	yes	3	9.3436e-09	94.632	By matching	By matching	By matching	By matching	By matching	By matching	By matching	By matching
AMESLSEETK	VETSVDKKAMESLSEE	ESLSEETKKDIFGEVY	K	A	M	T	K	K	1	0	0	0	0	0	3	0	0	0	1	1	1	0	0	2	1	0	0	0	0	10	0	1123.51	18787_00033	18787_00033	262	271	yes	yes	2	0.00021471	140.49	By matching	By matching	By matching	By matching	By MS/MS	By MS/MS	By matching	By matching
AMESLSEETKK	VETSVDKKAMESLSEE	SLSEETKKDIFGEVYT	K	A	M	K	K	D	1	0	0	0	0	0	3	0	0	0	1	2	1	0	0	2	1	0	0	0	0	11	1	1251.6	18787_00033	18787_00033	262	272	yes	yes	2;3	5.6028e-16	199.19	By MS/MS	By MS/MS	By MS/MS	By MS/MS	By MS/MS	By MS/MS	By matching	By MS/MS
AMESLSEETKKDIFGEVYTDSIGK	VETSVDKKAMESLSEE	VYTDSIGKEGTKGDSY	K	A	M	G	K	E	1	0	0	2	0	0	4	2	0	2	1	3	1	1	0	3	2	0	1	1	0	24	2	2676.28	18787_00033	18787_00033	262	285	yes	yes	3;4	3.9868e-114	267.75	By MS/MS	By MS/MS	By MS/MS	By MS/MS	By MS/MS	By MS/MS	By MS/MS	By matching
AMFEFGHYTVAMK	IGDSDNDRAMFEFGHY	GHYTVAMKNARPEIQA	R	A	M	M	K	N	2	0	0	0	0	0	1	1	1	0	0	1	2	2	0	0	1	0	1	1	0	13	0	1530.7	18787_01889	18787_01889	239	251	yes	yes	2;3	2.7098e-14	183.06	By matching	By matching	By matching	By matching	By matching	By matching	By matching	By MS/MS
AMGFLVGQIMK	DYKNGKGKAMGFLVGQ	FLVGQIMKASKGQANP	K	A	M	M	K	A	1	0	0	0	0	1	0	2	0	1	1	1	2	1	0	0	0	0	0	1	0	11	0	1193.63	18787_02209	18787_02209	443	453	yes	yes	2	0.0005328	117.7	By MS/MS	By matching	By matching	By matching	By matching	By matching	By matching	By matching
AMIATQQGFK	APIKDPKKAMIATQQG	IATQQGFKKKFDQTFF	K	A	M	F	K	K	2	0	0	0	0	2	0	1	0	1	0	1	1	1	0	0	1	0	0	0	0	10	0	1093.56	18787_02178	18787_02178	114	123	yes	yes	2	2.4481e-05	106.88	By matching	By matching	By matching	By matching	By matching	By matching	By matching	By MS/MS
AMIPWEGLNDMYR	SLNPPHLKAMIPWEGL	EGLNDMYREVAFHGGI	K	A	M	Y	R	E	1	1	1	1	0	0	1	1	0	1	1	0	2	0	1	0	0	1	1	0	0	13	0	1594.73	18787_00313	18787_00313	188	200	yes	yes	2	0.047965	49.333	By MS/MS	By matching	By matching	By matching	By matching	By matching	By matching	By matching
AMISWETK	AYDKVQPKAMISWETK	AMISWETKTPFRELIE	K	A	M	T	K	T	1	0	0	0	0	0	1	0	0	1	0	1	1	0	0	1	1	1	0	0	0	8	0	964.469	18787_02200	18787_02200	379	386	yes	yes	2	0.0015928	102.51	By MS/MS	By MS/MS	By matching	By matching	By MS/MS	By matching	By matching	By matching
AMITSEGAFK	NDIPKEQRAMITSEGA	ITSEGAFKYFSKQYGI	R	A	M	F	K	Y	2	0	0	0	0	0	1	1	0	1	0	1	1	1	0	1	1	0	0	0	0	10	0	1053.52	18787_00033	18787_00033	201	210	yes	yes	2	0.0005341	117.7	By MS/MS	By MS/MS	By MS/MS	By MS/MS	By MS/MS	By MS/MS	By MS/MS	By MS/MS
AMITSEGAFKYFSK	NDIPKEQRAMITSEGA	GAFKYFSKQYGITPGY	R	A	M	S	K	Q	2	0	0	0	0	0	1	1	0	1	0	2	1	2	0	2	1	0	1	0	0	14	1	1578.78	18787_00033	18787_00033	201	214	yes	yes	2	7.3797e-05	110.84	By matching	By matching	By matching	By matching	By matching	By matching	By matching	By matching
AMKPWIQPK	KTVYQHQKAMKPWIQP	MKPWIQPKTKVIPYVR	K	A	M	P	K	T	1	0	0	0	0	1	0	0	0	1	0	2	1	0	2	0	0	1	0	0	0	9	1	1097.61	CON__P02663	CON__P02663	189	197	yes	yes	2;3	0.00022001	133.23	By MS/MS	By MS/MS	By MS/MS	By MS/MS	By MS/MS	By MS/MS	By MS/MS	By MS/MS
AMLEDLAILTGAQVITDDLGLDLK	PGFGDRRKAMLEDLAI	DDLGLDLKDASIDMLG	K	A	M	L	K	D	3	0	0	4	0	1	1	2	0	2	6	1	1	0	0	0	2	0	0	1	0	24	0	2527.35	18787_01836	18787_01836	285	308	yes	yes	2;3	1.9513e-49	164.27	By matching	By matching	By matching	By matching	By matching	By matching	By matching	By MS/MS
AMLEGSFVINMTPFFK	SEIKYKKRAMLEGSFV	INMTPFFKHSEPHDSA	R	A	M	F	K	H	1	0	1	0	0	0	1	1	0	1	1	1	2	3	1	1	1	0	0	1	0	16	0	1830.9	18787_01629	18787_01629	74	89	yes	yes	2	2.0046e-14	150.76	By matching	By matching	By matching	By matching	By matching	By matching	By matching	By MS/MS
AMLRDLATSLIISER	GRTSDQRKAMLRDLAT	TSLIISERIETTEARA	K	A	M	E	R	I	2	2	0	1	0	0	1	0	0	2	3	0	1	0	0	2	1	0	0	0	0	15	1	1687.93	18787_00895	18787_00895	15	29	yes	yes	3	3.9073e-09	126.16	By matching	By matching	By matching	By matching	By matching	By matching	By matching	By matching
AMNAVGYDAMAVGNHEFDFGYDQLK	SKGEEMAKAMNAVGYD	DFGYDQLKKLEGMLDF	K	A	M	L	K	K	4	0	2	3	0	1	1	3	1	0	1	1	2	2	0	0	0	0	2	2	0	25	0	2762.21	18787_01261	18787_01261	210	234	yes	yes	2;3;4	5.0536e-143	279.16	By MS/MS	By MS/MS	By MS/MS	By MS/MS	By MS/MS	By MS/MS	By matching	By MS/MS
AMNAVGYDAMAVGNHEFDFGYDQLKK	SKGEEMAKAMNAVGYD	FGYDQLKKLEGMLDFP	K	A	M	K	K	L	4	0	2	3	0	1	1	3	1	0	1	2	2	2	0	0	0	0	2	2	0	26	1	2890.31	18787_01261	18787_01261	210	235	yes	yes	3;4	2.4696e-78	196.41	By MS/MS	By matching	By matching	By matching	By matching	By matching	By matching	By matching
AMNHITGGGFYENIPR	LKKEVSIKAMNHITGG	GFYENIPRALPAGYAA	K	A	M	P	R	A	1	1	2	0	0	0	1	3	1	2	0	0	1	1	1	0	1	0	1	0	0	16	0	1775.84	18787_01667	18787_01667	240	255	yes	yes	2;3	2.7292e-47	229.02	By MS/MS	By MS/MS	By matching	By matching	By matching	By matching	By matching	By MS/MS
AMNQLSQEITGNEGR	DEAKALNRAMNQLSQE	EITGNEGRTKGSTNYV	R	A	M	G	R	T	1	1	2	0	0	2	2	2	0	1	1	0	1	0	0	1	1	0	0	0	0	15	0	1646.77	18787_00995;24749_01077	18787_00995	9322	9336	yes	no	2	1.9139e-73	225.31	By matching	By matching	By matching	By matching	By matching	By matching	By matching	By matching
AMPIIIHGDAAYPGQGINFETMNLGNLK	APTTDHHKAMPIIIHG	TMNLGNLKGYSTGGSL	K	A	M	L	K	G	3	0	3	1	0	1	1	4	1	4	2	1	2	1	2	0	1	0	1	0	0	28	0	2984.49	18787_01016	18787_01016	348	375	yes	yes	3	7.4487e-103	215.73	By MS/MS	By MS/MS	By matching	By MS/MS	By MS/MS	By MS/MS	By matching	By MS/MS
AMQAAMDDAGIEPK	PEGEGGSRAMQAAMDD	DDAGIEPKDVQYLNAH	R	A	M	P	K	D	4	0	0	2	0	1	1	1	0	1	0	1	2	0	1	0	0	0	0	0	0	14	0	1446.65	18787_00290	18787_00290	283	296	yes	yes	2	4.2332e-14	167.92	By MS/MS	By MS/MS	By MS/MS	By MS/MS	By MS/MS	By MS/MS	By matching	By MS/MS
AMRIQAKVASLVTAFAR	SDENRYERAMRIQAKV	SLVTAFARVRQDKEPL	R	A	M	A	R	V	5	2	0	0	0	1	0	0	0	1	1	1	1	1	0	1	1	0	0	2	0	17	2	1832.05	18787_00613	18787_00613	121	137	yes	yes	3	0.071259	37.687	By matching	By matching	By matching	By matching	By matching	By matching	By MS/MS	By matching
AMRWPFQYNIGLK	YKNTDHIKAMRWPFQY	FQYNIGLKTNDPNVDL	K	A	M	L	K	T	1	1	1	0	0	1	0	1	0	1	1	1	1	1	1	0	0	1	1	0	0	13	1	1622.84	38876_01586	38876_01586	99	111	yes	yes	2;3	2.8232e-19	191.29	By matching	By matching	By matching	By matching	By matching	By matching	By MS/MS	By matching
AMSDLYLNPR	VDQTVFDKAMSDLYLN	SDLYLNPRASKFLDDY	K	A	M	P	R	A	1	1	1	1	0	0	0	0	0	0	2	0	1	0	1	1	0	0	1	0	0	10	0	1178.58	18787_02356	18787_02356	354	363	yes	yes	2	7.6784e-05	144.65	By MS/MS	By matching	By matching	By matching	By matching	By MS/MS	By matching	By matching
AMSDYTAYMLAEMLK	EYDHTSHKAMSDYTAY	YMLAEMLKGTFKPYGS	K	A	M	L	K	G	3	0	0	1	0	0	1	0	0	0	2	1	3	0	0	1	1	0	2	0	0	15	0	1736.78	18787_00980	18787_00980	547	561	yes	yes	2	2.0172e-14	158.93	By MS/MS	By matching	By matching	By MS/MS	By matching	By matching	By matching	By matching
AMTDFQITYK	GTKRGLPKAMTDFQIT	TDFQITYKCIVEQKGK	K	A	M	Y	K	C	1	0	0	1	0	1	0	0	0	1	0	1	1	1	0	0	2	0	1	0	0	10	0	1216.58	18787_01779	18787_01779	263	272	yes	yes	2	0.018907	63.624	By matching	By matching	By matching	By matching	By matching	By matching	By matching	By MS/MS
AMTQLYDLFYK	TANVDADKAMTQLYDL	QLYDLFYKDKK_____	K	A	M	Y	K	D	1	0	0	1	0	1	0	0	0	0	2	1	1	1	0	0	1	0	2	0	0	11	0	1391.68	18787_01608	18787_01608	279	289	yes	yes	2	0.0096751	73.632	By MS/MS	By matching	By matching	By matching	By matching	By matching	By matching	By matching
AMTSNQPDDAVFNFSFEEGIQQYKPLMK	DTFEKLFKAMTSNQPD	QQYKPLMKVIQASYNF	K	A	M	M	K	V	2	0	2	2	0	3	2	1	0	1	1	2	2	3	2	2	1	0	1	1	0	28	1	3234.5	18787_00863	18787_00863	97	124	yes	yes	3	1.8901e-10	74.905	By matching	By matching	By matching	By matching	By matching	By matching	By matching	By MS/MS
AMTSVVIAGK	TDVEIPEKAMTSVVIA	TSVVIAGKVVLPLEGL	K	A	M	G	K	V	2	0	0	0	0	0	0	1	0	1	0	1	1	0	0	1	1	0	0	2	0	10	0	975.542	18787_00583	18787_00583	791	800	yes	yes	2	0.0010131	96.342	By MS/MS	By MS/MS	By MS/MS	By MS/MS	By MS/MS	By MS/MS	By matching	By MS/MS
AMTTFER	YSSLFGKRAMTTFERY	RAMTTFERYFIADKAS	R	A	M	E	R	Y	1	1	0	0	0	0	1	0	0	0	0	0	1	1	0	0	2	0	0	0	0	7	0	854.396	18787_00396	18787_00396	492	498	yes	yes	2	0.026569	58.917	By matching	By matching	By matching	By matching	By matching	By matching	By matching	By matching
AMWMFFEHPETSFFGAK	GSAMDAAKAMWMFFEH	ETSFFGAKQKFLDIGK	K	A	M	A	K	Q	2	0	0	0	0	0	2	1	1	0	0	1	2	4	1	1	1	1	0	0	0	17	0	2061.91	24749_02633	24749_02633	563	579	yes	yes	3	1.3867e-08	104.2	By matching	By matching	By matching	By matching	By matching	By matching	By matching	By matching
ANADPSSVAGGGAFGAFVTTDSTGVATTYTSSSTADNAAK	SKPNSAAKANADPSSV	STADNAAKLKVQPTNN	K	A	N	A	K	L	9	0	2	3	0	0	0	5	0	0	0	1	0	2	1	6	7	0	1	3	0	40	0	3724.7	18787_01178	18787_01178	379	418	yes	yes	3	1.7275e-63	155.98	By matching	By matching	By matching	By matching	By matching	By matching	By matching	By MS/MS
ANAILLPHIIR	EYGIPHGRANAILLPH	ILLPHIIRYNAKDPQK	R	A	N	I	R	Y	2	1	1	0	0	0	0	0	1	3	2	0	0	0	1	0	0	0	0	0	0	11	0	1229.76	24749_02633	24749_02633	746	756	yes	yes	2;3	0.00023273	94.692	By matching	By matching	By matching	By matching	By matching	By matching	By matching	By matching
ANALLDMVTQGLNPAK	MSCNDTSKANALLDMV	TQGLNPAKNQCYFIPY	K	A	N	A	K	N	3	0	2	1	0	1	0	1	0	0	3	1	1	0	1	0	1	0	0	1	0	16	0	1654.87	18787_01808	18787_01808	71	86	yes	yes	2;3	1.195e-58	247.9	By matching	By matching	By matching	By matching	By matching	By matching	By MS/MS	By MS/MS
ANANPVITTGHPDFSEDMLYGK	AANDLLQKANANPVIT	SEDMLYGKYLPNETGA	K	A	N	G	K	Y	2	0	2	2	0	0	1	2	1	1	1	1	1	1	2	1	2	0	1	1	0	22	0	2376.11	18787_01896	18787_01896	322	343	yes	yes	3	6.29e-34	148.52	By matching	By matching	By matching	By matching	By matching	By matching	By matching	By MS/MS
ANAYGLGSVK	KTVMAVVKANAYGLGS	AYGLGSVKVARHLMEN	K	A	N	V	K	V	2	0	1	0	0	0	0	2	0	0	1	1	0	0	0	1	0	0	1	1	0	10	0	978.513	18787_01965	18787_01965	40	49	yes	yes	2	4.5212e-05	108.47	By MS/MS	By MS/MS	By MS/MS	By matching	By MS/MS	By matching	By matching	By MS/MS
ANAYLESVGK	FGSKPYSKANAYLESV	AYLESVGKSPINWCES	K	A	N	G	K	S	2	0	1	0	0	0	1	1	0	0	1	1	0	0	0	1	0	0	1	1	0	10	0	1050.53	18787_02128	18787_02128	199	208	yes	yes	2	0.043895	46.73	By matching	By matching	By matching	By matching	By matching	By matching	By MS/MS	By matching
ANDDGEPTGTAGVPMLDILK	GPEMNIQKANDDGEPT	VPMLDILKKLDVHNAC	K	A	N	L	K	K	2	0	1	3	0	0	1	3	0	1	2	1	1	0	2	0	2	0	0	1	0	20	0	2012.97	18787_00149	18787_00149	68	87	yes	yes	2	1.3282e-11	99.957	By matching	By matching	By matching	By matching	By matching	By matching	By matching	By matching
ANDINHLVLTGVSTSGAVLSTALESVDK	SYLEVYLRANDINHLV	TALESVDKDYYITVLE	R	A	N	D	K	D	3	0	2	2	0	0	1	2	1	1	4	1	0	0	0	4	3	0	0	4	0	28	0	2810.47	18787_01168	18787_01168	116	143	yes	yes	3	1.1478e-06	55.428	By matching	By matching	By matching	By matching	By matching	By matching	By matching	By matching
ANDNSDVSTNDYHDIK	NNDLTASKANDNSDVS	TNDYHDIKSPMVGTFF	K	A	N	I	K	S	1	0	3	4	0	0	0	0	1	1	0	1	0	0	0	2	1	0	1	1	0	16	0	1806.77	18787_00536	18787_00536	61	76	yes	yes	2;3	9.0631e-48	234.57	By matching	By matching	By matching	By matching	By matching	By matching	By matching	By matching
ANDQLANYIAQYPNR	KAIELCQKANDQLANY	YIAQYPNRFVGFATLP	K	A	N	N	R	F	3	1	3	1	0	2	0	0	0	1	1	0	0	0	1	0	0	0	2	0	0	15	0	1749.84	18787_00328	18787_00328	93	107	yes	yes	2;3	2.2996e-119	299.64	By MS/MS	By MS/MS	By MS/MS	By MS/MS	By MS/MS	By MS/MS	By matching	By MS/MS
ANDVDILTIGQYLQPSR	YETMDDLRANDVDILT	GQYLQPSRKHLKVQKY	R	A	N	S	R	K	1	1	1	2	0	2	0	1	0	2	2	0	0	0	1	1	1	0	1	1	0	17	0	1901.98	18787_00231	18787_00231	227	243	yes	yes	2	1.7755e-23	171.78	By MS/MS	By MS/MS	By matching	By MS/MS	By MS/MS	By matching	By matching	By MS/MS
ANDVVGEQVK	DEERESGKANDVVGEQ	DVVGEQVKKAVAGLSE	K	A	N	V	K	K	1	0	1	1	0	1	1	1	0	0	0	1	0	0	0	0	0	0	0	3	0	10	0	1057.54	18787_00177	18787_00177	141	150	yes	yes	2	2.6004e-135	248.68	By MS/MS	By MS/MS	By MS/MS	By MS/MS	By MS/MS	By MS/MS	By MS/MS	By MS/MS
ANDVVGEQVKK	DEERESGKANDVVGEQ	VVGEQVKKAVAGLSEN	K	A	N	K	K	A	1	0	1	1	0	1	1	1	0	0	0	2	0	0	0	0	0	0	0	3	0	11	1	1185.64	18787_00177	18787_00177	141	151	yes	yes	2;3	1.5279e-42	248.56	By MS/MS	By MS/MS	By MS/MS	By MS/MS	By MS/MS	By matching	By MS/MS	By MS/MS
ANEDESQWNSLLEK	FQNTMLKRANEDESQW	QWNSLLEKYAETYPGL	R	A	N	E	K	Y	1	0	2	1	0	1	3	0	0	0	2	1	0	0	0	2	0	1	0	0	0	14	0	1661.75	18787_01086	18787_01086	303	316	yes	yes	2;3	2.0058e-176	350.76	By MS/MS	By MS/MS	By MS/MS	By MS/MS	By MS/MS	By MS/MS	By matching	By MS/MS
ANEFVTPDGK	KSVKWGVKANEFVTPD	EFVTPDGKKSAHDRYL	K	A	N	G	K	K	1	0	1	1	0	0	1	1	0	0	0	1	0	1	1	0	1	0	0	1	0	10	0	1076.51	38876_01897	38876_01897	190	199	yes	yes	2	5.8418e-07	168.22	By matching	By matching	By matching	By matching	By matching	By matching	By matching	By matching
ANEFVTPDGKK	KSVKWGVKANEFVTPD	FVTPDGKKSAHDRYLF	K	A	N	K	K	S	1	0	1	1	0	0	1	1	0	0	0	2	0	1	1	0	1	0	0	1	0	11	1	1204.61	38876_01897	38876_01897	190	200	yes	yes	2;3	7.1538e-07	160.16	By matching	By matching	By matching	By matching	By matching	By matching	By matching	By matching
ANELLKDNAELIASFSR	SGGYSREKANELLKDN	ELIASFSRALASDLRA	K	A	N	S	R	A	3	1	2	1	0	0	2	0	0	1	3	1	0	1	0	2	0	0	0	0	0	17	1	1889.98	18787_01127	18787_01127	246	262	yes	yes	3	1.7569e-66	244.32	By MS/MS	By MS/MS	By matching	By matching	By MS/MS	By matching	By matching	By matching
ANEMPDGYLK	YEVKDMLKANEMPDGY	EMPDGYLKIKVNGGGC	K	A	N	L	K	I	1	0	1	1	0	0	1	1	0	0	1	1	1	0	1	0	0	0	1	0	0	10	0	1136.52	18787_00246	18787_00246	20	29	yes	yes	2	0.00050221	119.22	By matching	By MS/MS	By matching	By matching	By matching	By matching	By MS/MS	By MS/MS
ANENIDSVK	VISPLNVKANENIDSV	NENIDSVKEKELHKKS	K	A	N	V	K	E	1	0	2	1	0	0	1	0	0	1	0	1	0	0	0	1	0	0	0	1	0	9	0	988.483	38878_02448	38878_02448	25	33	yes	yes	2	0.0031306	86.898	By matching	By matching	By matching	By matching	By matching	By matching	By matching	By matching
ANENLGLNPSHEGETDPEK	EKDKKDKKANENLGLN	EGETDPEKIAEKSPAY	K	A	N	E	K	I	1	0	3	1	0	0	4	2	1	0	2	1	0	0	2	1	1	0	0	0	0	19	0	2049.92	18787_02205	18787_02205	138	156	yes	yes	2;3	7.3756e-37	188.19	By MS/MS	By MS/MS	By MS/MS	By matching	By MS/MS	By MS/MS	By matching	By MS/MS
ANENLGLNPSHEGETDPEKIAEK	EKDKKDKKANENLGLN	DPEKIAEKSPAYLSNI	K	A	N	E	K	S	2	0	3	1	0	0	5	2	1	1	2	2	0	0	2	1	1	0	0	0	0	23	1	2491.18	18787_02205	18787_02205	138	160	yes	yes	4	6.5843e-16	105.72	By MS/MS	By matching	By matching	By matching	By matching	By matching	By matching	By matching
ANEQLGNHIITSK	TAIKGIVKANEQLGNH	GNHIITSKIEHHSVLH	K	A	N	S	K	I	1	0	2	0	0	1	1	1	1	2	1	1	0	0	0	1	1	0	0	0	0	13	0	1423.74	18787_00551	18787_00551	84	96	yes	yes	3	0.0004043	91.812	By matching	By matching	By matching	By matching	By matching	By matching	By matching	By matching
ANEREYGKAIINAK	LLGGKVERANEREYGK	GKAIINAKSDELFVGL	R	A	N	A	K	S	3	1	2	0	0	0	2	1	0	2	0	2	0	0	0	0	0	0	1	0	0	14	2	1575.84	18787_01977	18787_01977	103	116	yes	yes	3	8.1505e-13	165.36	By matching	By matching	By matching	By matching	By matching	By matching	By MS/MS	By matching
ANESLENTPNLLAVLK	LMEYIIVKANESLENT	PNLLAVLKEVGVVDSG	K	A	N	L	K	E	2	0	3	0	0	0	2	0	0	0	4	1	0	0	1	1	1	0	0	1	0	16	0	1724.93	18787_01375	18787_01375	164	179	yes	yes	2	3.5078e-47	226.65	By matching	By matching	By matching	By matching	By matching	By matching	By matching	By matching
ANFDFGSVK	HGMNIGGKANFDFGSV	NFDFGSVKFVQAFHSS	K	A	N	V	K	F	1	0	1	1	0	0	0	1	0	0	0	1	0	2	0	1	0	0	0	1	0	9	0	983.471	18787_00624	18787_00624	96	104	yes	yes	2	0.00057646	126.29	By MS/MS	By MS/MS	By MS/MS	By matching	By matching	By MS/MS	By MS/MS	By MS/MS
ANFNSLGLDDTYEALNIPIEDFHLIK	SLSPVMHRANFNSLGL	IEDFHLIKEIISKKEL	R	A	N	I	K	E	2	0	3	3	0	0	2	1	1	3	4	1	0	2	1	1	1	0	1	0	0	26	0	2961.48	18787_00526	18787_00526	21	46	yes	yes	3	2.6172e-78	196.37	By matching	By matching	By matching	By matching	By matching	By matching	By matching	By MS/MS
ANGLSGNNIR	ENVEKIRRANGLSGNN	GLSGNNIRNGQQIVIP	R	A	N	I	R	N	1	1	3	0	0	0	0	2	0	1	1	0	0	0	0	1	0	0	0	0	0	10	0	1014.52	18787_00951	18787_00951	466	475	yes	yes	2	2.6448e-29	183	By MS/MS	By MS/MS	By MS/MS	By MS/MS	By MS/MS	By MS/MS	By MS/MS	By MS/MS
ANGLSGNNIRNGQQIVIP	ENVEKIRRANGLSGNN	NGQQIVIP________	R	A	N	I	P	-	1	1	4	0	0	2	0	3	0	3	1	0	0	0	1	1	0	0	0	1	0	18	1	1863.99	18787_00951	18787_00951	466	483	yes	yes	2	4.5395e-09	110.74	By matching	By matching	By matching	By matching	By matching	By matching	By matching	By matching
ANGTTADKIAADNK	DTVNDIAKANGTTADK	DKIAADNKLADKNIIK	K	A	N	N	K	L	4	0	2	2	0	0	0	1	0	1	0	2	0	0	0	0	2	0	0	0	0	14	1	1388.69	18787_02258	18787_02258	445	458	yes	yes	2;3	1.074e-50	244	By matching	By matching	By matching	By matching	By matching	By matching	By matching	By matching
ANGTTADKIAADNKLADK	DTVNDIAKANGTTADK	ADNKLADKNIIKPGQE	K	A	N	D	K	N	5	0	2	3	0	0	0	1	0	1	1	3	0	0	0	0	2	0	0	0	0	18	2	1815.93	18787_02258	18787_02258	445	462	yes	yes	3	1.6308e-80	264.01	By matching	By matching	By matching	By matching	By matching	By matching	By matching	By matching
ANGYGLIIR	FKGVTSLKANGYGLII	NGYGLIIRKLIQHDIN	K	A	N	I	R	K	1	1	1	0	0	0	0	2	0	2	1	0	0	0	0	0	0	0	1	0	0	9	0	975.55	18787_00490	18787_00490	77	85	yes	yes	2	0.0028647	88.819	By matching	By matching	By matching	By matching	By matching	By matching	By matching	By MS/MS
ANGYTLYTDDKQTTASDNQGTNSVFLESTNKPK	VTTIENRKANGYTLYT	LESTNKPKNNIGYHFL	K	A	N	P	K	N	2	0	4	3	0	2	1	2	0	0	2	3	0	1	1	3	6	0	2	1	0	33	2	3607.69	27969_00042	27969_00042	601	633	yes	yes	4	3.0422e-117	219.22	By matching	By matching	By matching	By MS/MS	By MS/MS	By matching	By matching	By matching
ANGYTLYTDDKQTTNSDNQENNSVFLESTDTKK	VTTIENRKANGYTLYT	LESTDTKKNIGYHFLN	K	A	N	K	K	N	1	0	5	4	0	2	2	1	0	0	2	3	0	1	0	3	6	0	2	1	0	33	2	3740.69	38876_02333	38876_02333	600	632	yes	yes	4	6.1016e-08	62.958	By matching	By matching	By matching	By matching	By matching	By matching	By matching	By matching
ANHEQIIEAIK	________________	EQIIEAIKEMSVLELN	M	A	N	I	K	E	2	0	1	0	0	1	2	0	1	3	0	1	0	0	0	0	0	0	0	0	0	11	0	1264.68	18787_02089	18787_02089	2	12	yes	yes	2;3	7.9212e-17	202.69	By MS/MS	By MS/MS	By MS/MS	By MS/MS	By MS/MS	By MS/MS	By MS/MS	By MS/MS
ANHSNSTVVNVNEPAANGAGAFTIDHVVKSNSTHNASDAVYK	PVTNSNTRANHSNSTV	NASDAVYKAQLYLTPY	R	A	N	Y	K	A	7	0	7	2	0	0	1	2	3	1	0	2	0	1	1	5	3	0	1	6	0	42	1	4307.06	38877_01089	38877_01089	1409	1450	yes	yes	3	0.15226	0.34992	By matching	By matching	By matching	By matching	By matching	By matching	By matching	By matching
ANHSNSTVVSVNEPAANGAGAFTIDHVVK	TITNSNVRANHSNSTV	FTIDHVVKNNTTHNAA	R	A	N	V	K	N	5	0	4	1	0	0	1	2	2	1	0	1	0	1	1	3	2	0	0	5	0	29	0	2905.43	18787_00995;24749_01078	18787_00995	1408	1436	yes	no	3;4	1.6362e-62	165.02	By matching	By matching	By matching	By matching	By matching	By matching	By matching	By matching
ANIFVTGSPMTEVIEAHR	LLDEGFNKANIFVTGS	TEVIEAHRDKINHSDV	K	A	N	H	R	D	2	1	1	0	0	0	2	1	1	2	0	0	1	1	1	1	2	0	0	2	0	18	0	1970.99	18787_01578	18787_01578	163	180	yes	yes	3	1.5972e-07	95.205	By matching	By matching	By matching	By matching	By matching	By matching	By matching	By matching
ANIGIPTAVIGVCAR	TDGGEIHKANIGIPTA	AVIGVCARYIHSTDSV	K	A	N	A	R	Y	3	1	1	0	1	0	0	2	0	3	0	0	0	0	1	0	1	0	0	2	0	15	0	1510.83	18787_00661	18787_00661	305	319	yes	yes	2	1.2132e-11	135.14	By MS/MS	By MS/MS	By matching	By MS/MS	By MS/MS	By matching	By matching	By MS/MS
ANISVFPK	REILEEQKANISVFPK	ANISVFPKIENQEGID	K	A	N	P	K	I	1	0	1	0	0	0	0	0	0	1	0	1	0	1	1	1	0	0	0	1	0	8	0	874.491	18787_00615	18787_00615	212	219	yes	yes	1;2	0.0030101	99.442	By MS/MS	By MS/MS	By MS/MS	By MS/MS	By MS/MS	By MS/MS	By matching	By matching
ANLIPEVPSEEDLSWGR	LALPHLIKANLIPEVP	EEDLSWGRKLIALYQK	K	A	N	G	R	K	1	1	1	1	0	0	3	1	0	1	2	0	0	0	2	2	0	1	0	1	0	17	0	1910.94	18787_02077	18787_02077	348	364	yes	yes	2;3	3.5984e-20	156.49	By MS/MS	By MS/MS	By MS/MS	By MS/MS	By MS/MS	By MS/MS	By MS/MS	By MS/MS
ANLIPEVPSEEDLSWGRK	LALPHLIKANLIPEVP	EDLSWGRKLIALYQKE	K	A	N	R	K	L	1	1	1	1	0	0	3	1	0	1	2	1	0	0	2	2	0	1	0	1	0	18	1	2039.03	18787_02077	18787_02077	348	365	yes	yes	2;3	1.2342e-08	98.062	By matching	By MS/MS	By MS/MS	By MS/MS	By MS/MS	By MS/MS	By MS/MS	By matching
ANLMFSIEELAFLSPYYNQILK				A	N	L	K		2	0	2	0	0	1	2	0	0	2	4	1	1	2	1	2	0	0	2	0	0	22	0	2603.33		REV__18787_00404			yes	yes	3	0.0025324	40.384	By matching	By matching	By matching	By matching	By matching	By matching	By matching	By matching
ANLTSDDIDLFIPHQANIR	ASTRVVEKANLTSDDI	IPHQANIRIMESARER	K	A	N	I	R	I	2	1	2	3	0	1	0	0	1	3	2	0	0	1	1	1	1	0	0	0	0	19	0	2152.09	18787_00289	18787_00289	225	243	yes	yes	2;3	3.2453e-104	269.33	By MS/MS	By MS/MS	By MS/MS	By MS/MS	By MS/MS	By MS/MS	By matching	By MS/MS
ANLVIWDAPNHEYIPYHFGINHAEK	GTINTGDKANLVIWDA	FGINHAEKVIKNGKVI	K	A	N	E	K	V	3	0	3	1	0	0	2	1	3	3	1	1	0	1	2	0	0	1	2	1	0	25	0	2947.44	18787_00790	18787_00790	371	395	yes	yes	4;5	5.4923e-44	152.07	By matching	By matching	By matching	By matching	By matching	By matching	By matching	By matching
ANLYGLFNK	LIGGRGRRANLYGLFN	NLYGLFNKAIEFENSS	R	A	N	N	K	A	1	0	2	0	0	0	0	1	0	0	2	1	0	1	0	0	0	0	1	0	0	9	0	1038.55	18787_00273	18787_00273	726	734	yes	yes	2	0.026632	65.224	By matching	By matching	By matching	By matching	By matching	By matching	By matching	By matching
ANMMTTNGGGLSSSQQK	LASIELLRANMMTTNG	GLSSSQQKVLESLTAL	R	A	N	Q	K	V	1	0	2	0	0	2	0	3	0	0	1	1	2	0	0	3	2	0	0	0	0	17	0	1710.77	18787_02325;38876_00536;27969_00578	27969_00578	301	317	no	no	2	4.3218e-44	207.92	By matching	By matching	By MS/MS	By matching	By MS/MS	By MS/MS	By matching	By matching
ANMTKPVVGFIGGQTAPPGK	EEAAEWIKANMTKPVV	GQTAPPGKRMGHAGAI	K	A	N	G	K	R	2	0	1	0	0	1	0	4	0	1	0	2	1	1	3	0	2	0	0	2	0	20	1	1969.05	18787_01355	18787_01355	224	243	yes	yes	2;3	9.4105e-45	198.98	By matching	By matching	By MS/MS	By matching	By matching	By MS/MS	By MS/MS	By matching
ANMTKPVVGFIGGQTAPPGKR	EEAAEWIKANMTKPVV	QTAPPGKRMGHAGAII	K	A	N	K	R	M	2	1	1	0	0	1	0	4	0	1	0	2	1	1	3	0	2	0	0	2	0	21	2	2125.15	18787_01355	18787_01355	224	244	yes	yes	3;4	2.9204e-13	111.38	By matching	By matching	By matching	By matching	By matching	By matching	By MS/MS	By matching
ANNEATDEEQNAAIAQVEQALIK	TNKINLIKANNEATDE	QVEQALIKAKQQIASA	K	A	N	I	K	A	6	0	3	1	0	3	4	0	0	2	1	1	0	0	0	0	1	0	0	1	0	23	0	2469.2	38883_00153;18787_00672	38883_00153	1590	1612	yes	no	2;3	2.7357e-49	161.51	By matching	By matching	By matching	By matching	By matching	By matching	By matching	By matching
ANNEATDEEQNIAIAQVEK	TNKINLIKANNEATDE	IAIAQVEKELIKAKQQ	K	A	N	E	K	E	4	0	3	1	0	2	4	0	0	2	0	1	0	0	0	0	1	0	0	1	0	19	0	2085.98	38876_01694	38876_01694	1833	1851	yes	yes	2	7.6502e-05	58.479	By matching	By matching	By matching	By matching	By matching	By matching	By matching	By matching
ANNQIILK	DEIYQQLKANNQIILK	ANNQIILKYVNNPNGS	K	A	N	L	K	Y	1	0	2	0	0	1	0	0	0	2	1	1	0	0	0	0	0	0	0	0	0	8	0	912.539	18787_01670	18787_01670	158	165	yes	yes	1;2	5.9488e-07	188.81	By MS/MS	By MS/MS	By matching	By MS/MS	By MS/MS	By MS/MS	By MS/MS	By MS/MS
ANNQVPYSINLNGTTTNIQSNLAFSNKPWTNYK	QAKDKEAKANNQVPYS	NKPWTNYKNLTAKVKS	K	A	N	Y	K	N	2	0	8	0	0	2	0	1	0	2	2	2	0	1	2	3	4	1	2	1	0	33	1	3711.83	27969_02081	27969_02081	267	299	yes	yes	3	1.1545e-17	86.191	By matching	By matching	By matching	By matching	By matching	By matching	By matching	By matching
ANNVATDANHSYTSR	RRGSANYKANNVATDA	ANHSYTSRVDK_____	K	A	N	S	R	V	3	1	3	1	0	0	0	0	1	0	0	0	0	0	0	2	2	0	1	1	0	15	0	1619.73	18787_00655	18787_00655	146	160	yes	yes	2;3	3.4303e-37	213.94	By matching	By matching	By matching	By matching	By matching	By matching	By MS/MS	By MS/MS
ANPQILTLLLQVMDDGNLTDGQGNVINFK	ILFDEIEKANPQILTL	QGNVINFKNTIIICTS	K	A	N	F	K	N	1	0	4	3	0	3	0	3	0	2	5	1	1	1	1	0	2	0	0	2	0	29	0	3140.62	18787_00359	18787_00359	535	563	yes	yes	3	1.3088e-62	167.72	By matching	By matching	By matching	By matching	By matching	By matching	By matching	By matching
ANQAITAATTNAEVDEAK	EANTENAKANQAITAA	NAEVDEAKTNAEAAIN	K	A	N	A	K	T	6	0	2	1	0	1	2	0	0	1	0	1	0	0	0	0	3	0	0	1	0	18	0	1816.88	18787_01882	18787_01882	1269	1286	yes	yes	2;3	5.7671e-95	275.74	By matching	By matching	By matching	By matching	By matching	By matching	By matching	By MS/MS
ANQAITAATTNAEVDEAKTNAEAAINAVTPK	EANTENAKANQAITAA	AINAVTPKVMKKQAAK	K	A	N	P	K	V	10	0	4	1	0	1	3	0	0	2	0	2	0	0	1	0	5	0	0	2	0	31	1	3097.55	18787_01882	18787_01882	1269	1299	yes	yes	3	3.0443e-116	210.68	By matching	By matching	By matching	By matching	By matching	By matching	By matching	By matching
ANQDGITLVEK	EFVMFILRANQDGITL	DGITLVEKTNFLGVNG	R	A	N	E	K	T	1	0	1	1	0	1	1	1	0	1	1	1	0	0	0	0	1	0	0	1	0	11	0	1186.62	18787_01559	18787_01559	163	173	yes	yes	2	0.00068136	110.64	By matching	By matching	By matching	By matching	By matching	By matching	By matching	By matching
ANQVQPLNK	AKKIRPLKANQVQPLN	NQVQPLNKYPVVFVHG	K	A	N	N	K	Y	1	0	2	0	0	2	0	0	0	0	1	1	0	0	1	0	0	0	0	1	0	9	0	1010.55	18787_02046	18787_02046	297	305	yes	yes	2	2.4347e-17	209.84	By matching	By matching	By matching	By matching	By matching	By matching	By MS/MS	By MS/MS
ANQVQPLNKYPVVFVHGFLGLVGDNAPALYPNYWGGNK	AKKIRPLKANQVQPLN	PNYWGGNKFKVIEELR	K	A	N	N	K	F	3	0	5	1	0	2	0	5	1	0	4	2	0	2	4	0	0	1	3	5	0	38	1	4156.13	18787_02046	18787_02046	297	334	yes	yes	3;4;5;6	0	483.92	By matching	By matching	By matching	By matching	By matching	By matching	By MS/MS	By MS/MS
ANQVQPLNKYPVVFVHGFLGLVGDNAPALYPNYWGGNKFK	AKKIRPLKANQVQPLN	YWGGNKFKVIEELRKQ	K	A	N	F	K	V	3	0	5	1	0	2	0	5	1	0	4	3	0	3	4	0	0	1	3	5	0	40	2	4431.3	18787_02046	18787_02046	297	336	yes	yes	3;4;5;6	0	351.59	By matching	By matching	By matching	By matching	By matching	By matching	By MS/MS	By matching
ANREEFDKEVK	INVYNSLKANREEFDK	EEFDKEVKKIEDKYED	K	A	N	V	K	K	1	1	1	1	0	0	3	0	0	0	0	2	0	1	0	0	0	0	0	1	0	11	2	1363.67	38887_00732	38887_00732	133	143	yes	yes	3	6.2788e-24	218.3	By MS/MS	By MS/MS	By MS/MS	By matching	By MS/MS	By MS/MS	By matching	By matching
ANSFVTASGQK	KSVLWGVKANSFVTAS	FVTASGQKSAFDSDLF	K	A	N	Q	K	S	2	0	1	0	0	1	0	1	0	0	0	1	0	1	0	2	1	0	0	1	0	11	0	1108.55	18787_00700	18787_00700	191	201	yes	yes	2	3.1566e-32	227.72	By matching	By matching	By matching	By matching	By matching	By matching	By MS/MS	By MS/MS
ANSFVTPNGQVSAYDQYLFAQDPTGPAAR	KGVKWGVKANSFVTPN	DPTGPAARDYFVPDNQ	K	A	N	A	R	D	5	1	2	2	0	3	0	2	0	0	1	0	0	2	3	2	2	0	2	2	0	29	0	3084.46	18787_00701	18787_00701	111	139	yes	yes	2;3;4	4.7696e-143	266.31	By MS/MS	By MS/MS	By MS/MS	By MS/MS	By MS/MS	By MS/MS	By MS/MS	By MS/MS
ANSGHPGLPMGAAPMAYTLWTR	LSIDTIEKANSGHPGL	MAYTLWTRHLNFNPQS	K	A	N	T	R	H	4	1	1	0	0	0	0	3	1	0	2	0	2	0	3	1	2	1	1	0	0	22	0	2298.1	18787_01086	18787_01086	24	45	yes	yes	2;3	2.2683e-34	155.91	By MS/MS	By MS/MS	By MS/MS	By MS/MS	By MS/MS	By matching	By matching	By MS/MS
ANSHFATAFYQHLADSK	RRVWELSKANSHFATA	YQHLADSKNNNDNIFL	K	A	N	S	K	N	4	0	1	1	0	1	0	0	2	0	1	1	0	2	0	2	1	0	1	0	0	17	0	1906.9	CON__P41361	CON__P41361	87	103	yes	yes	3	0.0023579	50.232	By matching	By matching	By matching	By MS/MS	By matching	By matching	By matching	By matching
ANSNLLNGVTVDYYGAPTPVQQLASINVPEAR	LANISAGRANSNLLNG	SINVPEARLLVISPYD	R	A	N	A	R	L	4	1	4	1	0	2	1	2	0	1	3	0	0	0	3	2	2	0	2	4	0	32	0	3370.72	18787_01342	18787_01342	31	62	yes	yes	3	1.2657e-44	134.91	By MS/MS	By MS/MS	By MS/MS	By MS/MS	By MS/MS	By MS/MS	By matching	By matching
ANVDDVSMTPNTSQNIITEASSVASNYANKQATDADAYDER				A	N	E	R		7	1	5	5	0	2	2	0	0	2	0	1	1	0	1	5	4	0	2	3	0	41	1	4375.96		REV__18787_00995			yes	no	4	0.17531	0.0095268	By matching	By matching	By matching	By matching	By matching	By matching	By matching	By matching
ANVILPNNDR	KPLEQRERANVILPNN	VILPNNDRHQITDTTN	R	A	N	D	R	H	1	1	3	1	0	0	0	0	0	1	1	0	0	0	1	0	0	0	0	1	0	10	0	1124.59	18787_01690	18787_01690	67	76	yes	yes	2	4.7571e-07	169.58	By MS/MS	By MS/MS	By MS/MS	By MS/MS	By MS/MS	By MS/MS	By MS/MS	By MS/MS
ANVPVVPGSDGLMK	VAKAEMIKANVPVVPG	PGSDGLMKDVSEAKKI	K	A	N	M	K	D	1	0	1	1	0	0	0	2	0	0	1	1	1	0	2	1	0	0	0	3	0	14	0	1382.72	18787_00459	18787_00459	125	138	yes	yes	2	1.6654e-05	111.12	By matching	By MS/MS	By MS/MS	By MS/MS	By MS/MS	By MS/MS	By matching	By matching
ANVQVPYTITVNGTSQNILSNLTFK	QVKDKEAKANVQVPYT	ILSNLTFKKNQQISYK	K	A	N	F	K	K	1	0	4	0	0	2	0	1	0	2	2	1	0	1	1	2	4	0	1	3	0	25	0	2721.43	27969_02081	27969_02081	157	181	yes	yes	2;3	3.294e-78	198.64	By MS/MS	By MS/MS	By MS/MS	By MS/MS	By MS/MS	By MS/MS	By matching	By matching
ANVQVPYTITVNGTSQNILSSLTFNK	KQPKDKAKANVQVPYT	LSSLTFNKNQNVSYKD	K	A	N	N	K	N	1	0	4	0	0	2	0	1	0	2	2	1	0	1	1	3	4	0	1	3	0	26	0	2808.47	18787_01768	18787_01768	156	181	yes	yes	2;3	3.6154e-100	236.59	By matching	By matching	By matching	By matching	By matching	By matching	By matching	By MS/MS
ANVQVPYTITVNGTSQNILSSLTFNKNQNVSYK	KQPKDKAKANVQVPYT	KNQNVSYKDLEDKVKS	K	A	N	Y	K	D	1	0	6	0	0	3	0	1	0	2	2	2	0	1	1	4	4	0	2	4	0	33	1	3641.87	18787_01768	18787_01768	156	188	yes	yes	3	0.010186	34.166	By matching	By matching	By matching	By matching	By matching	By matching	By MS/MS	By matching
ANVQVPYTITVNGTSQNILSSLTFNKNQNVSYKDLEDK	KQPKDKAKANVQVPYT	SYKDLEDKVKSVLESN	K	A	N	D	K	V	1	0	6	2	0	3	1	1	0	2	3	3	0	1	1	4	4	0	2	4	0	38	2	4242.14	18787_01768	18787_01768	156	193	yes	yes	4	1.0596e-08	56.729	By matching	By matching	By matching	By matching	By matching	By matching	By MS/MS	By matching
ANYDVLK	________________	MANYDVLKLDGTKSGS	M	A	N	L	K	L	1	0	1	1	0	0	0	0	0	0	1	1	0	0	0	0	0	0	1	1	0	7	0	821.428	18787_00869	18787_00869	2	8	yes	yes	2	0.0079168	111.29	By MS/MS	By MS/MS	By matching	By matching	By matching	By matching	By matching	By MS/MS
ANYLASPQLVVAYALAGTVDIDLQNEPIGK	GRIHPLVKANYLASPQ	LQNEPIGKGNDGEDVY	K	A	N	G	K	G	5	0	2	2	0	2	1	2	0	2	4	1	0	0	2	1	1	0	2	3	0	30	0	3142.66	18787_01079	18787_01079	554	583	yes	yes	3	2.9194e-51	147.23	By matching	By matching	By matching	By matching	By matching	By matching	By matching	By matching
ANYPQLNK	________________	ANYPQLNKEVQQGEIK	M	A	N	N	K	E	1	0	2	0	0	1	0	0	0	0	1	1	0	0	1	0	0	0	1	0	0	8	0	946.487	18787_00260	18787_00260	2	9	yes	yes	2	3.7448e-09	170.87	By MS/MS	By matching	By matching	By matching	By matching	By matching	By MS/MS	By MS/MS
ANYPQLNKEVQQGEIK	________________	EVQQGEIKVVMHTNKG	M	A	N	I	K	V	1	0	2	0	0	3	2	1	0	1	1	2	0	0	1	0	0	0	1	1	0	16	1	1857.96	18787_00260	18787_00260	2	17	yes	yes	3	0.0020378	54.953	By matching	By matching	By matching	By matching	By matching	By matching	By MS/MS	By matching
ANYQVPYTITVNGTSQNILSNLTFNK	VEDKKKDKANYQVPYT	LSNLTFNKNQNISYKD	K	A	N	N	K	N	1	0	5	0	0	2	0	1	0	2	2	1	0	1	1	2	4	0	2	2	0	26	0	2899.47	38876_01964	38876_01964	158	183	yes	yes	2;3	6.7903e-44	145.14	By matching	By matching	By matching	By matching	By matching	By matching	By matching	By matching
ANYTIDDSVK	SSDVLKLKANYTIDDS	YTIDDSVKEGDTFTFK	K	A	N	V	K	E	1	0	1	2	0	0	0	0	0	1	0	1	0	0	0	1	1	0	1	1	0	10	0	1124.54	18787_02110;38878_02076	18787_02110	224	233	no	no	2	0.00029027	138.22	By matching	By matching	By MS/MS	By MS/MS	By matching	By MS/MS	By matching	By MS/MS
ANYTIDDSVKEGDTFTFK	SSDVLKLKANYTIDDS	EGDTFTFKYGQYFRPG	K	A	N	F	K	Y	1	0	1	3	0	0	1	1	0	1	0	2	0	2	0	1	3	0	1	1	0	18	1	2049.95	18787_02110;38878_02076	18787_02110	224	241	no	no	2;3	2.2292e-44	208.47	By matching	By matching	By matching	By matching	By matching	By matching	By matching	By matching
APAIFVIQNNNYAISTPR	INFAAAYKAPAIFVIQ	NYAISTPRSKQTAAET	K	A	P	P	R	S	3	1	3	0	0	1	0	0	0	3	0	0	0	1	2	1	1	0	1	1	0	18	0	1988.05	18787_01646	18787_01646	195	212	yes	yes	2;3	1.0486e-129	307.21	By matching	By MS/MS	By matching	By matching	By MS/MS	By matching	By MS/MS	By MS/MS
APDVGDYK	________________	APDVGDYKYGFHDDDV	K	A	P	Y	K	Y	1	0	0	2	0	0	0	1	0	0	0	1	0	0	1	0	0	0	1	1	0	8	0	863.403	18787_00224	18787_00224	5	12	yes	yes	2	0.00050612	112.41	By matching	By MS/MS	By matching	By matching	By matching	By matching	By matching	By MS/MS
APEGESYEDVYQR	FRHSFSQKAPEGESYE	SYEDVYQRVEHFMNHV	K	A	P	Q	R	V	1	1	0	1	0	1	3	1	0	0	0	0	0	0	1	1	0	0	2	1	0	13	0	1541.66	18787_01991	18787_01991	125	137	yes	yes	2	3.5574e-20	202.92	By matching	By matching	By matching	By matching	By matching	By matching	By matching	By matching
APEIGLATVYR	VYLKVKDKAPEIGLAT	IGLATVYRTLELLAEL	K	A	P	Y	R	T	2	1	0	0	0	0	1	1	0	1	1	0	0	0	1	0	1	0	1	1	0	11	0	1188.65	18787_00431	18787_00431	51	61	yes	yes	2	1.7722e-07	165.39	By MS/MS	By MS/MS	By MS/MS	By MS/MS	By matching	By matching	By matching	By MS/MS
APENMSDKEIEQVK	IIEVPDEKAPENMSDK	DKEIEQVKEKEGQRIL	K	A	P	V	K	E	1	0	1	1	0	1	3	0	0	1	0	2	1	0	1	1	0	0	0	1	0	14	1	1616.77	18787_01262	18787_01262	43	56	yes	yes	3	0.00045208	85.006	By matching	By matching	By matching	By matching	By matching	By matching	By matching	By matching
APENTIASFK	GHRGLPSKAPENTIAS	ENTIASFKAASEVEGI	K	A	P	F	K	A	2	0	1	0	0	0	1	0	0	1	0	1	0	1	1	1	1	0	0	0	0	10	0	1076.55	24749_01690	24749_01690	14	23	yes	yes	2	0.0016978	100.93	By matching	By matching	By matching	By matching	By matching	By matching	By matching	By MS/MS
APETKPVANAVSVSNK	SPTTTTEKAPETKPVA	NAVSVSNKEVEAPTSE	K	A	P	N	K	E	3	0	2	0	0	0	1	0	0	0	0	2	0	0	2	2	1	0	0	3	0	16	1	1610.86	18787_01612	18787_01612	68	83	yes	yes	3	2.8522e-17	120.82	By matching	By matching	By matching	By matching	By matching	By matching	By matching	By matching
APETVNVTISGPQSK	TKDLHLTKAPETVNVT	TISGPQSKIIKIENPE	K	A	P	S	K	I	1	0	1	0	0	1	1	1	0	1	0	1	0	0	2	2	2	0	0	2	0	15	0	1526.79	18787_01880	18787_01880	63	77	yes	yes	2	2.1653e-119	300.51	By MS/MS	By MS/MS	By MS/MS	By MS/MS	By MS/MS	By MS/MS	By matching	By MS/MS
APFEIEDGDLDSVIEQVR	IKPHVTIKAPFEIEDG	DSVIEQVRARINGIPA	K	A	P	V	R	A	1	1	0	3	0	1	3	1	0	2	1	0	0	1	1	1	0	0	0	2	0	18	0	2030.98	18787_01724	18787_01724	39	56	yes	yes	2;3	1.4475e-221	376.05	By MS/MS	By MS/MS	By MS/MS	By MS/MS	By MS/MS	By MS/MS	By MS/MS	By MS/MS
APFGIVGSETAFPLLYTHFVK	EKAQPMEKAPFGIVGS	LLYTHFVKNGDWTLQQ	K	A	P	V	K	N	2	0	0	0	0	0	1	2	1	1	2	1	0	3	2	1	2	0	1	2	0	21	0	2293.21	18787_01400	18787_01400	320	340	yes	yes	2;3	1.5771e-218	350.66	By MS/MS	By MS/MS	By MS/MS	By MS/MS	By MS/MS	By MS/MS	By MS/MS	By MS/MS
APGSVGMASDASR	SHGSHFHRAPGSVGMA	GMASDASRVFKGQKMP	R	A	P	S	R	V	3	1	0	1	0	0	0	2	0	0	0	0	1	0	1	3	0	0	0	1	0	13	0	1204.55	18787_00868	18787_00868	150	162	yes	yes	2	5.198e-47	247.95	By MS/MS	By MS/MS	By MS/MS	By MS/MS	By MS/MS	By MS/MS	By MS/MS	By MS/MS
APHNISANEAVSLPLTGITAYETFFDTFK	VSEAIVAKAPHNISAN	ETFFDTFKISHNPSEN	K	A	P	F	K	I	4	0	2	1	0	0	2	1	1	2	2	1	0	3	2	2	4	0	1	1	0	29	0	3153.57	18787_00925	18787_00925	111	139	yes	yes	3	1.3922e-62	167.22	By MS/MS	By MS/MS	By matching	By MS/MS	By matching	By matching	By matching	By MS/MS
APKIEEDYTSYFPK	YIRKNNLKAPKIEEDY	DYTSYFPKYAYRNGVG	K	A	P	P	K	Y	1	0	0	1	0	0	2	0	0	1	0	2	0	1	2	1	1	0	2	0	0	14	1	1686.81	18787_01686;38882_01856	18787_01686	234	247	no	no	2;3	4.7317e-49	232.17	By matching	By matching	By matching	By matching	By matching	By matching	By MS/MS	By matching
APKIEEDYTSYFPKYAYR	YIRKNNLKAPKIEEDY	YFPKYAYRNGVGRPEG	K	A	P	Y	R	N	2	1	0	1	0	0	2	0	0	1	0	2	0	1	2	1	1	0	4	0	0	18	2	2240.08	18787_01686;38882_01856	18787_01686	234	251	no	no	4	1.1253e-37	205.78	By matching	By matching	By matching	By matching	By matching	By matching	By MS/MS	By matching
APLKNGHEDLAK	NAIKYLSRAPLKNGHE	NGHEDLAKAKFYVDRV	R	A	P	A	K	A	2	0	1	1	0	0	1	1	1	0	2	2	0	0	1	0	0	0	0	0	0	12	1	1291.69	24749_00642	24749_00642	60	71	yes	yes	3	2.8172e-05	122.34	By matching	By matching	By matching	By matching	By matching	By matching	By MS/MS	By matching
APNNTNNDVTTKPSTSEIQTK	SVILEEKKAPNNTNND	STSEIQTKPTTPQEST	K	A	P	T	K	P	1	0	4	1	0	1	1	0	0	1	0	2	0	0	2	2	5	0	0	1	0	21	1	2259.1	18787_02111;38882_02521	18787_02111	157	177	yes	no	3	2.7153e-152	308.19	By MS/MS	By MS/MS	By MS/MS	By matching	By MS/MS	By MS/MS	By matching	By matching
APNNTNNDVTTKPSTSEIQTKPTTPQESTNIENSQPQPTPSK	SVILEEKKAPNNTNND	QPQPTPSKVDNQVTDA	K	A	P	S	K	V	1	0	6	1	0	4	3	0	0	2	0	3	0	0	7	5	9	0	0	1	0	42	2	4521.17	18787_02111;38882_02521	18787_02111	157	198	yes	no	4	0	482.25	By MS/MS	By matching	By MS/MS	By matching	By matching	By MS/MS	By matching	By matching
APNTSSTIVSK	AGAKMIHKAPNTSSTI	TSSTIVSKSISKNGGK	K	A	P	S	K	S	1	0	1	0	0	0	0	0	0	1	0	1	0	0	1	3	2	0	0	1	0	11	0	1103.58	18787_00224	18787_00224	335	345	yes	yes	2	5.9606e-17	203.61	By MS/MS	By MS/MS	By MS/MS	By matching	By MS/MS	By MS/MS	By MS/MS	By MS/MS
APPETFIEPNK	GMELGYIKAPPETFIE	ETFIEPNKINTVPKHE	K	A	P	N	K	I	1	0	1	0	0	0	2	0	0	1	0	1	0	1	3	0	1	0	0	0	0	11	0	1241.63	18787_01650	18787_01650	274	284	yes	yes	2	3.3384e-05	144.27	By MS/MS	By MS/MS	By MS/MS	By matching	By MS/MS	By MS/MS	By matching	By MS/MS
APPETFIEPNKINTVPK	GMELGYIKAPPETFIE	NKINTVPKHELLILCT	K	A	P	P	K	H	1	0	2	0	0	0	2	0	0	2	0	2	0	1	4	0	2	0	0	1	0	17	1	1894.02	18787_01650	18787_01650	274	290	yes	yes	3	5.9049e-05	74.618	By matching	By matching	By matching	By matching	By MS/MS	By matching	By matching	By matching
APSIHGGSGGRGVSVSSARFVSSSSSGGYGGGYGGVLTASDGLLAGNEK	FGPGVAFRAPSIHGGS	GLLAGNEKLTMQNLND	R	A	P	E	K	L	4	2	1	1	0	0	1	14	1	1	3	1	0	1	1	11	1	0	2	4	0	49	2	4513.19	CON__P08727	CON__P08727	33	81	yes	yes	3	0.1097	0.002578	By matching	By matching	By matching	By matching	By matching	By matching	By matching	By matching
APSTYGGGLSVSSR	VLAGGSCRAPSTYGGG	GGLSVSSRFSSGGACG	R	A	P	S	R	F	1	1	0	0	0	0	0	3	0	0	1	0	0	0	1	4	1	0	1	1	0	14	0	1337.66	CON__P08779	CON__P08779	42	55	yes	yes	2	2.8223e-51	243.49	By matching	By matching	By MS/MS	By MS/MS	By MS/MS	By MS/MS	By matching	By MS/MS
APSTYGGGLSVSSSR	VLAGGSCRAPSTYGGG	GLSVSSSRFSSGGAYG	R	A	P	S	R	F	1	1	0	0	0	0	0	3	0	0	1	0	0	0	1	5	1	0	1	1	0	15	0	1424.69	CON__P02533	CON__P02533	42	56	yes	yes	2;3	9.6536e-71	261.17	By matching	By matching	By MS/MS	By MS/MS	By MS/MS	By MS/MS	By MS/MS	By MS/MS
APTFEEALK	MHLIRRSKAPTFEEAL	PTFEEALKESLRKIKG	K	A	P	L	K	E	2	0	0	0	0	0	2	0	0	0	1	1	0	1	1	0	1	0	0	0	0	9	0	1004.52	18787_01668	18787_01668	150	158	yes	yes	2	0.00096179	111.61	By matching	By matching	By matching	By matching	By matching	By matching	By matching	By MS/MS
APTFEEALKESLR	MHLIRRSKAPTFEEAL	EALKESLRKIKGGFTF	K	A	P	L	R	K	2	1	0	0	0	0	3	0	0	0	2	1	0	1	1	1	1	0	0	0	0	13	1	1489.78	18787_01668	18787_01668	150	162	yes	yes	2;3	7.6502e-06	113.76	By matching	By matching	By matching	By matching	By matching	By matching	By matching	By matching
APTFEEALKESLRK	MHLIRRSKAPTFEEAL	ALKESLRKIKGGFTFA	K	A	P	R	K	I	2	1	0	0	0	0	3	0	0	0	2	2	0	1	1	1	1	0	0	0	0	14	2	1617.87	18787_01668	18787_01668	150	163	yes	yes	3	0.00026362	94.717	By matching	By matching	By matching	By matching	By matching	By matching	By matching	By matching
APTVTVGNQTIEVGK	TYYFTDVKAPTVTVGN	NQTIEVGKTMNPIVLT	K	A	P	G	K	T	1	0	1	0	0	1	1	2	0	1	0	1	0	0	1	0	3	0	0	3	0	15	0	1512.81	18787_01177	18787_01177	106	120	yes	yes	2	5.8319e-37	208.38	By matching	By matching	By matching	By matching	By matching	By matching	By matching	By MS/MS
APVAGIAMGLVTR	MDAGVPIKAPVAGIAM	IAMGLVTREDSYTILT	K	A	P	T	R	E	3	1	0	0	0	0	0	2	0	1	1	0	1	0	1	0	1	0	0	2	0	13	0	1254.71	18787_01327	18787_01327	463	475	yes	yes	2	3.5569e-10	164.48	By MS/MS	By MS/MS	By MS/MS	By MS/MS	By MS/MS	By MS/MS	By matching	By MS/MS
APVFSFNK	YAEGVFVKAPVFSFNK	APVFSFNKLKNVDITL	K	A	P	N	K	L	1	0	1	0	0	0	0	0	0	0	0	1	0	2	1	1	0	0	0	1	0	8	0	908.476	18787_01398	18787_01398	885	892	yes	yes	2	0.0016374	121.31	By matching	By matching	By matching	By matching	By matching	By matching	By matching	By matching
APVLSDSSCK	PSLLQCLKAPVLSDSS	VLSDSSCKSSYPGQIT	K	A	P	C	K	S	1	0	0	1	1	0	0	0	0	0	1	1	0	0	1	3	0	0	0	1	0	10	0	1062.5	CON__P00761	CON__P00761	148	157	yes	yes	2	4.9829e-05	150.15	By MS/MS	By MS/MS	By MS/MS	By MS/MS	By matching	By matching	By MS/MS	By MS/MS
APYVTVIGESEDGLTGQPVYVALLK	SWVGENTRAPYVTVIG	PVYVALLKGTFSLDSI	R	A	P	L	K	G	2	0	0	1	0	1	2	3	0	1	3	1	0	0	2	1	2	0	2	4	0	25	0	2618.38	24749_00666	24749_00666	108	132	yes	yes	2;3	3.7748e-161	288.98	By MS/MS	By MS/MS	By matching	By MS/MS	By MS/MS	By MS/MS	By MS/MS	By MS/MS
AQAASLDSEQMRPLVVMSPK	SNYFHLLRAQAASLDS	PLVVMSPKSLLRNKTV	R	A	Q	P	K	S	3	1	0	1	0	2	1	0	0	0	2	1	2	0	2	3	0	0	0	2	0	20	1	2157.09	18787_01016	18787_01016	761	780	yes	yes	2;3	4.4071e-105	280.39	By MS/MS	By MS/MS	By MS/MS	By MS/MS	By MS/MS	By MS/MS	By MS/MS	By MS/MS
AQAEDLIQR	WSDKEKYKAQAEDLIQ	QAEDLIQRFEKNFEKF	K	A	Q	Q	R	F	2	1	0	1	0	2	1	0	0	1	1	0	0	0	0	0	0	0	0	0	0	9	0	1042.54	18787_02471	18787_02471	499	507	yes	yes	2	6.4901e-13	201.33	By MS/MS	By MS/MS	By matching	By MS/MS	By MS/MS	By MS/MS	By matching	By matching
AQAEDLIQRFEK	WSDKEKYKAQAEDLIQ	DLIQRFEKNFEKFGEK	K	A	Q	E	K	N	2	1	0	1	0	2	2	0	0	1	1	1	0	1	0	0	0	0	0	0	0	12	1	1446.75	18787_02471	18787_02471	499	510	yes	yes	2;3	2.5087e-09	171.95	By matching	By matching	By matching	By matching	By matching	By matching	By MS/MS	By matching
AQAFDEILEGMTNAIQHSVK	EIEDVYKKAQAFDEIL	NAIQHSVKEGIELDEA	K	A	Q	V	K	E	3	0	1	1	0	2	2	1	1	2	1	1	1	1	0	1	1	0	0	1	0	20	0	2201.08	38878_01738;38880_02336;18787_01798	38878_01738	36	55	yes	no	3	1.0369e-21	136.46	By MS/MS	By MS/MS	By matching	By MS/MS	By MS/MS	By matching	By matching	By matching
AQAGSPISTYWSDAK	TWYVFDRRAQAGSPIS	STYWSDAKYWAGNAAN	R	A	Q	A	K	Y	3	0	0	1	0	1	0	1	0	1	0	1	0	0	1	3	1	1	1	0	0	15	0	1580.75	18787_00066	18787_00066	175	189	yes	yes	1;2;3	1.0546e-27	234.82	By MS/MS	By MS/MS	By MS/MS	By MS/MS	By MS/MS	By MS/MS	By MS/MS	By MS/MS
AQAHIEAGAK	GFYTDKDKAQAHIEAG	AHIEAGAKKVLISAPA	K	A	Q	A	K	K	4	0	0	0	0	1	1	1	1	1	0	1	0	0	0	0	0	0	0	0	0	10	0	994.52	18787_00175	18787_00175	106	115	yes	yes	2	8.7613e-31	198.45	By MS/MS	By MS/MS	By MS/MS	By matching	By MS/MS	By matching	By matching	By MS/MS
AQANQESVHK				A	Q	H	K		2	0	1	0	0	2	1	0	1	0	0	1	0	0	0	1	0	0	0	1	0	10	0	1110.54		REV__CON__ENSEMBL:ENSBTAP00000032840			yes	yes	2	0.01055	72.607	By matching	By matching	By matching	By matching	By matching	By matching	By matching	By matching
AQDANTVQVAK	AVNLQITKAQDANTVQ	ANTVQVAKDVQRKIDT	K	A	Q	A	K	D	3	0	1	1	0	2	0	0	0	0	0	1	0	0	0	0	1	0	0	2	0	11	0	1143.59	18787_00858	18787_00858	327	337	yes	yes	2	0.00084493	102.53	By matching	By matching	By matching	By matching	By matching	By matching	By matching	By matching
AQDATTDKHPNQQDTHQPAHQIIDATQDDTVR	KTAPKSTKAQDATTDK	ATQDDTVRQSEQKPQV	K	A	Q	V	R	Q	4	1	1	6	0	6	0	0	3	2	0	1	0	0	2	0	5	0	0	1	0	32	1	3594.67	18787_02046	18787_02046	204	235	yes	yes	3;4;5;6	0	485.89	By matching	By matching	By matching	By matching	By matching	By matching	By MS/MS	By MS/MS
AQDGFLDQDKYDIIFK	KGALIMGRAQDGFLDQ	DKYDIIFKTAENLDVP	R	A	Q	F	K	T	1	0	0	4	0	2	0	1	0	2	1	2	0	2	0	0	0	0	1	0	0	16	1	1914.94	18787_00328	18787_00328	144	159	yes	yes	2;3	4.2576e-22	181.94	By MS/MS	By MS/MS	By MS/MS	By MS/MS	By MS/MS	By MS/MS	By matching	By MS/MS
AQDIIDKNNALK	NFWDNQTKAQDIIDKN	IDKNNALKAIVNGYKT	K	A	Q	L	K	A	2	0	2	2	0	1	0	0	0	2	1	2	0	0	0	0	0	0	0	0	0	12	1	1341.73	18787_00155	18787_00155	13	24	yes	yes	3	0.00049341	86.262	By matching	By matching	By matching	By matching	By matching	By matching	By matching	By matching
AQDVVDTLVTTIER	RMFPVSNKAQDVVDTL	TLVTTIERQHVTIKEE	K	A	Q	E	R	Q	1	1	0	2	0	1	1	0	0	1	1	0	0	0	0	0	3	0	0	3	0	14	0	1558.82	18787_00671	18787_00671	108	121	yes	yes	2	4.5607e-05	106.38	By matching	By matching	By matching	By matching	By matching	By matching	By matching	By matching
AQEAYLSYR	QHKSIGRKAQEAYLSY	QEAYLSYRLEQEYSKD	K	A	Q	Y	R	L	2	1	0	0	0	1	1	0	0	0	1	0	0	0	0	1	0	0	2	0	0	9	0	1099.53	18787_00980	18787_00980	169	177	yes	yes	2	0.00035257	134.51	By matching	By MS/MS	By MS/MS	By matching	By MS/MS	By matching	By matching	By matching
AQEDVLEGLTEVLNK	VGGEHSKKAQEDVLEG	GLTEVLNKNGLQLGDT	K	A	Q	N	K	N	1	0	1	1	0	1	3	1	0	0	3	1	0	0	0	0	1	0	0	2	0	15	0	1656.86	18787_00652	18787_00652	191	205	yes	yes	2	4.0923e-14	157.74	By matching	By matching	By matching	By matching	By matching	By matching	By matching	By matching
AQEIDAALWGAR	LMEFGTRRAQEIDAAL	DAALWGARAAYIGGFD	R	A	Q	A	R	A	4	1	0	1	0	1	1	1	0	1	1	0	0	0	0	0	0	1	0	0	0	12	0	1299.66	18787_01745	18787_01745	163	174	yes	yes	2	1.537e-09	166.71	By matching	By matching	By MS/MS	By MS/MS	By MS/MS	By matching	By MS/MS	By MS/MS
AQEIEQETRHDVVAFTR	NAKVNVERAQEIEQET	HDVVAFTRQVSETLGE	R	A	Q	T	R	Q	2	2	0	1	0	2	3	0	1	1	0	0	0	1	0	0	2	0	0	2	0	17	1	2028	18787_02200	18787_02200	59	75	yes	yes	3	0.00038758	64.346	By matching	By matching	By matching	By matching	By matching	By matching	By matching	By matching
AQELDELQAK	DKENAIKKAQELDELQ	ELDELQAKDQMDGKLF	K	A	Q	A	K	D	2	0	0	1	0	2	2	0	0	0	2	1	0	0	0	0	0	0	0	0	0	10	0	1143.58	18787_02208	18787_02208	55	64	yes	yes	2	2.9323e-10	181.44	By matching	By MS/MS	By MS/MS	By matching	By matching	By matching	By matching	By matching
AQELDELQAKDQMDGK	DKENAIKKAQELDELQ	AKDQMDGKLFGIPMGI	K	A	Q	G	K	L	2	0	0	3	0	3	2	1	0	0	2	2	1	0	0	0	0	0	0	0	0	16	1	1817.85	18787_02208	18787_02208	55	70	yes	yes	3	8.7552e-15	156.49	By matching	By matching	By matching	By matching	By matching	By matching	By matching	By matching
AQELNLPTSLVDR	LRSNALGKAQELNLPT	LPTSLVDRFLGDSDED	K	A	Q	D	R	F	1	1	1	1	0	1	1	0	0	0	3	0	0	0	1	1	1	0	0	1	0	13	0	1454.77	27969_02532	27969_02532	116	128	yes	yes	2	8.231e-06	126.09	By matching	By MS/MS	By matching	By matching	By matching	By matching	By matching	By matching
AQENGLTVVDAFNFEAPK	LRSALSFKAQENGLTV	AFNFEAPKTKEFKNVL	K	A	Q	P	K	T	3	0	2	1	0	1	2	1	0	0	1	1	0	2	1	0	1	0	0	2	0	18	0	1948.95	18787_00869	18787_00869	118	135	yes	yes	2;3	4.3302e-30	189.55	By MS/MS	By MS/MS	By MS/MS	By MS/MS	By MS/MS	By matching	By MS/MS	By MS/MS
AQEQAQAIEKDENISALMNAEQK	IAEEDLQKAQEQAQAI	ALMNAEQKMSQVFQEI	K	A	Q	Q	K	M	5	0	2	1	0	4	4	0	0	2	1	2	1	0	0	1	0	0	0	0	0	23	1	2558.23	18787_02357	18787_02357	70	92	yes	yes	3	0.00018551	50.252	By matching	By matching	By matching	By matching	By matching	By MS/MS	By matching	By matching
AQEREQIKTLNNK	DPEIQNVKAQEREQIK	QIKTLNNKFASFIDKV	K	A	Q	N	K	F	1	1	2	0	0	2	2	0	0	1	1	2	0	0	0	0	1	0	0	0	0	13	2	1570.84	CON__Q01546;CON__P35908;CON__P12035	CON__P35908	182	194	no	no	3	0.081713	46.069	By matching	By matching	By matching	By matching	By matching	By matching	By matching	By matching
AQEVDSIDKLDNVIQIVGK	LIKILFQKAQEVDSID	NVIQIVGKNAKHNLTN	K	A	Q	G	K	N	1	0	1	3	0	2	1	1	0	3	1	2	0	0	0	1	0	0	0	3	0	19	1	2083.12	18787_01683	18787_01683	232	250	yes	yes	2;3	7.5972e-139	303.76	By MS/MS	By MS/MS	By MS/MS	By MS/MS	By MS/MS	By MS/MS	By matching	By MS/MS
AQEVFSESLK	TLREHPERAQEVFSES	EVFSESLKDSKNPDRR	R	A	Q	L	K	D	1	0	0	0	0	1	2	0	0	0	1	1	0	1	0	2	0	0	0	1	0	10	0	1136.57	38876_01216;18787_00703	38876_01216	83	92	no	no	2	1.4569e-05	136.02	By matching	By matching	By MS/MS	By MS/MS	By MS/MS	By MS/MS	By MS/MS	By MS/MS
AQEVFSESLKDSK	TLREHPERAQEVFSES	SESLKDSKNPDRRVAQ	R	A	Q	S	K	N	1	0	0	1	0	1	2	0	0	0	1	2	0	1	0	3	0	0	0	1	0	13	1	1466.73	38876_01216;18787_00703	38876_01216	83	95	no	no	2;3	3.3791e-26	206.88	By MS/MS	By MS/MS	By MS/MS	By MS/MS	By MS/MS	By MS/MS	By MS/MS	By MS/MS
AQEVPEAIK	RVGFGTGKAQEVPEAI	QEVPEAIKKAVEAAKK	K	A	Q	I	K	K	2	0	0	0	0	1	2	0	0	1	0	1	0	0	1	0	0	0	0	1	0	9	0	983.529	18787_00885	18787_00885	53	61	yes	yes	2	2.8073e-05	152.27	By matching	By matching	By matching	By matching	By matching	By matching	By MS/MS	By MS/MS
AQEVPEAIKK	RVGFGTGKAQEVPEAI	EVPEAIKKAVEAAKKD	K	A	Q	K	K	A	2	0	0	0	0	1	2	0	0	1	0	2	0	0	1	0	0	0	0	1	0	10	1	1111.62	18787_00885	18787_00885	53	62	yes	yes	2;3	0.00065516	131.12	By MS/MS	By MS/MS	By MS/MS	By MS/MS	By MS/MS	By matching	By MS/MS	By MS/MS
AQFVCVISMSGPDMETK	LGNTTDRRAQFVCVIS	SGPDMETKVFKGTVSG	R	A	Q	T	K	V	1	0	0	1	1	1	1	1	0	1	0	1	2	1	1	2	1	0	0	2	0	17	0	1898.86	18787_01590	18787_01590	113	129	yes	yes	2	1.05e-11	119.8	By matching	By matching	By matching	By matching	By matching	By matching	By matching	By matching
AQGEISANWEGQAFSR	QILSDLTRAQGEISAN	WEGQAFSRFEEQFQQL	R	A	Q	S	R	F	3	1	1	0	0	2	2	2	0	1	0	0	0	1	0	2	0	1	0	0	0	16	0	1749.81	18787_01458	18787_01458	35	50	yes	yes	2	2.3447e-120	308.42	By matching	By matching	By matching	By matching	By matching	By matching	By matching	By MS/MS
AQGEQIVVK	YAYKLGSKAQGEQIVV	QGEQIVVKTPNKVELD	K	A	Q	V	K	T	1	0	0	0	0	2	1	1	0	1	0	1	0	0	0	0	0	0	0	2	0	9	0	970.545	27969_00830	27969_00830	44	52	yes	yes	2	0.00085184	114.4	By MS/MS	By matching	By MS/MS	By MS/MS	By MS/MS	By MS/MS	By matching	By matching
AQGGDVDALLAK	KNDYQIVKAQGGDVDA	DVDALLAKYKDENRDN	K	A	Q	A	K	Y	3	0	0	2	0	1	0	2	0	0	2	1	0	0	0	0	0	0	0	1	0	12	0	1156.61	18787_00440	18787_00440	394	405	yes	yes	2	1.138e-05	98.105	By matching	By MS/MS	By matching	By matching	By matching	By MS/MS	By MS/MS	By MS/MS
AQGGTLIYK	GVSNEKFKAQGGTLIY	QGGTLIYKTWKDGMNP	K	A	Q	Y	K	T	1	0	0	0	0	1	0	2	0	1	1	1	0	0	0	0	1	0	1	0	0	9	0	949.523	18787_02182	18787_02182	265	273	yes	yes	2	0.0032903	85.744	By matching	By MS/MS	By MS/MS	By MS/MS	By matching	By matching	By matching	By MS/MS
AQGIVHYPDENFNR	PRFEKELRAQGIVHYP	YPDENFNRWRFNARKM	R	A	Q	N	R	W	1	1	2	1	0	1	1	1	1	1	0	0	0	1	1	0	0	0	1	1	0	14	0	1658.78	18787_01813	18787_01813	68	81	yes	yes	2;3	3.2378e-08	134.43	By matching	By matching	By matching	By matching	By matching	By matching	By MS/MS	By matching
AQGLEAFDNIQIDSTEK	TAEVEKAKAQGLEAFD	IQIDSTEKQKAIEELE	K	A	Q	E	K	Q	2	0	1	2	0	2	2	1	0	2	1	1	0	1	0	1	1	0	0	0	0	17	0	1877.9	18787_01882	18787_01882	1903	1919	yes	yes	2	4.0708e-149	325.94	By matching	By matching	By matching	By matching	By matching	By matching	By matching	By MS/MS
AQGLEIGAQNTYFEDNGAFTGETSPVALADLGVK	TTAVKEGKAQGLEIGA	ALADLGVKYVVIGHSE	K	A	Q	V	K	Y	5	0	2	2	0	2	3	5	0	1	3	1	0	2	1	1	3	0	1	2	0	34	0	3482.68	18787_00177	18787_00177	58	91	yes	yes	2;3;4	1.6872e-145	239.93	By matching	By MS/MS	By MS/MS	By MS/MS	By MS/MS	By MS/MS	By MS/MS	By MS/MS
AQGLGAWGF	NAAVKAYKAQGLGAWG	QGLGAWGF________	K	A	Q	G	F	-	2	0	0	0	0	1	0	3	0	0	1	0	0	1	0	0	0	1	0	0	0	9	0	905.44	18787_00338	18787_00338	225	233	yes	yes	1;2	0.0060889	134.44	By matching	By matching	By matching	By matching	By matching	By matching	By MS/MS	By MS/MS
AQGNDEAHEMDEDYIEALEYGMPPTGGLGIGIDR	FEAQLVEKAQGNDEAH	GLGIGIDRLVMLLTDS	K	A	Q	D	R	L	3	1	1	4	0	1	5	6	1	3	2	0	2	0	2	0	1	0	2	0	0	34	0	3662.61	18787_02409	18787_02409	439	472	yes	yes	3	7.7503e-08	56.211	By matching	By matching	By matching	By MS/MS	By matching	By matching	By matching	By matching
AQGVSVAPTQK	EQELKTLKAQGVSVAP	VSVAPTQKSSKKPVRG	K	A	Q	Q	K	S	2	0	0	0	0	2	0	1	0	0	0	1	0	0	1	1	1	0	0	2	0	11	0	1084.59	18787_02294	18787_02294	391	401	yes	yes	2	0.087464	46.069	By matching	By matching	By matching	By matching	By matching	By matching	By MS/MS	By MS/MS
AQGYAITEADASTR	NKVFSTIKAQGYAITE	TEADASTRILEDLAPL	K	A	Q	T	R	I	4	1	0	1	0	1	1	1	0	1	0	0	0	0	0	1	2	0	1	0	0	14	0	1452.68	18787_01168	18787_01168	70	83	yes	yes	2	9.0337e-09	143.46	By matching	By MS/MS	By matching	By matching	By matching	By matching	By matching	By MS/MS
AQIATNIENQQTYIDQIDAILNR	SYQLIEERAQIATNIE	QIDAILNRFETVMNDD	R	A	Q	N	R	F	3	1	3	2	0	4	1	0	0	5	1	0	0	0	0	0	2	0	1	0	0	23	0	2644.35	18787_02079	18787_02079	329	351	yes	yes	2;3	6.2716e-132	250.86	By MS/MS	By MS/MS	By MS/MS	By MS/MS	By MS/MS	By matching	By matching	By MS/MS
AQIEQIFVQTR	LEQRPEGKAQIEQIFV	EQIFVQTRDAAYDIIQ	K	A	Q	T	R	D	1	1	0	0	0	3	1	0	0	2	0	0	0	1	0	0	1	0	0	1	0	11	0	1331.72	18787_01499	18787_01499	209	219	yes	yes	2	4.0029e-32	225.15	By matching	By matching	By matching	By matching	By matching	By matching	By matching	By matching
AQILEGLGIGPGEGSEEELHSASQR	LGAQSNTKAQILEGLG	ELHSASQRLLRELQQP	K	A	Q	Q	R	L	2	1	0	0	0	2	5	5	1	2	3	0	0	0	1	3	0	0	0	0	0	25	0	2563.25	CON__Q9N2I2	CON__Q9N2I2	85	109	yes	yes	2;3	1.0264e-111	240.96	By matching	By matching	By matching	By matching	By matching	By matching	By matching	By MS/MS
AQINQDKEATAEER	NQKANELRAQINQDKE	KEATAEERQAALDKIN	R	A	Q	E	R	Q	3	1	1	1	0	2	3	0	0	1	0	1	0	0	0	0	1	0	0	0	0	14	1	1601.76	38883_00153;18787_00672	38883_00153	1201	1214	yes	no	2;3	1.5085e-13	172.43	By matching	By matching	By matching	By matching	By matching	By matching	By matching	By matching
AQITNANYK	KPLIPARKAQITNANY	QITNANYKRHGMKLMI	K	A	Q	Y	K	R	2	0	2	0	0	1	0	0	0	1	0	1	0	0	0	0	1	0	1	0	0	9	0	1021.52	18787_01678	18787_01678	309	317	yes	yes	2	0.00031553	124.08	By matching	By matching	By matching	By matching	By matching	By matching	By matching	By matching
AQKPVDNITQIIGDTPVVK	________________	IGDTPVVKLRNVVDDN	M	A	Q	V	K	L	1	0	1	2	0	2	0	1	0	3	0	2	0	0	2	0	2	0	0	3	0	19	1	2035.13	18787_02405	18787_02405	2	20	yes	yes	2;3	4.0985e-52	215.65	By matching	By matching	By matching	By matching	By matching	By matching	By MS/MS	By MS/MS
AQLIAYLSQHLAK	VSESDISKAQLIAYLS	YLSQHLAKYKVPKHFE	K	A	Q	A	K	Y	3	0	0	0	0	2	0	0	1	1	3	1	0	0	0	1	0	0	1	0	0	13	0	1454.82	18787_02476	18787_02476	451	463	yes	yes	3	0.035076	48.277	By matching	By matching	By matching	By matching	By matching	By matching	By matching	By MS/MS
AQLISDMTGK	EQQLVDEKAQLISDMT	LISDMTGKIYLQVKLK	K	A	Q	G	K	I	1	0	0	1	0	1	0	1	0	1	1	1	1	0	0	1	1	0	0	0	0	10	0	1062.54	18787_01609	18787_01609	91	100	yes	yes	2	0.0061622	79.201	By MS/MS	By matching	By matching	By MS/MS	By MS/MS	By matching	By matching	By matching
AQLYLSPYGPK	NAADAVYKAQLYLSPY	YLSPYGPKQYVEHLNQ	K	A	Q	P	K	Q	1	0	0	0	0	1	0	1	0	0	2	1	0	0	2	1	0	0	2	0	0	11	0	1235.65	18787_00995;24749_01078	18787_00995	1450	1460	yes	no	2	0.00066868	111.27	By matching	By matching	By matching	By matching	By matching	By matching	By matching	By matching
AQMADSVNNVK	DATLEENKAQMADSVN	ADSVNNVKSGSLTYAV	K	A	Q	V	K	S	2	0	2	1	0	1	0	0	0	0	0	1	1	0	0	1	0	0	0	2	0	11	0	1175.56	18787_01375	18787_01375	435	445	no	no		1	#NUM!	By matching	By matching	By matching	By matching	By matching	By matching	By matching	By matching
AQMTMVQAINDALK	________________	QAINDALKTELKNDQD	M	A	Q	L	K	T	3	0	1	1	0	2	0	0	0	1	1	1	2	0	0	0	1	0	0	1	0	14	0	1532.77	18787_01645	18787_01645	2	15	yes	yes	2;3	2.7574e-31	212.17	By MS/MS	By MS/MS	By matching	By MS/MS	By MS/MS	By matching	By matching	By MS/MS
AQNATVSNATDEEVAEANAAVDAAQTEGLHDIQVVK	KQAATARKAQNATVSN	LHDIQVVKSQQEVADT	K	A	Q	V	K	S	9	0	3	3	0	3	4	1	1	1	1	1	0	0	0	1	3	0	0	5	0	36	0	3678.76	18787_01882	18787_01882	857	892	yes	yes	3	1.6825e-163	244.19	By matching	By matching	By matching	By matching	By matching	By matching	By matching	By matching
AQNDFDNFK	QDYNSWKKAQNDFDNF	QNDFDNFKRQNSEVIQ	K	A	Q	F	K	R	1	0	2	2	0	1	0	0	0	0	0	1	0	2	0	0	0	0	0	0	0	9	0	1097.48	38886_01205	38886_01205	154	162	yes	yes	2	0.0023082	92.838	By matching	By MS/MS	By MS/MS	By MS/MS	By matching	By matching	By matching	By matching
AQNDFDNFKR	QDYNSWKKAQNDFDNF	NDFDNFKRQNSEVIQQ	K	A	Q	K	R	Q	1	1	2	2	0	1	0	0	0	0	0	1	0	2	0	0	0	0	0	0	0	10	1	1253.58	38886_01205	38886_01205	154	163	yes	yes	2;3	1.0122e-14	194.06	By matching	By MS/MS	By MS/MS	By MS/MS	By matching	By MS/MS	By matching	By matching
AQPLIMGCYGIGISR	TFLDNQGKAQPLIMGC	CYGIGISRTLSAIVEQ	K	A	Q	S	R	T	1	1	0	0	1	1	0	3	0	3	1	0	1	0	1	1	0	0	1	0	0	15	0	1634.83	18787_01338	18787_01338	432	446	yes	yes	2	0.00094716	70.197	By matching	By matching	By matching	By matching	By matching	By matching	By matching	By matching
AQPNVHFIDK	GKLYETIKAQPNVHFI	PNVHFIDKTRYDSFFG	K	A	Q	D	K	T	1	0	1	1	0	1	0	0	1	1	0	1	0	1	1	0	0	0	0	1	0	10	0	1167.6	18787_01750	18787_01750	95	104	yes	yes	3	0.0056881	72.2	By matching	By matching	By matching	By matching	By matching	By matching	By matching	By matching
AQPSETKAYINVK	NLPEHVTKAQPSETKA	TKAYINVK________	K	A	Q	V	K	-	2	0	1	0	0	1	1	0	0	1	0	2	0	0	1	1	1	0	1	1	0	13	1	1447.77	18787_01880	18787_01880	298	310	yes	yes	3	0.002669	65.295	By matching	By matching	By matching	By matching	By matching	By matching	By MS/MS	By matching
AQQAAIKEEASANNLSDISQEAQEVQEAK	EPKAVALKAQQAAIKE	AQEVQEAKKEAQAEKD	K	A	Q	A	K	K	7	0	2	1	0	5	5	0	0	2	1	2	0	0	0	3	0	0	0	1	0	29	1	3099.5	38876_01676	38876_01676	155	183	yes	yes	3	1.5838e-197	306	By matching	By matching	By matching	By matching	By matching	By matching	By matching	By matching
AQQAAIKEEASANNLSDISQEAQEVQEAKK	EPKAVALKAQQAAIKE	QEVQEAKKEAQAEKDS	K	A	Q	K	K	E	7	0	2	1	0	5	5	0	0	2	1	3	0	0	0	3	0	0	0	1	0	30	2	3227.59	38876_01676	38876_01676	155	184	yes	yes	3;4	0	410.89	By matching	By matching	By matching	By matching	By matching	By matching	By matching	By matching
AQQAAIKEEASANNLSDTSQEAQAIQEAK	ESKAAALKAQQAAIKE	AQAIQEAKREVQTEKD	K	A	Q	A	K	R	8	0	2	1	0	5	4	0	0	2	1	2	0	0	0	3	1	0	0	0	0	29	1	3043.47	27969_00840	27969_00840	208	236	yes	yes	3	6.187e-159	273.66	By MS/MS	By MS/MS	By matching	By MS/MS	By matching	By matching	By matching	By matching
AQQAAIKEEASANNLSDTSQEAQEIQEAK	KNEQAALKAQQAAIKE	AQEIQEAKKEAQAETD	K	A	Q	A	K	K	7	0	2	1	0	5	5	0	0	2	1	2	0	0	0	3	1	0	0	0	0	29	1	3101.47	27969_00840;38876_01676;18787_00654	18787_00654	102	130	no	no	3	0	491.48	By MS/MS	By matching	By matching	By matching	By matching	By MS/MS	By matching	By MS/MS
AQQAAIKEEASANNLSDTSQEAQEIQEAKK	KNEQAALKAQQAAIKE	QEIQEAKKEAQAETDK	K	A	Q	K	K	E	7	0	2	1	0	5	5	0	0	2	1	3	0	0	0	3	1	0	0	0	0	30	2	3229.57	38876_01676;18787_00654	18787_00654	102	131	no	no	3;4	0	517.5	By matching	By matching	By matching	By matching	By matching	By matching	By MS/MS	By MS/MS
AQQAAIKEEASANNLSDTSQEAQEIQEAKR	KNEQAALKAQQAAIKE	QEIQEAKREAQAETDK	K	A	Q	K	R	E	7	1	2	1	0	5	5	0	0	2	1	2	0	0	0	3	1	0	0	0	0	30	2	3257.58	27969_00840	27969_00840	102	131	yes	no	3;4	0	400.37	By MS/MS	By MS/MS	By matching	By MS/MS	By MS/MS	By matching	By matching	By matching
AQQAAIKEEASVNNLSDTSQEAQEIQEAK	ESKAVALKAQQAAIKE	AQEIQEAKKEAQAETD	K	A	Q	A	K	K	6	0	2	1	0	5	5	0	0	2	1	2	0	0	0	3	1	0	0	1	0	29	1	3129.51	18787_00654	18787_00654	155	183	yes	yes	3	2.3865e-219	320.35	By matching	By matching	By matching	By matching	By matching	By matching	By matching	By matching
AQQAAIKEEASVNNLSDTSQEAQEIQEAKK	ESKAVALKAQQAAIKE	QEIQEAKKEAQAETDK	K	A	Q	K	K	E	6	0	2	1	0	5	5	0	0	2	1	3	0	0	0	3	1	0	0	1	0	30	2	3257.6	18787_00654	18787_00654	155	184	yes	yes	3;4	0	437.34	By matching	By matching	By matching	By matching	By matching	By matching	By matching	By MS/MS
AQQESYSPYSQFK	HYFQEVRKAQQESYSP	YSPYSQFKVGAYLKTK	K	A	Q	F	K	V	1	0	0	0	0	3	1	0	0	0	0	1	0	1	1	3	0	0	2	0	0	13	0	1561.7	18787_00499	18787_00499	14	26	yes	yes	2	1.3969e-19	192.65	By matching	By matching	By matching	By matching	By matching	By matching	By MS/MS	By matching
AQQFINEEVQSVEDAIK	HEVSIEEKAQQFINEE	QSVEDAIKGAQDIIAE	K	A	Q	I	K	G	2	0	1	1	0	3	3	0	0	2	0	1	0	1	0	1	0	0	0	2	0	17	0	1946.96	18787_01972	18787_01972	138	154	yes	yes	2	8.7651e-09	110.56	By MS/MS	By matching	By matching	By matching	By matching	By matching	By matching	By matching
AQQNGEFDSEIVPVSIPQR	NSQQKAVRAQQNGEFD	VPVSIPQRKGEPIVVT	R	A	Q	Q	R	K	1	1	1	1	0	3	2	1	0	2	0	0	0	1	2	2	0	0	0	2	0	19	0	2113.04	18787_02012	18787_02012	189	207	yes	yes	2;3	6.4414e-160	324.29	By MS/MS	By MS/MS	By MS/MS	By MS/MS	By MS/MS	By MS/MS	By matching	By MS/MS
AQQVLLIDR	KPQYDISKAQQVLLID	QQVLLIDRVQDPGNLG	K	A	Q	D	R	V	1	1	0	1	0	2	0	0	0	1	2	0	0	0	0	0	0	0	0	1	0	9	0	1054.61	18787_01604	18787_01604	104	112	yes	yes	2	0.033958	58.699	By matching	By matching	By matching	By matching	By matching	By matching	By matching	By matching
AQSEQDQAFLSK	INDITDRKAQSEQDQA	QDQAFLSKSLTGGCPM	K	A	Q	S	K	S	2	0	0	1	0	3	1	0	0	0	1	1	0	1	0	2	0	0	0	0	0	12	0	1350.64	18787_00274	18787_00274	183	194	yes	yes	2	2.2458e-09	162.65	By MS/MS	By matching	By MS/MS	By MS/MS	By MS/MS	By matching	By matching	By MS/MS
AQSRPFLFSTSLAPGDTK	KELIDWLKAQSRPFLF	SLAPGDTKAITEAVKK	K	A	Q	T	K	A	2	1	0	1	0	1	0	1	0	0	2	1	0	2	2	3	2	0	0	0	0	18	1	1921.99	18787_02099	18787_02099	264	281	yes	yes	2;3	2.4859e-66	240.21	By MS/MS	By MS/MS	By MS/MS	By MS/MS	By MS/MS	By MS/MS	By matching	By MS/MS
AQTAEVIIPNNTIDFK	NQADQTFRAQTAEVII	PNNTIDFKGERDDVRT	R	A	Q	F	K	G	2	0	2	1	0	1	1	0	0	3	0	1	0	1	1	0	2	0	0	1	0	16	0	1772.93	18787_01261	18787_01261	429	444	yes	yes	2;3	1.4323e-71	263.99	By MS/MS	By MS/MS	By MS/MS	By MS/MS	By MS/MS	By MS/MS	By MS/MS	By MS/MS
AQTAEVIIPNNTIDFKGER	NQADQTFRAQTAEVII	TIDFKGERDDVRTRET	R	A	Q	E	R	D	2	1	2	1	0	1	2	1	0	3	0	1	0	1	1	0	2	0	0	1	0	19	1	2115.1	18787_01261	18787_01261	429	447	yes	yes	2;3	2.4806e-75	248.46	By MS/MS	By MS/MS	By MS/MS	By MS/MS	By MS/MS	By MS/MS	By MS/MS	By MS/MS
AQTAEVIIPNNTIDFKGERDDVR	NQADQTFRAQTAEVII	KGERDDVRTRETNLGN	R	A	Q	V	R	T	2	2	2	3	0	1	2	1	0	3	0	1	0	1	1	0	2	0	0	2	0	23	2	2600.32	18787_01261	18787_01261	429	451	yes	yes	2;3;4	1.8499e-146	283.75	By MS/MS	By MS/MS	By MS/MS	By MS/MS	By MS/MS	By MS/MS	By MS/MS	By MS/MS
AQTILDENR	IFNDLKRRAQTILDEN	QTILDENRNNVPLNKR	R	A	Q	N	R	N	1	1	1	1	0	1	1	0	0	1	1	0	0	0	0	0	1	0	0	0	0	9	0	1058.54	38883_00153;18787_00672;38876_01694	38883_00153	379	387	no	no	2	0.00031365	121.73	By matching	By matching	By matching	By matching	By matching	By matching	By matching	By matching
AQTLADGNYLNADPDK	LSQAINDKAQTLADGN	YLNADPDKQNAYKQAV	K	A	Q	D	K	Q	3	0	2	3	0	1	0	1	0	0	2	1	0	0	1	0	1	0	1	0	0	16	0	1704.8	18787_00995;24749_01078	18787_00995	8079	8094	yes	no	2	0.16573	35.527	By matching	By matching	By matching	By matching	By matching	By matching	By matching	By matching
AQVAMVLNLDK	________________	AMVLNLDKCIGCHTCS	K	A	Q	D	K	C	2	0	1	1	0	1	0	0	0	0	2	1	1	0	0	0	0	0	0	2	0	11	0	1200.65	18787_00724	18787_00724	5	15	yes	yes	2	0.0045934	77.597	By matching	By matching	By matching	By matching	By matching	By matching	By matching	By matching
AQVIDVR	EFHNGIRKAQVIDVRE	KAQVIDVREKVDYDYG	K	A	Q	V	R	E	1	1	0	1	0	1	0	0	0	1	0	0	0	0	0	0	0	0	0	2	0	7	0	799.455	18787_00466	18787_00466	45	51	yes	yes	2	0.00081851	158.08	By MS/MS	By MS/MS	By matching	By matching	By matching	By matching	By matching	By MS/MS
AQVILPYHLAQDEYEER	SNLRISNRAQVILPYH	AQDEYEERLRGDNKIG	R	A	Q	E	R	L	2	1	0	1	0	2	3	0	1	1	2	0	0	0	1	0	0	0	2	1	0	17	0	2073.02	18787_01253	18787_01253	102	118	yes	yes	2;3	1.9808e-66	247.4	By MS/MS	By MS/MS	By MS/MS	By MS/MS	By MS/MS	By MS/MS	By matching	By matching
AQWGTLDEFK	GGVIDDIKAQWGTLDE	WGTLDEFKNEFANKAT	K	A	Q	F	K	N	1	0	0	1	0	1	1	1	0	0	1	1	0	1	0	0	1	1	0	0	0	10	0	1193.57	18787_02280	18787_02280	104	113	yes	yes	2	0.0049545	81.017	By matching	By matching	By matching	By matching	By matching	By matching	By matching	By matching
AQWGTLDEFKNEFANK	GGVIDDIKAQWGTLDE	FKNEFANKATTLFGSG	K	A	Q	N	K	A	2	0	2	1	0	1	2	1	0	0	1	2	0	2	0	0	1	1	0	0	0	16	1	1896.9	18787_02280	18787_02280	104	119	yes	yes	2;3	2.0076e-236	387.22	By matching	By MS/MS	By MS/MS	By MS/MS	By matching	By MS/MS	By matching	By MS/MS
AQYDAIAAR	SGIVEEVKAQYDAIAA	QYDAIAARSLEEAEAY	K	A	Q	A	R	S	4	1	0	1	0	1	0	0	0	1	0	0	0	0	0	0	0	0	1	0	0	9	0	977.493	CON__Q0VBK2	CON__Q0VBK2	257	265	yes	yes	2	0.00087186	113.62	By matching	By matching	By matching	By matching	By matching	By matching	By matching	By matching
AQYDAVAAR	SGIVEEVKAQYDAVAA	QYDAVAARSLEEAEAY	K	A	Q	A	R	S	4	1	0	1	0	1	0	0	0	0	0	0	0	0	0	0	0	0	1	1	0	9	0	963.477	CON__Q6KB66-1	CON__Q6KB66-1	257	265	yes	yes	2	0.05167	49.16	By matching	By matching	By matching	By MS/MS	By matching	By MS/MS	By matching	By matching
AQYDDIASR	DGIIAEIKAQYDDIAS	QYDDIASRSKAEAEAW	K	A	Q	S	R	S	2	1	0	2	0	1	0	0	0	1	0	0	0	0	0	1	0	0	1	0	0	9	0	1037.48	CON__Q9NSB4;CON__Q61726	CON__Q9NSB4	294	302	no	no	2	5.2676e-05	145.23	By matching	By MS/MS	By matching	By matching	By matching	By matching	By matching	By matching
AQYDDIATR	DCIVAEIKAQYDDIAT	QYDDIATRSRAEAESW	K	A	Q	T	R	S	2	1	0	2	0	1	0	0	0	1	0	0	0	0	0	0	1	0	1	0	0	9	0	1051.49	CON__P78385;CON__Q6NT21	CON__Q6NT21	285	293	no	no	2	0.0019017	95.775	By matching	By matching	By matching	By matching	By matching	By matching	By matching	By matching
AQYDDIVTR	DCIIAEIKAQYDDIVT	QYDDIVTRSRAEAESW	K	A	Q	T	R	S	1	1	0	2	0	1	0	0	0	1	0	0	0	0	0	0	1	0	1	1	0	9	0	1079.52	CON__O43790;CON__Q14533	CON__O43790	280	288	no	no	2	1.9629e-07	171.87	By matching	By matching	By matching	By matching	By matching	By matching	By matching	By matching
AQYDDVASR	DCIIAEIKAQYDDVAS	QYDDVASRSRAEAESW	K	A	Q	S	R	S	2	1	0	2	0	1	0	0	0	0	0	0	0	0	0	1	0	0	1	1	0	9	0	1023.46	CON__P78386	CON__P78386	297	305	yes	yes	2	0.00076365	118.21	By matching	By matching	By matching	By matching	By matching	By matching	By matching	By matching
AQYEDIANR	DSIIAEVKAQYEDIAN	QYEDIANRSRTEAESW	K	A	Q	N	R	S	2	1	1	1	0	1	1	0	0	1	0	0	0	0	0	0	0	0	1	0	0	9	0	1078.5	CON__Q922U2;CON__O95678;CON__Q5XQN5;CON__Q8BGZ7;CON__P05787	CON__Q5XQN5	345	353	no	no	2	7.8174e-07	160.82	By matching	By matching	By matching	By matching	By matching	By matching	By matching	By matching
AQYEEIANR	DSIIAEVKAQYEEIAN	QYEEIANRSRTEAESW	K	A	Q	N	R	S	2	1	1	0	0	1	2	0	0	1	0	0	0	0	0	0	0	0	1	0	0	9	0	1092.52	CON__P13647	CON__P13647	344	352	yes	yes	2	2.3925e-24	232.75	By MS/MS	By matching	By MS/MS	By MS/MS	By MS/MS	By MS/MS	By matching	By matching
AQYEEIAQR	DSIIAEVKAQYEEIAQ	QYEEIAQRSKEEAEAL	K	A	Q	Q	R	S	2	1	0	0	0	2	2	0	0	1	0	0	0	0	0	0	0	0	1	0	0	9	0	1106.54	CON__P48668;CON__P04259;CON__P02538;CON__P35908;CON__ENSEMBL:ENSBTAP00000038253;CON__P19013	CON__P35908	360	368	no	no	2	2.7299e-67	249.13	By MS/MS	By MS/MS	By MS/MS	By MS/MS	By MS/MS	By MS/MS	By matching	By MS/MS
AQYEEIAR	DSIIAEVRAQYEEIAR	AQYEEIARKSKAEAEA	R	A	Q	A	R	K	2	1	0	0	0	1	2	0	0	1	0	0	0	0	0	0	0	0	1	0	0	8	0	978.477	CON__Q32MB2	CON__Q32MB2	308	315	yes	yes	2	0.00082163	138.78	By matching	By matching	By matching	By matching	By matching	By matching	By matching	By matching
AQYFVSMMGYSPGFPYLTGLNK	TFIELHSKAQYFVSMM	PYLTGLNKKLYINHTS	K	A	Q	N	K	K	1	0	1	0	0	1	0	3	0	0	2	1	2	2	2	2	1	0	3	1	0	22	0	2470.17	18787_00117	18787_00117	130	151	yes	yes	2;3	3.3776e-14	112.85	By matching	By matching	By matching	By matching	By matching	By matching	By matching	By matching
AQYRDYQVSHTPK	DAHNWNNRAQYRDYQV	YQVSHTPKRHAAVVFE	R	A	Q	P	K	R	1	1	0	1	0	2	0	0	1	0	0	1	0	0	1	1	1	0	2	1	0	13	1	1591.77	18787_01167	18787_01167	542	554	yes	yes	2;3;4	4.6967e-20	194.23	By matching	By matching	By matching	By matching	By matching	By matching	By MS/MS	By matching
AQYRDYQVSHTPKR	DAHNWNNRAQYRDYQV	QVSHTPKRHAAVVFEA	R	A	Q	K	R	H	1	2	0	1	0	2	0	0	1	0	0	1	0	0	1	1	1	0	2	1	0	14	2	1747.88	18787_01167	18787_01167	542	555	yes	yes	3;4	3.4221e-13	171.26	By matching	By matching	By matching	By matching	By matching	By matching	By MS/MS	By matching
AQYSFLK	IEAMVDNKAQYSFLKL	KAQYSFLKLLDHMFEN	K	A	Q	L	K	L	1	0	0	0	0	1	0	0	0	0	1	1	0	1	0	1	0	0	1	0	0	7	0	855.449	18787_01323	18787_01323	149	155	yes	yes	2	0.018195	91.906	By matching	By MS/MS	By matching	By matching	By MS/MS	By matching	By matching	By matching
ARAAAENIIPNSTGAAK	HRKGDKRRARAAAENI	PNSTGAAKAIGKVIPE	R	A	R	A	K	A	6	1	2	0	0	0	1	1	0	2	0	1	0	0	1	1	1	0	0	0	0	17	1	1653.88	18787_00175	18787_00175	199	215	yes	yes	2;3	7.2116e-19	150.7	By matching	By matching	By matching	By matching	By matching	By matching	By MS/MS	By matching
ARAESHLENDDDNTDIHR	VERAKLAKARAESHLE	DDNTDIHRAERALERA	K	A	R	H	R	A	2	2	2	4	0	0	2	0	2	1	1	0	0	0	0	1	1	0	0	0	0	18	1	2106.93	18787_01935	18787_01935	99	116	yes	yes	3;4	2.6733e-45	211.13	By matching	By matching	By matching	By matching	By matching	By matching	By MS/MS	By matching
ARDDQNVSVIVLTGEGDLAFCSGGDQK	EMIDAFSRARDDQNVS	FCSGGDQKKRGHGGYV	R	A	R	Q	K	K	2	1	1	4	1	2	1	4	0	1	2	1	0	1	0	2	1	0	0	3	0	27	1	2850.35	18787_01693	18787_01693	52	78	yes	yes	3	2.3489e-69	189.12	By matching	By matching	By matching	By matching	By matching	By matching	By matching	By matching
AREAGFDPAAVVVVATIR	AEKFMDIKAREAGFDP	VVVVATIRALKMHGGV	K	A	R	I	R	A	5	2	0	1	0	0	1	1	0	1	0	0	0	1	1	0	1	0	0	4	0	18	1	1841.02	18787_00648	18787_00648	315	332	yes	yes	3	2.0285e-07	94.632	By matching	By matching	By matching	By matching	By matching	By matching	By MS/MS	By matching
AREELSSDKLEENIAYQYATIR	AMMIGAAKAREELSSD	AYQYATIRNILYAKGY	K	A	R	I	R	N	3	2	1	1	0	1	4	0	0	2	2	1	0	0	0	2	1	0	2	0	0	22	2	2598.29	18787_00268	18787_00268	231	252	yes	yes	3;4	1.0846e-152	309.21	By MS/MS	By MS/MS	By matching	By MS/MS	By MS/MS	By matching	By MS/MS	By MS/MS
AREFSLEK	________________	AREFSLEKTRNIGIMA	M	A	R	E	K	T	1	1	0	0	0	0	2	0	0	0	1	1	0	1	0	1	0	0	0	0	0	8	1	978.513	18787_02096	18787_02096	2	9	yes	yes	2	1.3889e-05	178.32	By MS/MS	By MS/MS	By MS/MS	By MS/MS	By matching	By matching	By matching	By MS/MS
AREIIEEITR	VDQAMINRAREIIEEI	EIIEEITREAEVGQTY	R	A	R	T	R	E	1	2	0	0	0	0	3	0	0	3	0	0	0	0	0	0	1	0	0	0	0	10	1	1228.68	18787_01327	18787_01327	612	621	yes	yes	2;3	0.0011194	104.24	By matching	By matching	By MS/MS	By MS/MS	By matching	By MS/MS	By matching	By MS/MS
AREVITNINATPGATREEK	ARNTVNEKAREVITNI	PGATREEKQEAIDRVN	K	A	R	E	K	Q	3	2	2	0	0	0	3	1	0	2	0	1	0	0	1	0	3	0	0	1	0	19	2	2069.09	38883_00153;18787_00672	38883_00153	811	829	yes	no	3;4;5	0.00076968	52.731	By matching	By matching	By matching	By matching	By matching	By matching	By MS/MS	By matching
AREYFEGYAPSSPSFALVK	QDKEATQRAREYFEGY	SPSFALVKDGKITEMI	R	A	R	V	K	D	3	1	0	0	0	0	2	1	0	0	1	1	0	2	2	3	0	0	2	1	0	19	1	2118.04	18787_00447	18787_00447	91	109	yes	yes	3	0.0068106	38.377	By matching	By matching	By matching	By matching	By matching	By matching	By MS/MS	By matching
ARLECEINTYR	YQVLLDVRARLECEIN	ECEINTYRSLLESEDC	R	A	R	Y	R	S	1	2	1	0	1	0	2	0	0	1	1	0	0	0	0	0	1	0	1	0	0	11	1	1423.69	CON__A2A5Y0;CON__Q14525;CON__Q9UE12;CON__Q15323;CON__Q497I4;CON__REFSEQ:XP_986630;CON__Q92764;CON__Q8IUT8;CON__O76011;CON__O76009;CON__Q6NTB9	CON__Q9UE12	347	357	no	no	2;3	7.0288e-81	286.01	By matching	By matching	By matching	By matching	By matching	By matching	By matching	By matching
ARLFVDQIVSFVNNSPYEHLK	NDSEFQLRARLFVDQI	NSPYEHLK________	R	A	R	L	K	-	1	1	2	1	0	1	1	0	1	1	2	1	0	2	1	2	0	0	1	3	0	21	1	2475.29	18787_02109	18787_02109	168	188	yes	yes	3	1.8602e-18	117.38	By matching	By matching	By matching	By matching	By matching	By matching	By MS/MS	By matching
ARSVDEGSFDITR	AETPKVRKARSVDEGS	EGSFDITRDSKNVVES	K	A	R	T	R	D	1	2	0	2	0	0	1	1	0	1	0	0	0	1	0	2	1	0	0	1	0	13	1	1451.7	24749_01653	24749_01653	143	155	yes	yes	2;3	2.4532e-10	111.37	By matching	By matching	By matching	By matching	By matching	By matching	By MS/MS	By matching
ASAATINIVVPYYGYAR	IMIDACKRASAATINI	VPYYGYARQDRKARSR	R	A	S	A	R	Q	4	1	1	0	0	0	0	1	0	2	0	0	0	0	1	1	1	0	3	2	0	17	0	1827.95	18787_02392	18787_02392	87	103	yes	yes	2	6.3505e-36	203.2	By matching	By matching	By matching	By matching	By matching	By matching	By matching	By MS/MS
ASAATINIVVPYYGYARQDRK	IMIDACKRASAATINI	GYARQDRKARSREPIT	R	A	S	R	K	A	4	2	1	1	0	1	0	1	0	2	0	1	0	0	1	1	1	0	3	2	0	21	2	2355.23	18787_02392	18787_02392	87	107	yes	yes	4	0.1522	21.668	By matching	By matching	By matching	By matching	By matching	By matching	By matching	By matching
ASADNMISVHHGMVYLHHELGK	RFFDIRGRASADNMIS	YLHHELGKFLDDAKYY	R	A	S	G	K	F	2	0	1	1	0	0	1	2	4	1	2	1	2	0	0	2	0	0	1	2	0	22	0	2445.17	18787_02248	18787_02248	96	117	yes	yes	3;4;5;6	1.4799e-101	264.63	By matching	By matching	By matching	By matching	By matching	By matching	By matching	By MS/MS
ASADNQVESIKDTPHATTDELDEANQQINDTLK	PEAQQAIKASADNQVE	QQINDTLKQGQQDIDN	K	A	S	L	K	Q	4	0	3	5	0	3	3	0	1	2	2	2	0	0	1	2	4	0	0	1	0	33	1	3610.69	38883_00153;18787_00672	38883_00153	1348	1380	yes	no	4	1.7339e-131	228.84	By matching	By matching	By matching	By matching	By matching	By matching	By matching	By matching
ASAEMIDPDVAFVVDCSPANDVK	EVGLRGAKASAEMIDP	CSPANDVKGNQPLSGE	K	A	S	V	K	G	4	0	1	4	1	0	1	0	0	1	0	1	1	1	2	2	0	0	0	4	0	23	0	2449.11	18787_00661	18787_00661	223	245	yes	yes	2;3	6.4585e-09	81.379	By matching	By matching	By matching	By matching	By MS/MS	By MS/MS	By matching	By matching
ASAGHPEYFAYDGIHLEYAGSK	VHLVDWYKASAGHPEY	HLEYAGSKALTDLIVK	K	A	S	S	K	A	4	0	0	1	0	0	2	3	2	1	1	1	0	1	1	2	0	0	3	0	0	22	0	2382.09	18787_00340	18787_00340	564	585	yes	yes	3;4	4.66e-134	289.86	By matching	By matching	By matching	By matching	By matching	By matching	By matching	By MS/MS
ASALHGLGLYIYNGEELPSASDNDITELEER	AQKRCFVKASALHGLG	DITELEERINQFVNLS	K	A	S	E	R	I	3	1	2	2	0	0	5	3	1	2	5	0	0	0	1	3	1	0	2	0	0	31	0	3375.61	38885_01037	38885_01037	120	150	yes	yes	3	0.1705	8.6138	By matching	By matching	By matching	By matching	By matching	By matching	By matching	By matching
ASANIFETDEETMK	HTLLIPKKASANIFET	ETDEETMKHIGAALPK	K	A	S	M	K	H	2	0	1	1	0	0	3	0	0	1	0	1	1	1	0	1	2	0	0	0	0	14	0	1584.7	18787_02350	18787_02350	46	59	yes	yes	2	3.1879e-08	137.4	By matching	By MS/MS	By matching	By matching	By matching	By matching	By matching	By MS/MS
ASAVVGTHTHIQTADER	MGWHLDGRASAVVGTH	HIQTADERILPKGTGY	R	A	S	E	R	I	3	1	0	1	0	1	1	1	2	1	0	0	0	0	0	1	3	0	0	2	0	17	0	1791.89	18787_01311	18787_01311	168	184	yes	yes	3;4	7.8445e-36	198.85	By matching	By matching	By matching	By matching	By matching	By matching	By matching	By matching
ASDKVVDQVAEAR	YSIGGITKASDKVVDQ	VDQVAEARVIKEDHTG	K	A	S	A	R	V	3	1	0	2	0	1	1	0	0	0	0	1	0	0	0	1	0	0	0	3	0	13	1	1386.71	27969_00557	27969_00557	127	139	yes	yes	3	0.00016689	97.084	By matching	By MS/MS	By matching	By matching	By matching	By matching	By matching	By matching
ASDTLENVAPNQSYQR	YASSTQERASDTLENV	APNQSYQRFKGLKEWH	R	A	S	Q	R	F	2	1	2	1	0	2	1	0	0	0	1	0	0	0	1	2	1	0	1	1	0	16	0	1791.84	18787_00202	18787_00202	62	77	yes	yes	2	3.9163e-38	218.21	By MS/MS	By MS/MS	By MS/MS	By MS/MS	By matching	By matching	By matching	By MS/MS
ASDYFSEAGATPATK	YSLEDLSRASDYFSEA	AGATPATKAFGRQNFE	R	A	S	T	K	A	4	0	0	1	0	0	1	1	0	0	0	1	0	1	1	2	2	0	1	0	0	15	0	1514.69	38877_01089	38877_01089	445	459	yes	yes	2	2.0363e-08	120.32	By matching	By matching	By matching	By matching	By matching	By matching	By matching	By matching
ASEDAPVGPGPR	ESVRDDAKASEDAPVG	APVGPGPRKALDYMYE	K	A	S	P	R	K	2	1	0	1	0	0	1	2	0	0	0	0	0	0	3	1	0	0	0	1	0	12	0	1151.56	18787_00667	18787_00667	32	43	yes	yes	2	7.8158e-07	151.98	By MS/MS	By MS/MS	By MS/MS	By MS/MS	By MS/MS	By MS/MS	By MS/MS	By MS/MS
ASEDNEWNLK	QGFAQMRKASEDNEWN	EDNEWNLKLGDLAMIW	K	A	S	L	K	L	1	0	2	1	0	0	2	0	0	0	1	1	0	0	0	1	0	1	0	0	0	10	0	1204.54	18787_00443	18787_00443	342	351	yes	yes	2	2.9548e-22	214.54	By MS/MS	By MS/MS	By MS/MS	By MS/MS	By MS/MS	By MS/MS	By MS/MS	By MS/MS
ASEDNEWNLKLGDLAMIWR	QGFAQMRKASEDNEWN	GDLAMIWREGCIIRAQ	K	A	S	W	R	E	2	1	2	2	0	0	2	1	0	1	3	1	1	0	0	1	0	2	0	0	0	19	1	2260.09	18787_00443	18787_00443	342	360	yes	yes	3	4.5352e-08	94.281	By matching	By matching	By matching	By matching	By matching	By matching	By matching	By matching
ASEDYVDANNDK	IANKDATKASEDYVDA	YVDANNDKQTAYNNAV	K	A	S	D	K	Q	2	0	2	3	0	0	1	0	0	0	0	1	0	0	0	1	0	0	1	1	0	12	0	1339.55	18787_00995;24749_01078	18787_00995	3674	3685	yes	no	2	0.0036392	70.54	By matching	By matching	By matching	By matching	By matching	By matching	By matching	By matching
ASEFTGLMDNMR	PKPEQLNKASEFTGLM	TGLMDNMRYLYDDKHV	K	A	S	M	R	Y	1	1	1	1	0	0	1	1	0	0	1	0	2	1	0	1	1	0	0	0	0	12	0	1370.6	18787_02331;38882_02452	18787_02331	32	43	yes	no	2	1.1215e-05	136.7	By matching	By matching	By matching	By matching	By matching	By matching	By matching	By MS/MS
ASEGIVEVK	LRIVVGKRASEGIVEV	SEGIVEVKERLTGDSE	R	A	S	V	K	E	1	0	0	0	0	0	2	1	0	1	0	1	0	0	0	1	0	0	0	2	0	9	0	930.502	18787_01338	18787_01338	532	540	yes	yes	2	0.0029094	98.044	By matching	By matching	By matching	By MS/MS	By MS/MS	By matching	By matching	By matching
ASEGSSVNVNDHLK	TATPTESKASEGSSVN	VNVNDHLKQIAQRESG	K	A	S	L	K	Q	1	0	2	1	0	0	1	1	1	0	1	1	0	0	0	3	0	0	0	2	0	14	0	1455.7	18787_01941	18787_01941	147	160	yes	yes	2;3	2.2987e-94	287.88	By matching	By matching	By matching	By matching	By matching	By matching	By MS/MS	By MS/MS
ASEHATRMTAMK	YGTILDAKASEHATRM	ATRMTAMKNATDNATE	K	A	S	M	K	N	3	1	0	0	0	0	1	0	1	0	0	1	2	0	0	1	2	0	0	0	0	12	1	1332.63	18787_01933	18787_01933	237	248	yes	yes	2;3	0.016674	69.672	By MS/MS	By matching	By matching	By MS/MS	By matching	By MS/MS	By matching	By matching
ASETQTTTNNVNTIDETQSYSATSTEQPSQSTQVTTEEAPK	GSSATESKASETQTTT	VTTEEAPKTVQAPKVE	K	A	S	P	K	T	3	0	3	1	0	5	5	0	0	1	0	1	0	0	2	6	11	0	1	2	0	41	0	4403.98	38880_01710;38879_01526;38876_00793	38880_01710	57	97	yes	no	3;4	1.0107e-199	259.19	By matching	By matching	By matching	By matching	By matching	By matching	By matching	By matching
ASFDGDKKDFLEK	SKELNGPKASFDGDKK	DKKDFLEKIRKALYMS	K	A	S	E	K	I	1	0	0	3	0	0	1	1	0	0	1	3	0	2	0	1	0	0	0	0	0	13	2	1498.73	18787_00443	18787_00443	307	319	yes	yes	2;3;4	4.4112e-72	274.45	By MS/MS	By MS/MS	By MS/MS	By MS/MS	By matching	By MS/MS	By MS/MS	By MS/MS
ASFSSGSLK	________________	SFSSGSLKSPGKAGGG	K	A	S	L	K	S	1	0	0	0	0	0	0	1	0	0	1	1	0	1	0	4	0	0	0	0	0	9	0	882.445	CON__Q497I4	CON__Q497I4	8	16	yes	yes	2	0.13763	51.872	By matching	By matching	By matching	By matching	By matching	By matching	By matching	By matching
ASFYIYNTK	LNVSSTARASFYIYNT	SFYIYNTKEDIDQLIN	R	A	S	T	K	E	1	0	1	0	0	0	0	0	0	1	0	1	0	1	0	1	1	0	2	0	0	9	0	1105.54	18787_00222	18787_00222	384	392	yes	yes	2	1.6177e-26	179.28	By MS/MS	By matching	By matching	By matching	By MS/MS	By matching	By matching	By MS/MS
ASGLTLDTK	DNDGKSLKASGLTLDT	SGLTLDTKTKLLDFER	K	A	S	T	K	T	1	0	0	1	0	0	0	1	0	0	2	1	0	0	0	1	2	0	0	0	0	9	0	904.487	18787_02290	18787_02290	331	339	yes	yes	2	0.00016625	140.83	By MS/MS	By matching	By MS/MS	By matching	By matching	By matching	By matching	By matching
ASGNYVNADQEK	IADKERTKASGNYVNA	YVNADQEKRQAYDSKV	K	A	S	E	K	R	2	0	2	1	0	1	1	1	0	0	0	1	0	0	0	1	0	0	1	1	0	12	0	1294.58	18787_00995;24749_01078	18787_00995	5060	5071	yes	no	2	0.0019231	80.312	By matching	By matching	By matching	By matching	By matching	By matching	By matching	By matching
ASGNYVNADQEKR	IADKERTKASGNYVNA	VNADQEKRQAYDSKVT	K	A	S	K	R	Q	2	1	2	1	0	1	1	1	0	0	0	1	0	0	0	1	0	0	1	1	0	13	1	1450.68	18787_00995;24749_01078	18787_00995	5060	5072	yes	no	3	0.0060803	54.09	By matching	By matching	By matching	By matching	By matching	By matching	By matching	By matching
ASGNYVNVDANK	IADKAETKASGNYVNV	YVNVDANKRQAYDEKV	K	A	S	N	K	R	2	0	3	1	0	0	0	1	0	0	0	1	0	0	0	1	0	0	1	2	0	12	0	1250.59	18787_00995;24749_01078	18787_00995	5564	5575	yes	no	2	0.13758	40.475	By matching	By matching	By matching	By matching	By matching	By matching	By MS/MS	By matching
ASHAVLMYAPK	KDSIVGSRASHAVLMY	AVLMYAPKSFLDFQKQ	R	A	S	P	K	S	3	0	0	0	0	0	0	0	1	0	1	1	1	0	1	1	0	0	1	1	0	11	0	1186.62	18787_00713	18787_00713	88	98	yes	yes	2	0.003336	80.245	By matching	By matching	By matching	By matching	By matching	By matching	By matching	By matching
ASIASGVDIK	AIKDTIKKASIASGVD	IASGVDIKEVFLKLPI	K	A	S	I	K	E	2	0	0	1	0	0	0	1	0	2	0	1	0	0	0	2	0	0	0	1	0	10	0	959.529	18787_01415	18787_01415	63	72	yes	yes	2	0.0010817	117.52	By matching	By matching	By matching	By matching	By matching	By matching	By matching	By matching
ASIEGKDIMK	ALSNDNVKASIEGKDI	IEGKDIMKVIAVPQKL	K	A	S	M	K	V	1	0	0	1	0	0	1	1	0	2	0	2	1	0	0	1	0	0	0	0	0	10	1	1090.57	18787_00674	18787_00674	782	791	yes	yes	2;3	0.00011757	147.28	By MS/MS	By matching	By matching	By MS/MS	By MS/MS	By matching	By MS/MS	By matching
ASILVMGPLLAR	YEYVSKMRASILVMGP	VMGPLLARLGHAIVAL	R	A	S	A	R	L	2	1	0	0	0	0	0	1	0	1	3	0	1	0	1	1	0	0	0	1	0	12	0	1239.74	18787_01937	18787_01937	96	107	yes	yes	2	0.00082231	87.184	By matching	By matching	By matching	By matching	By matching	By matching	By matching	By MS/MS
ASINLFPFNTNGNK	VVSGDYIRASINLFPF	PFNTNGNKGIAVGLNN	R	A	S	N	K	G	1	0	4	0	0	0	0	1	0	1	1	1	0	2	1	1	1	0	0	0	0	14	0	1535.77	38885_00700;38876_02153	38885_00700	133	146	no	no	2	9.164e-13	164.92	By matching	By matching	By matching	By matching	By matching	By matching	By matching	By matching
ASIVVEAANGPTTPEATR	EDNAHDIKASIVVEAA	PTTPEATRILTERGIL	K	A	S	T	R	I	4	1	1	0	0	0	2	1	0	1	0	0	0	0	2	1	3	0	0	2	0	18	0	1782.91	18787_00264	18787_00264	308	325	yes	yes	2;3	3.6907e-147	280.15	By MS/MS	By MS/MS	By MS/MS	By MS/MS	By MS/MS	By MS/MS	By matching	By MS/MS
ASKFPYAANGR	KEEGLAIKASKFPYAA	FPYAANGRALSLDDTN	K	A	S	G	R	A	3	1	1	0	0	0	0	1	0	0	0	1	0	1	1	1	0	0	1	0	0	11	1	1180.6	18787_01643	18787_01643	377	387	yes	yes	2;3	0.00013126	132.25	By matching	By matching	By matching	By matching	By matching	By matching	By MS/MS	By matching
ASKMLGTR				A	S	T	R		1	1	0	0	0	0	0	1	0	0	1	1	1	0	0	1	1	0	0	0	0	8	1	862.469		REV__27969_02575			yes	yes	2	0.072185	60.436	By matching	By matching	By matching	By matching	By matching	By matching	By matching	By matching
ASKQQQIDKSIYLYGSVNGK	GSGNQTFKASKQQQID	LYGSVNGKSGWVSKAY	K	A	S	G	K	S	1	0	1	1	0	3	0	2	0	2	1	3	0	0	0	3	0	0	2	1	0	20	2	2226.16	18787_01686	18787_01686	561	580	yes	yes	2;4	3.4106e-90	267.78	By matching	By matching	By matching	By matching	By matching	By matching	By MS/MS	By matching
ASLAQMAQSNDQTLNQK	ASEADLNKASLAQMAQ	NDQTLNQKPIEAGAYN	K	A	S	Q	K	P	3	0	2	1	0	4	0	0	0	0	2	1	1	0	0	2	1	0	0	0	0	17	0	1846.88	18787_01941	18787_01941	35	51	yes	yes	2;3	2.2225e-219	362.02	By matching	By matching	By matching	By matching	By matching	By matching	By matching	By MS/MS
ASLDAILLNAR	LYTGRTVRASLDAILL	DAILLNARPIKIGLAA	R	A	S	A	R	P	3	1	1	1	0	0	0	0	0	1	3	0	0	0	0	1	0	0	0	0	0	11	0	1155.66	18787_01403	18787_01403	113	123	yes	yes	2	0.0003484	126.19	By matching	By matching	By matching	By matching	By matching	By matching	By matching	By matching
ASLEGNLAETENR	LQSQLSMKASLEGNLA	NLAETENRYCVQLSQI	K	A	S	N	R	Y	2	1	2	0	0	0	3	1	0	0	2	0	0	0	0	1	1	0	0	0	0	13	0	1402.67	CON__Q04695	CON__Q04695	322	334	yes	yes	2	9.0984e-107	301.74	By matching	By matching	By matching	By matching	By matching	By matching	By matching	By matching
ASLENSLEETK	LQSQLSMKASLENSLE	ENSLEETKGRYCMQLA	K	A	S	T	K	G	1	0	1	0	0	0	3	0	0	0	2	1	0	0	0	2	1	0	0	0	0	11	0	1219.59	CON__Q9Z2K1;CON__Q3ZAW8;CON__P02533;CON__P08779	CON__P02533	353	363	no	no	2	4.878e-11	179.94	By matching	By MS/MS	By matching	By MS/MS	By MS/MS	By MS/MS	By matching	By MS/MS
ASLENSLEETKGR	LQSQLSMKASLENSLE	SLEETKGRYCMQLAQI	K	A	S	G	R	Y	1	1	1	0	0	0	3	1	0	0	2	1	0	0	0	2	1	0	0	0	0	13	1	1432.72	CON__Q9Z2K1;CON__Q3ZAW8;CON__P02533;CON__P08779	CON__P02533	353	365	no	no	2;3	1.4428e-58	258.62	By matching	By MS/MS	By MS/MS	By MS/MS	By MS/MS	By MS/MS	By matching	By matching
ASLETESFLSAASFQETTR	PVLLGITKASLETESF	ASFQETTRVLTDAAIK	K	A	S	T	R	V	3	1	0	0	0	1	3	0	0	0	2	0	0	2	0	4	3	0	0	0	0	19	0	2073.99	18787_02092	18787_02092	1130	1148	yes	yes	2;3	1.6687e-104	276.3	By matching	By MS/MS	By matching	By matching	By matching	By matching	By matching	By matching
ASLETFGVDSNR	HGYINRLKASLETFGV	TFGVDSNRLEIQIMQM	K	A	S	N	R	L	1	1	1	1	0	0	1	1	0	0	1	0	0	1	0	2	1	0	0	1	0	12	0	1294.62	18787_00011	18787_00011	350	361	yes	yes	2	3.0847e-10	173.76	By MS/MS	By MS/MS	By MS/MS	By matching	By MS/MS	By matching	By matching	By MS/MS
ASLETFGVDSNRLEIQIMQMVR	HGYINRLKASLETFGV	IQIMQMVRLMENGKEV	K	A	S	V	R	L	1	2	1	1	0	2	2	1	0	2	2	0	2	1	0	2	1	0	0	2	0	22	1	2536.28	18787_00011	18787_00011	350	371	yes	yes	3	7.4922e-34	147.25	By matching	By matching	By matching	By matching	By matching	By matching	By matching	By MS/MS
ASLIEAVAETSDELMEK	LDRAEEARASLIEAVA	TSDELMEKYLGDEEIS	R	A	S	E	K	Y	3	0	0	1	0	0	4	0	0	1	2	1	1	0	0	2	1	0	0	1	0	17	0	1834.89	18787_02096	18787_02096	212	228	yes	yes	2;3	3.0707e-55	233.14	By MS/MS	By MS/MS	By MS/MS	By MS/MS	By MS/MS	By MS/MS	By MS/MS	By MS/MS
ASLIEAVAETSDELMEKYLGDEEISVSELK	LDRAEEARASLIEAVA	EISVSELKEAIRQATT	R	A	S	L	K	E	3	0	0	2	0	0	7	1	0	2	4	2	1	0	0	4	1	0	1	2	0	30	1	3297.61	18787_02096	18787_02096	212	241	yes	yes	3	9.5746e-31	119.35	By matching	By matching	By matching	By matching	By matching	By matching	By matching	By matching
ASLIKQWDQFVR	AKAQQYSKASLIKQWD	KQWDQFVRLI______	K	A	S	V	R	L	1	1	0	1	0	2	0	0	0	1	1	1	0	1	0	1	0	1	0	1	0	12	1	1489.8	18787_02113	18787_02113	483	494	yes	yes	3	6.1605e-06	95.417	By matching	By matching	By matching	By matching	By matching	By matching	By MS/MS	By matching
ASLQVACENGK	KELNIVDKASLQVACE	QVACENGKVSELSGFA	K	A	S	G	K	V	2	0	1	0	1	1	1	1	0	0	1	1	0	0	0	1	0	0	0	1	0	11	0	1175.56	18787_01598	18787_01598	114	124	yes	yes	2	0.00071906	108.77	By matching	By MS/MS	By MS/MS	By matching	By matching	By matching	By matching	By matching
ASLYYHFDSK	AKSVNIKKASLYYHFD	LYYHFDSKKSIYEQSV	K	A	S	S	K	K	1	0	0	1	0	0	0	0	1	0	1	1	0	1	0	2	0	0	2	0	0	10	0	1229.57	18787_01190	18787_01190	35	44	yes	yes	3	0.13815	34.695	By matching	By matching	By matching	By matching	By matching	By matching	By matching	By matching
ASNAVGYKNYPDNVIHK	VLFQMLLRASNAVGYK	YPDNVIHKFVQESAKA	R	A	S	H	K	F	2	0	3	1	0	0	0	1	1	1	0	2	0	0	1	1	0	0	2	2	0	17	1	1888.94	18787_01626	18787_01626	615	631	yes	yes	3	0.0038708	44.585	By matching	By matching	By matching	By matching	By matching	By matching	By matching	By matching
ASNPEEEVIAK	VKPIIGHRASNPEEEV	PEEEVIAKADDSAEFA	R	A	S	A	K	A	2	0	1	0	0	0	3	0	0	1	0	1	0	0	1	1	0	0	0	1	0	11	0	1185.59	18787_02096	18787_02096	292	302	yes	yes	2	0.00015385	137.01	By MS/MS	By MS/MS	By MS/MS	By MS/MS	By MS/MS	By MS/MS	By MS/MS	By MS/MS
ASNPEEEVIAKADDSAEFAALAFK	VKPIIGHRASNPEEEV	EFAALAFKVMTDPYVG	R	A	S	F	K	V	7	0	1	2	0	0	4	0	0	1	1	2	0	2	1	2	0	0	0	1	0	24	1	2522.22	18787_02096	18787_02096	292	315	yes	yes	2;3	1.1071e-74	214.17	By matching	By matching	By matching	By matching	By matching	By matching	By MS/MS	By matching
ASPEHPVLVDR	NYMTQAVKASPEHPVL	EHPVLVDRYLTGKEIE	K	A	S	D	R	Y	1	1	0	1	0	0	1	0	1	0	1	0	0	0	2	1	0	0	0	2	0	11	0	1218.64	18787_01398	18787_01398	736	746	yes	yes	2;3	0.00033075	113.22	By matching	By matching	By matching	By matching	By matching	By matching	By matching	By matching
ASPFTGEIVGYLDTENPFSLYPQTINK	KMEVEEVKASPFTGEI	LYPQTINKLLIESEHL	K	A	S	N	K	L	1	0	2	1	0	1	2	2	0	2	2	1	0	2	3	2	3	0	2	1	0	27	0	3000.48	18787_00625	18787_00625	66	92	yes	yes	2;3;4	5.0568e-69	186.69	By MS/MS	By MS/MS	By MS/MS	By MS/MS	By MS/MS	By MS/MS	By matching	By MS/MS
ASQADIDGLVTK	NHVETANRASQADIDG	DIDGLVTKLQAALIDN	R	A	S	T	K	L	2	0	0	2	0	1	0	1	0	1	1	1	0	0	0	1	1	0	0	1	0	12	0	1216.63	38877_02094;18787_01882	18787_01882	591	602	no	no	2	2.2752e-09	162.48	By matching	By matching	By matching	By matching	By matching	By matching	By matching	By matching
ASQLYQDFFK	VECVDDERASQLYQDF	QLYQDFFKAKAKQLPQ	R	A	S	F	K	A	1	0	0	1	0	2	0	0	0	0	1	1	0	2	0	1	0	0	1	0	0	10	0	1245.6	18787_00685	18787_00685	126	135	yes	yes	2	0.040415	59.84	By matching	By matching	By MS/MS	By matching	By MS/MS	By matching	By matching	By matching
ASQNYTDASPNNQSTYNSAVSNAK	IANETTVKASQNYTDA	NSAVSNAKGIINQTNN	K	A	S	A	K	G	4	0	5	1	0	2	0	0	0	0	0	1	0	0	1	5	2	0	2	1	0	24	0	2531.12	18787_00995;24749_01078	18787_00995	4178	4201	yes	no	3	0.034453	33.649	By matching	By matching	By matching	By matching	By matching	By matching	By matching	By matching
ASQTNNPLESLFGGAIPNFGQNNEDEEEPPTEEIK	LVPSMKKKASQTNNPL	EPPTEEIKTKRSEIKR	K	A	S	I	K	T	2	0	5	1	0	2	7	3	0	2	2	1	0	2	4	2	2	0	0	0	0	35	0	3814.74	18787_01347	18787_01347	147	181	yes	yes	4	0.18244	1.119	By matching	By matching	By matching	By matching	By matching	By matching	By matching	By MS/MS
ASQVTVVKQDDDFHVVK	SKDVFKSKASQVTVVK	DDDFHVVKDNESVWAG	K	A	S	V	K	D	1	0	0	3	0	2	0	0	1	0	0	2	0	1	0	1	1	0	0	5	0	17	1	1913.98	18787_00909;27969_00042	27969_00042	704	720	no	no	3;4	2.594e-05	79.837	By matching	By matching	By matching	By MS/MS	By matching	By matching	By matching	By matching
ASSFKPTNNVIYFK	AVEVHATKASSFKPTN	TNNVIYFKVAKTDDLE	K	A	S	F	K	V	1	0	2	0	0	0	0	0	0	1	0	2	0	2	1	2	1	0	1	1	0	14	1	1614.84	18787_01724	18787_01724	72	85	yes	yes	2;3	3.2648e-63	255.39	By MS/MS	By MS/MS	By matching	By matching	By MS/MS	By matching	By MS/MS	By MS/MS
ASSLLSSGFSPDFATVITMDR	DNFLDPNKASSLLSSG	ATVITMDRKATKQQSN	K	A	S	D	R	K	2	1	0	2	0	0	0	1	0	1	2	0	1	2	1	5	2	0	0	1	0	21	0	2201.07	18787_01439	18787_01439	242	262	yes	yes	2;3	1.7281e-152	312.29	By MS/MS	By MS/MS	By MS/MS	By MS/MS	By MS/MS	By MS/MS	By MS/MS	By MS/MS
ASSLLSSGFSPDFATVITMDRK	DNFLDPNKASSLLSSG	TVITMDRKATKQQSNI	K	A	S	R	K	A	2	1	0	2	0	0	0	1	0	1	2	1	1	2	1	5	2	0	0	1	0	22	1	2329.16	18787_01439	18787_01439	242	263	yes	yes	2;3;4	3.3532e-218	350.07	By MS/MS	By MS/MS	By MS/MS	By MS/MS	By MS/MS	By MS/MS	By MS/MS	By MS/MS
ASSLLSSGFSPDFATVITMDRKATK	DNFLDPNKASSLLSSG	TMDRKATKQQSNIDVI	K	A	S	T	K	Q	3	1	0	2	0	0	0	1	0	1	2	2	1	2	1	5	3	0	0	1	0	25	2	2629.34	18787_01439	18787_01439	242	266	yes	yes	3;4	3.5564e-78	199.75	By matching	By matching	By matching	By matching	By matching	By matching	By MS/MS	By matching
ASSPVIEK	AILKLTNKASSPVIEK	ASSPVIEKVLMSALAN	K	A	S	E	K	V	1	0	0	0	0	0	1	0	0	1	0	1	0	0	1	2	0	0	0	1	0	8	0	829.455	18787_00873	18787_00873	42	49	yes	yes	2	0.0085397	87.476	By matching	By MS/MS	By matching	By matching	By matching	By matching	By matching	By matching
ASSSNNISGVPTAK	ASPQQNSKASSSNNIS	ISGVPTAKLGDLADIT	K	A	S	A	K	L	2	0	2	0	0	0	0	1	0	1	0	1	0	0	1	4	1	0	0	1	0	14	0	1331.67	18787_00858	18787_00858	282	295	yes	yes	2	2.7452e-05	109.35	By matching	By matching	By matching	By matching	By matching	By matching	By matching	By matching
ASSVDDLLK	VGVINMQKASSVDDLL	SSVDDLLKGKSSKPSE	K	A	S	L	K	G	1	0	0	2	0	0	0	0	0	0	2	1	0	0	0	2	0	0	0	1	0	9	0	946.497	18787_00644	18787_00644	105	113	yes	yes	2	0.0014063	101.65	By MS/MS	By MS/MS	By MS/MS	By MS/MS	By matching	By matching	By matching	By MS/MS
ASTGAIEHVPVIR	TLTQTVAKASTGAIEH	IEHVPVIRVTNLAKTI	K	A	S	I	R	V	2	1	0	0	0	0	1	1	1	2	0	0	0	0	1	1	1	0	0	2	0	13	0	1348.75	18787_02081	18787_02081	141	153	yes	yes	2;3	2.0721e-10	169.09	By matching	By matching	By matching	By matching	By matching	By matching	By MS/MS	By matching
ASTNATADLTIGLVLAVAR	IDVTNTPKASTNATAD	GLVLAVARRIVEGDQL	K	A	S	A	R	R	5	1	1	1	0	0	0	1	0	1	3	0	0	0	0	1	3	0	0	2	0	19	0	1856.04	18787_00816	18787_00816	98	116	yes	yes	2	1.1383e-05	79.467	By matching	By matching	By matching	By matching	By matching	By matching	By matching	By matching
ASTSTTIR	________________	ASTSTTIRSHSSSRRG	M	A	S	I	R	S	1	1	0	0	0	0	0	0	0	1	0	0	0	0	0	2	3	0	0	0	0	8	0	835.44	CON__P48668;CON__P04259;CON__P02538	CON__P48668	2	9	no	no	2	0.001625	99.755	By matching	By matching	By MS/MS	By MS/MS	By matching	By MS/MS	By matching	By matching
ASTSTTIRSHSSSR	________________	IRSHSSSRRGFSANSA	M	A	S	S	R	R	1	2	0	0	0	0	0	0	1	1	0	0	0	0	0	6	3	0	0	0	0	14	1	1476.73	CON__P48668;CON__P04259;CON__P02538	CON__P48668	2	15	no	no	3	2.099e-07	122.33	By matching	By matching	By matching	By MS/MS	By matching	By matching	By matching	By matching
ASVAMILQLLK	KSRHLDDKASVAMILQ	AMILQLLKKLKEEQII	K	A	S	L	K	K	2	0	0	0	0	1	0	0	0	1	3	1	1	0	0	1	0	0	0	1	0	11	0	1185.72	18787_01062	18787_01062	185	195	yes	yes	2	2.5645e-23	208.33	By matching	By matching	By matching	By matching	By matching	By matching	By matching	By MS/MS
ASVAMILQLLKK	KSRHLDDKASVAMILQ	MILQLLKKLKEEQIIL	K	A	S	K	K	L	2	0	0	0	0	1	0	0	0	1	3	2	1	0	0	1	0	0	0	1	0	12	1	1313.81	18787_01062	18787_01062	185	196	yes	yes	2	4.2568e-09	168.85	By matching	By matching	By matching	By matching	By matching	By matching	By matching	By MS/MS
ASVDYLTTLDFVDNDR	FARTEDVRASVDYLTT	LDFVDNDRIGALGVCA	R	A	S	D	R	I	1	1	1	4	0	0	0	0	0	0	2	0	0	1	0	1	2	0	1	2	0	16	0	1842.86	27969_00253	27969_00253	91	106	yes	yes	2	6.6271e-18	171.46	By MS/MS	By matching	By matching	By MS/MS	By MS/MS	By matching	By matching	By matching
ASVLAQVDIHR	EVAKRMERASVLAQVD	LAQVDIHRAATHNKGV	R	A	S	H	R	A	2	1	0	1	0	1	0	0	1	1	1	0	0	0	0	1	0	0	0	2	0	11	0	1207.67	18787_00362	18787_00362	247	257	yes	yes	2	0.00068804	110.31	By matching	By matching	By matching	By matching	By matching	By matching	By matching	By MS/MS
ASVLYQHGTLGTLMAGLLK	________________	TLMAGLLKGTASINEL	M	A	S	L	K	G	2	0	0	0	0	1	0	3	1	0	5	1	1	0	0	1	2	0	1	1	0	19	0	1972.08	18787_00903	18787_00903	2	20	yes	yes	3	7.8235e-53	212.76	By matching	By matching	By matching	By matching	By matching	By matching	By matching	By MS/MS
ASVTMPTSQFK	NVTQLKQKASVTMPTS	TMPTSQFKSNNYTYNE	K	A	S	F	K	S	1	0	0	0	0	1	0	0	0	0	0	1	1	1	1	2	2	0	0	1	0	11	0	1195.59	18787_02199	18787_02199	199	209	yes	yes	2	2.8044e-22	178.67	By MS/MS	By MS/MS	By MS/MS	By MS/MS	By MS/MS	By MS/MS	By MS/MS	By MS/MS
ASVVNFR	YKDAWPLKASVVNFRA	KASVVNFRADHTRIYA	K	A	S	F	R	A	1	1	1	0	0	0	0	0	0	0	0	0	0	1	0	1	0	0	0	2	0	7	0	791.429	18787_02262	18787_02262	195	201	yes	yes	2	0.0062674	122.79	By matching	By MS/MS	By matching	By MS/MS	By matching	By matching	By matching	By matching
ASVYGKLNIMFPMVATINEFR	PQLRALLRASVYGKLN	VATINEFREAKAILLE	R	A	S	F	R	E	2	1	2	0	0	0	1	1	0	2	1	1	2	2	1	1	1	0	1	2	0	21	1	2400.23	18787_01655	18787_01655	382	402	yes	yes	3	1.3811e-07	81.884	By matching	By matching	By matching	By matching	By matching	By matching	By matching	By matching
ASWPEVR	HEGDTIVKASWPEVRE	KASWPEVRESLIFEES	K	A	S	V	R	E	1	1	0	0	0	0	1	0	0	0	0	0	0	0	1	1	0	1	0	1	0	7	0	843.424	18787_00583	18787_00583	705	711	yes	yes	2	0.0065099	111.04	By MS/MS	By MS/MS	By MS/MS	By MS/MS	By matching	By MS/MS	By MS/MS	By MS/MS
ASYAHIFEPHSMDESTPK	KVITGKVRASYAHIFE	SMDESTPKKYSVSLII	R	A	S	P	K	K	2	0	0	1	0	0	2	0	2	1	0	1	1	1	2	3	1	0	1	0	0	18	0	2045.92	24749_00638	24749_00638	18	35	yes	yes	2;3;4	1.2502e-131	314.42	By matching	By matching	By matching	By matching	By matching	By matching	By MS/MS	By MS/MS
ASYAHIFEPHSMDESTPKK	KVITGKVRASYAHIFE	MDESTPKKYSVSLIIP	R	A	S	K	K	Y	2	0	0	1	0	0	2	0	2	1	0	2	1	1	2	3	1	0	1	0	0	19	1	2174.01	24749_00638	24749_00638	18	36	yes	yes	4	2.6497e-07	78.358	By matching	By matching	By matching	By matching	By matching	By matching	By matching	By matching
ASYAHIFEPHSMQEGQESK	KVITGKVRASYAHIFE	MQEGQESKYSISLIIP	R	A	S	S	K	Y	2	0	0	0	0	2	3	1	2	1	0	1	1	1	1	3	0	0	1	0	0	19	0	2174.97	38876_02153	38876_02153	18	36	yes	yes	3;4	3.9896e-31	166.28	By matching	By matching	By matching	By matching	By matching	By matching	By matching	By matching
ASYANIFKPR	KVITGKVRASYANIFK	YANIFKPRSMQEGQEA	R	A	S	P	R	S	2	1	1	0	0	0	0	0	0	1	0	1	0	1	1	1	0	0	1	0	0	10	1	1165.62	38885_00700	38885_00700	18	27	yes	yes	2;3	1.8028e-09	145.99	By matching	By matching	By matching	By matching	By matching	By matching	By matching	By matching
ASYDFLGK	AVAVAFVRASYDFLGK	ASYDFLGKSLTKEELI	R	A	S	G	K	S	1	0	0	1	0	0	0	1	0	0	1	1	0	1	0	1	0	0	1	0	0	8	0	899.439	18787_02137	18787_02137	112	119	yes	yes	2	0.094075	58.981	By matching	By matching	By matching	By matching	By matching	By matching	By matching	By matching
ASYENKIDEYPSSQGQK	HGFSYENRASYENKID	YPSSQGQKGIHIGVLH	R	A	S	Q	K	G	1	0	1	1	0	2	2	1	0	1	0	2	0	0	1	3	0	0	2	0	0	17	1	1942.89	18787_02356	18787_02356	140	156	yes	yes	3	4.7726e-48	198.71	By matching	By matching	By MS/MS	By matching	By matching	By matching	By matching	By MS/MS
ASYIEIDLQR	DKSHNELKASYIEIDL	YIEIDLQRTKDGHLVA	K	A	S	Q	R	T	1	1	0	1	0	1	1	0	0	2	1	0	0	0	0	1	0	0	1	0	0	10	0	1206.62	18787_00265	18787_00265	83	92	yes	yes	1;2;3	2.7532e-38	249.24	By MS/MS	By MS/MS	By MS/MS	By MS/MS	By MS/MS	By MS/MS	By MS/MS	By MS/MS
ASYTLGEPFK	DKIYNKEKASYTLGEP	YTLGEPFKIYKFNKKS	K	A	S	F	K	I	1	0	0	0	0	0	1	1	0	0	1	1	0	1	1	1	1	0	1	0	0	10	0	1111.56	18787_02199	18787_02199	76	85	yes	yes	1;2	4.9196e-07	169.37	By MS/MS	By MS/MS	By MS/MS	By MS/MS	By MS/MS	By MS/MS	By MS/MS	By MS/MS
ASYTLGEPFKIYK	DKIYNKEKASYTLGEP	GEPFKIYKFNKKSDGN	K	A	S	Y	K	F	1	0	0	0	0	0	1	1	0	1	1	2	0	1	1	1	1	0	2	0	0	13	1	1515.8	18787_02199	18787_02199	76	88	yes	yes	2;3	6.6619e-46	237.41	By matching	By matching	By matching	By matching	By matching	By matching	By MS/MS	By MS/MS
ASYTLGEPFKIYKFNK	DKIYNKEKASYTLGEP	FKIYKFNKKSDGNYYF	K	A	S	N	K	K	1	0	1	0	0	0	1	1	0	1	1	3	0	2	1	1	1	0	2	0	0	16	2	1905	18787_02199	18787_02199	76	91	yes	yes	2;3;4	8.8127e-70	254.72	By matching	By matching	By matching	By matching	By matching	By matching	By MS/MS	By MS/MS
ATAASFSLMPSSNSDGNYTK	GKVDSIGKATAASFSL	NSDGNYTKVSQVIPVK	K	A	T	T	K	V	3	0	2	1	0	0	0	1	0	0	1	1	1	1	1	5	2	0	1	0	0	20	0	2047.92	18787_00769	18787_00769	164	183	yes	yes	2	7.8513e-06	73.294	By matching	By matching	By matching	By matching	By matching	By matching	By matching	By matching
ATAENEFVALK	YEEEVSLRATAENEFV	ENEFVALKKDVDCAYL	R	A	T	L	K	K	3	0	1	0	0	0	2	0	0	0	1	1	0	1	0	0	1	0	0	1	0	11	0	1191.61	CON__P78385;CON__Q6NT21;CON__O43790;CON__Q14533;CON__Q61726	CON__O43790	202	212	no	no	2	1.1052e-07	169.21	By matching	By MS/MS	By matching	By matching	By matching	By matching	By matching	By matching
ATAENEFVALKK	YEEEVSLRATAENEFV	NEFVALKKDVDCAYLR	R	A	T	K	K	D	3	0	1	0	0	0	2	0	0	0	1	2	0	1	0	0	1	0	0	1	0	12	1	1319.71	CON__P78385;CON__Q6NT21;CON__O43790;CON__Q14533;CON__Q61726	CON__O43790	202	213	no	no	2;3	8.4312e-106	308.6	By matching	By MS/MS	By matching	By matching	By matching	By matching	By matching	By matching
ATAENEFVVLK	YEEEVALRATAENEFV	ENEFVVLKKDVDCAYL	R	A	T	L	K	K	2	0	1	0	0	0	2	0	0	0	1	1	0	1	0	0	1	0	0	2	0	11	0	1219.64	CON__P78386	CON__P78386	219	229	yes	yes	2	4.4912e-11	180.81	By matching	By matching	By matching	By matching	By matching	By matching	By matching	By matching
ATAENEFVVLKK	YEEEVALRATAENEFV	NEFVVLKKDVDCAYLR	R	A	T	K	K	D	2	0	1	0	0	0	2	0	0	0	1	2	0	1	0	0	1	0	0	2	0	12	1	1347.74	CON__P78386	CON__P78386	219	230	yes	yes	2;3	7.8845e-08	158.42	By matching	By matching	By matching	By matching	By matching	By matching	By matching	By matching
ATAIGIPVVAHLGLTPQSVGVMGYK	HITPFIEKATAIGIPV	SVGVMGYKLQGATKEA	K	A	T	Y	K	L	3	0	0	0	0	1	0	4	1	2	2	1	1	0	2	1	2	0	1	4	0	25	0	2478.37	18787_00308	18787_00308	125	149	yes	yes	3	2.3297e-44	156.92	By MS/MS	By MS/MS	By matching	By MS/MS	By MS/MS	By matching	By matching	By MS/MS
ATASGHAKDASWLTSR	QNGGSASKATASGHAK	DASWLTSRKQLQPYGQ	K	A	T	S	R	K	4	1	0	1	0	0	0	1	1	0	1	1	0	0	0	3	2	1	0	0	0	16	1	1657.82	18787_01464	18787_01464	179	194	yes	yes	2;3;4	5.7688e-18	169.25	By matching	By matching	By matching	By matching	By matching	By matching	By MS/MS	By matching
ATDAENVEKEEAITK	RKRLAEQKATDAENVE	EKEEAITKATDNTTID	K	A	T	T	K	A	3	0	1	1	0	0	4	0	0	1	0	2	0	0	0	0	2	0	0	1	0	15	1	1646.8	18787_00594	18787_00594	281	295	yes	yes	2;3	1.0107e-208	368.46	By MS/MS	By MS/MS	By MS/MS	By MS/MS	By MS/MS	By MS/MS	By matching	By MS/MS
ATDATIDSLLPLLDDGDILIDGGNTNYQDTIR	LLMVQAGKATDATIDS	TNYQDTIRRNKALAQS	K	A	T	I	R	R	2	1	2	7	0	1	0	3	0	4	5	0	0	0	1	1	4	0	1	0	0	32	0	3417.68	18787_00443	18787_00443	78	109	yes	yes	2;3;4	1.0861e-116	215.53	By MS/MS	By MS/MS	By MS/MS	By MS/MS	By MS/MS	By MS/MS	By MS/MS	By MS/MS
ATDATIDSLLPLLDDGDILIDGGNTNYQDTIRR	LLMVQAGKATDATIDS	NYQDTIRRNKALAQSA	K	A	T	R	R	N	2	2	2	7	0	1	0	3	0	4	5	0	0	0	1	1	4	0	1	0	0	33	1	3573.78	18787_00443	18787_00443	78	110	yes	yes	3;4	9.3972e-145	242.75	By MS/MS	By MS/MS	By MS/MS	By MS/MS	By MS/MS	By MS/MS	By MS/MS	By MS/MS
ATDCSGLVR	NMALEAFKATDCSGLV	TDCSGLVRADFFVTED	K	A	T	V	R	A	1	1	0	1	1	0	0	1	0	0	1	0	0	0	0	1	1	0	0	1	0	9	0	977.46	18787_01953	18787_01953	283	291	yes	yes	2	0.0013875	102.07	By matching	By matching	By matching	By matching	By matching	By matching	By matching	By matching
ATDDFRDIDR	YSAINVPKATDDFRDI	DDFRDIDRALVWGFNW	K	A	T	D	R	A	1	2	0	4	0	0	0	0	0	1	0	0	0	1	0	0	1	0	0	0	0	10	1	1222.56	18787_01509	18787_01509	358	367	yes	yes	3	0.00080654	92.611	By matching	By matching	By matching	By matching	By matching	By MS/MS	By matching	By matching
ATDEFQR	RVKSDNNKATDEFQRL	KATDEFQRLAKISDDI	K	A	T	Q	R	L	1	1	0	1	0	1	1	0	0	0	0	0	0	1	0	0	1	0	0	0	0	7	0	865.393	18787_02001	18787_02001	72	78	yes	yes	2	1.7742e-05	178.65	By matching	By matching	By matching	By matching	By matching	By matching	By matching	By matching
ATDFIDK	FVENAKEKATDFIDKV	KATDFIDKVKGNKGE_	K	A	T	D	K	V	1	0	0	2	0	0	0	0	0	1	0	1	0	1	0	0	1	0	0	0	0	7	0	808.397	18787_00218	18787_00218	51	57	yes	yes	2	0.0026373	136.33	By matching	By MS/MS	By matching	By matching	By matching	By matching	By matching	By MS/MS
ATDFIDKVK	FVENAKEKATDFIDKV	TDFIDKVKGNKGE___	K	A	T	V	K	G	1	0	0	2	0	0	0	0	0	1	0	2	0	1	0	0	1	0	0	1	0	9	1	1035.56	18787_00218	18787_00218	51	59	yes	yes	2	5.0848e-12	196.52	By matching	By matching	By matching	By matching	By matching	By matching	By matching	By matching
ATDIEKTDEAIK	IDAMTGIRATDIEKTD	EKTDEAIKVTLENGAV	R	A	T	I	K	V	2	0	0	2	0	0	2	0	0	2	0	2	0	0	0	0	2	0	0	0	0	12	1	1332.68	18787_01987	18787_01987	283	294	yes	yes	2;3	1.6537e-26	220.53	By MS/MS	By MS/MS	By matching	By MS/MS	By MS/MS	By matching	By matching	By matching
ATDNTTIDIPEAMVNTELDR	EKEEAITKATDNTTID	MVNTELDRMVSEFAQR	K	A	T	D	R	M	2	1	2	3	0	0	2	0	0	2	1	0	1	0	1	0	4	0	0	1	0	20	0	2218.04	18787_00594	18787_00594	296	315	yes	yes	2;3	2.8818e-77	251.41	By MS/MS	By MS/MS	By MS/MS	By MS/MS	By MS/MS	By MS/MS	By matching	By MS/MS
ATDNTTIDIPEAMVNTELDRMVSEFAQR	EKEEAITKATDNTTID	MVSEFAQRIQQQGLDL	K	A	T	Q	R	I	3	2	2	3	0	1	3	0	0	2	1	0	2	1	1	1	4	0	0	2	0	28	1	3166.49	18787_00594	18787_00594	296	323	yes	yes	3	0.052938	25.51	By matching	By matching	By matching	By matching	By matching	By matching	By MS/MS	By matching
ATDQVTLMASEEGGTEIEEVAAK	YVGFVIDRATDQVTLM	EIEEVAAKTPEKIFKE	R	A	T	A	K	T	4	0	0	1	0	1	5	2	0	1	1	1	1	0	0	1	3	0	0	2	0	23	0	2378.12	18787_01356	18787_01356	117	139	yes	yes	2;3	4.6446e-85	227.2	By matching	By MS/MS	By matching	By MS/MS	By matching	By matching	By matching	By MS/MS
ATEDISDQTTNAEIATVK	ALEEILSKATEDISDQ	NAEIATVKNSALEQLK	K	A	T	V	K	N	3	0	1	2	0	1	2	0	0	2	0	1	0	0	0	1	4	0	0	1	0	18	0	1905.92	18787_01882	18787_01882	1962	1979	yes	yes	2	5.8779e-220	362.22	By matching	By matching	By matching	By matching	By matching	By matching	By MS/MS	By MS/MS
ATEEQAQELLNNVNYFGTMLVYAGK	FVERRKGKATEEQAQE	TMLVYAGKADGLVSGA	K	A	T	G	K	A	3	0	3	0	0	2	3	2	0	0	3	1	1	1	0	0	2	0	2	2	0	25	0	2802.35	18787_02135	18787_02135	93	117	yes	yes	2;3;4	6.6616e-112	245.11	By MS/MS	By MS/MS	By MS/MS	By matching	By MS/MS	By matching	By MS/MS	By MS/MS
ATEKEWR	ITGNLIGKATEKEWRE	KATEKEWRENDGLVSV	K	A	T	W	R	E	1	1	0	0	0	0	2	0	0	0	0	1	0	0	0	0	1	1	0	0	0	7	1	918.456	18787_01195	18787_01195	592	598	yes	yes	2	0.0063317	157.58	By matching	By matching	By matching	By matching	By matching	By matching	By matching	By matching
ATEKEWRENDGLVSVISSQHPFNQAYTNATDK	ITGNLIGKATEKEWRE	AYTNATDKIQKGIWQV	K	A	T	D	K	I	3	1	3	2	0	2	3	1	1	1	1	2	0	1	1	3	3	1	1	2	0	32	2	3634.73	18787_01195	18787_01195	592	623	yes	yes	3;4;5	0	467.78	By matching	By MS/MS	By MS/MS	By MS/MS	By MS/MS	By matching	By MS/MS	By MS/MS
ATELGDDIIVK	DASTNFTRATELGDDI	LGDDIIVKGAFGEALG	R	A	T	V	K	G	1	0	0	2	0	0	1	1	0	2	1	1	0	0	0	0	1	0	0	1	0	11	0	1172.63	38886_02531	38886_02531	183	193	yes	yes	2	0.00053826	117.45	By matching	By MS/MS	By matching	By matching	By MS/MS	By MS/MS	By matching	By matching
ATEVPACNEVQCGWAASHSLEGAK	ATLNDVLKATEVPACN	SHSLEGAKTIAQAFLD	K	A	T	A	K	T	5	0	1	0	2	1	3	2	1	0	1	1	0	0	1	2	1	1	0	2	0	24	0	2571.15	18787_01903	18787_01903	112	135	yes	yes	3	8.5092e-58	183.07	By matching	By matching	By matching	By matching	By matching	By matching	By MS/MS	By MS/MS
ATFDIHNSPLSEAAVVGFEYGYNVENK	LHHVPDQKATFDIHNS	YGYNVENKKSFNIWEA	K	A	T	N	K	K	3	0	3	1	0	0	3	2	1	1	1	1	0	2	1	2	1	0	2	3	0	27	0	2970.4	18787_01016	18787_01016	648	674	yes	yes	3	5.2785e-20	104.14	By matching	By matching	By matching	By matching	By matching	By matching	By matching	By matching
ATFDIHNSPLSEAAVVGFEYGYNVENKK	LHHVPDQKATFDIHNS	GYNVENKKSFNIWEAQ	K	A	T	K	K	S	3	0	3	1	0	0	3	2	1	1	1	2	0	2	1	2	1	0	2	3	0	28	1	3098.5	18787_01016	18787_01016	648	675	yes	yes	3;4	4.4104e-177	288.32	By MS/MS	By matching	By matching	By MS/MS	By matching	By matching	By MS/MS	By MS/MS
ATFISEQVEETSGDNYTVTVPITTTSGGALNTPMATGKNITAR				A	T	A	R		4	1	3	1	0	1	3	4	0	3	1	1	1	1	2	3	10	0	1	3	0	43	1	4443.18		REV__18787_00995			no	no	3	0.1414	0.0068704	By matching	By matching	By matching	By matching	By matching	By matching	By matching	By matching
ATGEVMAIGR	RELGTQMKATGEVMAI	GEVMAIGRTYEESLLK	K	A	T	G	R	T	2	1	0	0	0	0	1	2	0	1	0	0	1	0	0	0	1	0	0	1	0	10	0	1003.51	18787_01398	18787_01398	378	387	yes	yes	2	0.00083618	101.38	By matching	By matching	By matching	By matching	By matching	By matching	By matching	By matching
ATGGGLSSVGGGSSTIK	GFSSSSGRATGGGLSS	GGGSSTIKYTTTSSSS	R	A	T	I	K	Y	1	0	0	0	0	0	0	6	0	1	1	1	0	0	0	4	2	0	0	1	0	17	0	1434.73	CON__P04259	CON__P04259	534	550	yes	yes	2	1.1131e-44	218.28	By matching	By matching	By matching	By MS/MS	By MS/MS	By MS/MS	By matching	By matching
ATGGGLSSVGGGSSTIKYTTTSSSSR	GFSSSSGRATGGGLSS	TTTSSSSRKSYKH___	R	A	T	S	R	K	1	1	0	0	0	0	0	6	0	1	1	1	0	0	0	8	5	0	1	1	0	26	1	2405.17	CON__P04259	CON__P04259	534	559	yes	yes	2;3	1.407e-161	293.4	By matching	By matching	By matching	By MS/MS	By matching	By matching	By matching	By matching
ATGGGLSSVGGGSSTIKYTTTSSSSRK	GFSSSSGRATGGGLSS	TTSSSSRKSYKH____	R	A	T	R	K	S	1	1	0	0	0	0	0	6	0	1	1	2	0	0	0	8	5	0	1	1	0	27	2	2533.26	CON__P04259	CON__P04259	534	560	yes	yes	4	3.3536e-44	145.34	By matching	By matching	By matching	By MS/MS	By matching	By matching	By matching	By matching
ATGQNLTAEEVIK	KAKEALNKATGQNLTA	LTAEEVIKLNDAVTAA	K	A	T	I	K	L	2	0	1	0	0	1	2	1	0	1	1	1	0	0	0	0	2	0	0	1	0	13	0	1372.72	18787_00995;24749_01077	18787_00995	9368	9380	yes	no	2	6.9488e-12	175.31	By matching	By matching	By matching	By matching	By matching	By matching	By matching	By matching
ATGTDVTNKVEVEEGSEIVGHK	KEVVEETKATGTDVTN	GSEIVGHKQDTNVVNP	K	A	T	H	K	Q	1	0	1	1	0	0	4	3	1	1	0	2	0	0	0	1	3	0	0	4	0	22	1	2298.13	38880_01710;38879_01526;38876_00793	38880_01710	161	182	yes	no	3;4	4.7168e-272	381.91	By matching	By matching	By matching	By matching	By matching	By matching	By matching	By matching
ATGTDVTNKVEVEEGSEIVGHKQDTNVVNPHNAER	KEVVEETKATGTDVTN	VNPHNAERVTLKYKWK	K	A	T	E	R	V	2	1	4	2	0	1	5	3	2	1	0	2	0	0	1	1	4	0	0	6	0	35	2	3772.83	38880_01710;38879_01526;38876_00793	38880_01710	161	195	yes	no	4;5	9.5455e-281	333.89	By matching	By matching	By matching	By matching	By matching	By matching	By matching	By matching
ATGTDVTSKVEVEEGSEIVGHNNK	KEVVEEAKATGTDVTS	EIVGHNNKETNVVNPH	K	A	T	N	K	E	1	0	2	1	0	0	4	3	1	1	0	2	0	0	0	2	3	0	0	4	0	24	1	2499.21	18787_00413	18787_00413	161	184	yes	yes	3;4	3.8748e-259	365.43	By matching	By matching	By matching	By matching	By matching	By matching	By matching	By matching
ATGTSLQTVITTLK	ATTREIAKATGTSLQT	QTVITTLKILEEGNII	K	A	T	L	K	I	1	0	0	0	0	1	0	1	0	1	2	1	0	0	0	1	5	0	0	1	0	14	0	1432.81	38880_02647	38880_02647	85	98	yes	yes	2	1.3073e-09	151.22	By matching	By matching	By matching	By matching	By matching	By matching	By matching	By matching
ATGYPIAK	RSSALASKATGYPIAK	ATGYPIAKLAAKIAVG	K	A	T	A	K	L	2	0	0	0	0	0	0	1	0	1	0	1	0	0	1	0	1	0	1	0	0	8	0	819.449	18787_01398	18787_01398	313	320	yes	yes	2	0.032369	69.825	By matching	By matching	By matching	By matching	By matching	By matching	By matching	By matching
ATGYYFVNK	YLNRNAKKATGYYFVN	TGYYFVNKVYDDISKN	K	A	T	N	K	V	1	0	1	0	0	0	0	1	0	0	0	1	0	1	0	0	1	0	2	1	0	9	0	1061.52	38876_00537;18787_02421	38876_00537	116	124	yes	no	2	0.00084634	114.64	By matching	By matching	By matching	By matching	By matching	By matching	By matching	By matching
ATIANMAPEYGATCGFFPVDDESLK	QHLPLADRATIANMAP	PVDDESLKYMKLTGRS	R	A	T	L	K	Y	4	0	1	2	1	0	2	2	0	1	1	1	1	2	2	1	2	0	1	1	0	25	0	2703.22	18787_01079	18787_01079	301	325	yes	yes	2;3	8.4655e-99	226.67	By MS/MS	By MS/MS	By MS/MS	By MS/MS	By MS/MS	By MS/MS	By MS/MS	By MS/MS
ATIANMAPEYGATCGFFPVDDESLKYMK	QHLPLADRATIANMAP	DESLKYMKLTGRSDEH	R	A	T	M	K	L	4	0	1	2	1	0	2	2	0	1	1	2	2	2	2	1	2	0	2	1	0	28	1	3125.42	18787_01079	18787_01079	301	328	yes	yes	3	7.0736e-31	127.24	By matching	By matching	By matching	By matching	By matching	By matching	By MS/MS	By matching
ATIDAVQVDATVK	DDALTQGKATIDAVQV	VQVDATVKAKANQAID	K	A	T	V	K	A	3	0	0	2	0	1	0	0	0	1	0	1	0	0	0	0	2	0	0	3	0	13	0	1329.71	18787_01882	18787_01882	1830	1842	yes	yes	2	3.6405e-10	164.22	By matching	By matching	By matching	By matching	By matching	By matching	By matching	By matching
ATIDGLQNLK	NTPINMVRATIDGLQN	IDGLQNLKNAEDVAKL	R	A	T	L	K	N	1	0	1	1	0	1	0	1	0	1	2	1	0	0	0	0	1	0	0	0	0	10	0	1071.59	18787_00885	18787_00885	139	148	yes	yes	1;2	4.1628e-05	151.83	By matching	By matching	By matching	By matching	By matching	By matching	By MS/MS	By MS/MS
ATIDGLQNLKNAEDVAK	NTPINMVRATIDGLQN	KNAEDVAKLRGKTVEE	R	A	T	A	K	L	3	0	2	2	0	1	1	1	0	1	2	2	0	0	0	0	1	0	0	1	0	17	1	1798.94	18787_00885	18787_00885	139	155	yes	yes	2;3	3.5435e-15	135.43	By matching	By matching	By matching	By matching	By matching	By matching	By MS/MS	By matching
ATIGQVGNLQHELVNVGK	RMILSTCRATIGQVGN	HELVNVGKAGRSRWKG	R	A	T	G	K	A	1	0	2	0	0	2	1	3	1	1	2	1	0	0	0	0	1	0	0	3	0	18	0	1876.02	18787_00871	18787_00871	190	207	yes	yes	2;3	5.133e-130	310.98	By matching	By MS/MS	By MS/MS	By matching	By matching	By matching	By matching	By MS/MS
ATIPVLIVK	VSHKVAKRATIPVLIV	TIPVLIVK________	R	A	T	V	K	-	1	0	0	0	0	0	0	0	0	2	1	1	0	0	1	0	1	0	0	2	0	9	0	952.632	18787_00623	18787_00623	129	137	yes	yes	2	0.009564	76.064	By MS/MS	By MS/MS	By MS/MS	By MS/MS	By MS/MS	By matching	By matching	By MS/MS
ATKDETDNDQNNANQANNQAQNNQNQQQANQNQQQQQQR	KSKDDQDKATKDETDN	NQQQQQQRQGGGQRHT	K	A	T	Q	R	Q	5	1	11	3	0	15	1	0	0	0	0	1	0	0	0	0	2	0	0	0	0	39	1	4508.96	18787_00951	18787_00951	391	429	yes	yes	3;4;5	2.4495e-278	318.86	By matching	By matching	By matching	By matching	By matching	By matching	By matching	By MS/MS
ATKQDVEDAFK	QVIANASKATKQDVED	QDVEDAFKAANEAYKS	K	A	T	F	K	A	2	0	0	2	0	1	1	0	0	0	0	2	0	1	0	0	1	0	0	1	0	11	1	1250.61	18787_00353	18787_00353	70	80	yes	yes	2;3	4.8429e-10	164.48	By matching	By matching	By matching	By matching	By matching	By matching	By matching	By matching
ATKQQQIDKSIYLYGTVNGK	GTGNQTFKATKQQQID	LYGTVNGKSGWISKAY	K	A	T	G	K	S	1	0	1	1	0	3	0	2	0	2	1	3	0	0	0	1	2	0	2	1	0	20	2	2254.2	18787_01686	18787_01686	730	749	yes	yes	3;4	3.1665e-105	273.41	By matching	By matching	By matching	By matching	By matching	By matching	By MS/MS	By matching
ATKQQSNIDVIYER	TVITMDRKATKQQSNI	NIDVIYERVRDDYQLH	K	A	T	E	R	V	1	1	1	1	0	2	1	0	0	2	0	1	0	0	0	1	1	0	1	1	0	14	1	1663.85	18787_01439	18787_01439	264	277	yes	yes	2;3	1.09e-152	335.25	By matching	By matching	By matching	By matching	By matching	By matching	By MS/MS	By matching
ATLEKDIDNLQK	GCGKSQEKATLEKDID	KDIDNLQKENKELKDK	K	A	T	Q	K	E	1	0	1	2	0	1	1	0	0	1	2	2	0	0	0	0	1	0	0	0	0	12	1	1386.74	18787_00078	18787_00078	25	36	yes	yes	2	1.2585e-105	265.22	By matching	By matching	By matching	By matching	By matching	By matching	By matching	By matching
ATLENDFVVLK	YEEEAHRRATLENDFV	ENDFVVLKKDVDGVFL	R	A	T	L	K	K	1	0	1	1	0	0	1	0	0	0	2	1	0	1	0	0	1	0	0	2	0	11	0	1247.68	CON__Q8N1N4-2;CON__Q7RTT2	CON__Q8N1N4-2	209	219	yes	no	2	0.00097164	97.734	By matching	By matching	By matching	By MS/MS	By matching	By matching	By matching	By matching
ATLESLCYQTR	TEKEHFIRATLESLCY	ESLCYQTRDVMEAMSK	R	A	T	T	R	D	1	1	0	0	1	1	1	0	0	0	2	0	0	0	0	1	2	0	1	0	0	11	0	1340.64	18787_01300	18787_01300	378	388	yes	yes	2	0.17215	40.767	By matching	By matching	By matching	By matching	By matching	By matching	By matching	By matching
ATLMEDFTK	EVFPQIIKATLMEDFT	TLMEDFTKANPFTRFI	K	A	T	T	K	A	1	0	0	1	0	0	1	0	0	0	1	1	1	1	0	0	2	0	0	0	0	9	0	1054.5	18787_00846	18787_00846	338	346	yes	yes	2	0.0011727	106.88	By MS/MS	By MS/MS	By matching	By MS/MS	By MS/MS	By matching	By matching	By matching
ATLPNEDVVESDPSTTK	ERVSLSIKATLPNEDV	ESDPSTTKAYLENEEE	K	A	T	T	K	A	1	0	1	2	0	0	2	0	0	0	1	1	0	0	2	2	3	0	0	2	0	17	0	1801.86	18787_00955	18787_00955	349	365	yes	yes	2;3	1.4403e-54	227	By MS/MS	By MS/MS	By MS/MS	By MS/MS	By MS/MS	By MS/MS	By MS/MS	By MS/MS
ATLPNEDVVESDPSTTKAYLENEEEDNPTIGDMIGDKLK	ERVSLSIKATLPNEDV	DMIGDKLKNLKL____	K	A	T	L	K	N	2	0	3	5	0	0	6	2	0	2	3	3	1	0	3	2	4	0	1	2	0	39	2	4277.01	18787_00955	18787_00955	349	387	yes	yes	4	2.0199e-113	191.21	By matching	By matching	By matching	By matching	By matching	By matching	By MS/MS	By matching
ATLQYIIR	NFEGTVEKATLQYIIR	ATLQYIIRDHDKKQFE	K	A	T	I	R	D	1	1	0	0	0	1	0	0	0	2	1	0	0	0	0	0	1	0	1	0	0	8	0	976.571	18787_00144	18787_00144	274	281	yes	yes	2	2.9159e-05	170.3	By MS/MS	By MS/MS	By MS/MS	By MS/MS	By MS/MS	By MS/MS	By matching	By MS/MS
ATLSNWIDEGFMPLIYK	PFKHTQDKATLSNWID	GFMPLIYKGEMMDLSR	K	A	T	Y	K	G	1	0	1	1	0	0	1	1	0	2	2	1	1	1	1	1	1	1	1	0	0	17	0	1997	27969_01051	27969_01051	335	351	yes	yes	2;3	1.6006e-44	216.71	By MS/MS	By MS/MS	By MS/MS	By MS/MS	By MS/MS	By MS/MS	By matching	By matching
ATLTSAGATVVPSGFNK	FTRFIRAKATLTSAGA	VVPSGFNKSGAVVAIA	K	A	T	N	K	S	3	0	1	0	0	0	0	2	0	0	1	1	0	1	1	2	3	0	0	2	0	17	0	1619.85	18787_00846	18787_00846	358	374	yes	yes	2	1.4778e-54	226.73	By MS/MS	By MS/MS	By MS/MS	By MS/MS	By MS/MS	By MS/MS	By matching	By MS/MS
ATLTVPAYIDPENVTK	VDTKNDVKATLTVPAY	IDPENVTKTGNVTLTT	K	A	T	T	K	T	2	0	1	1	0	0	1	0	0	1	1	1	0	0	2	0	3	0	1	2	0	16	0	1730.91	27969_02612	27969_02612	329	344	yes	yes	2;3	1.1557e-06	105.39	By MS/MS	By MS/MS	By MS/MS	By MS/MS	By MS/MS	By MS/MS	By matching	By matching
ATLTVPAYIDPENVTKTGNVTLTTGIGNTTANK	VDTKNDVKATLTVPAY	IGNTTANKTVLVDYEK	K	A	T	N	K	T	3	0	4	1	0	0	1	3	0	2	2	2	0	0	2	0	9	0	1	3	0	33	1	3374.76	27969_02612	27969_02612	329	361	yes	yes	3	0.080097	19.659	By matching	By matching	By matching	By MS/MS	By matching	By matching	By matching	By matching
ATLVCLISDFYPGSVTVVWK	TEELNGNKATLVCLIS	GSVTVVWKADGSTITR	K	A	T	W	K	A	1	0	0	1	1	0	0	1	0	1	2	1	0	1	1	2	2	1	1	4	0	20	0	2254.17	CON__Q1RMN8	CON__Q1RMN8	152	171	yes	yes	2;3	1.0366e-11	102.98	By matching	By matching	By matching	By matching	By matching	By matching	By matching	By matching
ATLVNLQR	ADELKNRRATLVNLQR	ATLVNLQRIDKVSAKR	R	A	T	Q	R	I	1	1	1	0	0	1	0	0	0	0	2	0	0	0	0	0	1	0	0	1	0	8	0	913.535	18787_01411	18787_01411	123	130	yes	yes	2	7.0291e-05	161.68	By MS/MS	By MS/MS	By MS/MS	By MS/MS	By MS/MS	By matching	By matching	By MS/MS
ATMHIAYMNVKPEAFATLKPTE	ERDMFALRATMHIAYM	FATLKPTE________	R	A	T	T	E	-	4	0	1	0	0	0	2	0	1	1	1	2	2	1	2	0	3	0	1	1	0	22	2	2462.23	27969_02531	27969_02531	283	304	yes	yes	4	0.019099	32.956	By matching	By MS/MS	By matching	By matching	By matching	By matching	By matching	By matching
ATMQNENKDPYGEK	SITDFTNRATMQNENK	NKDPYGEKLAYGIAFN	R	A	T	E	K	L	1	0	2	1	0	1	2	1	0	0	0	2	1	0	1	0	1	0	1	0	0	14	1	1623.72	18787_02237	18787_02237	318	331	yes	yes	3	0.0013213	73.834	By matching	By matching	By matching	By matching	By matching	By matching	By matching	By matching
ATMQNLNDR	GLLAGGEKATMQNLND	TMQNLNDRLASYLDKV	K	A	T	D	R	L	1	1	2	1	0	1	0	0	0	0	1	0	1	0	0	0	1	0	0	0	0	9	0	1061.49	CON__Q04695	CON__Q04695	86	94	no	no	2	0.00081988	115.78	By matching	By matching	By matching	By matching	By matching	By MS/MS	By matching	By matching
ATMQNLNDRLASYLDKVR	GLLAGGEKATMQNLND	ASYLDKVRALEEANTE	K	A	T	V	R	A	2	2	2	2	0	1	0	0	0	0	3	1	1	0	0	1	1	0	1	1	0	18	2	2107.08	CON__Q04695	CON__Q04695	86	103	no	no	3;4	1.4054e-07	96.143	By matching	By matching	By matching	By MS/MS	By matching	By matching	By matching	By matching
ATMSENHLTLTK	TMPQSFGRATMSENHL	ENHLTLTKDGTPEKLA	R	A	T	T	K	D	1	0	1	0	0	0	1	0	1	0	2	1	1	0	0	1	3	0	0	0	0	12	0	1344.67	27969_01734;18787_01217	27969_01734	219	230	no	no	2;3	2.1537e-13	179.41	By MS/MS	By MS/MS	By matching	By matching	By matching	By matching	By matching	By matching
ATMSENHLTLTR	TMPQSFGRATMSENHL	ENHLTLTRNGSSEKFD	R	A	T	T	R	N	1	1	1	0	0	0	1	0	1	0	2	0	1	0	0	1	3	0	0	0	0	12	0	1372.68	38876_00731	38876_00731	219	230	yes	yes	2;3	3.4061e-05	114.72	By matching	By matching	By matching	By matching	By matching	By matching	By matching	By matching
ATNANFDKDVYR	DTCRIWDKATNANFDK	NFDKDVYRNNTGSLIE	K	A	T	Y	R	N	2	1	2	2	0	0	0	0	0	0	0	1	0	1	0	0	1	0	1	1	0	12	1	1412.67	18787_01672	18787_01672	202	213	yes	yes	2;3	1.4068e-25	210.41	By matching	By MS/MS	By MS/MS	By matching	By matching	By matching	By matching	By matching
ATNEESYLMQK	LSFISSSKATNEESYL	EESYLMQKLARQVIGT	K	A	T	Q	K	L	1	0	1	0	0	1	2	0	0	0	1	1	1	0	0	1	1	0	1	0	0	11	0	1312.6	18787_00811	18787_00811	362	372	yes	yes	2	0.00035537	108.98	By matching	By matching	By matching	By matching	By matching	By matching	By matching	By matching
ATNEVQKTFAVSK	TVYDKTGKATNEVQKT	QKTFAVSKTATLGNQK	K	A	T	S	K	T	2	0	1	0	0	1	1	0	0	0	0	2	0	1	0	1	2	0	0	2	0	13	1	1421.75	18787_01686;38882_01856	18787_01686	472	484	no	no	2;3	4.2287e-106	299.76	By MS/MS	By matching	By matching	By matching	By matching	By matching	By MS/MS	By matching
ATNPEQLFAAGYASCFNGAFDLILK	PPAQADGKATNPEQLF	GAFDLILKQNKVRDAH	K	A	T	L	K	Q	5	0	2	1	1	1	1	2	0	1	3	1	0	3	1	1	1	0	1	0	0	25	0	2717.32	18787_00205	18787_00205	40	64	yes	yes	3	2.3297e-44	156.92	By matching	By matching	By matching	By matching	By matching	By MS/MS	By matching	By matching
ATNTLATQFALNSFNQPIIWLCGGLDR	NKYYNDSKATNTLATQ	WLCGGLDRGNEFDELI	K	A	T	D	R	G	3	1	3	1	1	2	0	2	0	2	4	0	0	2	1	1	3	1	0	0	0	27	0	3020.52	18787_01417	18787_01417	329	355	yes	yes	2;3	2.4616e-20	109.25	By matching	By matching	By matching	By matching	By matching	By matching	By matching	By matching
ATPLPGNVK	DGKVRLVKATPLPGNV	TPLPGNVKEKESAKTV	K	A	T	V	K	E	1	0	1	0	0	0	0	1	0	0	1	1	0	0	2	0	1	0	0	1	0	9	0	895.513	18787_01691	18787_01691	178	186	yes	yes	2	0.00076714	118.06	By matching	By matching	By matching	By matching	By matching	By matching	By MS/MS	By MS/MS
ATPLPGNVKEK	DGKVRLVKATPLPGNV	LPGNVKEKESAKTVSA	K	A	T	E	K	E	1	0	1	0	0	0	1	1	0	0	1	2	0	0	2	0	1	0	0	1	0	11	1	1152.65	18787_01691	18787_01691	178	188	yes	yes	3	0.0009592	88.24	By matching	By matching	By matching	By matching	By matching	By matching	By matching	By matching
ATPLPGNVKEKESAK	DGKVRLVKATPLPGNV	VKEKESAKTVSAKLKQ	K	A	T	A	K	T	2	0	1	0	0	0	2	1	0	0	1	3	0	0	2	1	1	0	0	1	0	15	2	1567.86	18787_01691	18787_01691	178	192	yes	yes	3	0.00061294	75.018	By matching	By matching	By matching	By matching	By matching	By matching	By MS/MS	By matching
ATPQQVNAALSK	QQVINNERATPQQVNA	QVNAALSKVQAAQTKI	R	A	T	S	K	V	3	0	1	0	0	2	0	0	0	0	1	1	0	0	1	1	1	0	0	1	0	12	0	1226.66	18787_00995;24749_01078	18787_00995	2571	2582	yes	no	2	0.00014273	104.24	By matching	By matching	By matching	By matching	By matching	By matching	By matching	By matching
ATPQWFASISK	TKKPVIFRATPQWFAS	QWFASISKVRQDILDA	R	A	T	S	K	V	2	0	0	0	0	1	0	0	0	1	0	1	0	1	1	2	1	1	0	0	0	11	0	1234.63	18787_01407	18787_01407	408	418	yes	yes	2	0.00065466	111.96	By matching	By matching	By matching	By MS/MS	By matching	By matching	By MS/MS	By MS/MS
ATPTYTPGNVILSDFK	________________	NVILSDFKNGVIPAEQ	M	A	T	F	K	N	1	0	1	1	0	0	0	1	0	1	1	1	0	1	2	1	3	0	1	1	0	16	0	1722.88	27969_02531	27969_02531	2	17	yes	yes	2	6.0857e-09	118.5	By MS/MS	By MS/MS	By MS/MS	By MS/MS	By MS/MS	By MS/MS	By matching	By matching
ATQGNINVDLNVNVVD	HEFCPYSKATQGNINV	DLNVNVVD________	K	A	T	V	D	-	1	0	4	2	0	1	0	1	0	1	1	0	0	0	0	0	1	0	0	4	0	16	0	1683.84	18787_00205	18787_00205	125	140	yes	yes	2	4.365e-12	130.72	By matching	By matching	By matching	By matching	By matching	By matching	By matching	By matching
ATQLGTIANETIK	YKDNAKDKATQLGTIA	TIANETIKEVKTNPKE	K	A	T	I	K	E	2	0	1	0	0	1	1	1	0	2	1	1	0	0	0	0	3	0	0	0	0	13	0	1358.74	18787_00668	18787_00668	53	65	yes	yes	2	9.4971e-11	172.58	By MS/MS	By MS/MS	By MS/MS	By MS/MS	By MS/MS	By matching	By MS/MS	By MS/MS
ATQNQVAETQVEVAQPR	QVDLTPKKATQNQVAE	QVEVAQPRTASESKPR	K	A	T	P	R	T	3	1	1	0	0	4	2	0	0	0	0	0	0	0	1	0	2	0	0	3	0	17	0	1867.94	18787_00412	18787_00412	149	165	yes	yes	2;3	0	431.41	By matching	By matching	By matching	By matching	By matching	By matching	By matching	By MS/MS
ATQQRTQNQGLNAMIQTDTNVHLFLHDENMRQLVSYDGK	QLLDDAFRATQQRTQN	QLVSYDGKHFKLNKTD	R	A	T	G	K	H	2	2	4	3	0	6	1	2	2	1	4	1	2	1	0	1	4	0	1	2	0	39	2	4514.18	18787_01423	18787_01423	261	299	yes	yes	4	0.036257	24.039	By matching	By matching	By matching	By matching	By matching	By matching	By matching	By matching
ATRAEASDVANAIYDGTDAVMLSGETAAGLYPEEAVK	DSMQRNPRATRAEASD	LYPEEAVKTMRNIAVS	R	A	T	V	K	T	9	1	1	3	0	0	4	3	0	1	2	1	1	0	1	2	3	0	2	3	0	37	1	3755.78	18787_00615	18787_00615	289	325	yes	yes	3	2.2786e-48	136.86	By matching	By matching	By matching	By matching	By matching	By matching	By MS/MS	By matching
ATSCLPALCLPAGGFATSYSGGGGWFGEGILTGNEK	GLGRSSYRATSCLPAL	GILTGNEKETMQSLND	R	A	T	E	K	E	4	0	1	0	2	0	2	9	0	1	4	1	0	2	2	3	3	1	1	0	0	36	0	3602.68	CON__Q92764	CON__Q92764	33	68	yes	yes	3	1.5419e-75	160.77	By matching	By matching	By matching	By matching	By matching	By matching	By matching	By matching
ATSHLLGYVGPINSEELK	SRNYPLEKATSHLLGY	PINSEELKQKEYKGYK	K	A	T	L	K	Q	1	0	1	0	0	0	2	2	1	1	3	1	0	0	1	2	1	0	1	1	0	18	0	1927.01	24749_01692	24749_01692	248	265	yes	yes	2;3	8.0757e-96	282.57	By MS/MS	By MS/MS	By MS/MS	By matching	By matching	By matching	By MS/MS	By MS/MS
ATSHLLGYVGPINSEELKQK	SRNYPLEKATSHLLGY	NSEELKQKEYKGYKDD	K	A	T	Q	K	E	1	0	1	0	0	1	2	2	1	1	3	2	0	0	1	2	1	0	1	1	0	20	1	2183.16	24749_01692	24749_01692	248	267	yes	yes	2;3;4	2.8671e-105	268.37	By matching	By matching	By matching	By matching	By matching	By matching	By MS/MS	By MS/MS
ATSHLLGYVGPINSEELKQKEYK	SRNYPLEKATSHLLGY	ELKQKEYKGYKDDAVI	K	A	T	Y	K	G	1	0	1	0	0	1	3	2	1	1	3	3	0	0	1	2	1	0	2	1	0	23	2	2603.36	24749_01692	24749_01692	248	270	yes	yes	3;4;5	6.3771e-166	306.09	By matching	By matching	By matching	By matching	By matching	By matching	By MS/MS	By matching
ATSLFETDPSISNNDDSGQFNVVDSK	DINQKDTRATSLFETD	QFNVVDSKDTRQFVKS	R	A	T	S	K	D	1	0	3	4	0	1	1	1	0	1	1	1	0	2	1	5	2	0	0	2	0	26	0	2786.25	18787_01167	18787_01167	293	318	yes	yes	2;3	2.6642e-225	339.22	By MS/MS	By MS/MS	By MS/MS	By MS/MS	By MS/MS	By MS/MS	By MS/MS	By MS/MS
ATSLFETDPSISNNDDSGQFNVVDSKDTR	DINQKDTRATSLFETD	VVDSKDTRQFVKSIAK	R	A	T	T	R	Q	1	1	3	5	0	1	1	1	0	1	1	1	0	2	1	5	3	0	0	2	0	29	1	3158.43	18787_01167	18787_01167	293	321	yes	yes	2;3;4	9.4372e-294	364.76	By MS/MS	By MS/MS	By MS/MS	By MS/MS	By MS/MS	By MS/MS	By MS/MS	By MS/MS
ATSLFETDPSISNNDDSGQFNVVDSKDTRQFVK	DINQKDTRATSLFETD	KDTRQFVKSIAKDAHR	R	A	T	V	K	S	1	1	3	5	0	2	1	1	0	1	1	2	0	3	1	5	3	0	0	3	0	33	2	3660.72	18787_01167	18787_01167	293	325	yes	yes	3;4	3.6477e-287	354.76	By matching	By matching	By matching	By matching	By matching	By matching	By MS/MS	By matching
ATSLLDIINLIELYNVK	PPIALDEKATSLLDII	LIELYNVKVVVLKPFR	K	A	T	V	K	V	1	0	2	1	0	0	1	0	0	3	4	1	0	0	0	1	1	0	1	1	0	17	0	1931.1	18787_02475	18787_02475	222	238	yes	yes	2	2.9322e-08	103.13	By matching	By matching	By matching	By matching	By matching	By matching	By matching	By MS/MS
ATSLSAIINLIELYNVK	PPIALDEKATSLSAII	LIELYNVKVVVLKPFR	K	A	T	V	K	V	2	0	2	0	0	0	1	0	0	3	3	1	0	0	0	2	1	0	1	1	0	17	0	1861.06	27969_01067	27969_01067	222	238	yes	yes	2	4.9777e-06	88.593	By MS/MS	By matching	By matching	By matching	By matching	By matching	By matching	By matching
ATSNICSNQALNALASSIAMSALGR	EQHIRRDKATSNICSN	IAMSALGRQGIYDIAV	K	A	T	G	R	Q	6	1	3	0	1	1	0	1	0	2	3	0	1	0	0	5	1	0	0	0	0	25	0	2520.24	18787_00468	18787_00468	325	349	yes	yes	2;3	6.3932e-55	160.88	By matching	By matching	By matching	By matching	By matching	By matching	By matching	By MS/MS
ATSVVDVTLNHNLDGR	QDEPNDKKATSVVDVT	LNHNLDGRLSKDALSQ	K	A	T	G	R	L	1	1	2	2	0	0	0	1	1	0	2	0	0	0	0	1	2	0	0	3	0	16	0	1709.87	18787_01456	18787_01456	400	415	yes	yes	2;3	2.0683e-120	309.15	By matching	By matching	By matching	By matching	By matching	By matching	By MS/MS	By MS/MS
ATSVYLVDR	LDKEAYDRATSVYLVD	TSVYLVDRVIPMIPHR	R	A	T	D	R	V	1	1	0	1	0	0	0	0	0	0	1	0	0	0	0	1	1	0	1	2	0	9	0	1022.54	18787_00183	18787_00183	311	319	yes	yes	2	0.00077149	99.855	By matching	By MS/MS	By matching	By MS/MS	By MS/MS	By matching	By matching	By matching
ATSYYTLAESLGAVESLISVPALMTHASIPADIR	ESAKQLIKATSYYTLA	ASIPADIRAKEGITDG	K	A	T	I	R	A	6	1	0	1	0	0	2	1	1	3	4	0	1	0	2	5	3	0	2	2	0	34	0	3546.83	18787_02312	18787_02312	314	347	yes	yes	3	2.0765e-18	87.357	By matching	By matching	By matching	By matching	By matching	By matching	By matching	By matching
ATTEQAKAEVKNPTQNISGTQVYQDPAIVQPK	VLDSNKVKATTEQAKA	DPAIVQPKAANKTGNA	K	A	T	P	K	A	4	0	2	1	0	5	2	1	0	2	0	3	0	0	3	1	4	0	1	3	0	32	2	3453.77	18787_01686;38882_01856	18787_01686	50	81	no	no	3;4	0	394.66	By matching	By matching	By matching	By matching	By matching	By matching	By MS/MS	By MS/MS
ATTIIGIAGGSGSGK	________________	AGGSGSGKTTVTNEIM	K	A	T	G	K	T	2	0	0	0	0	0	0	5	0	3	0	1	0	0	0	2	2	0	0	0	0	15	0	1288.7	18787_00540	18787_00540	3	17	yes	yes	2	0.012916	53.565	By matching	By matching	By matching	By matching	By matching	By matching	By matching	By matching
ATTLFGSGWTWLVVNDGK	FKNEFANKATTLFGSG	WLVVNDGKLEIVTTPN	K	A	T	G	K	L	1	0	1	1	0	0	0	3	0	0	2	1	0	1	0	1	3	2	0	2	0	18	0	1950.98	18787_02280	18787_02280	120	137	yes	yes	2	7.5388e-21	157.11	By matching	By matching	By matching	By matching	By matching	By matching	By matching	By matching
ATTLFGSGWTWLVVNDGKLEIVTTPNQDNPLTEGK	FKNEFANKATTLFGSG	DNPLTEGKTPILLFDV	K	A	T	G	K	T	1	0	3	2	0	1	2	4	0	1	4	2	0	1	2	1	6	2	0	3	0	35	1	3800.93	18787_02280	18787_02280	120	154	yes	yes	3	0.055288	22.698	By matching	By matching	By matching	By matching	By matching	By matching	By matching	By MS/MS
ATTPYQQYQHIADVK	GVIENTPKATTPYQQY	YQHIADVKDADVAIDF	K	A	T	V	K	D	2	0	0	1	0	3	0	0	1	1	0	1	0	0	1	0	2	0	2	1	0	15	0	1761.87	18787_01033	18787_01033	36	50	yes	yes	2;3	4.1048e-06	101.2	By matching	By matching	By matching	By matching	By matching	By matching	By matching	By matching
ATTTIIPSSINTK	INDFSTLKATTTIIPS	IPSSINTKNEARDNHL	K	A	T	T	K	N	1	0	1	0	0	0	0	0	0	3	0	1	0	0	1	2	4	0	0	0	0	13	0	1345.75	18787_01206	18787_01206	48	60	yes	yes	2	6.6435e-06	129.76	By matching	By matching	By matching	By matching	By matching	By matching	By matching	By MS/MS
ATTTIIPSSINTKNEAR	INDFSTLKATTTIIPS	INTKNEARDNHLKSGD	K	A	T	A	R	D	2	1	2	0	0	0	1	0	0	3	0	1	0	0	1	2	4	0	0	0	0	17	1	1815.97	18787_01206	18787_01206	48	64	yes	yes	3	2.391e-08	98.408	By matching	By matching	By matching	By matching	By matching	By matching	By MS/MS	By matching
ATTTVPGLR	NDILTMLKATTTVPGL	TTTVPGLRNNIAGNEK	K	A	T	L	R	N	1	1	0	0	0	0	0	1	0	0	1	0	0	0	1	0	3	0	0	1	0	9	0	914.519	18787_00995;24749_01078;38877_01089	18787_00995	1332	1340	no	no	2	0.0023082	92.838	By matching	By matching	By matching	By matching	By matching	By matching	By matching	By matching
ATVDGQLACSCELTFAIQDVK	PIGKGNAKATVDGQLA	TFAIQDVK________	K	A	T	V	K	-	3	0	0	2	2	2	1	1	0	1	2	1	0	1	0	1	2	0	0	2	0	21	0	2325.1	18787_01938	18787_01938	126	146	yes	yes	2;3	2.6912e-46	183.65	By matching	By matching	By matching	By matching	By matching	By matching	By MS/MS	By MS/MS
ATVLDAVK	YAGKFAGKATVLDAVK	ATVLDAVKDSSIEAGL	K	A	T	V	K	D	2	0	0	1	0	0	0	0	0	0	1	1	0	0	0	0	1	0	0	2	0	8	0	815.475	18787_01883	18787_01883	221	228	yes	yes	2	0.0019392	110.22	By MS/MS	By MS/MS	By matching	By MS/MS	By matching	By matching	By matching	By matching
ATVNELMQVFK	TLTFANPRATVNELMQ	NELMQVFKYHSTNEKG	R	A	T	F	K	Y	1	0	1	0	0	1	1	0	0	0	1	1	1	1	0	0	1	0	0	2	0	11	0	1278.66	18787_01789	18787_01789	238	248	yes	yes	2	2.9364e-43	248.69	By matching	By matching	By matching	By matching	By matching	By matching	By matching	By matching
ATVVTPNLFEAGQLSGLGK	MIKYLLPKATVVTPNL	GQLSGLGKLNSIEDMK	K	A	T	G	K	L	2	0	1	0	0	1	1	3	0	0	3	1	0	1	1	1	2	0	0	2	0	19	0	1901.03	18787_02127	18787_02127	133	151	yes	yes	2;3	1.3658e-26	149.95	By MS/MS	By MS/MS	By MS/MS	By MS/MS	By MS/MS	By MS/MS	By MS/MS	By MS/MS
ATYEFDHYK	ACGIQSERATYEFDHY	TYEFDHYKSSKKAPFK	R	A	T	Y	K	S	1	0	0	1	0	0	1	0	1	0	0	1	0	1	0	0	1	0	2	0	0	9	0	1172.51	18787_00248	18787_00248	134	142	yes	yes	2;3	0.00035257	134.51	By MS/MS	By matching	By matching	By MS/MS	By MS/MS	By matching	By matching	By MS/MS
ATYEFFNK	KIRNEVIRATYEFFNK	ATYEFFNKDGFTKVDP	R	A	T	N	K	D	1	0	1	0	0	0	1	0	0	0	0	1	0	2	0	0	1	0	1	0	0	8	0	1018.48	18787_00976	18787_00976	139	146	yes	yes	2	0.008597	82.452	By matching	By matching	By matching	By matching	By matching	By matching	By matching	By matching
ATYHWYNTINETMK	NDGLMLKKATYHWYNT	NTINETMKDTMAHIHD	K	A	T	M	K	D	1	0	2	0	0	0	1	0	1	1	0	1	1	0	0	0	3	1	2	0	0	14	0	1770.8	18787_00680	18787_00680	172	185	yes	yes	2;3	0.0034648	55.66	By matching	By matching	By matching	By matching	By matching	By matching	By matching	By matching
ATYTPHVDTGDYVIVINASK	SILRGKNKATYTPHVD	VIVINASKIEFTGNKE	K	A	T	S	K	I	2	0	1	2	0	0	0	1	1	2	0	1	0	0	1	1	3	0	2	3	0	20	0	2163.08	18787_00900	18787_00900	43	62	yes	yes	2;3	2.5596e-206	354.04	By matching	By matching	By matching	By matching	By matching	By matching	By MS/MS	By MS/MS
ATYTVHFK	RELKYAKKATYTVHFK	ATYTVHFKNGKKKVIN	K	A	T	F	K	N	1	0	0	0	0	0	0	0	1	0	0	1	0	1	0	0	2	0	1	1	0	8	0	965.497	27969_02081;18787_01768;38876_01964	18787_01768	429	436	no	no	2	0.060154	63.961	By matching	By matching	By MS/MS	By matching	By matching	By matching	By matching	By matching
AVAEDKQIPK	DPYYLLDKAVAEDKQI	AEDKQIPKLLIMCGKQ	K	A	V	P	K	L	2	0	0	1	0	1	1	0	0	1	0	2	0	0	1	0	0	0	0	1	0	10	1	1097.61	18787_01152	18787_01152	187	196	yes	yes	3	0.0045708	76.282	By matching	By matching	By matching	By matching	By matching	By matching	By matching	By matching
AVAFGEALENNFK	LEHVIAAKAVAFGEAL	EALENNFKTYQQQVVK	K	A	V	F	K	T	3	0	2	0	0	0	2	1	0	0	1	1	0	2	0	0	0	0	0	1	0	13	0	1408.7	18787_01924	18787_01924	267	279	yes	yes	2	4.4327e-20	202.05	By MS/MS	By MS/MS	By MS/MS	By MS/MS	By matching	By MS/MS	By MS/MS	By MS/MS
AVAFGEALENNFKTYQQQVVK	LEHVIAAKAVAFGEAL	TYQQQVVKNAKVLAEA	K	A	V	V	K	N	3	0	2	0	0	3	2	1	0	0	1	2	0	2	0	0	1	0	1	3	0	21	1	2383.22	18787_01924	18787_01924	267	287	yes	yes	3	0.055199	26.742	By matching	By matching	By matching	By matching	By matching	By matching	By MS/MS	By matching
AVAGEGPTLIETMTYR	ATKEARDRAVAGEGPT	LIETMTYRYGPHTMAG	R	A	V	Y	R	Y	2	1	0	0	0	0	2	2	0	1	1	0	1	0	1	0	3	0	1	1	0	16	0	1707.85	18787_01646	18787_01646	254	269	yes	yes	2;3	1.4707e-69	248.23	By MS/MS	By MS/MS	By MS/MS	By MS/MS	By MS/MS	By MS/MS	By matching	By MS/MS
AVAGLSENQLK	VVGEQVKKAVAGLSEN	GLSENQLKSVVIAYEP	K	A	V	L	K	S	2	0	1	0	0	1	1	1	0	0	2	1	0	0	0	1	0	0	0	1	0	11	0	1128.61	18787_00177	18787_00177	152	162	yes	yes	2	3.5105e-11	183.03	By matching	By matching	By matching	By matching	By matching	By matching	By MS/MS	By MS/MS
AVAKEEGLKLK	GYDIDVIKAVAKEEGL	KEEGLKLKFNETSWDS	K	A	V	L	K	F	2	0	0	0	0	0	2	1	0	0	2	3	0	0	0	0	0	0	0	1	0	11	2	1184.71	18787_00708	18787_00708	65	75	yes	yes	3	0.0062036	73.632	By matching	By matching	By matching	By matching	By matching	By matching	By matching	By matching
AVAQSVIDQGLNAETIDDIDK	QCSRAIAKAVAQSVID	ETIDDIDKAIEAEIWY	K	A	V	D	K	A	3	0	1	4	0	2	1	1	0	3	1	1	0	0	0	1	1	0	0	2	0	21	0	2214.1	18787_00171	18787_00171	509	529	yes	yes	2	3.6659e-33	149.84	By matching	By matching	By matching	By matching	By matching	By matching	By matching	By matching
AVDCATQEEVIELVNNYVK	EMTELANRAVDCATQE	ELVNNYVK________	R	A	V	V	K	-	2	0	2	1	1	1	3	0	0	1	1	1	0	0	0	0	1	0	1	4	0	19	0	2193.06	18787_01655	18787_01655	554	572	yes	yes	2;3	1.5854e-181	332.56	By MS/MS	By MS/MS	By MS/MS	By MS/MS	By MS/MS	By MS/MS	By MS/MS	By MS/MS
AVDLIAEAR	GITSANDKAVDLIAEA	VDLIAEARVIKEDHTG	K	A	V	A	R	V	3	1	0	1	0	0	1	0	0	1	1	0	0	0	0	0	0	0	0	1	0	9	0	956.529	38876_00560	38876_00560	129	137	yes	yes	2	0.0010485	109.66	By matching	By matching	By matching	By matching	By matching	By matching	By matching	By matching
AVDTGDGVLLVVK	DKILEAIKAVDTGDGV	DGVLLVVKNYAGDVMN	K	A	V	V	K	N	1	0	0	2	0	0	0	2	0	0	2	1	0	0	0	0	1	0	0	4	0	13	0	1284.73	18787_00051	18787_00051	91	103	yes	yes	2	2.2856e-10	168.43	By MS/MS	By MS/MS	By MS/MS	By MS/MS	By MS/MS	By MS/MS	By matching	By MS/MS
AVDTPIDGIEKL	EAVRRARKAVDTPIDG	PIDGIEKL________	K	A	V	K	L	-	1	0	0	2	0	0	1	1	0	2	1	1	0	0	1	0	1	0	0	1	0	12	1	1269.68	18787_01563	18787_01563	159	170	yes	yes	2	3.0621e-18	191.23	By MS/MS	By MS/MS	By matching	By MS/MS	By MS/MS	By matching	By MS/MS	By MS/MS
AVDWAMR	VLPVVNKRAVDWAMRA	RAVDWAMRAAMALNME	R	A	V	M	R	A	2	1	0	1	0	0	0	0	0	0	0	0	1	0	0	0	0	1	0	1	0	7	0	847.401	18787_02209	18787_02209	55	61	yes	yes	2	0.010361	100.74	By matching	By matching	By matching	By matching	By matching	By matching	By matching	By matching
AVEAADDVYLEFR	GNKADVDKAVEAADDV	DDVYLEFRHTSVKERQ	K	A	V	F	R	H	3	1	0	2	0	0	2	0	0	0	1	0	0	1	0	0	0	0	1	2	0	13	0	1496.71	18787_01915	18787_01915	47	59	yes	yes	2	0.0013053	85.837	By matching	By matching	By matching	By matching	By matching	By matching	By matching	By matching
AVECYGIVGMASR	IASVVGGKAVECYGIV	GIVGMASRQQVRDGIA	K	A	V	S	R	Q	2	1	0	0	1	0	1	2	0	1	0	0	1	0	0	1	0	0	1	2	0	13	0	1411.66	18787_01376	18787_01376	27	39	yes	yes	2	3.491e-10	164.68	By MS/MS	By MS/MS	By MS/MS	By MS/MS	By MS/MS	By MS/MS	By MS/MS	By MS/MS
AVEDFKDLEIILFGDEK	IVLEAVQKAVEDFKDL	IILFGDEKKYNLNHER	K	A	V	E	K	K	1	0	0	3	0	0	3	1	0	2	2	2	0	2	0	0	0	0	0	1	0	17	1	1980.01	18787_01372	18787_01372	25	41	yes	yes	2;3	1.4183e-29	189.87	By matching	By matching	By matching	By matching	By matching	By matching	By matching	By MS/MS
AVEDFKDLEIILFGDEKK	IVLEAVQKAVEDFKDL	ILFGDEKKYNLNHERI	K	A	V	K	K	Y	1	0	0	3	0	0	3	1	0	2	2	3	0	2	0	0	0	0	0	1	0	18	2	2108.1	18787_01372	18787_01372	25	42	yes	yes	3	1.6578e-20	153.06	By matching	By matching	By matching	By matching	By matching	By matching	By matching	By matching
AVEEIKAGKVEYR	TVTMDVKKAVEEIKAG	KAGKVEYRAEKAGIVH	K	A	V	Y	R	A	2	1	0	0	0	0	3	1	0	1	0	2	0	0	0	0	0	0	1	2	0	13	2	1490.81	18787_02087	18787_02087	152	164	yes	yes	3;4	0.00010109	101.53	By matching	By matching	By matching	By matching	By matching	By matching	By matching	By matching
AVEEQGITK	SYTYYDLKAVEEQGIT	VEEQGITKVSNLPYSI	K	A	V	T	K	V	1	0	0	0	0	1	2	1	0	1	0	1	0	0	0	0	1	0	0	1	0	9	0	973.508	18787_01079	18787_01079	27	35	yes	yes	2	0.00042616	132.01	By MS/MS	By MS/MS	By MS/MS	By MS/MS	By MS/MS	By MS/MS	By matching	By matching
AVEGIPAGLLTYPPLMAADIVLYNTNIVPVGDDQK	QYKDKAQKAVEGIPAG	VPVGDDQKQHIELTRN	K	A	V	Q	K	Q	4	0	2	3	0	1	1	3	0	3	4	1	1	0	4	0	2	0	2	4	0	35	0	3666.92	18787_00303	18787_00303	115	149	yes	yes	3	3.0817e-08	59.352	By matching	By matching	By matching	By MS/MS	By MS/MS	By matching	By matching	By matching
AVEHLDDLPGALSELSDLHAHK	KVAAALTKAVEHLDDL	LSDLHAHKLRVDPVNF	K	A	V	H	K	L	3	0	0	3	0	0	2	1	3	0	5	1	0	0	1	2	0	0	0	1	0	22	0	2366.19	CON__P01966	CON__P01966	70	91	yes	yes	4	2.9823e-14	95.227	By matching	By matching	By matching	By matching	By matching	By matching	By matching	By matching
AVELYYYIK	AFGSNYDRAVELYYYI	VELYYYIKGGRVDYGA	R	A	V	I	K	G	1	0	0	0	0	0	1	0	0	1	1	1	0	0	0	0	0	0	3	1	0	9	0	1160.61	18787_01195;18787_02046	18787_01195	359	367	no	no	1;2	0.00011942	120.15	By MS/MS	By MS/MS	By MS/MS	By MS/MS	By MS/MS	By MS/MS	By MS/MS	By MS/MS
AVELYYYIKGGR	AFGSNYDRAVELYYYI	YYYIKGGRVDYGAAHA	R	A	V	G	R	V	1	1	0	0	0	0	1	2	0	1	1	1	0	0	0	0	0	0	3	1	0	12	1	1430.76	18787_01195;18787_02046	18787_01195	359	370	no	no	2;3	9.6632e-13	178.1	By matching	By matching	By matching	By matching	By matching	By matching	By MS/MS	By MS/MS
AVELYYYIKGGRVDYGAAHAAK	AFGSNYDRAVELYYYI	YGAAHAAKYGHERYGK	R	A	V	A	K	Y	5	1	0	1	0	0	1	3	1	1	1	2	0	0	0	0	0	0	4	2	0	22	2	2414.24	18787_01195;18787_02046	18787_01195	359	380	no	no	3;4;5	5.8327e-47	187.86	By matching	By matching	By matching	By matching	By matching	By matching	By MS/MS	By matching
AVENLEPVEGR	TSLETIIKAVENLEPV	NLEPVEGRLEVLDPSL	K	A	V	G	R	L	1	1	1	0	0	0	3	1	0	0	1	0	0	0	1	0	0	0	0	2	0	11	0	1211.61	18787_01721	18787_01721	325	335	yes	yes	2	0.0021163	75.739	By matching	By matching	By matching	By matching	By matching	By matching	By matching	By MS/MS
AVENVNEIIAPEIIEGEFSVLDQVSIDK	YLGKGVTKAVENVNEI	LDQVSIDKMMIALDGT	K	A	V	D	K	M	2	0	2	2	0	1	5	1	0	5	1	1	0	1	1	2	0	0	0	4	0	28	0	3069.58	18787_00179	18787_00179	67	94	yes	yes	2;3;4	6.3402e-103	216.64	By MS/MS	By MS/MS	By MS/MS	By MS/MS	By MS/MS	By MS/MS	By MS/MS	By MS/MS
AVENVNEIIAPEIIEGEFSVLDQVSIDKMMIALDGTPNK	YLGKGVTKAVENVNEI	ALDGTPNKGKLGANAI	K	A	V	N	K	G	3	0	3	3	0	1	5	2	0	6	2	2	2	1	2	2	1	0	0	4	0	39	1	4241.15	18787_00179	18787_00179	67	105	yes	yes	3;4	1.9232e-95	189.9	By matching	By matching	By matching	By matching	By matching	By matching	By matching	By matching
AVENVNEIIAPEIIEGEFSVLDQVSIDKMMIALDGTPNKGK	YLGKGVTKAVENVNEI	DGTPNKGKLGANAILG	K	A	V	G	K	L	3	0	3	3	0	1	5	3	0	6	2	3	2	1	2	2	1	0	0	4	0	41	2	4426.27	18787_00179	18787_00179	67	107	yes	yes	4	2.3329e-08	56.903	By matching	By matching	By matching	By matching	By matching	By matching	By MS/MS	By matching
AVEPNLEIEIK	QQFIDKLKAVEPNLEI	PNLEIEIKEIVTKGDR	K	A	V	I	K	E	1	0	1	0	0	0	3	0	0	2	1	1	0	0	1	0	0	0	0	1	0	11	0	1253.69	18787_00589	18787_00589	27	37	yes	yes	2	0.0013455	92.866	By matching	By matching	By matching	By matching	By MS/MS	By matching	By matching	By MS/MS
AVEQEENDAKKDQLLQSLNEGDVIDGK	NRVILSRKAVEQEEND	EGDVIDGKVARLTQFG	K	A	V	G	K	V	2	0	2	4	0	3	4	2	0	1	3	3	0	0	0	1	0	0	0	2	0	27	2	2984.46	18787_00955	18787_00955	174	200	yes	yes	3;4	5.1957e-127	260.7	By matching	By matching	By matching	By matching	By matching	By matching	By matching	By MS/MS
AVESEYNHDEHTEEEPSVLSR	KYDQFPKRAVESEYNH	EEPSVLSRQAKYKQKS	R	A	V	S	R	Q	1	1	1	1	0	0	6	0	2	0	1	0	0	0	1	3	1	0	1	2	0	21	0	2456.07	18787_01636	18787_01636	218	238	yes	yes	4	8.5189e-13	100.76	By matching	By matching	By matching	By matching	By matching	By matching	By matching	By matching
AVEVPTYDYASHTR	LKDLKNGKAVEVPTYD	YDYASHTRSDITIDFK	K	A	V	T	R	S	2	1	0	1	0	0	1	0	1	0	0	0	0	0	1	1	2	0	2	2	0	14	0	1607.76	18787_00540	18787_00540	81	94	yes	yes	3	0.01264	33.265	By matching	By matching	By matching	By matching	By matching	By matching	By matching	By matching
AVEYFAK	YRDPETLKAVEYFAKL	KAVEYFAKLPQDITER	K	A	V	A	K	L	2	0	0	0	0	0	1	0	0	0	0	1	0	1	0	0	0	0	1	1	0	7	0	826.423	18787_01925	18787_01925	111	117	yes	yes	2	0.035137	76.035	By MS/MS	By MS/MS	By matching	By MS/MS	By matching	By matching	By matching	By matching
[truncated: 18,817 more rows]
[truncated: 104 more columns]

## Sheet: Table S2A-ALL protein groups
Protein IDs	Majority protein IDs	Peptide counts (all)	Peptide counts (razor+unique)	Peptide counts (unique)	Fasta headers	Number of proteins	Peptides	Razor + unique peptides	Unique peptides	Peptides 41_1	Peptides 41_2	Peptides 41_3	Peptides 42_1	Peptides 42_2	Peptides 42_3	Peptides 749_1	Peptides 749_2	Peptides 749_3	Peptides 749_4	Peptides 787_1	Peptides 787_2	Peptides 787_3	Peptides 879_1	Peptides 879_2	Peptides 879_3	Peptides 880_1	Peptides 880_2	Peptides 880_3	Peptides 885_1	Peptides 885_2	Peptides 885_3	Peptides 969_1	Peptides 969_2	Peptides 969_3	Razor + unique peptides 41_1	Razor + unique peptides 41_2	Razor + unique peptides 41_3	Razor + unique peptides 42_1	Razor + unique peptides 42_2	Razor + unique peptides 42_3	Razor + unique peptides 749_1	Razor + unique peptides 749_2	Razor + unique peptides 749_3	Razor + unique peptides 749_4	Razor + unique peptides 787_1	Razor + unique peptides 787_2	Razor + unique peptides 787_3	Razor + unique peptides 879_1	Razor + unique peptides 879_2
[truncated: 1,614 more rows]
[truncated: 232 more columns]

[truncated: 2 more sheets: Table S2B-All proteins sorted, Table S2C-final 869 proteins]
