# Supplementary material for: Comparative Secretome Analyses of Human and Zoonotic Staphylococcus aureus Isolates CC8, CC22, and CC398
Source: Mol Cell Proteomics. 2018 Sep 10;17(12):2412–33. doi: 10.1074/mcp.RA118.001036 (PMC6283302; doi:10.1074/mcp.RA118.001036)
Supplement: supplemental Table S6 [file 140073_0_supp_183722_pdqz4y.xlsx]

## Sheet: Table S3
Table S3: Pan-proteogenome of 3487 unique protein IDs present in 18 S. aureus isolates of CC8, CC22 and CC398 without allele variants						CC8					CC22					CC398
PanID/ RKI-no.	Symbol	Function	Level 1	Level 2	Level 3	38876	38877	38878	38879	38880	18787	24749	38881	38882	38883	27969	38884	38885	38886	38887	38888	MRSA SK41	MSSA SK42
SAUPAN000603000	0603	putative lipoprotein	Cell envelope	Cell envelope	lipoproteins	1	1	1	1	1	1	1	1	1	1	1	1	1	1	1	1	1	1
SAUPAN000861000	0861	tandem lipoprotein	Cell envelope	Cell envelope	lipoproteins	1	1	1	1	1	1	1	1	1	1	1	1	1	1	1	1	1	1
SAUPAN001061000	1061	hypothetical protein	Cell envelope	Cell envelope	lipoproteins	1	1	1	1	1	1	1	1	1	1	1	1	1	1	1	1	1	1
SAUPAN001221000	1221	hypothetical protein	Cell envelope	Cell envelope	lipoproteins	1	1	1	1	1	1	1	1	1	1	1	1	1	1	1	1	1	1
SAUPAN001971000	1971	hypothetical protein	Cell envelope	Cell envelope	lipoproteins	1	1	1	1	1	1	1	1	1	1	1	1	1	1	1	1	1	1
SAUPAN001978000	1978	hypothetical protein	Cell envelope	Cell envelope	lipoproteins	1	1	1	1	1	1	1	1	1	1	1	1	1	1	1	1	1	1
SAUPAN002145000	lpl8	staphylococcal tandem lipoprotein	Cell envelope	Cell envelope	lipoproteins	1	1	1	1	1	1	1	1	1	1	1	1	1	1	1	1	1	1
SAUPAN002594000	saeP	hypothetical lipoprotein	Cell envelope	Cell envelope	lipoproteins	1	1	1	1	1	1	1	1	1	1	1	1	1	1	1	1	1	1
SAUPAN002733000	2733	hypothetical protein	Cell envelope	Cell envelope	lipoproteins	1	1	1	1	1	1	1	1	1	1	1	1	1	1	1	1	1	1
SAUPAN003534000	yfhO	putative membrane protein YfhO	Cell envelope	Cell envelope	lipoproteins	1	1	1	1	1	1	1	1	1	1	1	1	1	1	1	1	1	1
SAUPAN003954000	3954	hypothetical protein	Cell envelope	Cell envelope	lipoproteins	1	1	1	1	1	1	1	1	1	1	1	1	1	1	1	1	1	1
SAUPAN004518000	4518	hypothetical protein	Cell envelope	Cell envelope	lipoproteins	1	1	1	1	1	1	1	1	1	1	1	1	1	1	1	1	1	1
SAUPAN004845000	4845	hypothetical protein	Cell envelope	Cell envelope	lipoproteins	1	1	1	1	1	1	1	1	1	1	1	1	1	1	1	1	1	1
SAUPAN004932000	camS	pheromone lipoprotein CamS	Cell envelope	Cell envelope	lipoproteins	1	1	1	1	1	1	1	1	1	1	1	1	1	1	1	1	1	1
SAUPAN005883000	tpgX	putative lipoprotein	Cell envelope	Cell envelope	lipoproteins	1	1	1	1	1	1	1	1	1	1	1	1	1	1	1	1	1	1
SAUPAN006073000	6073	hypothetical protein	Cell envelope	Cell envelope	lipoproteins	1	1	1	1	1	1	1	1	1	1	1	1	1	1	1	1	1	1
SAUPAN006232000	6232	acetyltransferase	Cell envelope	Cell envelope	lipoproteins	1	1	1	1	1	1	1	1	1	1	1	1	1	1	1	1	1	1
SAUPAN000853000	0853	hypothetical membrane protein	Cell envelope	Cell envelope	Murein sacculus and peptidoglycan	1	1	1	1	1	1	1	1	1	1	1	1	1	1	1	1	1	1
SAUPAN000928000	0928	hypothetical protein	Cell envelope	Cell envelope	Murein sacculus and peptidoglycan	1	1	1	1	1	1	1	1	1	1	1	1	1	1	1	1	1	1
SAUPAN000938000	cap5M2	capsular polysaccharide biosynthesis protein	Cell envelope	Cell envelope	Murein sacculus and peptidoglycan	1	1	1	1	1	1	1	1	1	1	1	1	1	1	1	1	1	1
SAUPAN000939000	cap8H	glycosyltransferase	Cell envelope	Cell envelope	Murein sacculus and peptidoglycan	1	1	1	1	1	1	1	1	1	1	1	1	1	1	1	1	1	1
SAUPAN000941000	0941	polysaccharide biosynthesis protein	Cell envelope	Cell envelope	Murein sacculus and peptidoglycan	1	1	1	1	1	1	1	1	1	1	1	1	1	1	1	1	1	1
SAUPAN000977000	capD	capsular polysaccharide biosynthesis protein Cap5D	Cell envelope	Cell envelope	Murein sacculus and peptidoglycan	1	1	1	1	1	1	1	1	1	1	1	1	1	1	1	1	1	1
SAUPAN000979000	cap5E	capsular polysaccharide biosynthesis protein Cap5E	Cell envelope	Cell envelope	Murein sacculus and peptidoglycan	1	1	1	1	1	1	1	1	1	1	1	1	1	1	1	1	1	1
SAUPAN000980000	cap5F	capsular polysaccharide biosynthesis protein Cap5F	Cell envelope	Cell envelope	Murein sacculus and peptidoglycan	1	1	1	1	1	1	1	1	1	1	1	1	1	1	1	1	1	1
SAUPAN000981000	capG	capsular polysaccharide biosynthesis protein Cap5G	Cell envelope	Cell envelope	Murein sacculus and peptidoglycan	1	1	1	1	1	1	1	1	1	1	1	1	1	1	1	1	1	1
SAUPAN000982000	cap5H	capsular polysaccharide biosynthesis protein Cap5H	Cell envelope	Cell envelope	Murein sacculus and peptidoglycan	1	1	1	1	1	1	1	1	1	1	1	1	1	1	1	1	1	1
SAUPAN000986000	cap5I	capsular polysaccharide biosynthesis protein Cap5I	Cell envelope	Cell envelope	Murein sacculus and peptidoglycan	1	1	1	1	1	1	1	1	1	1	1	1	1	1	1	1	1	1
SAUPAN000989000	cap5K	capsular polysaccharide synthesis protein Cap5K	Cell envelope	Cell envelope	Murein sacculus and peptidoglycan	1	1	1	1	1	1	1	1	1	1	1	1	1	1	1	1	1	1
SAUPAN000990000	cap5L	capsular polysaccharide biosynthesis protein Cap5L	Cell envelope	Cell envelope	Murein sacculus and peptidoglycan	1	1	1	1	1	1	1	1	1	1	1	1	1	1	1	1	1	1
SAUPAN000991000	cap5M	capsular polysaccharide biosynthesis protein Cap5M	Cell envelope	Cell envelope	Murein sacculus and peptidoglycan	1	1	1	1	1	1	1	1	1	1	1	1	1	1	1	1	1	1
SAUPAN000992000	cap5N	capsular polysaccharide biosynthesis protein Cap5N	Cell envelope	Cell envelope	Murein sacculus and peptidoglycan	1	1	1	1	1	1	1	1	1	1	1	1	1	1	1	1	1	1
SAUPAN000993000	cap5O	capsular polysaccharide biosynthesis protein Cap5O	Cell envelope	Cell envelope	Murein sacculus and peptidoglycan	1	1	1	1	1	1	1	1	1	1	1	1	1	1	1	1	1	1
SAUPAN000994000	cap5P	capsular polysaccharide biosynthesis protein Cap5P	Cell envelope	Cell envelope	Murein sacculus and peptidoglycan	1	1	1	1	1	1	1	1	1	1	1	1	1	1	1	1	1	1
SAUPAN001034000	murQ	N-acetylmuramic acid-6-phosphate etherase	Cell envelope	Cell envelope	Murein sacculus and peptidoglycan	1	1	1	1	1	1	1	1	1	1	1	1	1	1	1	1	1	1
SAUPAN001126000	tarL'	teichoic acid biosynthesis protein	Cell envelope	Cell envelope	Murein sacculus and peptidoglycan	1	1	1	1	1	1	1	1	1	1	1	1	1	1	1	1	1	1
SAUPAN001132000	tarF	TagF domain-containing protein	Cell envelope	Cell envelope	Murein sacculus and peptidoglycan	1	1	1	1	1	1	1	1	1	1	1	1	1	1	1	1	1	1
SAUPAN001135000	tarL	teichoic acid biosynthesis protein	Cell envelope	Cell envelope	Murein sacculus and peptidoglycan	1	1	1	1	1	1	1	1	1	1	1	1	1	1	1	1	1	1
SAUPAN001141000	lrgA	murein hydrolase regulator LrgA	Cell envelope	Cell envelope	Murein sacculus and peptidoglycan	1	1	1	1	1	1	1	1	1	1	1	1	1	1	1	1	1	1
SAUPAN001142000	lrgB	murein hydrolase regulator LrgB	Cell envelope	Cell envelope	Murein sacculus and peptidoglycan	1	1	1	1	1	1	1	1	1	1	1	1	1	1	1	1	1	1
SAUPAN001239000	nanA	N-acetylneuraminate lyase	Cell envelope	Cell envelope	Murein sacculus and peptidoglycan	1	1	1	1	1	1	1	1	1	1	1	1	1	1	1	1	1	1
SAUPAN001242000	nanE	N-acetylmannosamine-6-phosphate 2-epimerase	Cell envelope	Cell envelope	Murein sacculus and peptidoglycan	1	1	1	1	1	1	1	1	1	1	1	1	1	1	1	1	1	1
SAUPAN002179000	sle1	LysM family autolysin	Cell envelope	Cell envelope	Murein sacculus and peptidoglycan	1	1	1	1	1	1	1	1	1	1	1	1	1	1	1	1	1	1
SAUPAN005381000	sceD	transglycosylase	Cell envelope	Cell envelope	Murein sacculus and peptidoglycan	1	1	1	1	1	1	1	1	1	1	1	1	1	1	1	1	1	1
SAUPAN002239000	glmU	putative UDP-N-acetylglucosamine pyrophosphorylase	Cell envelope	Cell envelope	Murein sacculus and peptidoglycan	1	1	1	1	1	1	1	1	1	1	1	1	1	1	1	1	1	1
SAUPAN002325000	capD	NAD dependent epimerase/dehydratase family protein	Cell envelope	Cell envelope	Murein sacculus and peptidoglycan	1	1	1	1	1	1	1	1	1	1	1	1	1	1	1	1	1	1
SAUPAN002488000	2488	hypothetical protein	Cell envelope	Cell envelope	Murein sacculus and peptidoglycan	1	1	1	1	1	1	1	1	1	1	1	1	1	1	1	1	1	1
SAUPAN002512000	tagA	teichoic acid biosynthesis protein	Cell envelope	Cell envelope	Murein sacculus and peptidoglycan	1	1	1	1	1	1	1	1	1	1	1	1	1	1	1	1	1	1
SAUPAN002514000	tagG	tagG protein, teichoic acid ABC transporter protein	Cell envelope	Cell envelope	Murein sacculus and peptidoglycan	1	1	1	1	1	1	1	1	1	1	1	1	1	1	1	1	1	1
SAUPAN002515000	tagB	teichoic acid biosynthesis protein B	Cell envelope	Cell envelope	Murein sacculus and peptidoglycan	1	1	1	1	1	1	1	1	1	1	1	1	1	1	1	1	1	1
SAUPAN002517000	tagX	teichoic acid biosynthesis protein X	Cell envelope	Cell envelope	Murein sacculus and peptidoglycan	1	1	1	1	1	1	1	1	1	1	1	1	1	1	1	1	1	1
SAUPAN002518000	tagD	glycerol-3-phosphate cytidylyltransferase	Cell envelope	Cell envelope	Murein sacculus and peptidoglycan	1	1	1	1	1	1	1	1	1	1	1	1	1	1	1	1	1	1
SAUPAN002519000	pbp4	penicillin-binding protein 4	Cell envelope	Cell envelope	Murein sacculus and peptidoglycan	1	1	1	1	1	1	1	1	1	1	1	1	1	1	1	1	1	1
SAUPAN002567000	uppP	UDP pyrophosphate phosphatase	Cell envelope	Cell envelope	Murein sacculus and peptidoglycan	1	1	1	1	1	1	1	1	1	1	1	1	1	1	1	1	1	1
SAUPAN002589000	csbB	possible glycosyltransferase	Cell envelope	Cell envelope	Murein sacculus and peptidoglycan	1	1	1	1	1	1	1	1	1	1	1	1	1	1	1	1	1	1
SAUPAN002642000	murB	UDP-N-acetylenolpyruvoylglucosamine reductase	Cell envelope	Cell envelope	Murein sacculus and peptidoglycan	1	1	1	1	1	1	1	1	1	1	1	1	1	1	1	1	1	1
SAUPAN002654000	tagO	glycosyl transferase, group 4 family protein	Cell envelope	Cell envelope	Murein sacculus and peptidoglycan	1	1	1	1	1	1	1	1	1	1	1	1	1	1	1	1	1	1
SAUPAN002669000	lysM	peptidoglycan hydrolysis related protein	Cell envelope	Cell envelope	Murein sacculus and peptidoglycan	1	1	1	1	1	1	1	1	1	1	1	1	1	1	1	1	1	1
SAUPAN002796000	emp	secretory extracellular matrix and plasma binding protein	Cell envelope	Cell envelope	Murein sacculus and peptidoglycan	1	1	1	1	1	1	1	1	1	1	1	1	1	1	1	1	1	1
SAUPAN003031000	dltA	D-alanine--poly(phosphoribitol) ligase subunit 1 DltA	Cell envelope	Cell envelope	Murein sacculus and peptidoglycan	1	1	1	1	1	1	1	1	1	1	1	1	1	1	1	1	1	1
SAUPAN003032000	dltB	DltB protein	Cell envelope	Cell envelope	Murein sacculus and peptidoglycan	1	1	1	1	1	1	1	1	1	1	1	1	1	1	1	1	1	1
SAUPAN003033000	dltC	D-alanine--poly(phosphoribitol) ligase subunit 2 DltC	Cell envelope	Cell envelope	Murein sacculus and peptidoglycan	1	1	1	1	1	1	1	1	1	1	1	1	1	1	1	1	1	1
SAUPAN003034000	dltD	DltD protein	Cell envelope	Cell envelope	Murein sacculus and peptidoglycan	1	1	1	1	1	1	1	1	1	1	1	1	1	1	1	1	1	1
SAUPAN003124000	eap	extracellular adherence protein Eap	Cell envelope	Cell envelope	Murein sacculus and peptidoglycan	1	1	1	1	1	1	1	1	1	1	1	1	1	1	1	1	1	1
SAUPAN003195000	ugtP	diacylglycerol glucosyltransferase	Cell envelope	Cell envelope	Murein sacculus and peptidoglycan	1	1	1	1	1	1	1	1	1	1	1	1	1	1	1	1	1	1
SAUPAN003196000	murE	UDP-N-acetylmuramoylalanyl-D-glutamate--L-lysine ligase	Cell envelope	Cell envelope	Murein sacculus and peptidoglycan	1	1	1	1	1	1	1	1	1	1	1	1	1	1	1	1	1	1
SAUPAN003260000	atl	MurNAc-L-alanine amidase/mannosyl-glycoprotein endo-beta-N-acetylglucosaminidase	Cell envelope	Cell envelope	Murein sacculus and peptidoglycan	1	1	1	1	1	1	1	1	1	1	1	1	1	1	1	1	1	1
SAUPAN003329000	3329	hypothetical protein	Cell envelope	Cell envelope	Murein sacculus and peptidoglycan	1	1	1	1	1	1	1	1	1	1	1	1	1	1	1	1	1	1
SAUPAN003340000	FtsW	cell cycle protein FtsW	Cell envelope	Cell envelope	Murein sacculus and peptidoglycan	1	1	1	1	1	1	1	1	1	1	1	1	1	1	1	1	1	1
SAUPAN003390000	murI	glutamate racemase	Cell envelope	Cell envelope	Murein sacculus and peptidoglycan	1	1	1	1	1	1	1	1	1	1	1	1	1	1	1	1	1	1
SAUPAN003402000	efb	fibrinogen-binding protein	Cell envelope	Cell envelope	Murein sacculus and peptidoglycan	1	1	1	1	1	1	1	1	1	1	1	1	1	1	1	1	1	1
SAUPAN003451000	pbp1	penicillin-binding protein 1	Cell envelope	Cell envelope	Murein sacculus and peptidoglycan	1	1	1	1	1	1	1	1	1	1	1	1	1	1	1	1	1	1
SAUPAN003452000	mraY	phospho-N-acetylmuramoyl-pentapeptide- transferase	Cell envelope	Cell envelope	Murein sacculus and peptidoglycan	1	1	1	1	1	1	1	1	1	1	1	1	1	1	1	1	1	1
SAUPAN003453000	murD	UDP-N-acetylmuramoylalanine--D-glutamate ligase	Cell envelope	Cell envelope	Murein sacculus and peptidoglycan	1	1	1	1	1	1	1	1	1	1	1	1	1	1	1	1	1	1
SAUPAN003454000	divIB	cell division protein FtsQ	Cell envelope	Cell envelope	Murein sacculus and peptidoglycan	1	1	1	1	1	1	1	1	1	1	1	1	1	1	1	1	1	1
SAUPAN003490000	fbpA	putative fibronectin/fibrinogen binding protein	Cell envelope	Cell envelope	Murein sacculus and peptidoglycan	1	1	1	1	1	1	1	1	1	1	1	1	1	1	1	1	1	1
SAUPAN003542000	fmhC	endopeptidase resistance gene	Cell envelope	Cell envelope	Murein sacculus and peptidoglycan	1	1	1	1	1	1	1	1	1	1	1	1	1	1	1	1	1	1
SAUPAN003561000	uppS	UDP pyrophosphate synthase	Cell envelope	Cell envelope	Murein sacculus and peptidoglycan	1	1	1	1	1	1	1	1	1	1	1	1	1	1	1	1	1	1
SAUPAN003812000	alr2	alanine racemase	Cell envelope	Cell envelope	Murein sacculus and peptidoglycan	1	1	1	1	1	1	1	1	1	1	1	1	1	1	1	1	1	1
SAUPAN003843000	murG	UDPdiphospho-muramoylpentapeptide beta-N- acetylglucosaminyltransferase	Cell envelope	Cell envelope	Murein sacculus and peptidoglycan	1	1	1	1	1	1	1	1	1	1	1	1	1	1	1	1	1	1
SAUPAN003910000	pbp2	penicillin-binding protein 2	Cell envelope	Cell envelope	Murein sacculus and peptidoglycan	1	1	1	1	1	1	1	1	1	1	1	1	1	1	1	1	1	1
SAUPAN004133000	pbp3	penicillin-binding protein 3	Cell envelope	Cell envelope	Murein sacculus and peptidoglycan	1	1	1	1	1	1	1	1	1	1	1	1	1	1	1	1	1	1
SAUPAN004157000	4157	hypothetical protein	Cell envelope	Cell envelope	Murein sacculus and peptidoglycan	1	1	1	1	1	1	1	1	1	1	1	1	1	1	1	1	1	1
SAUPAN004237000	lytH	N-acetylmuramoyl-L-alanine amidase	Cell envelope	Cell envelope	Murein sacculus and peptidoglycan	1	1	1	1	1	1	1	1	1	1	1	1	1	1	1	1	1	1
SAUPAN004254000	mreD	rod shape-determining protein MreD	Cell envelope	Cell envelope	Murein sacculus and peptidoglycan	1	1	1	1	1	1	1	1	1	1	1	1	1	1	1	1	1	1
SAUPAN004255000	mreC	rod shape-determining protein MreC	Cell envelope	Cell envelope	Murein sacculus and peptidoglycan	1	1	1	1	1	1	1	1	1	1	1	1	1	1	1	1	1	1
SAUPAN004352000	4352	hypothetical protein	Cell envelope	Cell envelope	Murein sacculus and peptidoglycan	1	1	1	1	1	1	1	1	1	1	1	1	1	1	1	1	1	1
SAUPAN004390000	sgtA	transglycosylase domain-containing protein	Cell envelope	Cell envelope	Murein sacculus and peptidoglycan	1	1	1	1	1	1	1	1	1	1	1	1	1	1	1	1	1	1
SAUPAN004407000	murC	UDP-N-acetylmuramate--L-alanine ligase	Cell envelope	Cell envelope	Murein sacculus and peptidoglycan	1	1	1	1	1	1	1	1	1	1	1	1	1	1	1	1	1	1
SAUPAN004467000	4467	N-acetylmuramoyl-L-alanine amidase	Cell envelope	Cell envelope	Murein sacculus and peptidoglycan	1	1	1	1	1	1	1	1	1	1	1	1	1	1	1	1	1	1
SAUPAN004476000	spdA	hypothetical protein	Cell envelope	Cell envelope	Murein sacculus and peptidoglycan	1	1	1	1	1	1	1	1	1	1	1	1	1	1	1	1	1	1
SAUPAN004544000	4544	hyaluronate lyase 2	Cell envelope	Cell envelope	Murein sacculus and peptidoglycan	1	1	1	1	1	1	1	1	1	1	1	1	1	1	1	1	1	1
SAUPAN004847000	msbA	Lipid A export ATP-binding/permease MsbA	Cell envelope	Cell envelope	Murein sacculus and peptidoglycan	1	1	1	1	1	1	1	1	1	1	1	1	1	1	1	1	1	1
SAUPAN004853000	tagG	teichoic acid ABC superfamily ATP binding cassette transporter, membrane protein	Cell envelope	Cell envelope	Murein sacculus and peptidoglycan	1	1	1	1	1	1	1	1	1	1	1	1	1	1	1	1	1	1
SAUPAN004857000	sgtB	monofunctional glycosyltransferase	Cell envelope	Cell envelope	Murein sacculus and peptidoglycan	1	1	1	1	1	1	1	1	1	1	1	1	1	1	1	1	1	1
SAUPAN004914000	murT	Mur ligase	Cell envelope	Cell envelope	Murein sacculus and peptidoglycan	1	1	1	1	1	1	1	1	1	1	1	1	1	1	1	1	1	1
SAUPAN005007000	truncated mapW	major histocompatibility complex class II analog protein, Map	Cell envelope	Cell envelope	Murein sacculus and peptidoglycan	1	1	1	1	1	1	1	1	1	1	1	1	1	1	1	1	1	1
SAUPAN005267000	5267	hypothetical membrane protein	Cell envelope	Cell envelope	Murein sacculus and peptidoglycan	1	1	1	1	1	1	1	1	1	1	1	1	1	1	1	1	1	1
SAUPAN005341000	alr	alanine racemase	Cell envelope	Cell envelope	Murein sacculus and peptidoglycan	1	1	1	1	1	1	1	1	1	1	1	1	1	1	1	1	1	1
SAUPAN005343000	ydbS	membrane-flanked domain-containing protein	Cell envelope	Cell envelope	Murein sacculus and peptidoglycan	1	1	1	1	1	1	1	1	1	1	1	1	1	1	1	1	1	1
SAUPAN005355000	murF	UDP-N-acetylmuramoyl-tripeptide--D-alanyl-D- alanine ligase	Cell envelope	Cell envelope	Murein sacculus and peptidoglycan	1	1	1	1	1	1	1	1	1	1	1	1	1	1	1	1	1	1
SAUPAN005356000	ddl	D-alanyl-alanine synthetase A	Cell envelope	Cell envelope	Murein sacculus and peptidoglycan	1	1	1	1	1	1	1	1	1	1	1	1	1	1	1	1	1	1
SAUPAN005357000	ftsW	FtsW/RodA/SpoVE family cell division protein	Cell envelope	Cell envelope	Murein sacculus and peptidoglycan	1	1	1	1	1	1	1	1	1	1	1	1	1	1	1	1	1	1
SAUPAN005388000	murA1	UDP-N-acetylglucosamine 1-carboxyvinyltransferase	Cell envelope	Cell envelope	Murein sacculus and peptidoglycan	1	1	1	1	1	1	1	1	1	1	1	1	1	1	1	1	1	1
SAUPAN005402000	mnaA	UDP-N-acetylglucosamine 2-epimerase	Cell envelope	Cell envelope	Murein sacculus and peptidoglycan	1	1	1	1	1	1	1	1	1	1	1	1	1	1	1	1	1	1
SAUPAN005416000	murZ	UDP-N-acetylglucosamine 1-carboxyvinyltransferase	Cell envelope	Cell envelope	Murein sacculus and peptidoglycan	1	1	1	1	1	1	1	1	1	1	1	1	1	1	1	1	1	1
SAUPAN005492000	glmS	glucosamine--fructose-6-phosphate aminotransferase	Cell envelope	Cell envelope	Murein sacculus and peptidoglycan	1	1	1	1	1	1	1	1	1	1	1	1	1	1	1	1	1	1
SAUPAN005506000	glmM	phosphoglucosamine mutase	Cell envelope	Cell envelope	Murein sacculus and peptidoglycan	1	1	1	1	1	1	1	1	1	1	1	1	1	1	1	1	1	1
SAUPAN005560000	5560	UTP-glucose-1-phosphate uridylyltransferase	Cell envelope	Cell envelope	Murein sacculus and peptidoglycan	1	1	1	1	1	1	1	1	1	1	1	1	1	1	1	1	1	1
SAUPAN005569000	5569	hypothetical protein	Cell envelope	Cell envelope	Murein sacculus and peptidoglycan	1	1	1	1	1	1	1	1	1	1	1	1	1	1	1	1	1	1
SAUPAN005584000	5584	hypothetical protein	Cell envelope	Cell envelope	Murein sacculus and peptidoglycan	1	1	1	1	1	1	1	1	1	1	1	1	1	1	1	1	1	1
SAUPAN005623000	mapW	truncated MHC class II analog protein	Cell envelope	Cell envelope	Murein sacculus and peptidoglycan	1	1	1	1	1	1	1	1	1	1	1	1	1	1	1	1	1	1
SAUPAN005782000	lytA	mannosyl-glycoprotein endo-beta-N-acetylglucosaminidase	Cell envelope	Cell envelope	Murein sacculus and peptidoglycan	1	1	1	1	1	1	1	1	1	1	1	1	1	1	1	1	1	1
SAUPAN005865000	5865	hypothetical protein	Cell envelope	Cell envelope	Murein sacculus and peptidoglycan	1	1	1	1	1	1	1	1	1	1	1	1	1	1	1	1	1	1
SAUPAN005945000	fmhA	fmhA protein	Cell envelope	Cell envelope	Murein sacculus and peptidoglycan	1	1	1	1	1	1	1	1	1	1	1	1	1	1	1	1	1	1
SAUPAN005972000	msbA3	ABC transporter, ATP-binding protein	Cell envelope	Cell envelope	Murein sacculus and peptidoglycan	1	1	1	1	1	1	1	1	1	1	1	1	1	1	1	1	1	1
SAUPAN005978000	gtrA	GtrA-like integral membrane protein	Cell envelope	Cell envelope	Murein sacculus and peptidoglycan	1	1	1	1	1	1	1	1	1	1	1	1	1	1	1	1	1	1
SAUPAN006096000	gtaB	UTP-glucose-1-phosphate uridylyltransferase	Cell envelope	Cell envelope	Murein sacculus and peptidoglycan	1	1	1	1	1	1	1	1	1	1	1	1	1	1	1	1	1	1
SAUPAN006197000	cidB	hypothetical membrane protein	Cell envelope	Cell envelope	Murein sacculus and peptidoglycan	1	1	1	1	1	1	1	1	1	1	1	1	1	1	1	1	1	1
SAUPAN006198000	cidA	hypothetical membrane protein	Cell envelope	Cell envelope	Murein sacculus and peptidoglycan	1	1	1	1	1	1	1	1	1	1	1	1	1	1	1	1	1	1
SAUPAN006218000	lacA	maltose O-acetyltransferase	Cell envelope	Cell envelope	Murein sacculus and peptidoglycan	1	1	1	1	1	1	1	1	1	1	1	1	1	1	1	1	1	1
SAUPAN006375000	6375	N-acetylmuramoyl-L-alanine amidase	Cell envelope	Cell envelope	Murein sacculus and peptidoglycan	1	1	1	1	1	1	1	1	1	1	1	1	1	1	1	1	1	1
SAUPAN006407000	cap1C	capsular polysaccharide biosynthesis protein CapC	Cell envelope	Cell envelope	Murein sacculus and peptidoglycan	1	1	1	1	1	1	1	1	1	1	1	1	1	1	1	1	1	1
SAUPAN006411000	icaA	intercellular adhesion protein A	Cell envelope	Cell envelope	Murein sacculus and peptidoglycan	1	1	1	1	1	1	1	1	1	1	1	1	1	1	1	1	1	1
SAUPAN006412000	icaD	intercellular adhesion protein D	Cell envelope	Cell envelope	Murein sacculus and peptidoglycan	1	1	1	1	1	1	1	1	1	1	1	1	1	1	1	1	1	1
SAUPAN006413000	icaB	intercellular adhesion protein B	Cell envelope	Cell envelope	Murein sacculus and peptidoglycan	1	1	1	1	1	1	1	1	1	1	1	1	1	1	1	1	1	1
SAUPAN006414000	icaC	intercellular adhesion protein C	Cell envelope	Cell envelope	Murein sacculus and peptidoglycan	1	1	1	1	1	1	1	1	1	1	1	1	1	1	1	1	1	1
SAUPAN000037000	adsA	5'-nucleotidase	Cell envelope	Cell envelope	Surface structures and adhesins	1	1	1	1	1	1	1	1	1	1	1	1	1	1	1	1	1	1
SAUPAN000987000	cap5J	capsular polysaccharide biosynthesis protein Cap5J	Cell envelope	Cell envelope	Surface structures and adhesins	1	1	1	1	1	1	1	1	1	1	1	1	1	1	1	1	1	1
SAUPAN001087000	SCIN_2	hypothetical protein	Cell envelope	Cell envelope	Surface structures and adhesins	1	1	1	1	1	1	1	1	1	1	1	1	1	1	1	1	1	1
SAUPAN002132000	SCIN	Staphylococcal complement inhibitor SCIN	Cell envelope	Cell envelope	Surface structures and adhesins	1	1	1	1	1	1	1	1	1	1	1	1	1	1	1	1	1	1
SAUPAN002481000	2481	hypothetical protein	Cell envelope	Cell envelope	Surface structures and adhesins	1	1	1	1	1	1	1	1	1	1	1	1	1	1	1	1	1	1
SAUPAN003215000	3215	hypothetical protein	Cell envelope	Cell envelope	Surface structures and adhesins	1	1	1	1	1	1	1	1	1	1	1	1	1	1	1	1	1	1
SAUPAN003367000	srtB	sortase B transpeptidase	Cell envelope	Cell envelope	Surface structures and adhesins	1	1	1	1	1	1	1	1	1	1	1	1	1	1	1	1	1	1
SAUPAN003539000	lytN	cell wall hydrolase	Cell envelope	Cell envelope	Surface structures and adhesins	1	1	1	1	1	1	1	1	1	1	1	1	1	1	1	1	1	1
SAUPAN001163000	lytM	peptidoglycan hydrolase LytM	Cell envelope	Cell envelope	Surface structures and adhesins	1	1	1	1	1	1	1	1	1	1	1	1	1	1	1	1	1	1
SAUPAN000909000	spa	immunoglobulin G binding protein A	Cell envelope	Cell envelope	Surface structures and adhesins	1	1	1	1	1	1	1	1	1	1	1	1	1	1	1	1	1	1
SAUPAN003683000	cls1	cardiolipin synthetase	Cell envelope	Cell envelope	Surface structures and adhesins	1	1	1	1	1	1	1	1	1	1	1	1	1	1	1	1	1	1
SAUPAN003718000	3718	hypothetical protein	Cell envelope	Cell envelope	Surface structures and adhesins	1	1	1	1	1	1	1	1	1	1	1	1	1	1	1	1	1	1
SAUPAN003842000	3842	hypothetical protein	Cell envelope	Cell envelope	Surface structures and adhesins	1	1	1	1	1	1	1	1	1	1	1	1	1	1	1	1	1	1
SAUPAN003878000	ebh	cell wall associated fibronectin-binding protein	Cell envelope	Cell envelope	Surface structures and adhesins	1	1	1	1	1	1	1	1	1	1	1	1	1	1	1	1	1	1
SAUPAN003394000	ecb	fibrinogen binding-like protein	Cell envelope	Cell envelope	Surface structures and adhesins	1	1	1	1	1	1	1	1	1	1	1	1	1	1	1	1	1	1
SAUPAN003405000	scc	fibrinogen-binding protein precursor-like protein	Cell envelope	Cell envelope	Surface structures and adhesins	1	1	1	1	1	1	1	1	1	1	1	1	1	1	1	1	1	1
SAUPAN004120000	comGD	competence protein ComGD	Cell envelope	Cell envelope	Surface structures and adhesins	1	1	1	1	1	1	1	1	1	1	1	1	1	1	1	1	1	1
SAUPAN004438000	sasC	cell surface anchored protein	Cell envelope	Cell envelope	Surface structures and adhesins	1	1	1	1	1	1	1	1	1	1	1	1	1	1	1	1	1	1
SAUPAN005364000	cls2	cardiolipin synthetase	Cell envelope	Cell envelope	Surface structures and adhesins	1	1	1	1	1	1	1	1	1	1	1	1	1	1	1	1	1	1
SAUPAN005268000	sdrH	sdrH protein	Cell envelope	Cell envelope	Surface structures and adhesins	1	1	1	1	1	1	1	1	1	1	1	1	1	1	1	1	1	1
SAUPAN005772000	ssaA1	secretory antigen SsaA	Cell envelope	Cell envelope	Surface structures and adhesins	1	1	1	1	1	1	1	1	1	1	1	1	1	1	1	1	1	1
SAUPAN006098000	fnbA	fibronectin-binding protein A	Cell envelope	Cell envelope	Surface structures and adhesins	1	1	1	1	1	1	1	1	1	1	1	1	1	1	1	1	1	1
SAUPAN006178000	srtA	sortase	Cell envelope	Cell envelope	Surface structures and adhesins	1	1	1	1	1	1	1	1	1	1	1	1	1	1	1	1	1	1
SAUPAN006235000	isaA	immunodominant antigen A	Cell envelope	Cell envelope	Surface structures and adhesins	1	1	1	1	1	1	1	1	1	1	1	1	1	1	1	1	1	1
SAUPAN006369000	isaB	immunodominant antigen B	Cell envelope	Cell envelope	Surface structures and adhesins	1	1	1	1	1	1	1	1	1	1	1	1	1	1	1	1	1	1
SAUPAN006379000	sasF	LPXTG family cell wall surface anchor protein	Cell envelope	Cell envelope	Surface structures and adhesins	1	1	1	1	1	1	1	1	1	1	1	1	1	1	1	1	1	1
SAUPAN006390000	sasA	LPXTG cell wall surface anchor family protein	Cell envelope	Cell envelope	Surface structures and adhesins	1	1	1	1	1	1	1	1	1	1	1	1	1	1	1	1	1	1
SAUPAN005955000	sbi	immunoglobulin G-binding protein SBI	Cell envelope	Cell envelope	Surface structures and adhesins	1	1	1	1	1	1	1	1	1	1	1	1	1	1	1	1	1	1
SAUPAN002245000	2245	polysaccharide biosynthesis protein	Cell envelope	Cell envelope	Unknown surface functions	1	1	1	1	1	1	1	1	1	1	1	1	1	1	1	1	1	1
SAUPAN003186000	3186	hypothetical protein	Cell envelope	Cell envelope	Unknown surface functions	1	1	1	1	1	1	1	1	1	1	1	1	1	1	1	1	1	1
SAUPAN003748000	yrrI	putative transporter	Cell envelope	Cell envelope	Unknown surface functions	1	1	1	1	1	1	1	1	1	1	1	1	1	1	1	1	1	1
SAUPAN004432000	4432	polysaccharide biosynthesis protein	Cell envelope	Cell envelope	Unknown surface functions	1	1	1	1	1	1	1	1	1	1	1	1	1	1	1	1	1	1
SAUPAN005439000	5439	hypothetical protein	Cell envelope	Cell envelope	Unknown surface functions	1	1	1	1	1	1	1	1	1	1	1	1	1	1	1	1	1	1
SAUPAN005797000	5797	hypothetical membrane protein	Cell envelope	Cell envelope	Unknown surface functions	1	1	1	1	1	1	1	1	1	1	1	1	1	1	1	1	1	1
SAUPAN006437000	6437	hypothetical protein	Cell envelope	Cell envelope	Unknown surface functions	1	1	1	1	1	1	1	1	1	1	1	1	1	1	1	1	1	1
SAUPAN001003000	aldA	aldehyde dehydrogenase	Cellular functions	Cellular processes	Adaptations to atypical conditions	1	1	1	1	1	1	1	1	1	1	1	1	1	1	1	1	1	1
SAUPAN001896000	ltrA	low temperature requirement protein A	Cellular functions	Cellular processes	Adaptations to atypical conditions	1	1	1	1	1	1	1	1	1	1	1	1	1	1	1	1	1	1
SAUPAN001992000	yflT	putative heat induced stress protein	Cellular functions	Cellular processes	Adaptations to atypical conditions	1	1	1	1	1	1	1	1	1	1	1	1	1	1	1	1	1	1
SAUPAN002802000	cspC	CSD family cold shock protein	Cellular functions	Cellular processes	Adaptations to atypical conditions	1	1	1	1	1	1	1	1	1	1	1	1	1	1	1	1	1	1
SAUPAN003177000	relQ	GTP diphosphokinase	Cellular functions	Cellular processes	Adaptations to atypical conditions	1	1	1	1	1	1	1	1	1	1	1	1	1	1	1	1	1	1
SAUPAN003508000	vfrA	alkaline shock protein	Cellular functions	Cellular processes	Adaptations to atypical conditions	1	1	1	1	1	1	1	1	1	1	1	1	1	1	1	1	1	1
SAUPAN003727000	mscL	large-conductance mechanosensitive channel	Cellular functions	Cellular processes	Adaptations to atypical conditions	1	1	1	1	1	1	1	1	1	1	1	1	1	1	1	1	1	1
SAUPAN003817000	cspA	CSD family cold shock protein	Cellular functions	Cellular processes	Adaptations to atypical conditions	1	1	1	1	1	1	1	1	1	1	1	1	1	1	1	1	1	1
SAUPAN004080000	4080	hypothetical protein	Cellular functions	Cellular processes	Adaptations to atypical conditions	1	1	1	1	1	1	1	1	1	1	1	1	1	1	1	1	1	1
SAUPAN004239000	relA	GTP pyrophosphokinase	Cellular functions	Cellular processes	Adaptations to atypical conditions	1	1	1	1	1	1	1	1	1	1	1	1	1	1	1	1	1	1
SAUPAN004480000	4480	hypothetical protein	Cellular functions	Cellular processes	Adaptations to atypical conditions	1	1	1	1	1	1	1	1	1	1	1	1	1	1	1	1	1	1
SAUPAN005414000	aldA2	aldehyde dehydrogenase	Cellular functions	Cellular processes	Adaptations to atypical conditions	1	1	1	1	1	1	1	1	1	1	1	1	1	1	1	1	1	1
SAUPAN005578000	asp23	alkaline shock protein 23	Cellular functions	Cellular processes	Adaptations to atypical conditions	1	1	1	1	1	1	1	1	1	1	1	1	1	1	1	1	1	1
SAUPAN006134000	relP	hypothetical protein	Cellular functions	Cellular processes	Adaptations to atypical conditions	1	1	1	1	1	1	1	1	1	1	1	1	1	1	1	1	1	1
SAUPAN006313000	betA	choline dehydrogenase	Cellular functions	Cellular processes	Adaptations to atypical conditions	1	1	1	1	1	1	1	1	1	1	1	1	1	1	1	1	1	1
SAUPAN006314000	betB	betaine aldehyde dehydrogenase	Cellular functions	Cellular processes	Adaptations to atypical conditions	1	1	1	1	1	1	1	1	1	1	1	1	1	1	1	1	1	1
SAUPAN006340000	6340	hypothetical protein	Cellular functions	Cellular processes	Adaptations to atypical conditions	1	1	1	1	1	1	1	1	1	1	1	1	1	1	1	1	1	1
SAUPAN006479000	cspB	cold-shock protein	Cellular functions	Cellular processes	Adaptations to atypical conditions	1	1	1	1	1	1	1	1	1	1	1	1	1	1	1	1	1	1
SAUPAN000894000	norC	possible MFS family major facilitator transporter	Cellular functions	Cellular processes	Antibiotics resistance	1	1	1	1	1	1	1	1	1	1	1	1	1	1	1	1	1	1
SAUPAN000949000	tet38	tetracycline resistance protein	Cellular functions	Cellular processes	Antibiotics resistance	1	1	1	1	1	1	1	1	1	1	1	1	1	1	1	1	1	1
SAUPAN001017000	1017	drug transporter	Cellular functions	Cellular processes	Antibiotics resistance	1	1	1	1	1	1	1	1	1	1	1	1	1	1	1	1	1	1
SAUPAN001161000	1161	drug transporter	Cellular functions	Cellular processes	Antibiotics resistance	1	1	1	1	1	1	1	1	1	1	1	1	1	1	1	1	1	1
SAUPAN001162000	1162	choloylglycine hydrolase	Cellular functions	Cellular processes	Antibiotics resistance	1	1	1	1	1	1	1	1	1	1	1	1	1	1	1	1	1	1
SAUPAN002354000	vraC	hypothetical protein	Cellular functions	Cellular processes	Antibiotics resistance	1	1	1	1	1	1	1	1	1	1	1	1	1	1	1	1	1	1
SAUPAN002356000	vraX	hypothetical protein	Cellular functions	Cellular processes	Antibiotics resistance	1	1	1	1	1	1	1	1	1	1	1	1	1	1	1	1	1	1
SAUPAN002500000	mnhF	CPA3 family monovalent cation (K+ or Na+):proton (H+) antiporter-3, MnhF subunit	Cellular functions	Cellular processes	Antibiotics resistance	1	1	1	1	1	1	1	1	1	1	1	1	1	1	1	1	1	1
SAUPAN002540000	vraF	ABC transporter ATP-binding protein	Cellular functions	Cellular processes	Antibiotics resistance	1	1	1	1	1	1	1	1	1	1	1	1	1	1	1	1	1	1
SAUPAN002541000	vraG	ABC transporter permease	Cellular functions	Cellular processes	Antibiotics resistance	1	1	1	1	1	1	1	1	1	1	1	1	1	1	1	1	1	1
SAUPAN002579000	norA	MFS family major facilitator transporter	Cellular functions	Cellular processes	Antibiotics resistance	1	1	1	1	1	1	1	1	1	1	1	1	1	1	1	1	1	1
SAUPAN002621000	bmrU	diacylglycerol kinase	Cellular functions	Cellular processes	Antibiotics resistance	1	1	1	1	1	1	1	1	1	1	1	1	1	1	1	1	1	1
SAUPAN003048000	mnhF	monovalent cation/H+ antiporter subunit F	Cellular functions	Cellular processes	Antibiotics resistance	1	1	1	1	1	1	1	1	1	1	1	1	1	1	1	1	1	1
SAUPAN003201000	terC	membrane protein TerC	Cellular functions	Cellular processes	Antibiotics resistance	1	1	1	1	1	1	1	1	1	1	1	1	1	1	1	1	1	1
SAUPAN003223000	3223	membrane protein	Cellular functions	Cellular processes	Antibiotics resistance	1	1	1	1	1	1	1	1	1	1	1	1	1	1	1	1	1	1
SAUPAN003225000	3225	ABC transporter ATP-binding protein	Cellular functions	Cellular processes	Antibiotics resistance	1	1	1	1	1	1	1	1	1	1	1	1	1	1	1	1	1	1
SAUPAN003266000	fmtA	fmt protein	Cellular functions	Cellular processes	Antibiotics resistance	1	1	1	1	1	1	1	1	1	1	1	1	1	1	1	1	1	1
SAUPAN003503000	pknB	protein kinase	Cellular functions	Cellular processes	Antibiotics resistance	1	1	1	1	1	1	1	1	1	1	1	1	1	1	1	1	1	1
SAUPAN003822000	telA	toxic anion resistance protein TelA	Cellular functions	Cellular processes	Antibiotics resistance	1	1	1	1	1	1	1	1	1	1	1	1	1	1	1	1	1	1
SAUPAN003890000	norB	MFS family major facilitator transporter	Cellular functions	Cellular processes	Antibiotics resistance	1	1	1	1	1	1	1	1	1	1	1	1	1	1	1	1	1	1
SAUPAN004199000	lamB	lactam utilization protein	Cellular functions	Cellular processes	Antibiotics resistance	1	1	1	1	1	1	1	1	1	1	1	1	1	1	1	1	1	1
SAUPAN004444000	4444	drug transporter	Cellular functions	Cellular processes	Antibiotics resistance	1	1	1	1	1	1	1	1	1	1	1	1	1	1	1	1	1	1
SAUPAN004482000	crcB1	camphor resistance protein CrcB1	Cellular functions	Cellular processes	Antibiotics resistance	1	1	1	1	1	1	1	1	1	1	1	1	1	1	1	1	1	1
SAUPAN004483000	crcB2	camphor resistance protein CrcB2	Cellular functions	Cellular processes	Antibiotics resistance	1	1	1	1	1	1	1	1	1	1	1	1	1	1	1	1	1	1
SAUPAN004901000	vraT	hypothetical membrane protein	Cellular functions	Cellular processes	Antibiotics resistance	1	1	1	1	1	1	1	1	1	1	1	1	1	1	1	1	1	1
SAUPAN004922000	dgkB	lipid kinase	Cellular functions	Cellular processes	Antibiotics resistance	1	1	1	1	1	1	1	1	1	1	1	1	1	1	1	1	1	1
SAUPAN004973000	4973	hypothetical protein	Cellular functions	Cellular processes	Antibiotics resistance	1	1	1	1	1	1	1	1	1	1	1	1	1	1	1	1	1	1
SAUPAN005502000	5502	methicillin resistance determinant FmtB protein	Cellular functions	Cellular processes	Antibiotics resistance	1	1	1	1	1	1	1	1	1	1	1	1	1	1	1	1	1	1
SAUPAN005554000	lmrS	EmrB/QacA family drug resistance transporter	Cellular functions	Cellular processes	Antibiotics resistance	1	1	1	1	1	1	1	1	1	1	1	1	1	1	1	1	1	1
SAUPAN005557000	sdrM	drug transporter	Cellular functions	Cellular processes	Antibiotics resistance	1	1	1	1	1	1	1	1	1	1	1	1	1	1	1	1	1	1
SAUPAN005717000	5717	RND acriflavin:proton (H+) antiporter	Cellular functions	Cellular processes	Antibiotics resistance	1	1	1	1	1	1	1	1	1	1	1	1	1	1	1	1	1	1
SAUPAN005852000	5852	EmrB/QacA family drug resistance transporter	Cellular functions	Cellular processes	Antibiotics resistance	1	1	1	1	1	1	1	1	1	1	1	1	1	1	1	1	1	1
SAUPAN005853000	emrA	multidrug resistance protein A, drug resistance transporter	Cellular functions	Cellular processes	Antibiotics resistance	1	1	1	1	1	1	1	1	1	1	1	1	1	1	1	1	1	1
SAUPAN005858000	tcaB	tcaB protein	Cellular functions	Cellular processes	Antibiotics resistance	1	1	1	1	1	1	1	1	1	1	1	1	1	1	1	1	1	1
SAUPAN005949000	lmrB2	MFS family major facilitator transporter, multidrug :cation symporter	Cellular functions	Cellular processes	Antibiotics resistance	1	1	1	1	1	1	1	1	1	1	1	1	1	1	1	1	1	1
SAUPAN005982000	bcr	MFS family major facilitator transporter, bicyclomycin:cation symporter	Cellular functions	Cellular processes	Antibiotics resistance	1	1	1	1	1	1	1	1	1	1	1	1	1	1	1	1	1	1
SAUPAN005992000	flp	fmtA-like protein	Cellular functions	Cellular processes	Antibiotics resistance	1	1	1	1	1	1	1	1	1	1	1	1	1	1	1	1	1	1
SAUPAN005996000	5996	drug transporter	Cellular functions	Cellular processes	Antibiotics resistance	1	1	1	1	1	1	1	1	1	1	1	1	1	1	1	1	1	1
SAUPAN006008000	6008	drug transporter	Cellular functions	Cellular processes	Antibiotics resistance	1	1	1	1	1	1	1	1	1	1	1	1	1	1	1	1	1	1
SAUPAN006010000	6010	ABC transporter, ATP-binding protein	Cellular functions	Cellular processes	Antibiotics resistance	1	1	1	1	1	1	1	1	1	1	1	1	1	1	1	1	1	1
SAUPAN006139000	6139	hypothetical protein	Cellular functions	Cellular processes	Antibiotics resistance	1	1	1	1	1	1	1	1	1	1	1	1	1	1	1	1	1	1
SAUPAN006151000	6151	ABC transporter, membrane protein	Cellular functions	Cellular processes	Antibiotics resistance	1	1	1	1	1	1	1	1	1	1	1	1	1	1	1	1	1	1
SAUPAN006465000	vraD	ABC transporter ATP-binding protein	Cellular functions	Cellular processes	Antibiotics resistance	1	1	1	1	1	1	1	1	1	1	1	1	1	1	1	1	1	1
SAUPAN006466000	vraE	ABC transporter permease	Cellular functions	Cellular processes	Antibiotics resistance	1	1	1	1	1	1	1	1	1	1	1	1	1	1	1	1	1	1
SAUPAN001906000	parB	spoOJ protein	Cellular functions	Cellular processes	Cell division	1	1	1	1	1	1	1	1	1	1	1	1	1	1	1	1	1	1
SAUPAN001990000	1990	hypothetical protein	Cellular functions	Cellular processes	Cell division	1	1	1	1	1	1	1	1	1	1	1	1	1	1	1	1	1	1
SAUPAN002149000	2149	hypothetical protein	Cellular functions	Cellular processes	Cell division	1	1	1	1	1	1	1	1	1	1	1	1	1	1	1	1	1	1
SAUPAN002184000	2184	hypothetical membrane protein	Cellular functions	Cellular processes	Cell division	1	1	1	1	1	1	1	1	1	1	1	1	1	1	1	1	1	1
SAUPAN002248000	divIC	cell-division protein divIC	Cellular functions	Cellular processes	Cell division	1	1	1	1	1	1	1	1	1	1	1	1	1	1	1	1	1	1
SAUPAN002252000	ftsH	cell division protein FtsH	Cellular functions	Cellular processes	Cell division	1	1	1	1	1	1	1	1	1	1	1	1	1	1	1	1	1	1
SAUPAN002442000	2442	hypothetical protein	Cellular functions	Cellular processes	Cell division	1	1	1	1	1	1	1	1	1	1	1	1	1	1	1	1	1	1
SAUPAN002692000	whiA	hypothetical protein	Cellular functions	Cellular processes	Cell division	1	1	1	1	1	1	1	1	1	1	1	1	1	1	1	1	1	1
SAUPAN003316000	3316	hypothetical protein	Cellular functions	Cellular processes	Cell division	1	1	1	1	1	1	1	1	1	1	1	1	1	1	1	1	1	1
SAUPAN003448000	mraZ	cell division protein MraZ	Cellular functions	Cellular processes	Cell division	1	1	1	1	1	1	1	1	1	1	1	1	1	1	1	1	1	1
SAUPAN003450000	ftsL	cell division protein	Cellular functions	Cellular processes	Cell division	1	1	1	1	1	1	1	1	1	1	1	1	1	1	1	1	1	1
SAUPAN003455000	ftsA	putative cell division protein	Cellular functions	Cellular processes	Cell division	1	1	1	1	1	1	1	1	1	1	1	1	1	1	1	1	1	1
SAUPAN003456000	ftsZ	cell division protein FtsZ	Cellular functions	Cellular processes	Cell division	1	1	1	1	1	1	1	1	1	1	1	1	1	1	1	1	1	1
SAUPAN003463000	3463	hypothetical protein	Cellular functions	Cellular processes	Cell division	1	1	1	1	1	1	1	1	1	1	1	1	1	1	1	1	1	1
SAUPAN003521000	smc	chromosome segregation protein SMC	Cellular functions	Cellular processes	Cell division	1	1	1	1	1	1	1	1	1	1	1	1	1	1	1	1	1	1
SAUPAN003696000	3696	hypothetical protein	Cellular functions	Cellular processes	Cell division	1	1	1	1	1	1	1	1	1	1	1	1	1	1	1	1	1	1
SAUPAN003904000	gpsB	hypothetical protein	Cellular functions	Cellular processes	Cell division	1	1	1	1	1	1	1	1	1	1	1	1	1	1	1	1	1	1
SAUPAN003946000	ebpS	elastin-binding protein	Cellular functions	Cellular processes	Cell division	1	1	1	1	1	1	1	1	1	1	1	1	1	1	1	1	1	1
SAUPAN004027000	scpB	Putative transcriptional regulators (Ypuh-like)	Cellular functions	Cellular processes	Cell division	1	1	1	1	1	1	1	1	1	1	1	1	1	1	1	1	1	1
SAUPAN004370000	ezrA	septation ring formation regulator EzrA	Cellular functions	Cellular processes	Cell division	1	1	1	1	1	1	1	1	1	1	1	1	1	1	1	1	1	1
SAUPAN004408000	ftsK	FtsK/SpoIIIE (DNA translocase stage III) protein	Cellular functions	Cellular processes	Cell division	1	1	1	1	1	1	1	1	1	1	1	1	1	1	1	1	1	1
SAUPAN004773000	4773	hypothetical protein	Cellular functions	Cellular processes	Cell division	1	1	1	1	1	1	1	1	1	1	1	1	1	1	1	1	1	1
SAUPAN005553000	salA	ATP-binding Mrp/Nbp35 family protein	Cellular functions	Cellular processes	Cell division	1	1	1	1	1	1	1	1	1	1	1	1	1	1	1	1	1	1
SAUPAN005811000	5811	hypothetical protein	Cellular functions	Cellular processes	Cell division	1	1	1	1	1	1	1	1	1	1	1	1	1	1	1	1	1	1
SAUPAN006370000	6370	hypothetical protein	Cellular functions	Cellular processes	Cell division	1	1	1	1	1	1	1	1	1	1	1	1	1	1	1	1	1	1
SAUPAN006486000	noc	ParB family chromosome partioning protein	Cellular functions	Cellular processes	Cell division	1	1	1	1	1	1	1	1	1	1	1	1	1	1	1	1	1	1
SAUPAN005447000	truncated-SA	lytic regulatory protein	Cellular functions	Cellular processes	Chemotaxis and motility	1	1	1	1	1	1	1	1	1	1	1	1	1	1	1	1	1	1
SAUPAN000036000	walJ	metallo-beta-lactamase YycJ	Cellular functions	Cellular processes	Detoxification and antioxidant function	1	1	1	1	1	1	1	1	1	1	1	1	1	1	1	1	1	1
SAUPAN000942000	sodM	superoxide dismutase	Cellular functions	Cellular processes	Detoxification and antioxidant function	1	1	1	1	1	1	1	1	1	1	1	1	1	1	1	1	1	1
SAUPAN001060000	ggt	T3 family gamma-glutamyltransferase	Cellular functions	Cellular processes	Detoxification and antioxidant function	1	1	1	1	1	1	1	1	1	1	1	1	1	1	1	1	1	1
SAUPAN001062000	acpD	azoreductase	Cellular functions	Cellular processes	Detoxification and antioxidant function	1	1	1	1	1	1	1	1	1	1	1	1	1	1	1	1	1	1
SAUPAN001105000	hmp	flavohemoprotein	Cellular functions	Cellular processes	Detoxification and antioxidant function	1	1	1	1	1	1	1	1	1	1	1	1	1	1	1	1	1	1
SAUPAN001852000	yqiG	NADH:flavin oxidoreductase / NADH oxidase family protein	Cellular functions	Cellular processes	Detoxification and antioxidant function	1	1	1	1	1	1	1	1	1	1	1	1	1	1	1	1	1	1
SAUPAN001855000	1855	hypothetical protein	Cellular functions	Cellular processes	Detoxification and antioxidant function	1	1	1	1	1	1	1	1	1	1	1	1	1	1	1	1	1	1
SAUPAN001874000	catE	possible lactoylglutathione lyase	Cellular functions	Cellular processes	Detoxification and antioxidant function	1	1	1	1	1	1	1	1	1	1	1	1	1	1	1	1	1	1
SAUPAN001875000	1875	alkanal monooxygenase (FMN-linked)	Cellular functions	Cellular processes	Detoxification and antioxidant function	1	1	1	1	1	1	1	1	1	1	1	1	1	1	1	1	1	1
SAUPAN001876000	azoR1	possible FMN reductase	Cellular functions	Cellular processes	Detoxification and antioxidant function	1	1	1	1	1	1	1	1	1	1	1	1	1	1	1	1	1	1
SAUPAN001883000	efeB	iron (Fe2+)-dependent Dyp family peroxidase	Cellular functions	Cellular processes	Detoxification and antioxidant function	1	1	1	1	1	1	1	1	1	1	1	1	1	1	1	1	1	1
SAUPAN001981000	ahpF	peroxiredoxin subunit F	Cellular functions	Cellular processes	Detoxification and antioxidant function	1	1	1	1	1	1	1	1	1	1	1	1	1	1	1	1	1	1
SAUPAN001982000	ahpC	peroxiredoxin subunit C	Cellular functions	Cellular processes	Detoxification and antioxidant function	1	1	1	1	1	1	1	1	1	1	1	1	1	1	1	1	1	1
SAUPAN002235000	yabJ	endoribonuclease L-PSP	Cellular functions	Cellular processes	Detoxification and antioxidant function	1	1	1	1	1	1	1	1	1	1	1	1	1	1	1	1	1	1
SAUPAN002333000	azo1	hypothetical protein	Cellular functions	Cellular processes	Detoxification and antioxidant function	1	1	1	1	1	1	1	1	1	1	1	1	1	1	1	1	1	1
SAUPAN002347000	hxlA	3-hexulose-6-phosphate synthase	Cellular functions	Cellular processes	Detoxification and antioxidant function	1	1	1	1	1	1	1	1	1	1	1	1	1	1	1	1	1	1
SAUPAN002348000	hxlB	glucose-6-phosphate isomerase	Cellular functions	Cellular processes	Detoxification and antioxidant function	1	1	1	1	1	1	1	1	1	1	1	1	1	1	1	1	1	1
SAUPAN002375000	merA	pyridine nucleotide-disulfide reductase	Cellular functions	Cellular processes	Detoxification and antioxidant function	1	1	1	1	1	1	1	1	1	1	1	1	1	1	1	1	1	1
SAUPAN002463000	iolS	aldo/keto reductase oxidoreductase	Cellular functions	Cellular processes	Detoxification and antioxidant function	1	1	1	1	1	1	1	1	1	1	1	1	1	1	1	1	1	1
SAUPAN002466000	ywqN	putative flavodoxin	Cellular functions	Cellular processes	Detoxification and antioxidant function	1	1	1	1	1	1	1	1	1	1	1	1	1	1	1	1	1	1
SAUPAN002479000	2479	alpha/beta fold family hydrolase	Cellular functions	Cellular processes	Detoxification and antioxidant function	1	1	1	1	1	1	1	1	1	1	1	1	1	1	1	1	1	1
SAUPAN002483000	2483	hydrolase	Cellular functions	Cellular processes	Detoxification and antioxidant function	1	1	1	1	1	1	1	1	1	1	1	1	1	1	1	1	1	1
SAUPAN002572000	2572	possible aldo/keto reductase	Cellular functions	Cellular processes	Detoxification and antioxidant function	1	1	1	1	1	1	1	1	1	1	1	1	1	1	1	1	1	1
SAUPAN002588000	yvgN	oxidoreductase, aldo/keto reductase family	Cellular functions	Cellular processes	Detoxification and antioxidant function	1	1	1	1	1	1	1	1	1	1	1	1	1	1	1	1	1	1
SAUPAN002647000	brxC	bacillredoxin YtxJ	Cellular functions	Cellular processes	Detoxification and antioxidant function	1	1	1	1	1	1	1	1	1	1	1	1	1	1	1	1	1	1
SAUPAN002684000	trxB	thioredoxin-disulfide reductase	Cellular functions	Cellular processes	Detoxification and antioxidant function	1	1	1	1	1	1	1	1	1	1	1	1	1	1	1	1	1	1
SAUPAN002816000	ohr	OsmC/Ohr family protein	Cellular functions	Cellular processes	Detoxification and antioxidant function	1	1	1	1	1	1	1	1	1	1	1	1	1	1	1	1	1	1
SAUPAN002818000	fbiB	possible nitroreductase	Cellular functions	Cellular processes	Detoxification and antioxidant function	1	1	1	1	1	1	1	1	1	1	1	1	1	1	1	1	1	1
SAUPAN002819000	2819	thioredoxin	Cellular functions	Cellular processes	Detoxification and antioxidant function	1	1	1	1	1	1	1	1	1	1	1	1	1	1	1	1	1	1
SAUPAN002836000	trxA_3	thioredoxin	Cellular functions	Cellular processes	Detoxification and antioxidant function	1	1	1	1	1	1	1	1	1	1	1	1	1	1	1	1	1	1
SAUPAN003058000	namA	flavin oxidoreductase	Cellular functions	Cellular processes	Detoxification and antioxidant function	1	1	1	1	1	1	1	1	1	1	1	1	1	1	1	1	1	1
SAUPAN003107000	cdr	coenzyme A disulfide reductase	Cellular functions	Cellular processes	Detoxification and antioxidant function	1	1	1	1	1	1	1	1	1	1	1	1	1	1	1	1	1	1
SAUPAN003174000	hbo	globin family protein	Cellular functions	Cellular processes	Detoxification and antioxidant function	1	1	1	1	1	1	1	1	1	1	1	1	1	1	1	1	1	1
SAUPAN003188000	fes	Enterochelin esterase-like enzyme	Cellular functions	Cellular processes	Detoxification and antioxidant function	1	1	1	1	1	1	1	1	1	1	1	1	1	1	1	1	1	1
SAUPAN003305000	3305	hypothetical protein	Cellular functions	Cellular processes	Detoxification and antioxidant function	1	1	1	1	1	1	1	1	1	1	1	1	1	1	1	1	1	1
SAUPAN003350000	3350	hypothetical protein	Cellular functions	Cellular processes	Detoxification and antioxidant function	1	1	1	1	1	1	1	1	1	1	1	1	1	1	1	1	1	1
SAUPAN003383000	trxA	thioredoxin	Cellular functions	Cellular processes	Detoxification and antioxidant function	1	1	1	1	1	1	1	1	1	1	1	1	1	1	1	1	1	1
SAUPAN003469000	gloA2	glyoxalase/bleomycin resistance protein/dioxygenase superfamily protein	Cellular functions	Cellular processes	Detoxification and antioxidant function	1	1	1	1	1	1	1	1	1	1	1	1	1	1	1	1	1	1
SAUPAN003592000	porA	flavodoxin/ferredoxin oxidoreductase	Cellular functions	Cellular processes	Detoxification and antioxidant function	1	1	1	1	1	1	1	1	1	1	1	1	1	1	1	1	1	1
SAUPAN003622000	bsaA	glutathione peroxidase	Cellular functions	Cellular processes	Detoxification and antioxidant function	1	1	1	1	1	1	1	1	1	1	1	1	1	1	1	1	1	1
SAUPAN003707000	katA	catalase	Cellular functions	Cellular processes	Detoxification and antioxidant function	1	1	1	1	1	1	1	1	1	1	1	1	1	1	1	1	1	1
SAUPAN003750000	msrA2	methionine sulfoxide reductase A	Cellular functions	Cellular processes	Detoxification and antioxidant function	1	1	1	1	1	1	1	1	1	1	1	1	1	1	1	1	1	1
SAUPAN003821000	xpaC	5-bromo-4-chloroindolyl phosphate hydrolase	Cellular functions	Cellular processes	Detoxification and antioxidant function	1	1	1	1	1	1	1	1	1	1	1	1	1	1	1	1	1	1
SAUPAN003827000	norQ	ATPase	Cellular functions	Cellular processes	Detoxification and antioxidant function	1	1	1	1	1	1	1	1	1	1	1	1	1	1	1	1	1	1
SAUPAN003829000	3829	hypothetical protein	Cellular functions	Cellular processes	Detoxification and antioxidant function	1	1	1	1	1	1	1	1	1	1	1	1	1	1	1	1	1	1
SAUPAN003854000	msrB	methionine sulfoxide reductase B	Cellular functions	Cellular processes	Detoxification and antioxidant function	1	1	1	1	1	1	1	1	1	1	1	1	1	1	1	1	1	1
SAUPAN003856000	msrA1	methionine sulfoxide reductase A	Cellular functions	Cellular processes	Detoxification and antioxidant function	1	1	1	1	1	1	1	1	1	1	1	1	1	1	1	1	1	1
SAUPAN003860000	brx	bacillredoxin BrxA	Cellular functions	Cellular processes	Detoxification and antioxidant function	1	1	1	1	1	1	1	1	1	1	1	1	1	1	1	1	1	1
SAUPAN003897000	piuB	putative iron-regulated membrane protein	Cellular functions	Cellular processes	Detoxification and antioxidant function	1	1	1	1	1	1	1	1	1	1	1	1	1	1	1	1	1	1
SAUPAN003944000	ypdA	putative bacillithiol disulfide reductase	Cellular functions	Cellular processes	Detoxification and antioxidant function	1	1	1	1	1	1	1	1	1	1	1	1	1	1	1	1	1	1
SAUPAN004033000	4033	aldo/keto reductase oxidoreductase	Cellular functions	Cellular processes	Detoxification and antioxidant function	1	1	1	1	1	1	1	1	1	1	1	1	1	1	1	1	1	1
SAUPAN004046000	4046	glyoxalase	Cellular functions	Cellular processes	Detoxification and antioxidant function	1	1	1	1	1	1	1	1	1	1	1	1	1	1	1	1	1	1
SAUPAN004068000	brxB	bacillredoxin BrxB	Cellular functions	Cellular processes	Detoxification and antioxidant function	1	1	1	1	1	1	1	1	1	1	1	1	1	1	1	1	1	1
SAUPAN004124000	4124	metallo-beta-lactamase	Cellular functions	Cellular processes	Detoxification and antioxidant function	1	1	1	1	1	1	1	1	1	1	1	1	1	1	1	1	1	1
SAUPAN004134000	sodA	superoxide dismutase	Cellular functions	Cellular processes	Detoxification and antioxidant function	1	1	1	1	1	1	1	1	1	1	1	1	1	1	1	1	1	1
SAUPAN004224000	4224	dehydrogenase	Cellular functions	Cellular processes	Detoxification and antioxidant function	1	1	1	1	1	1	1	1	1	1	1	1	1	1	1	1	1	1
SAUPAN004358000	4358	putative metal-dependent hydrolase	Cellular functions	Cellular processes	Detoxification and antioxidant function	1	1	1	1	1	1	1	1	1	1	1	1	1	1	1	1	1	1
SAUPAN004365000	tpx	peroxiredoxin	Cellular functions	Cellular processes	Detoxification and antioxidant function	1	1	1	1	1	1	1	1	1	1	1	1	1	1	1	1	1	1
SAUPAN004376000	ohr	organic hydroperoxide resistance protein	Cellular functions	Cellular processes	Detoxification and antioxidant function	1	1	1	1	1	1	1	1	1	1	1	1	1	1	1	1	1	1
SAUPAN004411000	4411	thioredoxin	Cellular functions	Cellular processes	Detoxification and antioxidant function	1	1	1	1	1	1	1	1	1	1	1	1	1	1	1	1	1	1
SAUPAN004433000	4433	hypothetical protein	Cellular functions	Cellular processes	Detoxification and antioxidant function	1	1	1	1	1	1	1	1	1	1	1	1	1	1	1	1	1	1
SAUPAN004464000	arsB	arsenical pump membrane protein	Cellular functions	Cellular processes	Detoxification and antioxidant function	1	1	1	1	1	1	1	1	1	1	1	1	1	1	1	1	1	1
SAUPAN004499000	dkgB	aldo/keto reductase	Cellular functions	Cellular processes	Detoxification and antioxidant function	1	1	1	1	1	1	1	1	1	1	1	1	1	1	1	1	1	1
SAUPAN004843000	bcp	peroxiredoxin	Cellular functions	Cellular processes	Detoxification and antioxidant function	1	1	1	1	1	1	1	1	1	1	1	1	1	1	1	1	1	1
SAUPAN004862000	4862	hypothetical protein	Cellular functions	Cellular processes	Detoxification and antioxidant function	1	1	1	1	1	1	1	1	1	1	1	1	1	1	1	1	1	1
SAUPAN004896000	ptpA	protein-tyrosine-phosphatase	Cellular functions	Cellular processes	Detoxification and antioxidant function	1	1	1	1	1	1	1	1	1	1	1	1	1	1	1	1	1	1
SAUPAN004947000	nos	nitric-oxide synthase, oxygenase subunit	Cellular functions	Cellular processes	Detoxification and antioxidant function	1	1	1	1	1	1	1	1	1	1	1	1	1	1	1	1	1	1
SAUPAN004995000	4995	hypothetical protein	Cellular functions	Cellular processes	Detoxification and antioxidant function	1	1	1	1	1	1	1	1	1	1	1	1	1	1	1	1	1	1
SAUPAN005406000	ptpB	putative low molecular weight protein-tyrosine-phosphatase	Cellular functions	Cellular processes	Detoxification and antioxidant function	1	1	1	1	1	1	1	1	1	1	1	1	1	1	1	1	1	1
SAUPAN005437000	5437	hypothetical protein	Cellular functions	Cellular processes	Detoxification and antioxidant function	1	1	1	1	1	1	1	1	1	1	1	1	1	1	1	1	1	1
SAUPAN005442000	ylbE	putative NAD dependent epimerase	Cellular functions	Cellular processes	Detoxification and antioxidant function	1	1	1	1	1	1	1	1	1	1	1	1	1	1	1	1	1	1
SAUPAN005583000	5583	alcohol dehydrogenase, zinc-containing	Cellular functions	Cellular processes	Detoxification and antioxidant function	1	1	1	1	1	1	1	1	1	1	1	1	1	1	1	1	1	1
SAUPAN005606000	akr5F	oxidoreductase, aldo/keto reductase	Cellular functions	Cellular processes	Detoxification and antioxidant function	1	1	1	1	1	1	1	1	1	1	1	1	1	1	1	1	1	1
SAUPAN005778000	5778	hypothetical protein	Cellular functions	Cellular processes	Detoxification and antioxidant function	1	1	1	1	1	1	1	1	1	1	1	1	1	1	1	1	1	1
SAUPAN005886000	yhfP	zinc-binding alcohol dehydrogenase	Cellular functions	Cellular processes	Detoxification and antioxidant function	1	1	1	1	1	1	1	1	1	1	1	1	1	1	1	1	1	1
SAUPAN005890000	iruO	pyridine nucleotide-disulfide oxidoreductase	Cellular functions	Cellular processes	Detoxification and antioxidant function	1	1	1	1	1	1	1	1	1	1	1	1	1	1	1	1	1	1
SAUPAN005907000	5907	pyridoxamine 5-phosphate oxidase	Cellular functions	Cellular processes	Detoxification and antioxidant function	1	1	1	1	1	1	1	1	1	1	1	1	1	1	1	1	1	1
SAUPAN005943000	dsbA	lipoprotein	Cellular functions	Cellular processes	Detoxification and antioxidant function	1	1	1	1	1	1	1	1	1	1	1	1	1	1	1	1	1	1
SAUPAN006038000	6038	alkylhydroperoxidase	Cellular functions	Cellular processes	Detoxification and antioxidant function	1	1	1	1	1	1	1	1	1	1	1	1	1	1	1	1	1	1
SAUPAN006163000	6163	hypothetical protein	Cellular functions	Cellular processes	Detoxification and antioxidant function	1	1	1	1	1	1	1	1	1	1	1	1	1	1	1	1	1	1
SAUPAN006167000	catE2	dioxygenase	Cellular functions	Cellular processes	Detoxification and antioxidant function	1	1	1	1	1	1	1	1	1	1	1	1	1	1	1	1	1	1
SAUPAN006190000	trxA_6	thioredoxin	Cellular functions	Cellular processes	Detoxification and antioxidant function	1	1	1	1	1	1	1	1	1	1	1	1	1	1	1	1	1	1
SAUPAN006248000	6248	glyoxalase	Cellular functions	Cellular processes	Detoxification and antioxidant function	1	1	1	1	1	1	1	1	1	1	1	1	1	1	1	1	1	1
SAUPAN006262000	6262	hypothetical protein	Cellular functions	Cellular processes	Detoxification and antioxidant function	1	1	1	1	1	1	1	1	1	1	1	1	1	1	1	1	1	1
SAUPAN006329000	gpxA2	glutathione peroxidase	Cellular functions	Cellular processes	Detoxification and antioxidant function	1	1	1	1	1	1	1	1	1	1	1	1	1	1	1	1	1	1
SAUPAN006356000	estA	tributyrin esterase EstA	Cellular functions	Cellular processes	Detoxification and antioxidant function	1	1	1	1	1	1	1	1	1	1	1	1	1	1	1	1	1	1
SAUPAN006405000	msrA3	methionine sulfoxide reductase A	Cellular functions	Cellular processes	Detoxification and antioxidant function	1	1	1	1	1	1	1	1	1	1	1	1	1	1	1	1	1	1
SAUPAN000893000	hipO	peptidase, M20/M25/M40 family	Cellular functions	Cellular processes	Protein folding and degradation	1	1	1	1	1	1	1	1	1	1	1	1	1	1	1	1	1	1
SAUPAN001063000	1063	M23/M37 peptidase domain-containing protein	Cellular functions	Cellular processes	Protein folding and degradation	1	1	1	1	1	1	1	1	1	1	1	1	1	1	1	1	1	1
SAUPAN002254000	hslO	heat shock protein Hsp33	Cellular functions	Cellular processes	Protein folding and degradation	1	1	1	1	1	1	1	1	1	1	1	1	1	1	1	1	1	1
SAUPAN002290000	clpC	AAA family ATP-binding protein	Cellular functions	Cellular processes	Protein folding and degradation	1	1	1	1	1	1	1	1	1	1	1	1	1	1	1	1	1	1
SAUPAN002321000	2321	M20/M25/M40 family peptidase	Cellular functions	Cellular processes	Protein folding and degradation	1	1	1	1	1	1	1	1	1	1	1	1	1	1	1	1	1	1
SAUPAN002323000	hchA	ThiJ/PfpI family protein	Cellular functions	Cellular processes	Protein folding and degradation	1	1	1	1	1	1	1	1	1	1	1	1	1	1	1	1	1	1
SAUPAN002650000	pepT	peptidase T	Cellular functions	Cellular processes	Protein folding and degradation	1	1	1	1	1	1	1	1	1	1	1	1	1	1	1	1	1	1
SAUPAN002657000	2657	degV family protein	Cellular functions	Cellular processes	Protein folding and degradation	1	1	1	1	1	1	1	1	1	1	1	1	1	1	1	1	1	1
SAUPAN002695000	clpP	S14 family endopeptidase ClpP	Cellular functions	Cellular processes	Protein folding and degradation	1	1	1	1	1	1	1	1	1	1	1	1	1	1	1	1	1	1
SAUPAN003041000	ampA	cytosol aminopeptidase	Cellular functions	Cellular processes	Protein folding and degradation	1	1	1	1	1	1	1	1	1	1	1	1	1	1	1	1	1	1
SAUPAN003055000	ppi	cyclophilin type peptidyl-prolyl cis-trans isomerase	Cellular functions	Cellular processes	Protein folding and degradation	1	1	1	1	1	1	1	1	1	1	1	1	1	1	1	1	1	1
SAUPAN003171000	pepF	M03 family oligopeptidase F	Cellular functions	Cellular processes	Protein folding and degradation	1	1	1	1	1	1	1	1	1	1	1	1	1	1	1	1	1	1
SAUPAN003203000	htrA2	serine protease	Cellular functions	Cellular processes	Protein folding and degradation	1	1	1	1	1	1	1	1	1	1	1	1	1	1	1	1	1	1
SAUPAN003251000	sspA	V8 protease sspA	Cellular functions	Cellular processes	Protein folding and degradation	1	1	1	1	1	1	1	1	1	1	1	1	1	1	1	1	1	1
SAUPAN003551000	hslV	T01 family HslV component of HsIUV peptidase	Cellular functions	Cellular processes	Protein folding and degradation	1	1	1	1	1	1	1	1	1	1	1	1	1	1	1	1	1	1
SAUPAN003552000	hslU	T01 family HslU component of HsIUV peptidase	Cellular functions	Cellular processes	Protein folding and degradation	1	1	1	1	1	1	1	1	1	1	1	1	1	1	1	1	1	1
SAUPAN003563000	rseP	membrane-associated zinc metalloprotease	Cellular functions	Cellular processes	Protein folding and degradation	1	1	1	1	1	1	1	1	1	1	1	1	1	1	1	1	1	1
SAUPAN003579000	3579	hypothetical protein	Cellular functions	Cellular processes	Protein folding and degradation	1	1	1	1	1	1	1	1	1	1	1	1	1	1	1	1	1	1
SAUPAN003759000	3759	glutamyl aminopeptidase	Cellular functions	Cellular processes	Protein folding and degradation	1	1	1	1	1	1	1	1	1	1	1	1	1	1	1	1	1	1
SAUPAN003790000	pepF	Oligoendopeptidase F	Cellular functions	Cellular processes	Protein folding and degradation	1	1	1	1	1	1	1	1	1	1	1	1	1	1	1	1	1	1
SAUPAN003811000	dapL	M20/M25/M40 family peptidase	Cellular functions	Cellular processes	Protein folding and degradation	1	1	1	1	1	1	1	1	1	1	1	1	1	1	1	1	1	1
SAUPAN003849000	ctpA	carboxyl-terminal protease	Cellular functions	Cellular processes	Protein folding and degradation	1	1	1	1	1	1	1	1	1	1	1	1	1	1	1	1	1	1
SAUPAN003857000	fakB2	hypothetical protein	Cellular functions	Cellular processes	Protein folding and degradation	1	1	1	1	1	1	1	1	1	1	1	1	1	1	1	1	1	1
SAUPAN004064000	4064	M20/M25/M40 family peptidase	Cellular functions	Cellular processes	Protein folding and degradation	1	1	1	1	1	1	1	1	1	1	1	1	1	1	1	1	1	1
SAUPAN004162000	dnaJ	chaperone DnaJ	Cellular functions	Cellular processes	Protein folding and degradation	1	1	1	1	1	1	1	1	1	1	1	1	1	1	1	1	1	1
SAUPAN004163000	dnaK	chaperone DnaK	Cellular functions	Cellular processes	Protein folding and degradation	1	1	1	1	1	1	1	1	1	1	1	1	1	1	1	1	1	1
SAUPAN004164000	grpE	chaperone GrpE	Cellular functions	Cellular processes	Protein folding and degradation	1	1	1	1	1	1	1	1	1	1	1	1	1	1	1	1	1	1
SAUPAN004208000	4208	U32 family peptidase	Cellular functions	Cellular processes	Protein folding and degradation	1	1	1	1	1	1	1	1	1	1	1	1	1	1	1	1	1	1
SAUPAN004209000	4209	U32 family peptidase	Cellular functions	Cellular processes	Protein folding and degradation	1	1	1	1	1	1	1	1	1	1	1	1	1	1	1	1	1	1
SAUPAN004290000	clpX	ATP-dependent protease ATP-binding subunit ClpX	Cellular functions	Cellular processes	Protein folding and degradation	1	1	1	1	1	1	1	1	1	1	1	1	1	1	1	1	1	1
SAUPAN004291000	tig	trigger factor	Cellular functions	Cellular processes	Protein folding and degradation	1	1	1	1	1	1	1	1	1	1	1	1	1	1	1	1	1	1
SAUPAN004387000	htrA1	Trypsin-like serine endoprotease	Cellular functions	Cellular processes	Protein folding and degradation	1	1	1	1	1	1	1	1	1	1	1	1	1	1	1	1	1	1
SAUPAN004412000	pepA1	M42 family glutamyl aminopeptidase	Cellular functions	Cellular processes	Protein folding and degradation	1	1	1	1	1	1	1	1	1	1	1	1	1	1	1	1	1	1
SAUPAN004429000	pepV	Peptidase family M20/M25/M40	Cellular functions	Cellular processes	Protein folding and degradation	1	1	1	1	1	1	1	1	1	1	1	1	1	1	1	1	1	1
SAUPAN004860000	pfpI	intracellular protease	Cellular functions	Cellular processes	Protein folding and degradation	1	1	1	1	1	1	1	1	1	1	1	1	1	1	1	1	1	1
SAUPAN004893000	ampS	aminopeptidase PepS	Cellular functions	Cellular processes	Protein folding and degradation	1	1	1	1	1	1	1	1	1	1	1	1	1	1	1	1	1	1
SAUPAN005193000	dapE	succinyl-diaminopimelate desuccinylase	Cellular functions	Cellular processes	Protein folding and degradation	1	1	1	1	1	1	1	1	1	1	1	1	1	1	1	1	1	1
SAUPAN005241000	groEL	chaperone GroEL	Cellular functions	Cellular processes	Protein folding and degradation	1	1	1	1	1	1	1	1	1	1	1	1	1	1	1	1	1	1
SAUPAN005266000	groES	chaperone GroES	Cellular functions	Cellular processes	Protein folding and degradation	1	1	1	1	1	1	1	1	1	1	1	1	1	1	1	1	1	1
SAUPAN005429000	hmrA	M20/M25/M40 family peptidase	Cellular functions	Cellular processes	Protein folding and degradation	1	1	1	1	1	1	1	1	1	1	1	1	1	1	1	1	1	1
SAUPAN005806000	5806	hypothetical protein	Cellular functions	Cellular processes	Protein folding and degradation	1	1	1	1	1	1	1	1	1	1	1	1	1	1	1	1	1	1
SAUPAN005815000	hipO2	amino acid amidohydrolase	Cellular functions	Cellular processes	Protein folding and degradation	1	1	1	1	1	1	1	1	1	1	1	1	1	1	1	1	1	1
SAUPAN005823000	lyrA	hypothetical protein	Cellular functions	Cellular processes	Protein folding and degradation	1	1	1	1	1	1	1	1	1	1	1	1	1	1	1	1	1	1
SAUPAN005914000	hsp20	putative small heat shock protein	Cellular functions	Cellular processes	Protein folding and degradation	1	1	1	1	1	1	1	1	1	1	1	1	1	1	1	1	1	1
SAUPAN005926000	narJ	respiratory nitrate reductase subunit delta	Cellular functions	Cellular processes	Protein folding and degradation	1	1	1	1	1	1	1	1	1	1	1	1	1	1	1	1	1	1
SAUPAN006004000	6004	hypothetical protein	Cellular functions	Cellular processes	Protein folding and degradation	1	1	1	1	1	1	1	1	1	1	1	1	1	1	1	1	1	1
SAUPAN006012000	pepA2	M42 family glutamyl aminopeptidase	Cellular functions	Cellular processes	Protein folding and degradation	1	1	1	1	1	1	1	1	1	1	1	1	1	1	1	1	1	1
SAUPAN006210000	clpL	S14 family endopeptidase Clp	Cellular functions	Cellular processes	Protein folding and degradation	1	1	1	1	1	1	1	1	1	1	1	1	1	1	1	1	1	1
SAUPAN006447000	pcp	pyrrolidone-carboxylate peptidase	Cellular functions	Cellular processes	Protein folding and degradation	1	1	1	1	1	1	1	1	1	1	1	1	1	1	1	1	1	1
SAUPAN002340000	2340	glycosyl transferase, group 1 family protein	Cellular functions	Cellular processes	Protein modification	1	1	1	1	1	1	1	1	1	1	1	1	1	1	1	1	1	1
SAUPAN003250000	sspB	cysteine protease precursor SspB	Cellular functions	Cellular processes	Protein modification	1	1	1	1	1	1	1	1	1	1	1	1	1	1	1	1	1	1
SAUPAN004939000	sspB2	cysteine protease precursor SspB	Cellular functions	Cellular processes	Protein modification	1	1	1	1	1	1	1	1	1	1	1	1	1	1	1	1	1	1
SAUPAN001019000	acpS	4-phosphopantetheinyl transferase-like protein	Cellular functions	Cellular processes	Protein modification	1	1	1	1	1	1	1	1	1	1	1	1	1	1	1	1	1	1
SAUPAN001861000	lplA2	lipoate-protein ligase A family protein	Cellular functions	Cellular processes	Protein modification	1	1	1	1	1	1	1	1	1	1	1	1	1	1	1	1	1	1
SAUPAN002223000	2223	hypothetical protein	Cellular functions	Cellular processes	Protein modification	1	1	1	1	1	1	1	1	1	1	1	1	1	1	1	1	1	1
SAUPAN002312000	rsmC	hypothetical protein	Cellular functions	Cellular processes	Protein modification	1	1	1	1	1	1	1	1	1	1	1	1	1	1	1	1	1	1
SAUPAN002338000	2338	glycosyltransferase	Cellular functions	Cellular processes	Protein modification	1	1	1	1	1	1	1	1	1	1	1	1	1	1	1	1	1	1
SAUPAN002369000	lipL	lipoate-protein ligase A family protein	Cellular functions	Cellular processes	Protein modification	1	1	1	1	1	1	1	1	1	1	1	1	1	1	1	1	1	1
SAUPAN002680000	lgt	prolipoprotein diacylglyceryl transferase	Cellular functions	Cellular processes	Protein modification	1	1	1	1	1	1	1	1	1	1	1	1	1	1	1	1	1	1
SAUPAN003213000	lplJ	lipoyltransferase and lipoate-protein ligase	Cellular functions	Cellular processes	Protein modification	1	1	1	1	1	1	1	1	1	1	1	1	1	1	1	1	1	1
SAUPAN003315000	def	peptide deformylase	Cellular functions	Cellular processes	Protein modification	1	1	1	1	1	1	1	1	1	1	1	1	1	1	1	1	1	1
SAUPAN003498000	def2	peptide deformylase	Cellular functions	Cellular processes	Protein modification	1	1	1	1	1	1	1	1	1	1	1	1	1	1	1	1	1	1
SAUPAN003820000	acyP	putative acylphosphatase	Cellular functions	Cellular processes	Protein modification	1	1	1	1	1	1	1	1	1	1	1	1	1	1	1	1	1	1
SAUPAN003916000	birA	biotin--[acetyl-CoA-carboxylase] ligase/biotin operon transcriptional regulator	Cellular functions	Cellular processes	Protein modification	1	1	1	1	1	1	1	1	1	1	1	1	1	1	1	1	1	1
SAUPAN004107000	pepQ2	proline dipeptidase	Cellular functions	Cellular processes	Protein modification	1	1	1	1	1	1	1	1	1	1	1	1	1	1	1	1	1	1
SAUPAN004110000	lipM	lipoate-protein ligase A family protein	Cellular functions	Cellular processes	Protein modification	1	1	1	1	1	1	1	1	1	1	1	1	1	1	1	1	1	1
SAUPAN004359000	pepQ	proline dipeptidase	Cellular functions	Cellular processes	Protein modification	1	1	1	1	1	1	1	1	1	1	1	1	1	1	1	1	1	1
SAUPAN004903000	map	methionine aminopeptidase	Cellular functions	Cellular processes	Protein modification	1	1	1	1	1	1	1	1	1	1	1	1	1	1	1	1	1	1
SAUPAN005408000	hemK	HemK family methyltransferase	Cellular functions	Cellular processes	Protein modification	1	1	1	1	1	1	1	1	1	1	1	1	1	1	1	1	1	1
SAUPAN005579000	5579	hypothetical membrane protein	Cellular functions	Cellular processes	Protein modification	1	1	1	1	1	1	1	1	1	1	1	1	1	1	1	1	1	1
SAUPAN006380000	gtfB	hypothetical protein	Cellular functions	Cellular processes	Protein modification	1	1	1	1	1	1	1	1	1	1	1	1	1	1	1	1	1	1
SAUPAN006381000	gtfA	glycosyl transferase, group 1 family protein	Cellular functions	Cellular processes	Protein modification	1	1	1	1	1	1	1	1	1	1	1	1	1	1	1	1	1	1
SAUPAN000019000	azlD	Branched-chain amino acid transport protein, AzlD	Cellular functions	Cellular processes	Protein secretion	1	1	1	1	1	1	1	1	1	1	1	1	1	1	1	1	1	1
SAUPAN000034000	walH	hypothetical protein YycH	Cellular functions	Cellular processes	Protein secretion	1	1	1	1	1	1	1	1	1	1	1	1	1	1	1	1	1	1
SAUPAN001014000	1014	hypothetical protein	Cellular functions	Cellular processes	Protein secretion	1	1	1	1	1	1	1	1	1	1	1	1	1	1	1	1	1	1
SAUPAN001165000	1165	hypothetical protein	Cellular functions	Cellular processes	Protein secretion	1	1	1	1	1	1	1	1	1	1	1	1	1	1	1	1	1	1
SAUPAN001175000	esxA	ESAT-6 family virulence protein	Cellular functions	Cellular processes	Protein secretion	1	1	1	1	1	1	1	1	1	1	1	1	1	1	1	1	1	1
SAUPAN001176000	esaA	hypothetical protein	Cellular functions	Cellular processes	Protein secretion	1	1	1	1	1	1	1	1	1	1	1	1	1	1	1	1	1	1
SAUPAN001177000	essA	hypothetical protein	Cellular functions	Cellular processes	Protein secretion	1	1	1	1	1	1	1	1	1	1	1	1	1	1	1	1	1	1
SAUPAN001178000	esaB	hypothetical protein	Cellular functions	Cellular processes	Protein secretion	1	1	1	1	1	1	1	1	1	1	1	1	1	1	1	1	1	1
SAUPAN001179000	essB	virulence protein EssB	Cellular functions	Cellular processes	Protein secretion	1	1	1	1	1	1	1	1	1	1	1	1	1	1	1	1	1	1
SAUPAN001212000	1212	hypothetical protein	Cellular functions	Cellular processes	Protein secretion	1	1	1	1	1	1	1	1	1	1	1	1	1	1	1	1	1	1
SAUPAN001890000	tatA	Tat family twin arginine targeting transporter TatA	Cellular functions	Cellular processes	Protein secretion	1	1	1	1	1	1	1	1	1	1	1	1	1	1	1	1	1	1
SAUPAN001893000	1893	hypothetical protein	Cellular functions	Cellular processes	Protein secretion	1	1	1	1	1	1	1	1	1	1	1	1	1	1	1	1	1	1
SAUPAN001973000	1973	hypothetical membrane protein	Cellular functions	Cellular processes	Protein secretion	1	1	1	1	1	1	1	1	1	1	1	1	1	1	1	1	1	1
SAUPAN002168000	2168	hypothetical protein	Cellular functions	Cellular processes	Protein secretion	1	1	1	1	1	1	1	1	1	1	1	1	1	1	1	1	1	1
SAUPAN002220000	2220	hypothetical protein	Cellular functions	Cellular processes	Protein secretion	1	1	1	1	1	1	1	1	1	1	1	1	1	1	1	1	1	1
SAUPAN002228000	ycfH	Mg-dependent DNase	Cellular functions	Cellular processes	Protein secretion	1	1	1	1	1	1	1	1	1	1	1	1	1	1	1	1	1	1
SAUPAN002304000	secE	preprotein translocase subunit SecE	Cellular functions	Cellular processes	Protein secretion	1	1	1	1	1	1	1	1	1	1	1	1	1	1	1	1	1	1
SAUPAN002511000	2511	hypothetical protein	Cellular functions	Cellular processes	Protein secretion	1	1	1	1	1	1	1	1	1	1	1	1	1	1	1	1	1	1
SAUPAN002645000	2645	hypothetical protein	Cellular functions	Cellular processes	Protein secretion	1	1	1	1	1	1	1	1	1	1	1	1	1	1	1	1	1	1
SAUPAN002662000	secA	Sec Type I general secretory pathway preprotein translocase subunit SecA	Cellular functions	Cellular processes	Protein secretion	1	1	1	1	1	1	1	1	1	1	1	1	1	1	1	1	1	1
SAUPAN002712000	secG	preprotein translocase subunit SecG	Cellular functions	Cellular processes	Protein secretion	1	1	1	1	1	1	1	1	1	1	1	1	1	1	1	1	1	1
SAUPAN003073000	spsA	signal peptidase IA, inactive	Cellular functions	Cellular processes	Protein secretion	1	1	1	1	1	1	1	1	1	1	1	1	1	1	1	1	1	1
SAUPAN003074000	spsB	signal peptidase IB	Cellular functions	Cellular processes	Protein secretion	1	1	1	1	1	1	1	1	1	1	1	1	1	1	1	1	1	1
SAUPAN003113000	clpB	S14 family endopeptidase ClpB	Cellular functions	Cellular processes	Protein secretion	1	1	1	1	1	1	1	1	1	1	1	1	1	1	1	1	1	1
SAUPAN003214000	3214	hypothetical protein	Cellular functions	Cellular processes	Protein secretion	1	1	1	1	1	1	1	1	1	1	1	1	1	1	1	1	1	1
SAUPAN003313000	rpoY	hypothetical protein	Cellular functions	Cellular processes	Protein secretion	1	1	1	1	1	1	1	1	1	1	1	1	1	1	1	1	1	1
SAUPAN003476000	lspA	lipoprotein signal peptidase	Cellular functions	Cellular processes	Protein secretion	1	1	1	1	1	1	1	1	1	1	1	1	1	1	1	1	1	1
SAUPAN003496000	3496	hypothetical lipoprotein	Cellular functions	Cellular processes	Protein secretion	1	1	1	1	1	1	1	1	1	1	1	1	1	1	1	1	1	1
SAUPAN003522000	ftsY	cell division protein FtsY	Cellular functions	Cellular processes	Protein secretion	1	1	1	1	1	1	1	1	1	1	1	1	1	1	1	1	1	1
SAUPAN003524000	ffh	signal recognition particle protein	Cellular functions	Cellular processes	Protein secretion	1	1	1	1	1	1	1	1	1	1	1	1	1	1	1	1	1	1
SAUPAN003577000	ftsK	FtsK/SpoIIIE family protein	Cellular functions	Cellular processes	Protein secretion	1	1	1	1	1	1	1	1	1	1	1	1	1	1	1	1	1	1
SAUPAN004109000	4109	hypothetical protein	Cellular functions	Cellular processes	Protein secretion	1	1	1	1	1	1	1	1	1	1	1	1	1	1	1	1	1	1
SAUPAN004122000	comGB	competence protein ComGB	Cellular functions	Cellular processes	Protein secretion	1	1	1	1	1	1	1	1	1	1	1	1	1	1	1	1	1	1
SAUPAN004123000	comGA	competence protein ComGA	Cellular functions	Cellular processes	Protein secretion	1	1	1	1	1	1	1	1	1	1	1	1	1	1	1	1	1	1
SAUPAN004243000	secDF	bifunctional preprotein translocase subunit SecD/SecF	Cellular functions	Cellular processes	Protein secretion	1	1	1	1	1	1	1	1	1	1	1	1	1	1	1	1	1	1
SAUPAN004244000	yajC	preprotein translocase, YajC subunit	Cellular functions	Cellular processes	Protein secretion	1	1	1	1	1	1	1	1	1	1	1	1	1	1	1	1	1	1
SAUPAN004782000	airS	sensor histidine kinase	Cellular functions	Cellular processes	Protein secretion	1	1	1	1	1	1	1	1	1	1	1	1	1	1	1	1	1	1
SAUPAN005371000	yidC	hypothetical protein	Cellular functions	Cellular processes	Protein secretion	1	1	1	1	1	1	1	1	1	1	1	1	1	1	1	1	1	1
SAUPAN005682000	secY	preprotein translocase subunit SecY	Cellular functions	Cellular processes	Protein secretion	1	1	1	1	1	1	1	1	1	1	1	1	1	1	1	1	1	1
SAUPAN005923000	nreB	sensory box histidine kinase	Cellular functions	Cellular processes	Protein secretion	1	1	1	1	1	1	1	1	1	1	1	1	1	1	1	1	1	1
SAUPAN006264000	esaC	hypothetical protein	Cellular functions	Cellular processes	Protein secretion	1	1	1	1	1	1	1	1	1	1	1	1	1	1	1	1	1	1
SAUPAN006266000	6266	hypothetical protein	Cellular functions	Cellular processes	Protein secretion	1	1	1	1	1	1	1	1	1	1	1	1	1	1	1	1	1	1
SAUPAN006336000	6336	ABC transporter ATP-binding protein	Cellular functions	Cellular processes	Protein secretion	1	1	1	1	1	1	1	1	1	1	1	1	1	1	1	1	1	1
SAUPAN006374000	6374	phage infection protein	Cellular functions	Cellular processes	Protein secretion	1	1	1	1	1	1	1	1	1	1	1	1	1	1	1	1	1	1
SAUPAN006382000	secA2	Sec family Type I general secretory pathway protein SecA2	Cellular functions	Cellular processes	Protein secretion	1	1	1	1	1	1	1	1	1	1	1	1	1	1	1	1	1	1
SAUPAN006384000	asp3	accessory secretory protein Asp3	Cellular functions	Cellular processes	Protein secretion	1	1	1	1	1	1	1	1	1	1	1	1	1	1	1	1	1	1
SAUPAN006385000	asp2	accessory secretory protein Asp2	Cellular functions	Cellular processes	Protein secretion	1	1	1	1	1	1	1	1	1	1	1	1	1	1	1	1	1	1
SAUPAN006387000	asp1	accessory secretory protein Asp1	Cellular functions	Cellular processes	Protein secretion	1	1	1	1	1	1	1	1	1	1	1	1	1	1	1	1	1	1
SAUPAN006389000	secY2	Sec family Type I general secretory pathway protein SecY	Cellular functions	Cellular processes	Protein secretion	1	1	1	1	1	1	1	1	1	1	1	1	1	1	1	1	1	1
SAUPAN001245000	geh	triacylglycerol lipase	Cellular functions	Cellular processes	Toxins and virulence factors	1	1	1	1	1	1	1	1	1	1	1	1	1	1	1	1	1	1
SAUPAN006420000	lip	triacylglycerol lipase	Cellular functions	Cellular processes	Toxins and virulence factors	1	1	1	1	1	1	1	1	1	1	1	1	1	1	1	1	1	1
SAUPAN002605000	ltaS	lipoteichoic acid sulfatase	Cellular functions	Cellular processes	Toxins and virulence factors	1	1	1	1	1	1	1	1	1	1	1	1	1	1	1	1	1	1
SAUPAN000858000	plc	phosphatidylinositol diacylglycerol-lyase	Cellular functions	Cellular processes	Toxins and virulence factors	1	1	1	1	1	1	1	1	1	1	1	1	1	1	1	1	1	1
SAUPAN003418000	hla	α-hemolysin	Cellular functions	Cellular processes	Toxins and virulence factors	1	1	1	1	1	1	1	1	1	1	1	1	1	1	1	1	1	1
SAUPAN005012000	hlb	ß-hemolysin/ phospholipase C	Cellular functions	Cellular processes	Toxins and virulence factors	1	1	1	1	1	1	1	1	1	1	1	1	1	1	1	1	1	1
SAUPAN005958000	hlgA	g-hemolysin component A	Cellular functions	Cellular processes	Toxins and virulence factors	1	1	1	1	1	1	1	1	1	1	1	1	1	1	1	1	1	1
SAUPAN005960000	hlgC	g-hemolysin component B	Cellular functions	Cellular processes	Toxins and virulence factors	1	1	1	1	1	1	1	1	1	1	1	1	1	1	1	1	1	1
SAUPAN005961000	hlgB	g-hemolysin component C	Cellular functions	Cellular processes	Toxins and virulence factors	1	1	1	1	1	1	1	1	1	1	1	1	1	1	1	1	1	1
SAUPAN005274000	hld	d-hemolysin	Cellular functions	Cellular processes	Toxins and virulence factors	1	1	1	1	1	1	1	1	1	1	1	1	1	1	1	1	1	1
SAUPAN005190000	lukF	leukocidin subunit F	Cellular functions	Cellular processes	Toxins and virulence factors	1	1	1	1	1	1	1	1	1	1	1	1	1	1	1	1	1	1
SAUPAN005192000	lukS	leukocidin subunit S	Cellular functions	Cellular processes	Toxins and virulence factors	1	1	1	1	1	1	1	1	1	1	1	1	1	1	1	1	1	1
SAUPAN001967000	selX	staphylococcal enterotoxin	Cellular functions	Cellular processes	Toxins and virulence factors	1	1	1	1	1	1	1	1	1	1	1	1	1	1	1	1	1	1
SAUPAN002104000	ssl1	superantigen-like protein 1	Cellular functions	Cellular processes	Toxins and virulence factors	1	1	1	1	1	1	1	1	1	1	1	1	1	1	1	1	1	1
SAUPAN002106000	ssl2	superantigen-like protein 2	Cellular functions	Cellular processes	Toxins and virulence factors	1	1	1	1	1	1	1	1	1	1	1	1	1	1	1	1	1	1
SAUPAN002110000	ssl5	superantigen-like protein 5	Cellular functions	Cellular processes	Toxins and virulence factors	1	1	1	1	1	1	1	1	1	1	1	1	1	1	1	1	1	1
SAUPAN002113000	ssl7	superantigen-like protein 7	Cellular functions	Cellular processes	Toxins and virulence factors	1	1	1	1	1	1	1	1	1	1	1	1	1	1	1	1	1	1
SAUPAN002118000	ssl9	staphylococcal exotoxin	Cellular functions	Cellular processes	Toxins and virulence factors	1	1	1	1	1	1	1	1	1	1	1	1	1	1	1	1	1	1
SAUPAN002119000	ssl10	superantigen-like protein	Cellular functions	Cellular processes	Toxins and virulence factors	1	1	1	1	1	1	1	1	1	1	1	1	1	1	1	1	1	1
SAUPAN002129000	ssl11	superantigen-like protein	Cellular functions	Cellular processes	Toxins and virulence factors	1	1	1	1	1	1	1	1	1	1	1	1	1	1	1	1	1	1
SAUPAN003428000	ssl14	superantigen-like protein	Cellular functions	Cellular processes	Toxins and virulence factors	1	1	1	1	1	1	1	1	1	1	1	1	1	1	1	1	1	1
SAUPAN003440000	psmß1	phenol-solube modulin ß1	Cellular functions	Cellular processes	Toxins and virulence factors	1	1	1	1	1	1	1	1	1	1	1	1	1	1	1	1	1	1
SAUPAN002246000	mazG	nucleoside triphosphate pyrophosphohydrolase	Cellular functions	Cellular processes	Toxins and virulence factors	1	1	1	1	1	1	1	1	1	1	1	1	1	1	1	1	1	1
SAUPAN001174000	ssaA2	secretory antigen precursor SsaA	Cellular functions	Cellular processes	Toxins and virulence factors	1	1	1	1	1	1	1	1	1	1	1	1	1	1	1	1	1	1
SAUPAN002545000	ssaA3	secretory antigen SsaA-like protein	Cellular functions	Cellular processes	Toxins and virulence factors	1	1	1	1	1	1	1	1	1	1	1	1	1	1	1	1	1	1
SAUPAN005767000	ssaA4	secretory antigen SsaA-like protein	Cellular functions	Cellular processes	Toxins and virulence factors	1	1	1	1	1	1	1	1	1	1	1	1	1	1	1	1	1	1
SAUPAN006230000	ssaA5	staphylococcal secretory antigen, SsaA5	Cellular functions	Cellular processes	Toxins and virulence factors	1	1	1	1	1	1	1	1	1	1	1	1	1	1	1	1	1	1
SAUPAN002797000	vwb1	hypothetical protein similarity with vwb	Cellular functions	Cellular processes	Toxins and virulence factors	1	1	1	1	1	1	1	1	1	1	1	1	1	1	1	1	1	1
SAUPAN003249000	sspC	sspC protein	Cellular functions	Cellular processes	Toxins and virulence factors	1	1	1	1	1	1	1	1	1	1	1	1	1	1	1	1	1	1
SAUPAN003346000	3346	hypothetical protein	Cellular functions	Cellular processes	Toxins and virulence factors	1	1	1	1	1	1	1	1	1	1	1	1	1	1	1	1	1	1
SAUPAN003380000	cvpA	colicin V production protein	Cellular functions	Cellular processes	Toxins and virulence factors	1	1	1	1	1	1	1	1	1	1	1	1	1	1	1	1	1	1
SAUPAN003435000	eta	exfoliative toxin	Cellular functions	Cellular processes	Toxins and virulence factors	1	1	1	1	1	1	1	1	1	1	1	1	1	1	1	1	1	1
SAUPAN003509000	fakA	DAK2 domain-containing protein	Cellular functions	Cellular processes	Toxins and virulence factors	1	1	1	1	1	1	1	1	1	1	1	1	1	1	1	1	1	1
SAUPAN003712000	3712	hypothetical protein	Cellular functions	Cellular processes	Toxins and virulence factors	1	1	1	1	1	1	1	1	1	1	1	1	1	1	1	1	1	1
SAUPAN003803000	cvfB	hypothetical protein	Cellular functions	Cellular processes	Toxins and virulence factors	1	1	1	1	1	1	1	1	1	1	1	1	1	1	1	1	1	1
SAUPAN003861000	cvfC	Fe-S cluster assembly protein	Cellular functions	Cellular processes	Toxins and virulence factors	1	1	1	1	1	1	1	1	1	1	1	1	1	1	1	1	1	1
SAUPAN003919000	mazG	nucleoside triphosphate pyrophosphohydrolase	Cellular functions	Cellular processes	Toxins and virulence factors	1	1	1	1	1	1	1	1	1	1	1	1	1	1	1	1	1	1
SAUPAN004155000	4155	hypothetical protein	Cellular functions	Cellular processes	Toxins and virulence factors	1	1	1	1	1	1	1	1	1	1	1	1	1	1	1	1	1	1
SAUPAN004406000	4406	general stress protein	Cellular functions	Cellular processes	Toxins and virulence factors	1	1	1	1	1	1	1	1	1	1	1	1	1	1	1	1	1	1
SAUPAN004509000	yidD	Putative membrane protein insertion efficiency factor	Cellular functions	Cellular processes	Toxins and virulence factors	1	1	1	1	1	1	1	1	1	1	1	1	1	1	1	1	1	1
SAUPAN004514000	4514	hypothetical protein	Cellular functions	Cellular processes	Toxins and virulence factors	1	1	1	1	1	1	1	1	1	1	1	1	1	1	1	1	1	1
SAUPAN004940000	sspA	Staphostatin A	Cellular functions	Cellular processes	Toxins and virulence factors	1	1	1	1	1	1	1	1	1	1	1	1	1	1	1	1	1	1
SAUPAN005339000	mazF	PemK family protein	Cellular functions	Cellular processes	Toxins and virulence factors	1	1	1	1	1	1	1	1	1	1	1	1	1	1	1	1	1	1
SAUPAN005340000	mazE	hypothetical protein	Cellular functions	Cellular processes	Toxins and virulence factors	1	1	1	1	1	1	1	1	1	1	1	1	1	1	1	1	1	1
SAUPAN005559000	5559	hemolysin III	Cellular functions	Cellular processes	Toxins and virulence factors	1	1	1	1	1	1	1	1	1	1	1	1	1	1	1	1	1	1
SAUPAN006202000	amiD2	secretory antigen	Cellular functions	Cellular processes	Toxins and virulence factors	1	1	1	1	1	1	1	1	1	1	1	1	1	1	1	1	1	1
SAUPAN006367000	aur	zinc metalloproteinase aureolysin	Cellular functions	Cellular processes	Toxins and virulence factors	1	1	1	1	1	1	1	1	1	1	1	1	1	1	1	1	1	1
SAUPAN001018000	ausA	gramicidin S synthetase 2 related protein	Environmental interaction	Transport and binding proteins	PTS transporters	1	1	1	1	1	1	1	1	1	1	1	1	1	1	1	1	1	1
SAUPAN001032000	glcA	PTS system, IIABC components	Environmental interaction	Transport and binding proteins	PTS transporters	1	1	1	1	1	1	1	1	1	1	1	1	1	1	1	1	1	1
SAUPAN001035000	murP	N-acetylmuramic acid phosphotransfer permease	Environmental interaction	Transport and binding proteins	PTS transporters	1	1	1	1	1	1	1	1	1	1	1	1	1	1	1	1	1	1
SAUPAN001110000	glcC	PTS system, IIBC components	Environmental interaction	Transport and binding proteins	PTS transporters	1	1	1	1	1	1	1	1	1	1	1	1	1	1	1	1	1	1
SAUPAN001114000	bglG	transcriptional antiterminator	Environmental interaction	Transport and binding proteins	PTS transporters	1	1	1	1	1	1	1	1	1	1	1	1	1	1	1	1	1	1
SAUPAN001116000	1116	PTS system, sugar-specific IIA component	Environmental interaction	Transport and binding proteins	PTS transporters	1	1	1	1	1	1	1	1	1	1	1	1	1	1	1	1	1	1
SAUPAN001117000	gatB	phosphotransferase system galactitol-specific enzyme II, B component	Environmental interaction	Transport and binding proteins	PTS transporters	1	1	1	1	1	1	1	1	1	1	1	1	1	1	1	1	1	1
SAUPAN001119000	gatC	PTS system galactitol-specific IIC component	Environmental interaction	Transport and binding proteins	PTS transporters	1	1	1	1	1	1	1	1	1	1	1	1	1	1	1	1	1	1
SAUPAN001145000	ptbA	PTS system glucose-specific IIA component	Environmental interaction	Transport and binding proteins	PTS transporters	1	1	1	1	1	1	1	1	1	1	1	1	1	1	1	1	1	1
SAUPAN001863000	ulaA	PTS system ascorbate-specific transporter subunit IIC	Environmental interaction	Transport and binding proteins	PTS transporters	1	1	1	1	1	1	1	1	1	1	1	1	1	1	1	1	1	1
SAUPAN001864000	1864	hypothetical protein	Environmental interaction	Transport and binding proteins	PTS transporters	1	1	1	1	1	1	1	1	1	1	1	1	1	1	1	1	1	1
SAUPAN001865000	1865	PTS system, IIA component	Environmental interaction	Transport and binding proteins	PTS transporters	1	1	1	1	1	1	1	1	1	1	1	1	1	1	1	1	1	1
SAUPAN001866000	1866	BglG family transcriptional antiterminator	Environmental interaction	Transport and binding proteins	PTS transporters	1	1	1	1	1	1	1	1	1	1	1	1	1	1	1	1	1	1
SAUPAN002190000	treP	PTS family trehalose (tre) porter component IIBC	Environmental interaction	Transport and binding proteins	PTS transporters	1	1	1	1	1	1	1	1	1	1	1	1	1	1	1	1	1	1
SAUPAN002584000	fruA	PTS system fructose/mannitol (fru) transporter subunit IIABC	Environmental interaction	Transport and binding proteins	PTS transporters	1	1	1	1	1	1	1	1	1	1	1	1	1	1	1	1	1	1
SAUPAN003303000	ptsH	phosphocarrier protein ptsH	Environmental interaction	Transport and binding proteins	PTS transporters	1	1	1	1	1	1	1	1	1	1	1	1	1	1	1	1	1	1
SAUPAN003304000	ptsI	phosphoenolpyruvate-protein phosphotransferase	Environmental interaction	Transport and binding proteins	PTS transporters	1	1	1	1	1	1	1	1	1	1	1	1	1	1	1	1	1	1
SAUPAN003853000	crr	PTS family glucose/glucoside (glc) porter component IIA	Environmental interaction	Transport and binding proteins	PTS transporters	1	1	1	1	1	1	1	1	1	1	1	1	1	1	1	1	1	1
SAUPAN004385000	ptaA	PTS system, IIBC components	Environmental interaction	Transport and binding proteins	PTS transporters	1	1	1	1	1	1	1	1	1	1	1	1	1	1	1	1	1	1
SAUPAN004795000	pfoS/R	toxin regulatory protein	Environmental interaction	Transport and binding proteins	PTS transporters	1	1	1	1	1	1	1	1	1	1	1	1	1	1	1	1	1	1
SAUPAN005496000	mtlR	BglG family transcriptional antiterminator	Environmental interaction	Transport and binding proteins	PTS transporters	1	1	1	1	1	1	1	1	1	1	1	1	1	1	1	1	1	1
SAUPAN005498000	mtlA	PTS system, mannitol-specific IIA component	Environmental interaction	Transport and binding proteins	PTS transporters	1	1	1	1	1	1	1	1	1	1	1	1	1	1	1	1	1	1
SAUPAN005586000	lacE	PTS lactose-N,N-diacetylchitobiose-beta-glucoside (lac) porter component IIBC	Environmental interaction	Transport and binding proteins	PTS transporters	1	1	1	1	1	1	1	1	1	1	1	1	1	1	1	1	1	1
SAUPAN005587000	lacF	PTS lactose-N,N-diacetylchitobiose-beta-glucoside (lac) porter component IIA	Environmental interaction	Transport and binding proteins	PTS transporters	1	1	1	1	1	1	1	1	1	1	1	1	1	1	1	1	1	1
SAUPAN005803000	glvC	PTS system, IIBC components	Environmental interaction	Transport and binding proteins	PTS transporters	1	1	1	1	1	1	1	1	1	1	1	1	1	1	1	1	1	1
SAUPAN005897000	scrA	PTS family sucrose porter component IIBC	Environmental interaction	Transport and binding proteins	PTS transporters	1	1	1	1	1	1	1	1	1	1	1	1	1	1	1	1	1	1
SAUPAN006161000	6161	hypothetical protein	Environmental interaction	Transport and binding proteins	PTS transporters	1	1	1	1	1	1	1	1	1	1	1	1	1	1	1	1	1	1
SAUPAN006185000	pfoR	hypothetical protein	Environmental interaction	Transport and binding proteins	PTS transporters	1	1	1	1	1	1	1	1	1	1	1	1	1	1	1	1	1	1
SAUPAN006195000	glcB	PTS system, IIABC components	Environmental interaction	Transport and binding proteins	PTS transporters	1	1	1	1	1	1	1	1	1	1	1	1	1	1	1	1	1	1
SAUPAN006236000	pfoS/R	toxin regulatorly-like protein	Environmental interaction	Transport and binding proteins	PTS transporters	1	1	1	1	1	1	1	1	1	1	1	1	1	1	1	1	1	1
SAUPAN006371000	6371	BglG family transcriptional antiterminator	Environmental interaction	Transport and binding proteins	PTS transporters	1	1	1	1	1	1	1	1	1	1	1	1	1	1	1	1	1	1
SAUPAN006372000	manP	PTS system, fructose-specific IIABC components	Environmental interaction	Transport and binding proteins	PTS transporters	1	1	1	1	1	1	1	1	1	1	1	1	1	1	1	1	1	1
SAUPAN000018000	azlC	branched-chain amino acid permease	Environmental interaction	Transport and binding proteins	Transporter amino acids/peptides	1	1	1	1	1	1	1	1	1	1	1	1	1	1	1	1	1	1
SAUPAN001028000	brnQ1	possible LIVCS family branched chain amino acid:cation symporter	Environmental interaction	Transport and binding proteins	Transporter amino acids/peptides	1	1	1	1	1	1	1	1	1	1	1	1	1	1	1	1	1	1
SAUPAN001064000	malK	maltose ABC transporter ATP-binding protein	Environmental interaction	Transport and binding proteins	Transporter amino acids/peptides	1	1	1	1	1	1	1	1	1	1	1	1	1	1	1	1	1	1
SAUPAN001066000	malF	maltose ABC transporter, permease	Environmental interaction	Transport and binding proteins	Transporter amino acids/peptides	1	1	1	1	1	1	1	1	1	1	1	1	1	1	1	1	1	1
SAUPAN001079000	hptA	iron compound ABC transporter iron compound-binding protein	Environmental interaction	Transport and binding proteins	Transporter amino acids/peptides	1	1	1	1	1	1	1	1	1	1	1	1	1	1	1	1	1	1
SAUPAN001224000	brnQ2	branched-chain amino acid transport system II carrier protein	Environmental interaction	Transport and binding proteins	Transporter amino acids/peptides	1	1	1	1	1	1	1	1	1	1	1	1	1	1	1	1	1	1
SAUPAN001243000	1243	hypothetical protein	Environmental interaction	Transport and binding proteins	Transporter amino acids/peptides	1	1	1	1	1	1	1	1	1	1	1	1	1	1	1	1	1	1
SAUPAN001985000	tcyP	DAACS family dicarboxylate/amino acid:sodium (Na+) or proton (H+) symporter	Environmental interaction	Transport and binding proteins	Transporter amino acids/peptides	1	1	1	1	1	1	1	1	1	1	1	1	1	1	1	1	1	1
SAUPAN002176000	metN	DL-methionine transporter ATP-binding subunit	Environmental interaction	Transport and binding proteins	Transporter amino acids/peptides	1	1	1	1	1	1	1	1	1	1	1	1	1	1	1	1	1	1
SAUPAN002178000	2178	ABC transporter, binding protein	Environmental interaction	Transport and binding proteins	Transporter amino acids/peptides	1	1	1	1	1	1	1	1	1	1	1	1	1	1	1	1	1	1
SAUPAN002362000	2362	APC family amino acid-polyamine-organocation transporter	Environmental interaction	Transport and binding proteins	Transporter amino acids/peptides	1	1	1	1	1	1	1	1	1	1	1	1	1	1	1	1	1	1
SAUPAN002609000	opuBA	glycine/betaine/carnitine/choline ABC transporter, ATP-binding protein	Environmental interaction	Transport and binding proteins	Transporter amino acids/peptides	1	1	1	1	1	1	1	1	1	1	1	1	1	1	1	1	1	1
SAUPAN002610000	opuBB	glycine betaine/carnitine/choline ABC transporter, membrane protein	Environmental interaction	Transport and binding proteins	Transporter amino acids/peptides	1	1	1	1	1	1	1	1	1	1	1	1	1	1	1	1	1	1
SAUPAN002623000	dtpT	proton-dependent oligopeptide transporter family protein	Environmental interaction	Transport and binding proteins	Transporter amino acids/peptides	1	1	1	1	1	1	1	1	1	1	1	1	1	1	1	1	1	1
SAUPAN002627000	2627	integral membrane domain-containing protein	Environmental interaction	Transport and binding proteins	Transporter amino acids/peptides	1	1	1	1	1	1	1	1	1	1	1	1	1	1	1	1	1	1
SAUPAN002812000	lysE	LysE family L-lysine exporter	Environmental interaction	Transport and binding proteins	Transporter amino acids/peptides	1	1	1	1	1	1	1	1	1	1	1	1	1	1	1	1	1	1
SAUPAN002838000	metN2	ABC transporter, ATP-binding protein	Environmental interaction	Transport and binding proteins	Transporter amino acids/peptides	1	1	1	1	1	1	1	1	1	1	1	1	1	1	1	1	1	1
SAUPAN002839000	metI2	ABC transporter, membrane protein	Environmental interaction	Transport and binding proteins	Transporter amino acids/peptides	1	1	1	1	1	1	1	1	1	1	1	1	1	1	1	1	1	1
SAUPAN002840000	metQ	ABC transporter, binding protein	Environmental interaction	Transport and binding proteins	Transporter amino acids/peptides	1	1	1	1	1	1	1	1	1	1	1	1	1	1	1	1	1	1
SAUPAN003187000	agcS	sodium/alanine symporter	Environmental interaction	Transport and binding proteins	Transporter amino acids/peptides	1	1	1	1	1	1	1	1	1	1	1	1	1	1	1	1	1	1
SAUPAN003323000	potA	spermidine/putrescine ABC transporter ATP-binding protein	Environmental interaction	Transport and binding proteins	Transporter amino acids/peptides	1	1	1	1	1	1	1	1	1	1	1	1	1	1	1	1	1	1
SAUPAN003324000	potB	binding-protein-dependent transport system inner membrane protein	Environmental interaction	Transport and binding proteins	Transporter amino acids/peptides	1	1	1	1	1	1	1	1	1	1	1	1	1	1	1	1	1	1
SAUPAN003325000	potC	binding-protein-dependent transport system inner membrane protein	Environmental interaction	Transport and binding proteins	Transporter amino acids/peptides	1	1	1	1	1	1	1	1	1	1	1	1	1	1	1	1	1	1
SAUPAN003326000	potD	spermidine/putrescine ABC transporter substrate-binding protein	Environmental interaction	Transport and binding proteins	Transporter amino acids/peptides	1	1	1	1	1	1	1	1	1	1	1	1	1	1	1	1	1	1
SAUPAN003347000	ylbF	hypothetical protein	Environmental interaction	Transport and binding proteins	Transporter amino acids/peptides	1	1	1	1	1	1	1	1	1	1	1	1	1	1	1	1	1	1
SAUPAN003706000	lysP2	APC family amino acid-polyamine-organocation transporter	Environmental interaction	Transport and binding proteins	Transporter amino acids/peptides	1	1	1	1	1	1	1	1	1	1	1	1	1	1	1	1	1	1
SAUPAN003728000	opuD	BCCT family betaine/carnitine/choline transporter	Environmental interaction	Transport and binding proteins	Transporter amino acids/peptides	1	1	1	1	1	1	1	1	1	1	1	1	1	1	1	1	1	1
SAUPAN003744000	alsT	sodium:alanine symporter family protein	Environmental interaction	Transport and binding proteins	Transporter amino acids/peptides	1	1	1	1	1	1	1	1	1	1	1	1	1	1	1	1	1	1
SAUPAN003825000	brnQ3	branched-chain amino acid transport system II carrier protein	Environmental interaction	Transport and binding proteins	Transporter amino acids/peptides	1	1	1	1	1	1	1	1	1	1	1	1	1	1	1	1	1	1
SAUPAN003891000	steT	fructoselysine transporter	Environmental interaction	Transport and binding proteins	Transporter amino acids/peptides	1	1	1	1	1	1	1	1	1	1	1	1	1	1	1	1	1	1
SAUPAN004301000	lysP	APC family amino acid-polyamine-organocation transporter	Environmental interaction	Transport and binding proteins	Transporter amino acids/peptides	1	1	1	1	1	1	1	1	1	1	1	1	1	1	1	1	1	1
SAUPAN004321000	aapA	APC family amino acid-polyamine-organocation transporter	Environmental interaction	Transport and binding proteins	Transporter amino acids/peptides	1	1	1	1	1	1	1	1	1	1	1	1	1	1	1	1	1	1
SAUPAN004793000	artQ	glutamate ABC transporter, ATP-binding protein	Environmental interaction	Transport and binding proteins	Transporter amino acids/peptides	1	1	1	1	1	1	1	1	1	1	1	1	1	1	1	1	1	1
SAUPAN004794000	artM	amino acid ABC transporter, membrane protein	Environmental interaction	Transport and binding proteins	Transporter amino acids/peptides	1	1	1	1	1	1	1	1	1	1	1	1	1	1	1	1	1	1
SAUPAN004929000	putP	high affinity proline permease	Environmental interaction	Transport and binding proteins	Transporter amino acids/peptides	1	1	1	1	1	1	1	1	1	1	1	1	1	1	1	1	1	1
SAUPAN005564000	5564	hypothetical membrane protein	Environmental interaction	Transport and binding proteins	Transporter amino acids/peptides	1	1	1	1	1	1	1	1	1	1	1	1	1	1	1	1	1	1
SAUPAN005796000	proY	APC family amino acid-polyamine-organocation transporter	Environmental interaction	Transport and binding proteins	Transporter amino acids/peptides	1	1	1	1	1	1	1	1	1	1	1	1	1	1	1	1	1	1
SAUPAN005843000	gltS	ESS family glutamate:sodium (Na+) symporter	Environmental interaction	Transport and binding proteins	Transporter amino acids/peptides	1	1	1	1	1	1	1	1	1	1	1	1	1	1	1	1	1	1
SAUPAN005947000	tcyB	ABC transporter, membrane protein	Environmental interaction	Transport and binding proteins	Transporter amino acids/peptides	1	1	1	1	1	1	1	1	1	1	1	1	1	1	1	1	1	1
SAUPAN005948000	tcyA	amino acid ABC transporter, binding protein	Environmental interaction	Transport and binding proteins	Transporter amino acids/peptides	1	1	1	1	1	1	1	1	1	1	1	1	1	1	1	1	1	1
SAUPAN005986000	cycA	putative amino acid permease	Environmental interaction	Transport and binding proteins	Transporter amino acids/peptides	1	1	1	1	1	1	1	1	1	1	1	1	1	1	1	1	1	1
SAUPAN005990000	kimA	hypothetical protein	Environmental interaction	Transport and binding proteins	Transporter amino acids/peptides	1	1	1	1	1	1	1	1	1	1	1	1	1	1	1	1	1	1
SAUPAN005997000	opuCD	glycine betaine/L-proline ABC transporter, membrane protein	Environmental interaction	Transport and binding proteins	Transporter amino acids/peptides	1	1	1	1	1	1	1	1	1	1	1	1	1	1	1	1	1	1
SAUPAN005998000	opuCC	glycine betaine/L-proline ABC transporter, binding protein	Environmental interaction	Transport and binding proteins	Transporter amino acids/peptides	1	1	1	1	1	1	1	1	1	1	1	1	1	1	1	1	1	1
SAUPAN005999000	opuCB	glycine betaine/choline ABC transporter, membrane protein	Environmental interaction	Transport and binding proteins	Transporter amino acids/peptides	1	1	1	1	1	1	1	1	1	1	1	1	1	1	1	1	1	1
SAUPAN006000000	opuCA	glycine betaine/choline ABC transporter, ATP-binding protein	Environmental interaction	Transport and binding proteins	Transporter amino acids/peptides	1	1	1	1	1	1	1	1	1	1	1	1	1	1	1	1	1	1
SAUPAN006006000	6006	amino acid permease	Environmental interaction	Transport and binding proteins	Transporter amino acids/peptides	1	1	1	1	1	1	1	1	1	1	1	1	1	1	1	1	1	1
SAUPAN006016000	6016	lipoprotein	Environmental interaction	Transport and binding proteins	Transporter amino acids/peptides	1	1	1	1	1	1	1	1	1	1	1	1	1	1	1	1	1	1
SAUPAN006188000	6188	hypothetical protein	Environmental interaction	Transport and binding proteins	Transporter amino acids/peptides	1	1	1	1	1	1	1	1	1	1	1	1	1	1	1	1	1	1
SAUPAN006300000	6300	amino acid permease	Environmental interaction	Transport and binding proteins	Transporter amino acids/peptides	1	1	1	1	1	1	1	1	1	1	1	1	1	1	1	1	1	1
SAUPAN006362000	arcD	APC family amino acid-polyamine-organocation transporter	Environmental interaction	Transport and binding proteins	Transporter amino acids/peptides	1	1	1	1	1	1	1	1	1	1	1	1	1	1	1	1	1	1
RKI377	RKI377	sugar efflux transporter	Environmental interaction	Transport and binding proteins	Transporter carbohydrate	1	1	1	1	1	1	1	1	1	1	1	1	1	1	1	1	1	1
SAUPAN000974000	cap5A	capsular polysaccharide biosynthesis protein Cap5A	Environmental interaction	Transport and binding proteins	Transporter carbohydrate	1	1	1	1	1	1	1	1	1	1	1	1	1	1	1	1	1	1
SAUPAN000975000	cap5B	capsular polysaccharide biosynthesis protein Cap5B	Environmental interaction	Transport and binding proteins	Transporter carbohydrate	1	1	1	1	1	1	1	1	1	1	1	1	1	1	1	1	1	1
SAUPAN001065000	malE	maltose ABC transporter, binding protein	Environmental interaction	Transport and binding proteins	Transporter carbohydrate	1	1	1	1	1	1	1	1	1	1	1	1	1	1	1	1	1	1
SAUPAN001067000	malD	maltose ABC transporter, permease	Environmental interaction	Transport and binding proteins	Transporter carbohydrate	1	1	1	1	1	1	1	1	1	1	1	1	1	1	1	1	1	1
SAUPAN001074000	uhpT	MFS family major facilitator transporter, hexose phosphate:cation symporter	Environmental interaction	Transport and binding proteins	Transporter carbohydrate	1	1	1	1	1	1	1	1	1	1	1	1	1	1	1	1	1	1
SAUPAN001146000	bglA	6-phospho-beta-glucosidase	Environmental interaction	Transport and binding proteins	Transporter carbohydrate	1	1	1	1	1	1	1	1	1	1	1	1	1	1	1	1	1	1
SAUPAN001155000	rbsD	ribose ABC transporter, membrane protein	Environmental interaction	Transport and binding proteins	Transporter carbohydrate	1	1	1	1	1	1	1	1	1	1	1	1	1	1	1	1	1	1
SAUPAN001156000	rbsU	DMT superfamily drug/metabolite transporter	Environmental interaction	Transport and binding proteins	Transporter carbohydrate	1	1	1	1	1	1	1	1	1	1	1	1	1	1	1	1	1	1
SAUPAN001164000	1164	ABC transporter, ATP-binding protein	Environmental interaction	Transport and binding proteins	Transporter carbohydrate	1	1	1	1	1	1	1	1	1	1	1	1	1	1	1	1	1	1
SAUPAN003043000	yuiF	NhaC family sodium:proton (Na :H ) antiporter	Environmental interaction	Transport and binding proteins	Transporter carbohydrate	1	1	1	1	1	1	1	1	1	1	1	1	1	1	1	1	1	1
SAUPAN003431000	arcD1	arginine/ornithine APC family amino acid-polyamine-organocation antiporter	Environmental interaction	Transport and binding proteins	Transporter carbohydrate	1	1	1	1	1	1	1	1	1	1	1	1	1	1	1	1	1	1
SAUPAN003611000	glpF	MIP family major intrinsic protein channel protein	Environmental interaction	Transport and binding proteins	Transporter carbohydrate	1	1	1	1	1	1	1	1	1	1	1	1	1	1	1	1	1	1
SAUPAN003692000	3692	hypothetical protein	Environmental interaction	Transport and binding proteins	Transporter carbohydrate	1	1	1	1	1	1	1	1	1	1	1	1	1	1	1	1	1	1
SAUPAN005495000	mtlF	PTS system, mannitol-specific IIBC components	Environmental interaction	Transport and binding proteins	Transporter carbohydrate	1	1	1	1	1	1	1	1	1	1	1	1	1	1	1	1	1	1
SAUPAN005709000	glcU	sugar transporter	Environmental interaction	Transport and binding proteins	Transporter carbohydrate	1	1	1	1	1	1	1	1	1	1	1	1	1	1	1	1	1	1
SAUPAN005801000	yocS	sodium/bile acid symporter family protein	Environmental interaction	Transport and binding proteins	Transporter carbohydrate	1	1	1	1	1	1	1	1	1	1	1	1	1	1	1	1	1	1
SAUPAN005878000	lctP_2	LctP family L-lactate permease	Environmental interaction	Transport and binding proteins	Transporter carbohydrate	1	1	1	1	1	1	1	1	1	1	1	1	1	1	1	1	1	1
SAUPAN006022000	6022	transporter	Environmental interaction	Transport and binding proteins	Transporter carbohydrate	1	1	1	1	1	1	1	1	1	1	1	1	1	1	1	1	1	1
SAUPAN006130000	gntP	GntP family gluconate:proton (H+) symporter	Environmental interaction	Transport and binding proteins	Transporter carbohydrate	1	1	1	1	1	1	1	1	1	1	1	1	1	1	1	1	1	1
SAUPAN006141000	6141	transporter	Environmental interaction	Transport and binding proteins	Transporter carbohydrate	1	1	1	1	1	1	1	1	1	1	1	1	1	1	1	1	1	1
SAUPAN006323000	citM	CitMHS citrate-magnesium :proton/ citrate-calcium:proton symporter	Environmental interaction	Transport and binding proteins	Transporter carbohydrate	1	1	1	1	1	1	1	1	1	1	1	1	1	1	1	1	1	1
SAUPAN006408000	cap1B	capsular polysaccharide biosynthesis protein CapB	Environmental interaction	Transport and binding proteins	Transporter carbohydrate	1	1	1	1	1	1	1	1	1	1	1	1	1	1	1	1	1	1
SAUPAN006409000	cap1A	capsular polysaccharide biosynthesis protein CapA	Environmental interaction	Transport and binding proteins	Transporter carbohydrate	1	1	1	1	1	1	1	1	1	1	1	1	1	1	1	1	1	1
SAUPAN006453000	6453	anion transporter family protein	Environmental interaction	Transport and binding proteins	Transporter carbohydrate	1	1	1	1	1	1	1	1	1	1	1	1	1	1	1	1	1	1
SAUPAN000385000	0385	permease	Environmental interaction	Transport and binding proteins	Transporter cations and metals	1	1	1	1	1	1	1	1	1	1	1	1	1	1	1	1	1	1
SAUPAN000899000	nptA	possible PnaS family phosphate:sodium (Na+) symporter	Environmental interaction	Transport and binding proteins	Transporter cations and metals	1	1	1	1	1	1	1	1	1	1	1	1	1	1	1	1	1	1
SAUPAN000911000	sirC	Siderophore staphylobactin ABC transporter, permease protein SirC	Environmental interaction	Transport and binding proteins	Transporter cations and metals	1	1	1	1	1	1	1	1	1	1	1	1	1	1	1	1	1	1
SAUPAN000912000	sirB	Siderophore staphylobactin ABC transporter, permease protein SirB	Environmental interaction	Transport and binding proteins	Transporter cations and metals	1	1	1	1	1	1	1	1	1	1	1	1	1	1	1	1	1	1
SAUPAN001005000	1005	CDF family cation diffusion facilitator	Environmental interaction	Transport and binding proteins	Transporter cations and metals	1	1	1	1	1	1	1	1	1	1	1	1	1	1	1	1	1	1
SAUPAN001056000	oppF_2	oligopeptide ABC transporter, ATP-binding protein	Environmental interaction	Transport and binding proteins	Transporter cations and metals	1	1	1	1	1	1	1	1	1	1	1	1	1	1	1	1	1	1
SAUPAN001057000	oppB	putative transport system permease	Environmental interaction	Transport and binding proteins	Transporter cations and metals	1	1	1	1	1	1	1	1	1	1	1	1	1	1	1	1	1	1
SAUPAN001058000	1058	oligopeptide ABC transporter, membrane protein	Environmental interaction	Transport and binding proteins	Transporter cations and metals	1	1	1	1	1	1	1	1	1	1	1	1	1	1	1	1	1	1
SAUPAN001102000	1102	ABC transporter, binding protein	Environmental interaction	Transport and binding proteins	Transporter cations and metals	1	1	1	1	1	1	1	1	1	1	1	1	1	1	1	1	1	1
SAUPAN001238000	nanT	sodium:solute symporter family protein	Environmental interaction	Transport and binding proteins	Transporter cations and metals	1	1	1	1	1	1	1	1	1	1	1	1	1	1	1	1	1	1
SAUPAN001869000	mepA	MATE efflux family protein	Environmental interaction	Transport and binding proteins	Transporter cations and metals	1	1	1	1	1	1	1	1	1	1	1	1	1	1	1	1	1	1
SAUPAN001882000	efeO	iron (Fe2+)-binding lipoprotein	Environmental interaction	Transport and binding proteins	Transporter cations and metals	1	1	1	1	1	1	1	1	1	1	1	1	1	1	1	1	1	1
SAUPAN001884000	efeU	OFeT family oxidase-dependent iron (Fe2+) transporter	Environmental interaction	Transport and binding proteins	Transporter cations and metals	1	1	1	1	1	1	1	1	1	1	1	1	1	1	1	1	1	1
SAUPAN001907000	kefA	MscS family small conductance mechanosensitive ion channel protein	Environmental interaction	Transport and binding proteins	Transporter cations and metals	1	1	1	1	1	1	1	1	1	1	1	1	1	1	1	1	1	1
SAUPAN002173000	2173	Sodium-dependent transporter	Environmental interaction	Transport and binding proteins	Transporter cations and metals	1	1	1	1	1	1	1	1	1	1	1	1	1	1	1	1	1	1
SAUPAN002476000	btuF	iron (Fe3 ) ABC superfamily ATP binding cassette transporter, binding protein	Environmental interaction	Transport and binding proteins	Transporter cations and metals	1	1	1	1	1	1	1	1	1	1	1	1	1	1	1	1	1	1
SAUPAN002477000	fecD	iron (Fe3 ) ABC superfamily ATP binding cassette transporter, membrane protein	Environmental interaction	Transport and binding proteins	Transporter cations and metals	1	1	1	1	1	1	1	1	1	1	1	1	1	1	1	1	1	1
SAUPAN002493000	mnhA	CPA3 family monovalent cation (K+ or Na+):proton (H+) antiporter-3, MnhA subunit	Environmental interaction	Transport and binding proteins	Transporter cations and metals	1	1	1	1	1	1	1	1	1	1	1	1	1	1	1	1	1	1
SAUPAN002495000	mnhB	CPA3 family monovalent cation (K+ or Na+):proton (H+) antiporter-3, MnhB subunit	Environmental interaction	Transport and binding proteins	Transporter cations and metals	1	1	1	1	1	1	1	1	1	1	1	1	1	1	1	1	1	1
SAUPAN002496000	mnhC	CPA3 family monovalent cation (K+ or Na+):proton (H+) antiporter-3, MnhC subunit	Environmental interaction	Transport and binding proteins	Transporter cations and metals	1	1	1	1	1	1	1	1	1	1	1	1	1	1	1	1	1	1
SAUPAN002497000	mnhD	CPA3 family monovalent cation (K+ or Na+):proton (H+) antiporter-3, MnhD subunit	Environmental interaction	Transport and binding proteins	Transporter cations and metals	1	1	1	1	1	1	1	1	1	1	1	1	1	1	1	1	1	1
SAUPAN002498000	mnhE	CPA3 family monovalent cation (K+ or Na+):proton (H+) antiporter-3, MnhE subunit	Environmental interaction	Transport and binding proteins	Transporter cations and metals	1	1	1	1	1	1	1	1	1	1	1	1	1	1	1	1	1	1
SAUPAN002501000	mnhG	CPA3 family monovalent cation (K+ or Na+):proton (H+) antiporter-3, MnhG subunit	Environmental interaction	Transport and binding proteins	Transporter cations and metals	1	1	1	1	1	1	1	1	1	1	1	1	1	1	1	1	1	1
SAUPAN002502000	2502	Na+/H+ antiporter	Environmental interaction	Transport and binding proteins	Transporter cations and metals	1	1	1	1	1	1	1	1	1	1	1	1	1	1	1	1	1	1
SAUPAN002507000	mntC	ABC transporter substrate-binding protein	Environmental interaction	Transport and binding proteins	Transporter cations and metals	1	1	1	1	1	1	1	1	1	1	1	1	1	1	1	1	1	1
SAUPAN002508000	mntB	ABC transporter permease	Environmental interaction	Transport and binding proteins	Transporter cations and metals	1	1	1	1	1	1	1	1	1	1	1	1	1	1	1	1	1	1
SAUPAN002509000	mntA	ABC transporter ATP-binding protein	Environmental interaction	Transport and binding proteins	Transporter cations and metals	1	1	1	1	1	1	1	1	1	1	1	1	1	1	1	1	1	1
SAUPAN002525000	fhuA	iron (Fe3+) ABC transporter, ATP-binding protein	Environmental interaction	Transport and binding proteins	Transporter cations and metals	1	1	1	1	1	1	1	1	1	1	1	1	1	1	1	1	1	1
SAUPAN002526000	fhuB	iron (Fe3+) ABC transporter, membrane protein	Environmental interaction	Transport and binding proteins	Transporter cations and metals	1	1	1	1	1	1	1	1	1	1	1	1	1	1	1	1	1	1
SAUPAN002527000	fhuG	iron (Fe3+) ABC transporter, membrane protein	Environmental interaction	Transport and binding proteins	Transporter cations and metals	1	1	1	1	1	1	1	1	1	1	1	1	1	1	1	1	1	1
SAUPAN002574000	2574	anion transporter family protein	Environmental interaction	Transport and binding proteins	Transporter cations and metals	1	1	1	1	1	1	1	1	1	1	1	1	1	1	1	1	1	1
SAUPAN002587000	2587	hemolysin	Environmental interaction	Transport and binding proteins	Transporter cations and metals	1	1	1	1	1	1	1	1	1	1	1	1	1	1	1	1	1	1
SAUPAN002635000	2635	iron (Fe 3) ABC superfamily ATP binding cassette transporter, membrane protein	Environmental interaction	Transport and binding proteins	Transporter cations and metals	1	1	1	1	1	1	1	1	1	1	1	1	1	1	1	1	1	1
SAUPAN002638000	sstB	siderophore-Fe(III) ABC transporter permease	Environmental interaction	Transport and binding proteins	Transporter cations and metals	1	1	1	1	1	1	1	1	1	1	1	1	1	1	1	1	1	1
SAUPAN002639000	sstC	siderophore-Fe(III) ABC transporter, ATP-binding protein	Environmental interaction	Transport and binding proteins	Transporter cations and metals	1	1	1	1	1	1	1	1	1	1	1	1	1	1	1	1	1	1
SAUPAN003047000	mnhG	monovalent cation/H+ antiporter subunit G	Environmental interaction	Transport and binding proteins	Transporter cations and metals	1	1	1	1	1	1	1	1	1	1	1	1	1	1	1	1	1	1
SAUPAN003049000	mnhE	monovalent cation/H+ antiporter subunit E	Environmental interaction	Transport and binding proteins	Transporter cations and metals	1	1	1	1	1	1	1	1	1	1	1	1	1	1	1	1	1	1
SAUPAN003050000	mnhD	monovalent cation/H+ antiporter subunit D	Environmental interaction	Transport and binding proteins	Transporter cations and metals	1	1	1	1	1	1	1	1	1	1	1	1	1	1	1	1	1	1
SAUPAN003051000	mnhC	monovalent cation/H+ antiporter subunit C	Environmental interaction	Transport and binding proteins	Transporter cations and metals	1	1	1	1	1	1	1	1	1	1	1	1	1	1	1	1	1	1
SAUPAN003052000	mnhB	monovalent cation/H+ antiporter subunit B	Environmental interaction	Transport and binding proteins	Transporter cations and metals	1	1	1	1	1	1	1	1	1	1	1	1	1	1	1	1	1	1
SAUPAN003133000	oppB	oligopeptide ABC transporter, membrane protein	Environmental interaction	Transport and binding proteins	Transporter cations and metals	1	1	1	1	1	1	1	1	1	1	1	1	1	1	1	1	1	1
SAUPAN003134000	oppC	oligopeptide ABC transporter, membrane protein	Environmental interaction	Transport and binding proteins	Transporter cations and metals	1	1	1	1	1	1	1	1	1	1	1	1	1	1	1	1	1	1
SAUPAN003135000	oppD	oligopeptide ABC transporter, ATP-binding protein	Environmental interaction	Transport and binding proteins	Transporter cations and metals	1	1	1	1	1	1	1	1	1	1	1	1	1	1	1	1	1	1
SAUPAN003136000	oppF	oligopeptide ABC transporter, ATP-binding protein	Environmental interaction	Transport and binding proteins	Transporter cations and metals	1	1	1	1	1	1	1	1	1	1	1	1	1	1	1	1	1	1
SAUPAN003137000	oppA	oligopeptide ABC transporter, binding protein	Environmental interaction	Transport and binding proteins	Transporter cations and metals	1	1	1	1	1	1	1	1	1	1	1	1	1	1	1	1	1	1
SAUPAN003180000	mgtE	MgtE family magnesium (Mg2+)/cobalt (Co2+) transporter-E	Environmental interaction	Transport and binding proteins	Transporter cations and metals	1	1	1	1	1	1	1	1	1	1	1	1	1	1	1	1	1	1
SAUPAN003181000	cpaA	CPA2 family monovalent cation:proton (H+) antiporter-2	Environmental interaction	Transport and binding proteins	Transporter cations and metals	1	1	1	1	1	1	1	1	1	1	1	1	1	1	1	1	1	1
SAUPAN003205000	ktrD	sodium transport family protein	Environmental interaction	Transport and binding proteins	Transporter cations and metals	1	1	1	1	1	1	1	1	1	1	1	1	1	1	1	1	1	1
SAUPAN003289000	thiX	cobalt transport family protein	Environmental interaction	Transport and binding proteins	Transporter cations and metals	1	1	1	1	1	1	1	1	1	1	1	1	1	1	1	1	1	1
SAUPAN003331000	mntH	Mn2 /Fe2 transporter NRAMP family protein	Environmental interaction	Transport and binding proteins	Transporter cations and metals	1	1	1	1	1	1	1	1	1	1	1	1	1	1	1	1	1	1
SAUPAN003364000	isdF	hemoglobin iron ABC transporter, permease IsdF	Environmental interaction	Transport and binding proteins	Transporter cations and metals	1	1	1	1	1	1	1	1	1	1	1	1	1	1	1	1	1	1
SAUPAN003720000	ccdC	Membrane protein involved in cytochrome C biogenesis	Environmental interaction	Transport and binding proteins	Transporter cations and metals	1	1	1	1	1	1	1	1	1	1	1	1	1	1	1	1	1	1
SAUPAN003784000	opp-2F	oligopeptide ABC transporter, ATP-binding protein	Environmental interaction	Transport and binding proteins	Transporter cations and metals	1	1	1	1	1	1	1	1	1	1	1	1	1	1	1	1	1	1
SAUPAN003785000	opp-2D	oligopeptide ABC transporter, ATP-binding protein	Environmental interaction	Transport and binding proteins	Transporter cations and metals	1	1	1	1	1	1	1	1	1	1	1	1	1	1	1	1	1	1
SAUPAN003786000	opp-2C	oligopeptide ABC transporter, membrane protein	Environmental interaction	Transport and binding proteins	Transporter cations and metals	1	1	1	1	1	1	1	1	1	1	1	1	1	1	1	1	1	1
SAUPAN003787000	opp-2B	oligopeptide ABC transporter, membrane protein	Environmental interaction	Transport and binding proteins	Transporter cations and metals	1	1	1	1	1	1	1	1	1	1	1	1	1	1	1	1	1	1
SAUPAN004136000	znuB	zinc ABC transporter, permease	Environmental interaction	Transport and binding proteins	Transporter cations and metals	1	1	1	1	1	1	1	1	1	1	1	1	1	1	1	1	1	1
SAUPAN004137000	znuC	zinc ABC transporter, ATP-binding protein	Environmental interaction	Transport and binding proteins	Transporter cations and metals	1	1	1	1	1	1	1	1	1	1	1	1	1	1	1	1	1	1
SAUPAN004156000	4156	hypothetical protein	Environmental interaction	Transport and binding proteins	Transporter cations and metals	1	1	1	1	1	1	1	1	1	1	1	1	1	1	1	1	1	1
SAUPAN004198000	mntH	NRAMP family Mn2 /Fe2 transporter	Environmental interaction	Transport and binding proteins	Transporter cations and metals	1	1	1	1	1	1	1	1	1	1	1	1	1	1	1	1	1	1
SAUPAN004776000	4776	hypothetical protein	Environmental interaction	Transport and binding proteins	Transporter cations and metals	1	1	1	1	1	1	1	1	1	1	1	1	1	1	1	1	1	1
SAUPAN004915000	ftn	ferritin	Environmental interaction	Transport and binding proteins	Transporter cations and metals	1	1	1	1	1	1	1	1	1	1	1	1	1	1	1	1	1	1
SAUPAN004951000	sdcS	sodium-dependent transporter	Environmental interaction	Transport and binding proteins	Transporter cations and metals	1	1	1	1	1	1	1	1	1	1	1	1	1	1	1	1	1	1
SAUPAN005205000	ktrB	sodium transport family protein	Environmental interaction	Transport and binding proteins	Transporter cations and metals	1	1	1	1	1	1	1	1	1	1	1	1	1	1	1	1	1	1
SAUPAN005287000	nrgA	AMT family ammonium or ammonia transporter	Environmental interaction	Transport and binding proteins	Transporter cations and metals	1	1	1	1	1	1	1	1	1	1	1	1	1	1	1	1	1	1
SAUPAN005347000	kdpC	K+-transporting ATPase, C subunit	Environmental interaction	Transport and binding proteins	Transporter cations and metals	1	1	1	1	1	1	1	1	1	1	1	1	1	1	1	1	1	1
SAUPAN005348000	kdpB	K+-transporting ATPase, B subunit	Environmental interaction	Transport and binding proteins	Transporter cations and metals	1	1	1	1	1	1	1	1	1	1	1	1	1	1	1	1	1	1
SAUPAN005349000	kdpA	K+-transporting ATPase, A subunit	Environmental interaction	Transport and binding proteins	Transporter cations and metals	1	1	1	1	1	1	1	1	1	1	1	1	1	1	1	1	1	1
SAUPAN005362000	5362	hypothetical protein	Environmental interaction	Transport and binding proteins	Transporter cations and metals	1	1	1	1	1	1	1	1	1	1	1	1	1	1	1	1	1	1
SAUPAN005436000	dps	Dps family stress protein	Environmental interaction	Transport and binding proteins	Transporter cations and metals	1	1	1	1	1	1	1	1	1	1	1	1	1	1	1	1	1	1
SAUPAN005444000	czrB	CDF family cation diffusion facilitator CzrB	Environmental interaction	Transport and binding proteins	Transporter cations and metals	1	1	1	1	1	1	1	1	1	1	1	1	1	1	1	1	1	1
SAUPAN005565000	htsC	heme ABC transporter, permease HtsC	Environmental interaction	Transport and binding proteins	Transporter cations and metals	1	1	1	1	1	1	1	1	1	1	1	1	1	1	1	1	1	1
SAUPAN005566000	htsB	heme ABC transporter, permease HtsB	Environmental interaction	Transport and binding proteins	Transporter cations and metals	1	1	1	1	1	1	1	1	1	1	1	1	1	1	1	1	1	1
SAUPAN005571000	5571	MFS family major facilitator transporter	Environmental interaction	Transport and binding proteins	Transporter cations and metals	1	1	1	1	1	1	1	1	1	1	1	1	1	1	1	1	1	1
SAUPAN005670000	ecfT	cobalt transport family protein	Environmental interaction	Transport and binding proteins	Transporter cations and metals	1	1	1	1	1	1	1	1	1	1	1	1	1	1	1	1	1	1
SAUPAN005704000	5704	hypothetical protein	Environmental interaction	Transport and binding proteins	Transporter cations and metals	1	1	1	1	1	1	1	1	1	1	1	1	1	1	1	1	1	1
SAUPAN005738000	modC	molybdenum (Mo2+) ABC transporter, ATP-binding protein	Environmental interaction	Transport and binding proteins	Transporter cations and metals	1	1	1	1	1	1	1	1	1	1	1	1	1	1	1	1	1	1
SAUPAN005739000	modB	molybdenum (Mo2+) ABC transporter, membrane protein	Environmental interaction	Transport and binding proteins	Transporter cations and metals	1	1	1	1	1	1	1	1	1	1	1	1	1	1	1	1	1	1
SAUPAN005740000	modA	molybdenum (Mo2+) ABC transporter, binding protein	Environmental interaction	Transport and binding proteins	Transporter cations and metals	1	1	1	1	1	1	1	1	1	1	1	1	1	1	1	1	1	1
SAUPAN005769000	nhaC	Na+/H+ antiporter NhaC	Environmental interaction	Transport and binding proteins	Transporter cations and metals	1	1	1	1	1	1	1	1	1	1	1	1	1	1	1	1	1	1
SAUPAN005807000	metT	NhaC family sodium:proton (Na :H) antiporter	Environmental interaction	Transport and binding proteins	Transporter cations and metals	1	1	1	1	1	1	1	1	1	1	1	1	1	1	1	1	1	1
SAUPAN005846000	corA	magnesium and cobalt transport protein CorA	Environmental interaction	Transport and binding proteins	Transporter cations and metals	1	1	1	1	1	1	1	1	1	1	1	1	1	1	1	1	1	1
SAUPAN005896000	cobI	CorA family protein	Environmental interaction	Transport and binding proteins	Transporter cations and metals	1	1	1	1	1	1	1	1	1	1	1	1	1	1	1	1	1	1
SAUPAN005946000	tcyC	ABC transporter, ATP-binding protein	Environmental interaction	Transport and binding proteins	Transporter cations and metals	1	1	1	1	1	1	1	1	1	1	1	1	1	1	1	1	1	1
SAUPAN005953000	5953	cation efflux family protein	Environmental interaction	Transport and binding proteins	Transporter cations and metals	1	1	1	1	1	1	1	1	1	1	1	1	1	1	1	1	1	1
SAUPAN005988000	5988	Na+/H+ antiporter	Environmental interaction	Transport and binding proteins	Transporter cations and metals	1	1	1	1	1	1	1	1	1	1	1	1	1	1	1	1	1	1
SAUPAN006023000	cntF	peptide ABC transporter ATP-binding protein	Environmental interaction	Transport and binding proteins	Transporter cations and metals	1	1	1	1	1	1	1	1	1	1	1	1	1	1	1	1	1	1
SAUPAN006024000	cntD	peptide ABC transporter ATP-binding protein	Environmental interaction	Transport and binding proteins	Transporter cations and metals	1	1	1	1	1	1	1	1	1	1	1	1	1	1	1	1	1	1
SAUPAN006025000	cnzC	peptide ABC transporter permease	Environmental interaction	Transport and binding proteins	Transporter cations and metals	1	1	1	1	1	1	1	1	1	1	1	1	1	1	1	1	1	1
SAUPAN006026000	cntB	peptide ABC transporter permease	Environmental interaction	Transport and binding proteins	Transporter cations and metals	1	1	1	1	1	1	1	1	1	1	1	1	1	1	1	1	1	1
SAUPAN006027000	cntA	peptide ABC transporter peptide-binding protein	Environmental interaction	Transport and binding proteins	Transporter cations and metals	1	1	1	1	1	1	1	1	1	1	1	1	1	1	1	1	1	1
SAUPAN006212000	feoB	FeoB family ferrous iron (Fe2+) uptake protein	Environmental interaction	Transport and binding proteins	Transporter cations and metals	1	1	1	1	1	1	1	1	1	1	1	1	1	1	1	1	1	1
SAUPAN006213000	feoA	hypothetical protein	Environmental interaction	Transport and binding proteins	Transporter cations and metals	1	1	1	1	1	1	1	1	1	1	1	1	1	1	1	1	1	1
SAUPAN006220000	copA	copper-translocating P-type ATPase	Environmental interaction	Transport and binding proteins	Transporter cations and metals	1	1	1	1	1	1	1	1	1	1	1	1	1	1	1	1	1	1
SAUPAN006222000	copZ	copper ion binding protein	Environmental interaction	Transport and binding proteins	Transporter cations and metals	1	1	1	1	1	1	1	1	1	1	1	1	1	1	1	1	1	1
SAUPAN006261000	feoB_3	FeoB family ferrous iron (Fe2+) uptake protein	Environmental interaction	Transport and binding proteins	Transporter cations and metals	1	1	1	1	1	1	1	1	1	1	1	1	1	1	1	1	1	1
SAUPAN006459000	nixA	NiCoT family nickel (Ni2+)-cobalt (Co2+) transporter	Environmental interaction	Transport and binding proteins	Transporter cations and metals	1	1	1	1	1	1	1	1	1	1	1	1	1	1	1	1	1	1
SAUPAN000913000	sirA	Siderophore staphylobactin ABC transporter, binding protein SirA	Environmental interaction	Transport and binding proteins	Transporter heme	1	1	1	1	1	1	1	1	1	1	1	1	1	1	1	1	1	1
SAUPAN001001000	isdI	heme-degrading enzyme IsdG	Environmental interaction	Transport and binding proteins	Transporter heme	1	1	1	1	1	1	1	1	1	1	1	1	1	1	1	1	1	1
SAUPAN003237000	3237	iron compound ABC transporter iron compound-binding protein	Environmental interaction	Transport and binding proteins	Transporter heme	1	1	1	1	1	1	1	1	1	1	1	1	1	1	1	1	1	1
SAUPAN003359000	isdA	iron (Fe2+)-regulated surface determinant protein IsdA	Environmental interaction	Transport and binding proteins	Transporter heme	1	1	1	1	1	1	1	1	1	1	1	1	1	1	1	1	1	1
SAUPAN003360000	isdC	iron (Fe2+)-regulated surface determinant protein IsdC	Environmental interaction	Transport and binding proteins	Transporter heme	1	1	1	1	1	1	1	1	1	1	1	1	1	1	1	1	1	1
SAUPAN003362000	isdD	hemoglobin iron ABC transporter, membrane component IsdD	Environmental interaction	Transport and binding proteins	Transporter heme	1	1	1	1	1	1	1	1	1	1	1	1	1	1	1	1	1	1
SAUPAN003363000	isdE	hemoglobin iron ABC transporter, lipoprotein IsdE	Environmental interaction	Transport and binding proteins	Transporter heme	1	1	1	1	1	1	1	1	1	1	1	1	1	1	1	1	1	1
SAUPAN004393000	isdH	cell wall surface anchored protein	Environmental interaction	Transport and binding proteins	Transporter heme	1	1	1	1	1	1	1	1	1	1	1	1	1	1	1	1	1	1
SAUPAN005567000	htsA	heme ABC transporter, heme-binding protein HtsA	Environmental interaction	Transport and binding proteins	Transporter heme	1	1	1	1	1	1	1	1	1	1	1	1	1	1	1	1	1	1
SAUPAN005747000	fhuD2	iron (Fe+3) ABC transporter, iron-binding protein	Environmental interaction	Transport and binding proteins	Transporter heme	1	1	1	1	1	1	1	1	1	1	1	1	1	1	1	1	1	1
SAUPAN005868000	hrtA	ABC transporter ATP-binding protein	Environmental interaction	Transport and binding proteins	Transporter heme	1	1	1	1	1	1	1	1	1	1	1	1	1	1	1	1	1	1
SAUPAN005869000	htrB	ABC transporter permease	Environmental interaction	Transport and binding proteins	Transporter heme	1	1	1	1	1	1	1	1	1	1	1	1	1	1	1	1	1	1
SAUPAN001010000	ssuB	hypothetical protein	Environmental interaction	Transport and binding proteins	Transporter nitrate/nitrite	1	1	1	1	1	1	1	1	1	1	1	1	1	1	1	1	1	1
SAUPAN001012000	ssuC	ABC transporter permease	Environmental interaction	Transport and binding proteins	Transporter nitrate/nitrite	1	1	1	1	1	1	1	1	1	1	1	1	1	1	1	1	1	1
SAUPAN001223000	1223	formate/nitrite transporter family protein	Environmental interaction	Transport and binding proteins	Transporter nitrate/nitrite	1	1	1	1	1	1	1	1	1	1	1	1	1	1	1	1	1	1
SAUPAN005915000	narK	nitrite extrusion protein	Environmental interaction	Transport and binding proteins	Transporter nitrate/nitrite	1	1	1	1	1	1	1	1	1	1	1	1	1	1	1	1	1	1
SAUPAN005935000	nirC	Formate/nitrite transporter family protein	Environmental interaction	Transport and binding proteins	Transporter nitrate/nitrite	1	1	1	1	1	1	1	1	1	1	1	1	1	1	1	1	1	1
SAUPAN001237000	nupC	nucleoside permease	Environmental interaction	Transport and binding proteins	Transporter nucleosides, purines, pyrimidines	1	1	1	1	1	1	1	1	1	1	1	1	1	1	1	1	1	1
SAUPAN001995000	pbuX	xanthine permease	Environmental interaction	Transport and binding proteins	Transporter nucleosides, purines, pyrimidines	1	1	1	1	1	1	1	1	1	1	1	1	1	1	1	1	1	1
SAUPAN002286000	nupC	nucleoside permease NupC	Environmental interaction	Transport and binding proteins	Transporter nucleosides, purines, pyrimidines	1	1	1	1	1	1	1	1	1	1	1	1	1	1	1	1	1	1
SAUPAN002522000	nupG	nucleoside permease NupG	Environmental interaction	Transport and binding proteins	Transporter nucleosides, purines, pyrimidines	1	1	1	1	1	1	1	1	1	1	1	1	1	1	1	1	1	1
SAUPAN003479000	uraA	NCS family uracil:cation symporter	Environmental interaction	Transport and binding proteins	Transporter nucleosides, purines, pyrimidines	1	1	1	1	1	1	1	1	1	1	1	1	1	1	1	1	1	1
SAUPAN004763000	hit	HIT family protein	Environmental interaction	Transport and binding proteins	Transporter nucleosides, purines, pyrimidines	1	1	1	1	1	1	1	1	1	1	1	1	1	1	1	1	1	1
SAUPAN005705000	pbuG	NCS2 family nucleobase:cation symporter-2	Environmental interaction	Transport and binding proteins	Transporter nucleosides, purines, pyrimidines	1	1	1	1	1	1	1	1	1	1	1	1	1	1	1	1	1	1
SAUPAN000954000	phnE1	phosphonate ABC transporter, permease	Environmental interaction	Transport and binding proteins	Transporter phosphate	1	1	1	1	1	1	1	1	1	1	1	1	1	1	1	1	1	1
SAUPAN000955000	phnE2	phosphonate ABC transporter, permease	Environmental interaction	Transport and binding proteins	Transporter phosphate	1	1	1	1	1	1	1	1	1	1	1	1	1	1	1	1	1	1
SAUPAN000956000	phnC	phosphonate ABC transporter, ATP-binding protein	Environmental interaction	Transport and binding proteins	Transporter phosphate	1	1	1	1	1	1	1	1	1	1	1	1	1	1	1	1	1	1
SAUPAN000957000	phnD	phosphonate ABC transporter, phosphonate-binding protein	Environmental interaction	Transport and binding proteins	Transporter phosphate	1	1	1	1	1	1	1	1	1	1	1	1	1	1	1	1	1	1
SAUPAN002177000	metI	binding-protein-dependent transport system inner membrane protein	Environmental interaction	Transport and binding proteins	Transporter phosphate	1	1	1	1	1	1	1	1	1	1	1	1	1	1	1	1	1	1
SAUPAN002689000	2689	hypothetical protein	Environmental interaction	Transport and binding proteins	Transporter phosphate	1	1	1	1	1	1	1	1	1	1	1	1	1	1	1	1	1	1
SAUPAN003794000	pstB	phosphate transporter ATP-binding protein	Environmental interaction	Transport and binding proteins	Transporter phosphate	1	1	1	1	1	1	1	1	1	1	1	1	1	1	1	1	1	1
SAUPAN003795000	pstA	phosphate ABC transporter permease	Environmental interaction	Transport and binding proteins	Transporter phosphate	1	1	1	1	1	1	1	1	1	1	1	1	1	1	1	1	1	1
SAUPAN003796000	pstC	phosphate ABC transporter permease	Environmental interaction	Transport and binding proteins	Transporter phosphate	1	1	1	1	1	1	1	1	1	1	1	1	1	1	1	1	1	1
SAUPAN003798000	pstS	phosphate ABC transporter substrate-binding protein	Environmental interaction	Transport and binding proteins	Transporter phosphate	1	1	1	1	1	1	1	1	1	1	1	1	1	1	1	1	1	1
SAUPAN001011000	ssuA	ABC transporter ATP-binding protein	Environmental interaction	Transport and binding proteins	Transporter unknown substrate	1	1	1	1	1	1	1	1	1	1	1	1	1	1	1	1	1	1
SAUPAN001166000	1166	hypothetical membrane protein	Environmental interaction	Transport and binding proteins	Transporter unknown substrate	1	1	1	1	1	1	1	1	1	1	1	1	1	1	1	1	1	1
SAUPAN001228000	1228	5'-nucleotidase	Environmental interaction	Transport and binding proteins	Transporter unknown substrate	1	1	1	1	1	1	1	1	1	1	1	1	1	1	1	1	1	1
SAUPAN001230000	1230	ABC transporter, membrane protein	Environmental interaction	Transport and binding proteins	Transporter unknown substrate	1	1	1	1	1	1	1	1	1	1	1	1	1	1	1	1	1	1
SAUPAN001231000	1231	ABC transporter, binding protein	Environmental interaction	Transport and binding proteins	Transporter unknown substrate	1	1	1	1	1	1	1	1	1	1	1	1	1	1	1	1	1	1
SAUPAN001873000	1873	putative glycerol-3-phosphate transporter	Environmental interaction	Transport and binding proteins	Transporter unknown substrate	1	1	1	1	1	1	1	1	1	1	1	1	1	1	1	1	1	1
SAUPAN001894000	1894	ABC transporter ATP-binding protein	Environmental interaction	Transport and binding proteins	Transporter unknown substrate	1	1	1	1	1	1	1	1	1	1	1	1	1	1	1	1	1	1
SAUPAN001895000	1895	hypothetical protein	Environmental interaction	Transport and binding proteins	Transporter unknown substrate	1	1	1	1	1	1	1	1	1	1	1	1	1	1	1	1	1	1
SAUPAN002350000	proP	MFS family major facilitator transporter, proline/betaine:cation symporter	Environmental interaction	Transport and binding proteins	Transporter unknown substrate	1	1	1	1	1	1	1	1	1	1	1	1	1	1	1	1	1	1
SAUPAN002513000	tagH	teichoic acids export protein ATP-binding subunit	Environmental interaction	Transport and binding proteins	Transporter unknown substrate	1	1	1	1	1	1	1	1	1	1	1	1	1	1	1	1	1	1
SAUPAN002520000	abcA	ABC transporter, ATP-binding protein/permease	Environmental interaction	Transport and binding proteins	Transporter unknown substrate	1	1	1	1	1	1	1	1	1	1	1	1	1	1	1	1	1	1
SAUPAN002607000	2607	ABC transporter ATP-binding protein	Environmental interaction	Transport and binding proteins	Transporter unknown substrate	1	1	1	1	1	1	1	1	1	1	1	1	1	1	1	1	1	1
SAUPAN002640000	sstD	siderophore-Fe(III) ABC transporter,lipoprotein	Environmental interaction	Transport and binding proteins	Transporter unknown substrate	1	1	1	1	1	1	1	1	1	1	1	1	1	1	1	1	1	1
SAUPAN003015000	3015	CBS domain protein	Environmental interaction	Transport and binding proteins	Transporter unknown substrate	1	1	1	1	1	1	1	1	1	1	1	1	1	1	1	1	1	1
SAUPAN003020000	3020	hypothetical protein	Environmental interaction	Transport and binding proteins	Transporter unknown substrate	1	1	1	1	1	1	1	1	1	1	1	1	1	1	1	1	1	1
SAUPAN003193000	ltaA	hypothetical protein	Environmental interaction	Transport and binding proteins	Transporter unknown substrate	1	1	1	1	1	1	1	1	1	1	1	1	1	1	1	1	1	1
SAUPAN003291000	thiW	ABC transporter ATP-binding protein	Environmental interaction	Transport and binding proteins	Transporter unknown substrate	1	1	1	1	1	1	1	1	1	1	1	1	1	1	1	1	1	1
SAUPAN003598000	thiW	putative thiamine-precursor transporter protein (ThiW)	Environmental interaction	Transport and binding proteins	Transporter unknown substrate	1	1	1	1	1	1	1	1	1	1	1	1	1	1	1	1	1	1
SAUPAN003804000	3804	ABC transporter ATP-binding protein	Environmental interaction	Transport and binding proteins	Transporter unknown substrate	1	1	1	1	1	1	1	1	1	1	1	1	1	1	1	1	1	1
SAUPAN003950000	ribU	hypothetical protein	Environmental interaction	Transport and binding proteins	Transporter unknown substrate	1	1	1	1	1	1	1	1	1	1	1	1	1	1	1	1	1	1
SAUPAN004366000	4366	hypothetical protein	Environmental interaction	Transport and binding proteins	Transporter unknown substrate	1	1	1	1	1	1	1	1	1	1	1	1	1	1	1	1	1	1
SAUPAN004405000	4405	hypothetical protein	Environmental interaction	Transport and binding proteins	Transporter unknown substrate	1	1	1	1	1	1	1	1	1	1	1	1	1	1	1	1	1	1
SAUPAN004761000	ecsB	ABC transporter, permease	Environmental interaction	Transport and binding proteins	Transporter unknown substrate	1	1	1	1	1	1	1	1	1	1	1	1	1	1	1	1	1	1
SAUPAN004762000	ecsA	ABC transporter, ATP-binding protein	Environmental interaction	Transport and binding proteins	Transporter unknown substrate	1	1	1	1	1	1	1	1	1	1	1	1	1	1	1	1	1	1
SAUPAN004851000	yfhP	hypothetical protein	Environmental interaction	Transport and binding proteins	Transporter unknown substrate	1	1	1	1	1	1	1	1	1	1	1	1	1	1	1	1	1	1
SAUPAN004854000	tagH	ABC-type polysaccharide/polyol phosphate transport system ATPase	Environmental interaction	Transport and binding proteins	Transporter unknown substrate	1	1	1	1	1	1	1	1	1	1	1	1	1	1	1	1	1	1
SAUPAN004997000	pmtC	ABC transporter, ATP-binding protein	Environmental interaction	Transport and binding proteins	Transporter unknown substrate	1	1	1	1	1	1	1	1	1	1	1	1	1	1	1	1	1	1
SAUPAN004999000	pmtA	ABC transporter, ATP-binding protein	Environmental interaction	Transport and binding proteins	Transporter unknown substrate	1	1	1	1	1	1	1	1	1	1	1	1	1	1	1	1	1	1
SAUPAN005290000	yedE	hypothetical membrane protein	Environmental interaction	Transport and binding proteins	Transporter unknown substrate	1	1	1	1	1	1	1	1	1	1	1	1	1	1	1	1	1	1
SAUPAN005292000	vga	putative ABC transporter ATP-binding protein	Environmental interaction	Transport and binding proteins	Transporter unknown substrate	1	1	1	1	1	1	1	1	1	1	1	1	1	1	1	1	1	1
SAUPAN005472000	5472	ABC transporter ATP-binding protein	Environmental interaction	Transport and binding proteins	Transporter unknown substrate	1	1	1	1	1	1	1	1	1	1	1	1	1	1	1	1	1	1
SAUPAN005508000	cdaA	hypothetical protein	Environmental interaction	Transport and binding proteins	Transporter unknown substrate	1	1	1	1	1	1	1	1	1	1	1	1	1	1	1	1	1	1
SAUPAN005581000	opuD2	BCCT family betaine/carnitine/choline transporter	Environmental interaction	Transport and binding proteins	Transporter unknown substrate	1	1	1	1	1	1	1	1	1	1	1	1	1	1	1	1	1	1
SAUPAN005671000	cbiO1	cobalt transporter ATP-binding subunit	Environmental interaction	Transport and binding proteins	Transporter unknown substrate	1	1	1	1	1	1	1	1	1	1	1	1	1	1	1	1	1	1
SAUPAN005672000	cbiO	cobalt transporter ATP-binding subunit	Environmental interaction	Transport and binding proteins	Transporter unknown substrate	1	1	1	1	1	1	1	1	1	1	1	1	1	1	1	1	1	1
SAUPAN005714000	5714	hypothetical protein	Environmental interaction	Transport and binding proteins	Transporter unknown substrate	1	1	1	1	1	1	1	1	1	1	1	1	1	1	1	1	1	1
SAUPAN005723000	5723	drug transporter	Environmental interaction	Transport and binding proteins	Transporter unknown substrate	1	1	1	1	1	1	1	1	1	1	1	1	1	1	1	1	1	1
SAUPAN005744000	bioY	BioY family protein	Environmental interaction	Transport and binding proteins	Transporter unknown substrate	1	1	1	1	1	1	1	1	1	1	1	1	1	1	1	1	1	1
SAUPAN005752000	yut	membrane-bound urea transporter	Environmental interaction	Transport and binding proteins	Transporter unknown substrate	1	1	1	1	1	1	1	1	1	1	1	1	1	1	1	1	1	1
SAUPAN005835000	5835	ABC transporter ATP-binding protein	Environmental interaction	Transport and binding proteins	Transporter unknown substrate	1	1	1	1	1	1	1	1	1	1	1	1	1	1	1	1	1	1
SAUPAN005873000	5873	hypothetical membrane protein	Environmental interaction	Transport and binding proteins	Transporter unknown substrate	1	1	1	1	1	1	1	1	1	1	1	1	1	1	1	1	1	1
SAUPAN005938000	zinT	ABC transporter, binding protein	Environmental interaction	Transport and binding proteins	Transporter unknown substrate	1	1	1	1	1	1	1	1	1	1	1	1	1	1	1	1	1	1
SAUPAN005971000	5971	ABC transporter, ATP-binding protein	Environmental interaction	Transport and binding proteins	Transporter unknown substrate	1	1	1	1	1	1	1	1	1	1	1	1	1	1	1	1	1	1
SAUPAN006009000	ybbM	ABC superfamily ATP binding cassette transporter, membrane protein	Environmental interaction	Transport and binding proteins	Transporter unknown substrate	1	1	1	1	1	1	1	1	1	1	1	1	1	1	1	1	1	1
SAUPAN006037000	6037	transporter	Environmental interaction	Transport and binding proteins	Transporter unknown substrate	1	1	1	1	1	1	1	1	1	1	1	1	1	1	1	1	1	1
SAUPAN006148000	yvmA	MFS family major facilitator transporter	Environmental interaction	Transport and binding proteins	Transporter unknown substrate	1	1	1	1	1	1	1	1	1	1	1	1	1	1	1	1	1	1
SAUPAN006150000	6150	ABC transporter, ATP-binding protein	Environmental interaction	Transport and binding proteins	Transporter unknown substrate	1	1	1	1	1	1	1	1	1	1	1	1	1	1	1	1	1	1
SAUPAN006214000	mmpL	MmpL efflux pump	Environmental interaction	Transport and binding proteins	Transporter unknown substrate	1	1	1	1	1	1	1	1	1	1	1	1	1	1	1	1	1	1
SAUPAN006318000	cudT	BCCT family betaine/carnitine/choline transporter	Environmental interaction	Transport and binding proteins	Transporter unknown substrate	1	1	1	1	1	1	1	1	1	1	1	1	1	1	1	1	1	1
SAUPAN006334000	6334	ABC transporter permease	Environmental interaction	Transport and binding proteins	Transporter unknown substrate	1	1	1	1	1	1	1	1	1	1	1	1	1	1	1	1	1	1
SAUPAN006457000	rarD	rarD protein	Environmental interaction	Transport and binding proteins	Transporter unknown substrate	1	1	1	1	1	1	1	1	1	1	1	1	1	1	1	1	1	1
SAUPAN006482000	6482	hypothetical protein	Environmental interaction	Transport and binding proteins	Transporter unknown substrate	1	1	1	1	1	1	1	1	1	1	1	1	1	1	1	1	1	1
SAUPAN000006000	dnaA	chromosomal replication initiation protein	Genetic information processing	DNA replication, recombination, repair, restriction	DNA replication, recombination, repair, restriction	1	1	1	1	1	1	1	1	1	1	1	1	1	1	1	1	1	1
SAUPAN000007000	dnaN	DNA polymerase III subunit beta	Genetic information processing	DNA replication, recombination, repair, restriction	DNA replication, recombination, repair, restriction	1	1	1	1	1	1	1	1	1	1	1	1	1	1	1	1	1	1
SAUPAN000009000	yaaA	hypothetical protein	Genetic information processing	DNA replication, recombination, repair, restriction	DNA replication, recombination, repair, restriction	1	1	1	1	1	1	1	1	1	1	1	1	1	1	1	1	1	1
SAUPAN000010000	recF	recombination protein F	Genetic information processing	DNA replication, recombination, repair, restriction	DNA replication, recombination, repair, restriction	1	1	1	1	1	1	1	1	1	1	1	1	1	1	1	1	1	1
SAUPAN000011000	gyrB	DNA gyrase, B subunit	Genetic information processing	DNA replication, recombination, repair, restriction	DNA replication, recombination, repair, restriction	1	1	1	1	1	1	1	1	1	1	1	1	1	1	1	1	1	1
SAUPAN000012000	gyrA	DNA gyrase, A subunit	Genetic information processing	DNA replication, recombination, repair, restriction	DNA replication, recombination, repair, restriction	1	1	1	1	1	1	1	1	1	1	1	1	1	1	1	1	1	1
SAUPAN000026000	dnaC	replicative DNA helicase	Genetic information processing	DNA replication, recombination, repair, restriction	DNA replication, recombination, repair, restriction	1	1	1	1	1	1	1	1	1	1	1	1	1	1	1	1	1	1
SAUPAN001040000	hsdR	type I restriction-modification enzyme, R subunit	Genetic information processing	DNA replication, recombination, repair, restriction	DNA replication, recombination, repair, restriction	1	1	1	1	1	1	1	1	1	1	1	1	1	1	1	1	1	1
SAUPAN001236000	psuG	hypothetical protein	Genetic information processing	DNA replication, recombination, repair, restriction	DNA replication, recombination, repair, restriction	1	1	1	1	1	1	1	1	1	1	1	1	1	1	1	1	1	1
SAUPAN002121000	hsdM1	type I restriction-modification system, M subunit	Genetic information processing	DNA replication, recombination, repair, restriction	DNA replication, recombination, repair, restriction	1	1	1	1	1	1	1	1	1	1	1	1	1	1	1	1	1	1
SAUPAN002181000	2181	MutT/nudix family protein	Genetic information processing	DNA replication, recombination, repair, restriction	DNA replication, recombination, repair, restriction	1	1	1	1	1	1	1	1	1	1	1	1	1	1	1	1	1	1
SAUPAN002198000	dnaX	DNA polymerase III subunits gamma and tau	Genetic information processing	DNA replication, recombination, repair, restriction	DNA replication, recombination, repair, restriction	1	1	1	1	1	1	1	1	1	1	1	1	1	1	1	1	1	1
SAUPAN002200000	recR	recombination protein RecR	Genetic information processing	DNA replication, recombination, repair, restriction	DNA replication, recombination, repair, restriction	1	1	1	1	1	1	1	1	1	1	1	1	1	1	1	1	1	1
SAUPAN002219000	holB	DNA-directed DNA polymerase III delta' subunit	Genetic information processing	DNA replication, recombination, repair, restriction	DNA replication, recombination, repair, restriction	1	1	1	1	1	1	1	1	1	1	1	1	1	1	1	1	1	1
SAUPAN002224000	2224	hypothetical protein	Genetic information processing	DNA replication, recombination, repair, restriction	DNA replication, recombination, repair, restriction	1	1	1	1	1	1	1	1	1	1	1	1	1	1	1	1	1	1
SAUPAN002244000	mfd	transcription-repair coupling factor	Genetic information processing	DNA replication, recombination, repair, restriction	DNA replication, recombination, repair, restriction	1	1	1	1	1	1	1	1	1	1	1	1	1	1	1	1	1	1
SAUPAN002288000	mcsA	hypothetical protein	Genetic information processing	DNA replication, recombination, repair, restriction	DNA replication, recombination, repair, restriction	1	1	1	1	1	1	1	1	1	1	1	1	1	1	1	1	1	1
SAUPAN002292000	radA	DNA repair protein RadA	Genetic information processing	DNA replication, recombination, repair, restriction	DNA replication, recombination, repair, restriction	1	1	1	1	1	1	1	1	1	1	1	1	1	1	1	1	1	1
SAUPAN002359000	ung	uracil-DNA glycosylase	Genetic information processing	DNA replication, recombination, repair, restriction	DNA replication, recombination, repair, restriction	1	1	1	1	1	1	1	1	1	1	1	1	1	1	1	1	1	1
SAUPAN002475000	2475	deoxyribonuclease (pyrimidine dimer)	Genetic information processing	DNA replication, recombination, repair, restriction	DNA replication, recombination, repair, restriction	1	1	1	1	1	1	1	1	1	1	1	1	1	1	1	1	1	1
SAUPAN002492000	2492	possible bacteriophage integrase	Genetic information processing	DNA replication, recombination, repair, restriction	DNA replication, recombination, repair, restriction	1	1	1	1	1	1	1	1	1	1	1	1	1	1	1	1	1	1
SAUPAN002575000	phrB	deoxyribodipyrimidine photolyase	Genetic information processing	DNA replication, recombination, repair, restriction	DNA replication, recombination, repair, restriction	1	1	1	1	1	1	1	1	1	1	1	1	1	1	1	1	1	1
SAUPAN002608000	recQ1	ATP-dependent DNA helicase RecQ1	Genetic information processing	DNA replication, recombination, repair, restriction	DNA replication, recombination, repair, restriction	1	1	1	1	1	1	1	1	1	1	1	1	1	1	1	1	1	1
SAUPAN002614000	2614	hypothetical protein	Genetic information processing	DNA replication, recombination, repair, restriction	DNA replication, recombination, repair, restriction	1	1	1	1	1	1	1	1	1	1	1	1	1	1	1	1	1	1
SAUPAN002659000	comFA	comf operon protein 1	Genetic information processing	DNA replication, recombination, repair, restriction	DNA replication, recombination, repair, restriction	1	1	1	1	1	1	1	1	1	1	1	1	1	1	1	1	1	1
SAUPAN002660000	comFC	hypothetical protein	Genetic information processing	DNA replication, recombination, repair, restriction	DNA replication, recombination, repair, restriction	1	1	1	1	1	1	1	1	1	1	1	1	1	1	1	1	1	1
SAUPAN002672000	uvrB	excinuclease ABC subunit B	Genetic information processing	DNA replication, recombination, repair, restriction	DNA replication, recombination, repair, restriction	1	1	1	1	1	1	1	1	1	1	1	1	1	1	1	1	1	1
SAUPAN002676000	uvrA	excinuclease ABC subunit A	Genetic information processing	DNA replication, recombination, repair, restriction	DNA replication, recombination, repair, restriction	1	1	1	1	1	1	1	1	1	1	1	1	1	1	1	1	1	1
SAUPAN003072000	3072	hypothetical protein	Genetic information processing	DNA replication, recombination, repair, restriction	DNA replication, recombination, repair, restriction	1	1	1	1	1	1	1	1	1	1	1	1	1	1	1	1	1	1
SAUPAN003076000	addB	exonuclease RexB	Genetic information processing	DNA replication, recombination, repair, restriction	DNA replication, recombination, repair, restriction	1	1	1	1	1	1	1	1	1	1	1	1	1	1	1	1	1	1
SAUPAN003077000	addA	exonuclease RexA	Genetic information processing	DNA replication, recombination, repair, restriction	DNA replication, recombination, repair, restriction	1	1	1	1	1	1	1	1	1	1	1	1	1	1	1	1	1	1
SAUPAN003170000	coiA	competence protein CoiA	Genetic information processing	DNA replication, recombination, repair, restriction	DNA replication, recombination, repair, restriction	1	1	1	1	1	1	1	1	1	1	1	1	1	1	1	1	1	1
SAUPAN003211000	comK1	ComK family protein	Genetic information processing	DNA replication, recombination, repair, restriction	DNA replication, recombination, repair, restriction	1	1	1	1	1	1	1	1	1	1	1	1	1	1	1	1	1	1
SAUPAN003376000	rnhC	ribonuclease HIII	Genetic information processing	DNA replication, recombination, repair, restriction	DNA replication, recombination, repair, restriction	1	1	1	1	1	1	1	1	1	1	1	1	1	1	1	1	1	1
SAUPAN003381000	polX	hypothetical protein	Genetic information processing	DNA replication, recombination, repair, restriction	DNA replication, recombination, repair, restriction	1	1	1	1	1	1	1	1	1	1	1	1	1	1	1	1	1	1
SAUPAN003382000	mutS2	recombination and DNA strand exchange inhibitor protein	Genetic information processing	DNA replication, recombination, repair, restriction	DNA replication, recombination, repair, restriction	1	1	1	1	1	1	1	1	1	1	1	1	1	1	1	1	1	1
SAUPAN003385000	uvrC	excinuclease ABC subunit C	Genetic information processing	DNA replication, recombination, repair, restriction	DNA replication, recombination, repair, restriction	1	1	1	1	1	1	1	1	1	1	1	1	1	1	1	1	1	1
SAUPAN003391000	rdgB	deoxyribonucleotide triphosphate pyrophosphatase	Genetic information processing	DNA replication, recombination, repair, restriction	DNA replication, recombination, repair, restriction	1	1	1	1	1	1	1	1	1	1	1	1	1	1	1	1	1	1
SAUPAN003494000	priA	primosomal protein N`	Genetic information processing	DNA replication, recombination, repair, restriction	DNA replication, recombination, repair, restriction	1	1	1	1	1	1	1	1	1	1	1	1	1	1	1	1	1	1
SAUPAN003511000	recG	ATP-dependent DNA helicase RecG	Genetic information processing	DNA replication, recombination, repair, restriction	DNA replication, recombination, repair, restriction	1	1	1	1	1	1	1	1	1	1	1	1	1	1	1	1	1	1
SAUPAN003536000	rnhB	ribonuclease HII	Genetic information processing	DNA replication, recombination, repair, restriction	DNA replication, recombination, repair, restriction	1	1	1	1	1	1	1	1	1	1	1	1	1	1	1	1	1	1
SAUPAN003545000	dprA	DNA processing protein DprA	Genetic information processing	DNA replication, recombination, repair, restriction	DNA replication, recombination, repair, restriction	1	1	1	1	1	1	1	1	1	1	1	1	1	1	1	1	1	1
SAUPAN003548000	topA	DNA topoisomerase A	Genetic information processing	DNA replication, recombination, repair, restriction	DNA replication, recombination, repair, restriction	1	1	1	1	1	1	1	1	1	1	1	1	1	1	1	1	1	1
SAUPAN003550000	xerC	tyrosine recombinase XerC	Genetic information processing	DNA replication, recombination, repair, restriction	DNA replication, recombination, repair, restriction	1	1	1	1	1	1	1	1	1	1	1	1	1	1	1	1	1	1
SAUPAN003565000	polC	DNA polymerase III PolC	Genetic information processing	DNA replication, recombination, repair, restriction	DNA replication, recombination, repair, restriction	1	1	1	1	1	1	1	1	1	1	1	1	1	1	1	1	1	1
SAUPAN003586000	cinA	competence-damage inducible protein CinA	Genetic information processing	DNA replication, recombination, repair, restriction	DNA replication, recombination, repair, restriction	1	1	1	1	1	1	1	1	1	1	1	1	1	1	1	1	1	1
SAUPAN003587000	recA	recombinase A	Genetic information processing	DNA replication, recombination, repair, restriction	DNA replication, recombination, repair, restriction	1	1	1	1	1	1	1	1	1	1	1	1	1	1	1	1	1	1
SAUPAN003600000	mutS	DNA mismatch repair protein MutS	Genetic information processing	DNA replication, recombination, repair, restriction	DNA replication, recombination, repair, restriction	1	1	1	1	1	1	1	1	1	1	1	1	1	1	1	1	1	1
SAUPAN003607000	mutL	DNA mismatch repair protein MutL	Genetic information processing	DNA replication, recombination, repair, restriction	DNA replication, recombination, repair, restriction	1	1	1	1	1	1	1	1	1	1	1	1	1	1	1	1	1	1
SAUPAN003714000	lexA	DNA damage-inducible repressor	Genetic information processing	DNA replication, recombination, repair, restriction	DNA replication, recombination, repair, restriction	1	1	1	1	1	1	1	1	1	1	1	1	1	1	1	1	1	1
SAUPAN003716000	3716	hypothetical protein	Genetic information processing	DNA replication, recombination, repair, restriction	DNA replication, recombination, repair, restriction	1	1	1	1	1	1	1	1	1	1	1	1	1	1	1	1	1	1
SAUPAN003721000	sbcD	DNA repair exonuclease	Genetic information processing	DNA replication, recombination, repair, restriction	DNA replication, recombination, repair, restriction	1	1	1	1	1	1	1	1	1	1	1	1	1	1	1	1	1	1
SAUPAN003722000	sbcC	exonuclease SbcC	Genetic information processing	DNA replication, recombination, repair, restriction	DNA replication, recombination, repair, restriction	1	1	1	1	1	1	1	1	1	1	1	1	1	1	1	1	1	1
SAUPAN003741000	parE	DNA topoisomerase IV subunit B	Genetic information processing	DNA replication, recombination, repair, restriction	DNA replication, recombination, repair, restriction	1	1	1	1	1	1	1	1	1	1	1	1	1	1	1	1	1	1
SAUPAN003742000	parC	DNA topoisomerase IV subunit A	Genetic information processing	DNA replication, recombination, repair, restriction	DNA replication, recombination, repair, restriction	1	1	1	1	1	1	1	1	1	1	1	1	1	1	1	1	1	1
SAUPAN003757000	dinB2	ImpB/MucB/SamB family DNA-damage repair protein	Genetic information processing	DNA replication, recombination, repair, restriction	DNA replication, recombination, repair, restriction	1	1	1	1	1	1	1	1	1	1	1	1	1	1	1	1	1	1
SAUPAN003894000	ypcP	exonuclease	Genetic information processing	DNA replication, recombination, repair, restriction	DNA replication, recombination, repair, restriction	1	1	1	1	1	1	1	1	1	1	1	1	1	1	1	1	1	1
SAUPAN003909000	recU	Holliday junction-specific endonuclease	Genetic information processing	DNA replication, recombination, repair, restriction	DNA replication, recombination, repair, restriction	1	1	1	1	1	1	1	1	1	1	1	1	1	1	1	1	1	1
SAUPAN003912000	nth	endonuclease III	Genetic information processing	DNA replication, recombination, repair, restriction	DNA replication, recombination, repair, restriction	1	1	1	1	1	1	1	1	1	1	1	1	1	1	1	1	1	1
SAUPAN003913000	dnaD	DNA replication protein DnaD	Genetic information processing	DNA replication, recombination, repair, restriction	DNA replication, recombination, repair, restriction	1	1	1	1	1	1	1	1	1	1	1	1	1	1	1	1	1	1
SAUPAN003915000	dinG	DNA-directed DNA polymerase III epsilon subunit	Genetic information processing	DNA replication, recombination, repair, restriction	DNA replication, recombination, repair, restriction	1	1	1	1	1	1	1	1	1	1	1	1	1	1	1	1	1	1
SAUPAN003934000	hup	DNA-binding protein HU	Genetic information processing	DNA replication, recombination, repair, restriction	DNA replication, recombination, repair, restriction	1	1	1	1	1	1	1	1	1	1	1	1	1	1	1	1	1	1
SAUPAN003947000	recQ2	ATP-dependent DNA helicase RecQ2	Genetic information processing	DNA replication, recombination, repair, restriction	DNA replication, recombination, repair, restriction	1	1	1	1	1	1	1	1	1	1	1	1	1	1	1	1	1	1
SAUPAN004030000	xerD	tyrosine recombinase XerD	Genetic information processing	DNA replication, recombination, repair, restriction	DNA replication, recombination, repair, restriction	1	1	1	1	1	1	1	1	1	1	1	1	1	1	1	1	1	1
SAUPAN004074000	recN	DNA repair protein RecN	Genetic information processing	DNA replication, recombination, repair, restriction	DNA replication, recombination, repair, restriction	1	1	1	1	1	1	1	1	1	1	1	1	1	1	1	1	1	1
SAUPAN004077000	xseB	exodeoxyribonuclease VII small subunit	Genetic information processing	DNA replication, recombination, repair, restriction	DNA replication, recombination, repair, restriction	1	1	1	1	1	1	1	1	1	1	1	1	1	1	1	1	1	1
SAUPAN004078000	xseA	exodeoxyribonuclease VII large subunit	Genetic information processing	DNA replication, recombination, repair, restriction	DNA replication, recombination, repair, restriction	1	1	1	1	1	1	1	1	1	1	1	1	1	1	1	1	1	1
SAUPAN004118000	comGF	hypothetical protein	Genetic information processing	DNA replication, recombination, repair, restriction	DNA replication, recombination, repair, restriction	1	1	1	1	1	1	1	1	1	1	1	1	1	1	1	1	1	1
SAUPAN004119000	comGE	hypothetical protein	Genetic information processing	DNA replication, recombination, repair, restriction	DNA replication, recombination, repair, restriction	1	1	1	1	1	1	1	1	1	1	1	1	1	1	1	1	1	1
SAUPAN004121000	comGC	competence protein ComGC	Genetic information processing	DNA replication, recombination, repair, restriction	DNA replication, recombination, repair, restriction	1	1	1	1	1	1	1	1	1	1	1	1	1	1	1	1	1	1
SAUPAN004138000	nfo	endonuclease IV	Genetic information processing	DNA replication, recombination, repair, restriction	DNA replication, recombination, repair, restriction	1	1	1	1	1	1	1	1	1	1	1	1	1	1	1	1	1	1
SAUPAN004139000	cshB	DEAD/DEAH box helicase	Genetic information processing	DNA replication, recombination, repair, restriction	DNA replication, recombination, repair, restriction	1	1	1	1	1	1	1	1	1	1	1	1	1	1	1	1	1	1
SAUPAN004143000	dnaG	DNA primase	Genetic information processing	DNA replication, recombination, repair, restriction	DNA replication, recombination, repair, restriction	1	1	1	1	1	1	1	1	1	1	1	1	1	1	1	1	1	1
SAUPAN004147000	recO	RecO family DNA repair protein	Genetic information processing	DNA replication, recombination, repair, restriction	DNA replication, recombination, repair, restriction	1	1	1	1	1	1	1	1	1	1	1	1	1	1	1	1	1	1
SAUPAN004153000	phoH	PhoH family protein	Genetic information processing	DNA replication, recombination, repair, restriction	DNA replication, recombination, repair, restriction	1	1	1	1	1	1	1	1	1	1	1	1	1	1	1	1	1	1
SAUPAN004173000	holA	DNA polymerase III subunit delta	Genetic information processing	DNA replication, recombination, repair, restriction	DNA replication, recombination, repair, restriction	1	1	1	1	1	1	1	1	1	1	1	1	1	1	1	1	1	1
SAUPAN004174000	comEC	competence protein ComEC/Rec2	Genetic information processing	DNA replication, recombination, repair, restriction	DNA replication, recombination, repair, restriction	1	1	1	1	1	1	1	1	1	1	1	1	1	1	1	1	1	1
SAUPAN004175000	comEB	comE operon protein 2	Genetic information processing	DNA replication, recombination, repair, restriction	DNA replication, recombination, repair, restriction	1	1	1	1	1	1	1	1	1	1	1	1	1	1	1	1	1	1
SAUPAN004176000	comEA	comE operon protein 1-like protein	Genetic information processing	DNA replication, recombination, repair, restriction	DNA replication, recombination, repair, restriction	1	1	1	1	1	1	1	1	1	1	1	1	1	1	1	1	1	1
SAUPAN004217000	recD2	recombinase D	Genetic information processing	DNA replication, recombination, repair, restriction	DNA replication, recombination, repair, restriction	1	1	1	1	1	1	1	1	1	1	1	1	1	1	1	1	1	1
SAUPAN004230000	rarA	DNA-directed DNA polymerase III subunit gamma and tau	Genetic information processing	DNA replication, recombination, repair, restriction	DNA replication, recombination, repair, restriction	1	1	1	1	1	1	1	1	1	1	1	1	1	1	1	1	1	1
SAUPAN004241000	recJ	single-stranded-DNA-specific exonuclease RecJ	Genetic information processing	DNA replication, recombination, repair, restriction	DNA replication, recombination, repair, restriction	1	1	1	1	1	1	1	1	1	1	1	1	1	1	1	1	1	1
SAUPAN004247000	ruvB	Holliday junction DNA helicase RuvB	Genetic information processing	DNA replication, recombination, repair, restriction	DNA replication, recombination, repair, restriction	1	1	1	1	1	1	1	1	1	1	1	1	1	1	1	1	1	1
SAUPAN004248000	ruvA	Holliday junction DNA helicase RuvA	Genetic information processing	DNA replication, recombination, repair, restriction	DNA replication, recombination, repair, restriction	1	1	1	1	1	1	1	1	1	1	1	1	1	1	1	1	1	1
SAUPAN004262000	radC	DNA repair protein RadC	Genetic information processing	DNA replication, recombination, repair, restriction	DNA replication, recombination, repair, restriction	1	1	1	1	1	1	1	1	1	1	1	1	1	1	1	1	1	1
SAUPAN004277000	tag	DNA-3-methyladenine glycosylase	Genetic information processing	DNA replication, recombination, repair, restriction	DNA replication, recombination, repair, restriction	1	1	1	1	1	1	1	1	1	1	1	1	1	1	1	1	1	1
SAUPAN004295000	4295	MutT/Nudix hydrolase family protein	Genetic information processing	DNA replication, recombination, repair, restriction	DNA replication, recombination, repair, restriction	1	1	1	1	1	1	1	1	1	1	1	1	1	1	1	1	1	1
SAUPAN004306000	dnaI	primosomal protein DnaI	Genetic information processing	DNA replication, recombination, repair, restriction	DNA replication, recombination, repair, restriction	1	1	1	1	1	1	1	1	1	1	1	1	1	1	1	1	1	1
SAUPAN004307000	dnaB	replication initiation and membrane attachment protein	Genetic information processing	DNA replication, recombination, repair, restriction	DNA replication, recombination, repair, restriction	1	1	1	1	1	1	1	1	1	1	1	1	1	1	1	1	1	1
SAUPAN004312000	fpg	DNA-formamidopyrimidine glycosylase	Genetic information processing	DNA replication, recombination, repair, restriction	DNA replication, recombination, repair, restriction	1	1	1	1	1	1	1	1	1	1	1	1	1	1	1	1	1	1
SAUPAN004313000	polA	DNA-directed DNA polymerase I	Genetic information processing	DNA replication, recombination, repair, restriction	DNA replication, recombination, repair, restriction	1	1	1	1	1	1	1	1	1	1	1	1	1	1	1	1	1	1
SAUPAN004351000	dnaE	DNA polymerase III subunit alpha	Genetic information processing	DNA replication, recombination, repair, restriction	DNA replication, recombination, repair, restriction	1	1	1	1	1	1	1	1	1	1	1	1	1	1	1	1	1	1
SAUPAN004362000	uspA1	universal stress protein	Genetic information processing	DNA replication, recombination, repair, restriction	DNA replication, recombination, repair, restriction	1	1	1	1	1	1	1	1	1	1	1	1	1	1	1	1	1	1
SAUPAN004364000	4364	hypothetical protein	Genetic information processing	DNA replication, recombination, repair, restriction	DNA replication, recombination, repair, restriction	1	1	1	1	1	1	1	1	1	1	1	1	1	1	1	1	1	1
SAUPAN004508000	ytkD	NUDIX family hydrolase	Genetic information processing	DNA replication, recombination, repair, restriction	DNA replication, recombination, repair, restriction	1	1	1	1	1	1	1	1	1	1	1	1	1	1	1	1	1	1
SAUPAN004772000	cbf1	3'-5' exoribonuclease cbf1	Genetic information processing	DNA replication, recombination, repair, restriction	DNA replication, recombination, repair, restriction	1	1	1	1	1	1	1	1	1	1	1	1	1	1	1	1	1	1
SAUPAN004774000	sbcD	calcineurin-like phosphoesterase	Genetic information processing	DNA replication, recombination, repair, restriction	DNA replication, recombination, repair, restriction	1	1	1	1	1	1	1	1	1	1	1	1	1	1	1	1	1	1
SAUPAN004850000	mutY	A/G-specific adenine glycosylase	Genetic information processing	DNA replication, recombination, repair, restriction	DNA replication, recombination, repair, restriction	1	1	1	1	1	1	1	1	1	1	1	1	1	1	1	1	1	1
SAUPAN004856000	recX	hypothetical protein	Genetic information processing	DNA replication, recombination, repair, restriction	DNA replication, recombination, repair, restriction	1	1	1	1	1	1	1	1	1	1	1	1	1	1	1	1	1	1
SAUPAN004918000	polC	Exonuclease, RNase T and DNA polymerase III	Genetic information processing	DNA replication, recombination, repair, restriction	DNA replication, recombination, repair, restriction	1	1	1	1	1	1	1	1	1	1	1	1	1	1	1	1	1	1
SAUPAN004919000	dinP	DNA polymerase IV	Genetic information processing	DNA replication, recombination, repair, restriction	DNA replication, recombination, repair, restriction	1	1	1	1	1	1	1	1	1	1	1	1	1	1	1	1	1	1
SAUPAN004933000	ligA	DNA ligase, NAD-dependent	Genetic information processing	DNA replication, recombination, repair, restriction	DNA replication, recombination, repair, restriction	1	1	1	1	1	1	1	1	1	1	1	1	1	1	1	1	1	1
SAUPAN004934000	pcrA	ATP-dependent DNA helicase PcrA	Genetic information processing	DNA replication, recombination, repair, restriction	DNA replication, recombination, repair, restriction	1	1	1	1	1	1	1	1	1	1	1	1	1	1	1	1	1	1
SAUPAN005296000	mutS	DNA mismatch repair ATPase	Genetic information processing	DNA replication, recombination, repair, restriction	DNA replication, recombination, repair, restriction	1	1	1	1	1	1	1	1	1	1	1	1	1	1	1	1	1	1
SAUPAN005354000	cshA	DEAD/DEAH box helicase	Genetic information processing	DNA replication, recombination, repair, restriction	DNA replication, recombination, repair, restriction	1	1	1	1	1	1	1	1	1	1	1	1	1	1	1	1	1	1
SAUPAN005706000	topB	DNA topoisomerase III	Genetic information processing	DNA replication, recombination, repair, restriction	DNA replication, recombination, repair, restriction	1	1	1	1	1	1	1	1	1	1	1	1	1	1	1	1	1	1
SAUPAN005841000	mag	putative 3-methyladenine DNA glycosylase	Genetic information processing	DNA replication, recombination, repair, restriction	DNA replication, recombination, repair, restriction	1	1	1	1	1	1	1	1	1	1	1	1	1	1	1	1	1	1
SAUPAN005899000	5899	hypothetical protein	Genetic information processing	DNA replication, recombination, repair, restriction	DNA replication, recombination, repair, restriction	1	1	1	1	1	1	1	1	1	1	1	1	1	1	1	1	1	1
SAUPAN006142000	6142	alkaline phosphatase	Genetic information processing	DNA replication, recombination, repair, restriction	DNA replication, recombination, repair, restriction	1	1	1	1	1	1	1	1	1	1	1	1	1	1	1	1	1	1
SAUPAN006209000	adaB	methylated-DNA--protein-cysteine methyltransferase	Genetic information processing	DNA replication, recombination, repair, restriction	DNA replication, recombination, repair, restriction	1	1	1	1	1	1	1	1	1	1	1	1	1	1	1	1	1	1
SAUPAN006211000	6211	hypothetical protein	Genetic information processing	DNA replication, recombination, repair, restriction	DNA replication, recombination, repair, restriction	1	1	1	1	1	1	1	1	1	1	1	1	1	1	1	1	1	1
SAUPAN006349000	phoB	alkaline phosphatase	Genetic information processing	DNA replication, recombination, repair, restriction	DNA replication, recombination, repair, restriction	1	1	1	1	1	1	1	1	1	1	1	1	1	1	1	1	1	1
SAUPAN002561000	2561	possible lipoprotein	Genetic information processing	Regulatory functions	DNA interactions	1	1	1	1	1	1	1	1	1	1	1	1	1	1	1	1	1	1
SAUPAN002314000	rpoB	DNA-directed RNA polymerase subunit beta	Genetic information processing	Transcription	DNA-dependent RNA polymerase	1	1	1	1	1	1	1	1	1	1	1	1	1	1	1	1	1	1
SAUPAN002315000	rpoC	DNA-directed RNA polymerase subunit beta'	Genetic information processing	Transcription	DNA-dependent RNA polymerase	1	1	1	1	1	1	1	1	1	1	1	1	1	1	1	1	1	1
SAUPAN003492000	rpoZ	DNA-directed RNA polymerase subunit omega	Genetic information processing	Transcription	DNA-dependent RNA polymerase	1	1	1	1	1	1	1	1	1	1	1	1	1	1	1	1	1	1
SAUPAN005422000	rpoE	DNA-directed RNA polymerase subunit delta	Genetic information processing	Transcription	DNA-dependent RNA polymerase	1	1	1	1	1	1	1	1	1	1	1	1	1	1	1	1	1	1
SAUPAN005676000	rpoA	DNA-directed RNA polymerase subunit alpha	Genetic information processing	Transcription	DNA-dependent RNA polymerase	1	1	1	1	1	1	1	1	1	1	1	1	1	1	1	1	1	1
SAUPAN006458000	6458	hypothetical protein	Genetic information processing	Transcription	DNA-dependent RNA polymerase	1	1	1	1	1	1	1	1	1	1	1	1	1	1	1	1	1	1
SAUPAN000940000	cps2H	hypothetical protein	Genetic information processing	Transcription	RNA processing	1	1	1	1	1	1	1	1	1	1	1	1	1	1	1	1	1	1
SAUPAN002229000	rnmV	hypothetical protein	Genetic information processing	Transcription	RNA processing	1	1	1	1	1	1	1	1	1	1	1	1	1	1	1	1	1	1
SAUPAN002249000	2249	hypothetical protein	Genetic information processing	Transcription	RNA processing	1	1	1	1	1	1	1	1	1	1	1	1	1	1	1	1	1	1
SAUPAN002299000	mrnC	hypothetical protein	Genetic information processing	Transcription	RNA processing	1	1	1	1	1	1	1	1	1	1	1	1	1	1	1	1	1	1
SAUPAN002714000	rnr	VacB/RNase II family exoribonuclease	Genetic information processing	Transcription	RNA processing	1	1	1	1	1	1	1	1	1	1	1	1	1	1	1	1	1	1
SAUPAN002835000	2835	TOPRIM domain topiosmerase/primase	Genetic information processing	Transcription	RNA processing	1	1	1	1	1	1	1	1	1	1	1	1	1	1	1	1	1	1
SAUPAN003192000	3192	hypothetical protein	Genetic information processing	Transcription	RNA processing	1	1	1	1	1	1	1	1	1	1	1	1	1	1	1	1	1	1
SAUPAN003312000	rnjA	hypothetical protein	Genetic information processing	Transcription	RNA processing	1	1	1	1	1	1	1	1	1	1	1	1	1	1	1	1	1	1
SAUPAN003462000	ylmH	S4 RNA binding domain protein	Genetic information processing	Transcription	RNA processing	1	1	1	1	1	1	1	1	1	1	1	1	1	1	1	1	1	1
SAUPAN003520000	rnc	ribonuclease III	Genetic information processing	Transcription	RNA processing	1	1	1	1	1	1	1	1	1	1	1	1	1	1	1	1	1	1
SAUPAN003528000	rimM	16S rRNA processing protein RimM	Genetic information processing	Transcription	RNA processing	1	1	1	1	1	1	1	1	1	1	1	1	1	1	1	1	1	1
SAUPAN003566000	rimP	hypothetical protein	Genetic information processing	Transcription	RNA processing	1	1	1	1	1	1	1	1	1	1	1	1	1	1	1	1	1	1
SAUPAN003568000	3568	hypothetical protein	Genetic information processing	Transcription	RNA processing	1	1	1	1	1	1	1	1	1	1	1	1	1	1	1	1	1	1
SAUPAN003571000	rbfA	ribosome-binding factor A	Genetic information processing	Transcription	RNA processing	1	1	1	1	1	1	1	1	1	1	1	1	1	1	1	1	1	1
SAUPAN003575000	pnpA	polynucleotide phosphorylase/polyadenylase	Genetic information processing	Transcription	RNA processing	1	1	1	1	1	1	1	1	1	1	1	1	1	1	1	1	1	1
SAUPAN003576000	rnjB	metallo-beta-lactamase	Genetic information processing	Transcription	RNA processing	1	1	1	1	1	1	1	1	1	1	1	1	1	1	1	1	1	1
SAUPAN003588000	rny/cvfA	phosphodiesterase	Genetic information processing	Transcription	RNA processing	1	1	1	1	1	1	1	1	1	1	1	1	1	1	1	1	1	1
SAUPAN003694000	nucI	thermonuclease	Genetic information processing	Transcription	RNA processing	1	1	1	1	1	1	1	1	1	1	1	1	1	1	1	1	1	1
SAUPAN003871000	rnhA	cell wall enzyme EbsB-like protein	Genetic information processing	Transcription	RNA processing	1	1	1	1	1	1	1	1	1	1	1	1	1	1	1	1	1	1
SAUPAN003929000	ndk	nucleoside diphosphate kinase	Genetic information processing	Transcription	RNA processing	1	1	1	1	1	1	1	1	1	1	1	1	1	1	1	1	1	1
SAUPAN004028000	scpA	hypothetical protein	Genetic information processing	Transcription	RNA processing	1	1	1	1	1	1	1	1	1	1	1	1	1	1	1	1	1	1
SAUPAN004037000	rnz	AtsA/ElaC family protein	Genetic information processing	Transcription	RNA processing	1	1	1	1	1	1	1	1	1	1	1	1	1	1	1	1	1	1
SAUPAN004212000	yrrK	Holliday junction resolvase	Genetic information processing	Transcription	RNA processing	1	1	1	1	1	1	1	1	1	1	1	1	1	1	1	1	1	1
SAUPAN004414000	4414	metallo-beta-lactamase	Genetic information processing	Transcription	RNA processing	1	1	1	1	1	1	1	1	1	1	1	1	1	1	1	1	1	1
SAUPAN005555000	sepA	hypothetical protein	Genetic information processing	Transcription	RNA processing	1	1	1	1	1	1	1	1	1	1	1	1	1	1	1	1	1	1
SAUPAN006490000	rnpA	ribonuclease P	Genetic information processing	Transcription	RNA processing	1	1	1	1	1	1	1	1	1	1	1	1	1	1	1	1	1	1
SAUPAN001240000	nanK	ROK family protein	Genetic information processing	Transcription regulation	Protein kinases/phosphatases	1	1	1	1	1	1	1	1	1	1	1	1	1	1	1	1	1	1
SAUPAN002653000	2653	diguanylate cyclase GGDEF domain protein	Genetic information processing	Transcription regulation	Protein kinases/phosphatases	1	1	1	1	1	1	1	1	1	1	1	1	1	1	1	1	1	1
SAUPAN002679000	hprK	HPr kinase	Genetic information processing	Transcription regulation	Protein kinases/phosphatases	1	1	1	1	1	1	1	1	1	1	1	1	1	1	1	1	1	1
SAUPAN004126000	glk	glucokinase	Genetic information processing	Transcription regulation	Protein kinases/phosphatases	1	1	1	1	1	1	1	1	1	1	1	1	1	1	1	1	1	1
RKI347	RKI347	transcriptional regulator MarR family protein	Genetic information processing	Transcription regulation	Transcription factors	1	1	1	1	1	1	1	1	1	1	1	1	1	1	1	1	1	1
SAUPAN000386000	0386	flavodoxin reductase	Genetic information processing	Transcription regulation	Transcription factors	1	1	1	1	1	1	1	1	1	1	1	1	1	1	1	1	1	1
SAUPAN000387000	0387	hypothetical protein	Genetic information processing	Transcription regulation	Transcription factors	1	1	1	1	1	1	1	1	1	1	1	1	1	1	1	1	1	1
SAUPAN000891000	0891	bifunctional AraC family transcriptional regulator/xylan 1,4-beta-xylosidase	Genetic information processing	Transcription regulation	Transcription factors	1	1	1	1	1	1	1	1	1	1	1	1	1	1	1	1	1	1
SAUPAN000910000	sarS	staphylococcal accessory regulator S	Genetic information processing	Transcription regulation	Transcription factors	1	1	1	1	1	1	1	1	1	1	1	1	1	1	1	1	1	1
SAUPAN000946000	0946	GntR family transcriptional regulator	Genetic information processing	Transcription regulation	Transcription factors	1	1	1	1	1	1	1	1	1	1	1	1	1	1	1	1	1	1
SAUPAN000976000	cap5C	capsular polysaccharide biosynthesis protein Cap5C	Genetic information processing	Transcription regulation	Transcription factors	1	1	1	1	1	1	1	1	1	1	1	1	1	1	1	1	1	1
SAUPAN001036000	1036	RpiR family phosphosugar-binding transcriptional regulator	Genetic information processing	Transcription regulation	Transcription factors	1	1	1	1	1	1	1	1	1	1	1	1	1	1	1	1	1	1
SAUPAN001076000	hptR	AraC family DNA-binding response regulator	Genetic information processing	Transcription regulation	Transcription factors	1	1	1	1	1	1	1	1	1	1	1	1	1	1	1	1	1	1
SAUPAN001140000	lytR	response regulator LytR	Genetic information processing	Transcription regulation	Transcription factors	1	1	1	1	1	1	1	1	1	1	1	1	1	1	1	1	1	1
SAUPAN001143000	bglR	GntR family transcriptional regulator	Genetic information processing	Transcription regulation	Transcription factors	1	1	1	1	1	1	1	1	1	1	1	1	1	1	1	1	1	1
SAUPAN001157000	rbsR	ribose operon repressor	Genetic information processing	Transcription regulation	Transcription factors	1	1	1	1	1	1	1	1	1	1	1	1	1	1	1	1	1	1
SAUPAN001233000	pfoR	hypothetical protein	Genetic information processing	Transcription regulation	Transcription factors	1	1	1	1	1	1	1	1	1	1	1	1	1	1	1	1	1	1
SAUPAN001241000	nanR	hypothetical protein	Genetic information processing	Transcription regulation	Transcription factors	1	1	1	1	1	1	1	1	1	1	1	1	1	1	1	1	1	1
SAUPAN001868000	mepR	MarR family transcriptional regulator	Genetic information processing	Transcription regulation	Transcription factors	1	1	1	1	1	1	1	1	1	1	1	1	1	1	1	1	1	1
SAUPAN001892000	1892	Cro/CI family transcriptional regulator	Genetic information processing	Transcription regulation	Transcription factors	1	1	1	1	1	1	1	1	1	1	1	1	1	1	1	1	1	1
SAUPAN001909000	ychF	GTP-dependent nucleic acid-binding protein	Genetic information processing	Transcription regulation	Transcription factors	1	1	1	1	1	1	1	1	1	1	1	1	1	1	1	1	1	1
SAUPAN002192000	treR	trehalose operon transcription repressor treR	Genetic information processing	Transcription regulation	Transcription factors	1	1	1	1	1	1	1	1	1	1	1	1	1	1	1	1	1	1
SAUPAN002236000	spoVG	putative septation protein spoVG	Genetic information processing	Transcription regulation	Transcription factors	1	1	1	1	1	1	1	1	1	1	1	1	1	1	1	1	1	1
SAUPAN002282000	2282	GntR family transcriptional regulator	Genetic information processing	Transcription regulation	Transcription factors	1	1	1	1	1	1	1	1	1	1	1	1	1	1	1	1	1	1
SAUPAN002287000	ctsR	CtsR family transcriptional regulator	Genetic information processing	Transcription regulation	Transcription factors	1	1	1	1	1	1	1	1	1	1	1	1	1	1	1	1	1	1
SAUPAN002302000	sigH	hypothetical protein	Genetic information processing	Transcription regulation	Transcription factors	1	1	1	1	1	1	1	1	1	1	1	1	1	1	1	1	1	1
SAUPAN002305000	nusG	transcription antitermination protein	Genetic information processing	Transcription regulation	Transcription factors	1	1	1	1	1	1	1	1	1	1	1	1	1	1	1	1	1	1
SAUPAN002438000	hypR	Rrf2-family repressor of the hypR-merA operon	Genetic information processing	Transcription regulation	Transcription factors	1	1	1	1	1	1	1	1	1	1	1	1	1	1	1	1	1	1
SAUPAN002485000	sarA	staphylococcal accessory regulator A	Genetic information processing	Transcription regulation	Transcription factors	1	1	1	1	1	1	1	1	1	1	1	1	1	1	1	1	1	1
SAUPAN002510000	mntR	iron-dependent repressor	Genetic information processing	Transcription regulation	Transcription factors	1	1	1	1	1	1	1	1	1	1	1	1	1	1	1	1	1	1
SAUPAN002547000	2547	AraC family transcription regulator	Genetic information processing	Transcription regulation	Transcription factors	1	1	1	1	1	1	1	1	1	1	1	1	1	1	1	1	1	1
SAUPAN002548000	sarX	possible staphylococcal accessory protein X	Genetic information processing	Transcription regulation	Transcription factors	1	1	1	1	1	1	1	1	1	1	1	1	1	1	1	1	1	1
SAUPAN002549000	yeeN	putative transcriptional regulatory protein	Genetic information processing	Transcription regulation	Transcription factors	1	1	1	1	1	1	1	1	1	1	1	1	1	1	1	1	1	1
SAUPAN002554000	ccpE	LysR family transcriptional regulator	Genetic information processing	Transcription regulation	Transcription factors	1	1	1	1	1	1	1	1	1	1	1	1	1	1	1	1	1	1
SAUPAN002570000	mgrA	MarR family transcriptional regulator	Genetic information processing	Transcription regulation	Transcription factors	1	1	1	1	1	1	1	1	1	1	1	1	1	1	1	1	1	1
SAUPAN002582000	deoR	DeoR family transcriptional regulator	Genetic information processing	Transcription regulation	Transcription factors	1	1	1	1	1	1	1	1	1	1	1	1	1	1	1	1	1	1
SAUPAN002591000	saeR	response regulator SaeR	Genetic information processing	Transcription regulation	Transcription factors	1	1	1	1	1	1	1	1	1	1	1	1	1	1	1	1	1	1
SAUPAN002705000	gapR	DeoR family transcriptional regulator	Genetic information processing	Transcription regulation	Transcription factors	1	1	1	1	1	1	1	1	1	1	1	1	1	1	1	1	1	1
SAUPAN002820000	arsC1	putative arsenate Reductase (ArsC) family protein	Genetic information processing	Transcription regulation	Transcription factors	1	1	1	1	1	1	1	1	1	1	1	1	1	1	1	1	1	1
SAUPAN003019000	3019	hypothetical protein	Genetic information processing	Transcription regulation	Transcription factors	1	1	1	1	1	1	1	1	1	1	1	1	1	1	1	1	1	1
SAUPAN003114000	lysR	LysR family regulatory protein	Genetic information processing	Transcription regulation	Transcription factors	1	1	1	1	1	1	1	1	1	1	1	1	1	1	1	1	1	1
SAUPAN003164000	spxA	transcriptional regulator Spx	Genetic information processing	Transcription regulation	Transcription factors	1	1	1	1	1	1	1	1	1	1	1	1	1	1	1	1	1	1
SAUPAN003168000	trfA	adaptor protein	Genetic information processing	Transcription regulation	Transcription factors	1	1	1	1	1	1	1	1	1	1	1	1	1	1	1	1	1	1
SAUPAN003264000	3264	hypothetical protein	Genetic information processing	Transcription regulation	Transcription factors	1	1	1	1	1	1	1	1	1	1	1	1	1	1	1	1	1	1
SAUPAN003322000	3322	Cro/CI family transcriptional regulator	Genetic information processing	Transcription regulation	Transcription factors	1	1	1	1	1	1	1	1	1	1	1	1	1	1	1	1	1	1
SAUPAN003336000	typA	GTP-binding protein TypA	Genetic information processing	Transcription regulation	Transcription factors	1	1	1	1	1	1	1	1	1	1	1	1	1	1	1	1	1	1
SAUPAN003512000	fapR	hypothetical protein	Genetic information processing	Transcription regulation	Transcription factors	1	1	1	1	1	1	1	1	1	1	1	1	1	1	1	1	1	1
SAUPAN003523000	3523	putative DNA-binding protein	Genetic information processing	Transcription regulation	Transcription factors	1	1	1	1	1	1	1	1	1	1	1	1	1	1	1	1	1	1
SAUPAN003553000	codY	CodY family transcriptional regulator	Genetic information processing	Transcription regulation	Transcription factors	1	1	1	1	1	1	1	1	1	1	1	1	1	1	1	1	1	1
SAUPAN003567000	nusA	transcription elongation factor NusA	Genetic information processing	Transcription regulation	Transcription factors	1	1	1	1	1	1	1	1	1	1	1	1	1	1	1	1	1	1
SAUPAN003578000	3578	GntR family transcriptional regulator	Genetic information processing	Transcription regulation	Transcription factors	1	1	1	1	1	1	1	1	1	1	1	1	1	1	1	1	1	1
SAUPAN003584000	3584	transcriptional regulator	Genetic information processing	Transcription regulation	Transcription factors	1	1	1	1	1	1	1	1	1	1	1	1	1	1	1	1	1	1
SAUPAN003619000	hfq	hfq protein	Genetic information processing	Transcription regulation	Transcription factors	1	1	1	1	1	1	1	1	1	1	1	1	1	1	1	1	1	1
SAUPAN003625000	glnR	glutamate--ammonia ligase repressor	Genetic information processing	Transcription regulation	Transcription factors	1	1	1	1	1	1	1	1	1	1	1	1	1	1	1	1	1	1
SAUPAN003751000	msrR	transcriptional regulator	Genetic information processing	Transcription regulation	Transcription factors	1	1	1	1	1	1	1	1	1	1	1	1	1	1	1	1	1	1
SAUPAN003793000	phoU	phosphate transport system protein PhoU	Genetic information processing	Transcription regulation	Transcription factors	1	1	1	1	1	1	1	1	1	1	1	1	1	1	1	1	1	1
SAUPAN003835000	arlR	response regulator	Genetic information processing	Transcription regulation	Transcription factors	1	1	1	1	1	1	1	1	1	1	1	1	1	1	1	1	1	1
SAUPAN004025000	srrA	DNA-binding response regulator SrrA	Genetic information processing	Transcription regulation	Transcription factors	1	1	1	1	1	1	1	1	1	1	1	1	1	1	1	1	1	1
SAUPAN004031000	fur	FUR family transcriptional regulator	Genetic information processing	Transcription regulation	Transcription factors	1	1	1	1	1	1	1	1	1	1	1	1	1	1	1	1	1	1
SAUPAN004041000	graE	AraC family transcriptional regulator	Genetic information processing	Transcription regulation	Transcription factors	1	1	1	1	1	1	1	1	1	1	1	1	1	1	1	1	1	1
SAUPAN004044000	malR	maltose operon transcriptional repressor	Genetic information processing	Transcription regulation	Transcription factors	1	1	1	1	1	1	1	1	1	1	1	1	1	1	1	1	1	1
SAUPAN004079000	nusB	transcription antitermination protein NusB	Genetic information processing	Transcription regulation	Transcription factors	1	1	1	1	1	1	1	1	1	1	1	1	1	1	1	1	1	1
SAUPAN004135000	zur	Zn-uptake transcriptional regulator	Genetic information processing	Transcription regulation	Transcription factors	1	1	1	1	1	1	1	1	1	1	1	1	1	1	1	1	1	1
SAUPAN004142000	sigA	RNA polymerase sigma factor SigA	Genetic information processing	Transcription regulation	Transcription factors	1	1	1	1	1	1	1	1	1	1	1	1	1	1	1	1	1	1
SAUPAN004165000	hrcA	heat shock transcriptional repressor HrcA	Genetic information processing	Transcription regulation	Transcription factors	1	1	1	1	1	1	1	1	1	1	1	1	1	1	1	1	1	1
SAUPAN004171000	lepA	GTP-binding protein LepA	Genetic information processing	Transcription regulation	Transcription factors	1	1	1	1	1	1	1	1	1	1	1	1	1	1	1	1	1	1
SAUPAN004181000	yhbY	RNA-binding protein YbhY	Genetic information processing	Transcription regulation	Transcription factors	1	1	1	1	1	1	1	1	1	1	1	1	1	1	1	1	1	1
SAUPAN004206000	greA	transcription elongation factor GreA	Genetic information processing	Transcription regulation	Transcription factors	1	1	1	1	1	1	1	1	1	1	1	1	1	1	1	1	1	1
SAUPAN004227000	csbD	sigma-B mediated bacterial general stress response protein	Genetic information processing	Transcription regulation	Transcription factors	1	1	1	1	1	1	1	1	1	1	1	1	1	1	1	1	1	1
SAUPAN004228000	cymR	Rfr2 family transcriptional regulator	Genetic information processing	Transcription regulation	Transcription factors	1	1	1	1	1	1	1	1	1	1	1	1	1	1	1	1	1	1
SAUPAN004308000	nrdR	transcriptional regulator NrdR	Genetic information processing	Transcription regulation	Transcription factors	1	1	1	1	1	1	1	1	1	1	1	1	1	1	1	1	1	1
SAUPAN004317000	phoP	alkaline phosphatase synthesis transcriptional regulatory protein	Genetic information processing	Transcription regulation	Transcription factors	1	1	1	1	1	1	1	1	1	1	1	1	1	1	1	1	1	1
SAUPAN004400000	ccpA	catabolite control protein A	Genetic information processing	Transcription regulation	Transcription factors	1	1	1	1	1	1	1	1	1	1	1	1	1	1	1	1	1	1
SAUPAN004448000	rot	repressor of toxins Rot	Genetic information processing	Transcription regulation	Transcription factors	1	1	1	1	1	1	1	1	1	1	1	1	1	1	1	1	1	1
SAUPAN004463000	arsR	arsenical resistance operon repressor	Genetic information processing	Transcription regulation	Transcription factors	1	1	1	1	1	1	1	1	1	1	1	1	1	1	1	1	1	1
SAUPAN004470000	sigS	RNA polymerase sigma-70 family protein	Genetic information processing	Transcription regulation	Transcription factors	1	1	1	1	1	1	1	1	1	1	1	1	1	1	1	1	1	1
SAUPAN004760000	traP	RNAIII-activating protein TRAP	Genetic information processing	Transcription regulation	Transcription factors	1	1	1	1	1	1	1	1	1	1	1	1	1	1	1	1	1	1
SAUPAN004780000	4780	transcriptional regulator	Genetic information processing	Transcription regulation	Transcription factors	1	1	1	1	1	1	1	1	1	1	1	1	1	1	1	1	1	1
SAUPAN004840000	perR	peroxide regulon repressor PerR	Genetic information processing	Transcription regulation	Transcription factors	1	1	1	1	1	1	1	1	1	1	1	1	1	1	1	1	1	1
SAUPAN004855000	4855	hypothetical protein	Genetic information processing	Transcription regulation	Transcription factors	1	1	1	1	1	1	1	1	1	1	1	1	1	1	1	1	1	1
SAUPAN004861000	4861	hypothetical protein	Genetic information processing	Transcription regulation	Transcription factors	1	1	1	1	1	1	1	1	1	1	1	1	1	1	1	1	1	1
SAUPAN004936000	hisR	hypothetical protein	Genetic information processing	Transcription regulation	Transcription factors	1	1	1	1	1	1	1	1	1	1	1	1	1	1	1	1	1	1
SAUPAN005285000	scrR	sucrose operon repressor	Genetic information processing	Transcription regulation	Transcription factors	1	1	1	1	1	1	1	1	1	1	1	1	1	1	1	1	1	1
SAUPAN005291000	rex	redox-sensing transcriptional repressor rex	Genetic information processing	Transcription regulation	Transcription factors	1	1	1	1	1	1	1	1	1	1	1	1	1	1	1	1	1	1
SAUPAN005330000	5330	hypothetical protein	Genetic information processing	Transcription regulation	Transcription factors	1	1	1	1	1	1	1	1	1	1	1	1	1	1	1	1	1	1
SAUPAN005333000	sigB	DNA-directed RNA polymerase sigma subunit FliA	Genetic information processing	Transcription regulation	Transcription factors	1	1	1	1	1	1	1	1	1	1	1	1	1	1	1	1	1	1
SAUPAN005334000	rsbW	anti-sigma B factor	Genetic information processing	Transcription regulation	Transcription factors	1	1	1	1	1	1	1	1	1	1	1	1	1	1	1	1	1	1
SAUPAN005335000	rsbV	anti-sigma B factor antagonist	Genetic information processing	Transcription regulation	Transcription factors	1	1	1	1	1	1	1	1	1	1	1	1	1	1	1	1	1	1
SAUPAN005336000	rsbU	sigma factor B regulator	Genetic information processing	Transcription regulation	Transcription factors	1	1	1	1	1	1	1	1	1	1	1	1	1	1	1	1	1	1
SAUPAN005352000	kdpE	DNA-binding response regulator KdpE	Genetic information processing	Transcription regulation	Transcription factors	1	1	1	1	1	1	1	1	1	1	1	1	1	1	1	1	1	1
SAUPAN005363000	csoR	Copper-sensing transcriptional repressor RicR	Genetic information processing	Transcription regulation	Transcription factors	1	1	1	1	1	1	1	1	1	1	1	1	1	1	1	1	1	1
SAUPAN005413000	rho	transcription termination factor Rho	Genetic information processing	Transcription regulation	Transcription factors	1	1	1	1	1	1	1	1	1	1	1	1	1	1	1	1	1	1
SAUPAN005415000	5415	hypothetical protein	Genetic information processing	Transcription regulation	Transcription factors	1	1	1	1	1	1	1	1	1	1	1	1	1	1	1	1	1	1
SAUPAN005443000	czrA	transcriptional regulator CzrA	Genetic information processing	Transcription regulation	Transcription factors	1	1	1	1	1	1	1	1	1	1	1	1	1	1	1	1	1	1
SAUPAN005594000	lacR	lactose phosphotransferase system repressor LacR	Genetic information processing	Transcription regulation	Transcription factors	1	1	1	1	1	1	1	1	1	1	1	1	1	1	1	1	1	1
SAUPAN005595000	cobB	NAD-dependent deacetylase	Genetic information processing	Transcription regulation	Transcription factors	1	1	1	1	1	1	1	1	1	1	1	1	1	1	1	1	1	1
SAUPAN005608000	5608	MerR family transcriptional regulator	Genetic information processing	Transcription regulation	Transcription factors	1	1	1	1	1	1	1	1	1	1	1	1	1	1	1	1	1	1
SAUPAN005722000	marR	MarR family transcriptional regulator	Genetic information processing	Transcription regulation	Transcription factors	1	1	1	1	1	1	1	1	1	1	1	1	1	1	1	1	1	1
SAUPAN005724000	sarV	hypothetical protein	Genetic information processing	Transcription regulation	Transcription factors	1	1	1	1	1	1	1	1	1	1	1	1	1	1	1	1	1	1
SAUPAN005760000	sarR	accessory regulator R	Genetic information processing	Transcription regulation	Transcription factors	1	1	1	1	1	1	1	1	1	1	1	1	1	1	1	1	1	1
SAUPAN005763000	sarY	staphylococcal accessory regulator Y	Genetic information processing	Transcription regulation	Transcription factors	1	1	1	1	1	1	1	1	1	1	1	1	1	1	1	1	1	1
SAUPAN005764000	5764	AraC family transcriptional regulator	Genetic information processing	Transcription regulation	Transcription factors	1	1	1	1	1	1	1	1	1	1	1	1	1	1	1	1	1	1
SAUPAN005788000	lytR2	cell envelope transcriptional attenuator	Genetic information processing	Transcription regulation	Transcription factors	1	1	1	1	1	1	1	1	1	1	1	1	1	1	1	1	1	1
SAUPAN005790000	5790	hypothetical protein	Genetic information processing	Transcription regulation	Transcription factors	1	1	1	1	1	1	1	1	1	1	1	1	1	1	1	1	1	1
SAUPAN005795000	5795	RpiR family phosphosugar-binding transcriptional regulator	Genetic information processing	Transcription regulation	Transcription factors	1	1	1	1	1	1	1	1	1	1	1	1	1	1	1	1	1	1
SAUPAN005805000	5805	phosphosugar-binding transcriptional regulator	Genetic information processing	Transcription regulation	Transcription factors	1	1	1	1	1	1	1	1	1	1	1	1	1	1	1	1	1	1
SAUPAN005819000	hutR	LysR family transcriptional regulator	Genetic information processing	Transcription regulation	Transcription factors	1	1	1	1	1	1	1	1	1	1	1	1	1	1	1	1	1	1
SAUPAN005855000	5855	TetR family transcriptional regulator	Genetic information processing	Transcription regulation	Transcription factors	1	1	1	1	1	1	1	1	1	1	1	1	1	1	1	1	1	1
SAUPAN005864000	tcaR	transcriptional regulator TcaR	Genetic information processing	Transcription regulation	Transcription factors	1	1	1	1	1	1	1	1	1	1	1	1	1	1	1	1	1	1
SAUPAN005895000	tetR	TetR family transcriptional regulator	Genetic information processing	Transcription regulation	Transcription factors	1	1	1	1	1	1	1	1	1	1	1	1	1	1	1	1	1	1
SAUPAN005904000	araC	AraC family transcription regulator	Genetic information processing	Transcription regulation	Transcription factors	1	1	1	1	1	1	1	1	1	1	1	1	1	1	1	1	1	1
SAUPAN005913000	sarZ	MarR/SarA family transcriptional regulator	Genetic information processing	Transcription regulation	Transcription factors	1	1	1	1	1	1	1	1	1	1	1	1	1	1	1	1	1	1
SAUPAN005920000	5920	MerR family transcriptional regulator	Genetic information processing	Transcription regulation	Transcription factors	1	1	1	1	1	1	1	1	1	1	1	1	1	1	1	1	1	1
SAUPAN005933000	nirR	transcriptional regulator NirR	Genetic information processing	Transcription regulation	Transcription factors	1	1	1	1	1	1	1	1	1	1	1	1	1	1	1	1	1	1
SAUPAN005983000	5983	hypothetical protein	Genetic information processing	Transcription regulation	Transcription factors	1	1	1	1	1	1	1	1	1	1	1	1	1	1	1	1	1	1
SAUPAN006132000	gntR	gluconate operon transcriptional repressor	Genetic information processing	Transcription regulation	Transcription factors	1	1	1	1	1	1	1	1	1	1	1	1	1	1	1	1	1	1
SAUPAN006133000	6133	MerR family transcriptional regulator	Genetic information processing	Transcription regulation	Transcription factors	1	1	1	1	1	1	1	1	1	1	1	1	1	1	1	1	1	1
SAUPAN006164000	6164	MarR family transcriptional regulator	Genetic information processing	Transcription regulation	Transcription factors	1	1	1	1	1	1	1	1	1	1	1	1	1	1	1	1	1	1
SAUPAN006199000	cidR	LysR family transcriptional regulator	Genetic information processing	Transcription regulation	Transcription factors	1	1	1	1	1	1	1	1	1	1	1	1	1	1	1	1	1	1
SAUPAN006215000	6215	hypothetical protein	Genetic information processing	Transcription regulation	Transcription factors	1	1	1	1	1	1	1	1	1	1	1	1	1	1	1	1	1	1
SAUPAN006240000	acrA	transcriptional regulator, AcrR	Genetic information processing	Transcription regulation	Transcription factors	1	1	1	1	1	1	1	1	1	1	1	1	1	1	1	1	1	1
SAUPAN006249000	nrmA	putative NmrA negative transcriptional regulator family protein	Genetic information processing	Transcription regulation	Transcription factors	1	1	1	1	1	1	1	1	1	1	1	1	1	1	1	1	1	1
SAUPAN006252000	acrR	TetR family transcriptional regulator	Genetic information processing	Transcription regulation	Transcription factors	1	1	1	1	1	1	1	1	1	1	1	1	1	1	1	1	1	1
SAUPAN006275000	6275	TetR transcriptional regulator	Genetic information processing	Transcription regulation	Transcription factors	1	1	1	1	1	1	1	1	1	1	1	1	1	1	1	1	1	1
SAUPAN006354000	slyA	transcriptional regulator SlyA	Genetic information processing	Transcription regulation	Transcription factors	1	1	1	1	1	1	1	1	1	1	1	1	1	1	1	1	1	1
SAUPAN006359000	arcR	Crp/FNR family transcriptional regulator	Genetic information processing	Transcription regulation	Transcription factors	1	1	1	1	1	1	1	1	1	1	1	1	1	1	1	1	1	1
SAUPAN006410000	icaR	Ica operon transcriptional regulator R	Genetic information processing	Transcription regulation	Transcription factors	1	1	1	1	1	1	1	1	1	1	1	1	1	1	1	1	1	1
SAUPAN006480000	6480	Cro/CI family transcriptional regulator	Genetic information processing	Transcription regulation	Transcription factors	1	1	1	1	1	1	1	1	1	1	1	1	1	1	1	1	1	1
SAUPAN000024000	0024	hypothetical protein	Genetic information processing	Transcription regulation	Two-component systems	1	1	1	1	1	1	1	1	1	1	1	1	1	1	1	1	1	1
SAUPAN000032000	walR	response regulator VicR	Genetic information processing	Transcription regulation	Two-component systems	1	1	1	1	1	1	1	1	1	1	1	1	1	1	1	1	1	1
SAUPAN000033000	walK	sensor histidine kinase VicK	Genetic information processing	Transcription regulation	Two-component systems	1	1	1	1	1	1	1	1	1	1	1	1	1	1	1	1	1	1
SAUPAN001077000	hptS	sensor histidine kinase	Genetic information processing	Transcription regulation	Two-component systems	1	1	1	1	1	1	1	1	1	1	1	1	1	1	1	1	1	1
SAUPAN001139000	lytS	sensor histidine kinase LytS	Genetic information processing	Transcription regulation	Two-component systems	1	1	1	1	1	1	1	1	1	1	1	1	1	1	1	1	1	1
SAUPAN002538000	graR	response regulator	Genetic information processing	Transcription regulation	Two-component systems	1	1	1	1	1	1	1	1	1	1	1	1	1	1	1	1	1	1
SAUPAN002539000	graS	sensor histidine kinase	Genetic information processing	Transcription regulation	Two-component systems	1	1	1	1	1	1	1	1	1	1	1	1	1	1	1	1	1	1
SAUPAN002590000	saeS	sensor histidine kinase SaeS	Genetic information processing	Transcription regulation	Two-component systems	1	1	1	1	1	1	1	1	1	1	1	1	1	1	1	1	1	1
SAUPAN003175000	cyaA	adenylate cyclase	Genetic information processing	Transcription regulation	Two-component systems	1	1	1	1	1	1	1	1	1	1	1	1	1	1	1	1	1	1
SAUPAN003833000	arlS	sensor histidine kinase	Genetic information processing	Transcription regulation	Two-component systems	1	1	1	1	1	1	1	1	1	1	1	1	1	1	1	1	1	1
SAUPAN004024000	srrB	sensor histidine kinase SrrB	Genetic information processing	Transcription regulation	Two-component systems	1	1	1	1	1	1	1	1	1	1	1	1	1	1	1	1	1	1
SAUPAN004316000	phoR	sensory box histidine kinase PhoR	Genetic information processing	Transcription regulation	Two-component systems	1	1	1	1	1	1	1	1	1	1	1	1	1	1	1	1	1	1
SAUPAN004781000	airR	LuxR family DNA-binding response regulator	Genetic information processing	Transcription regulation	Two-component systems	1	1	1	1	1	1	1	1	1	1	1	1	1	1	1	1	1	1
SAUPAN004899000	vraR	response regulator VraR	Genetic information processing	Transcription regulation	Two-component systems	1	1	1	1	1	1	1	1	1	1	1	1	1	1	1	1	1	1
SAUPAN004900000	vraS	sensor histidine kinase VraS	Genetic information processing	Transcription regulation	Two-component systems	1	1	1	1	1	1	1	1	1	1	1	1	1	1	1	1	1	1
SAUPAN005275000	agrB	accessory gene regulator protein B	Genetic information processing	Transcription regulation	Two-component systems	1	1	1	1	1	1	1	1	1	1	1	1	1	1	1	1	1	1
SAUPAN005276000	agrD	accessory gene regulator protein D	Genetic information processing	Transcription regulation	Two-component systems	1	1	1	1	1	1	1	1	1	1	1	1	1	1	1	1	1	1
SAUPAN005279000	agrC	accessory gene regulator protein C	Genetic information processing	Transcription regulation	Two-component systems	1	1	1	1	1	1	1	1	1	1	1	1	1	1	1	1	1	1
SAUPAN005351000	kdpD	sensor histidine kinase KdpD	Genetic information processing	Transcription regulation	Two-component systems	1	1	1	1	1	1	1	1	1	1	1	1	1	1	1	1	1	1
SAUPAN005870000	hssR	hemin DNA-binding response regulator	Genetic information processing	Transcription regulation	Two-component systems	1	1	1	1	1	1	1	1	1	1	1	1	1	1	1	1	1	1
SAUPAN005871000	hssS	hemin sensor histidine kinase	Genetic information processing	Transcription regulation	Two-component systems	1	1	1	1	1	1	1	1	1	1	1	1	1	1	1	1	1	1
SAUPAN005922000	nreC	transcriptional regulatory protein	Genetic information processing	Transcription regulation	Two-component systems	1	1	1	1	1	1	1	1	1	1	1	1	1	1	1	1	1	1
SAUPAN006337000	nsaS	sensor histidine kinase	Genetic information processing	Transcription regulation	Two-component systems	1	1	1	1	1	1	1	1	1	1	1	1	1	1	1	1	1	1
SAUPAN006338000	nsaR	response regulator	Genetic information processing	Transcription regulation	Two-component systems	1	1	1	1	1	1	1	1	1	1	1	1	1	1	1	1	1	1
SAUPAN000025000	rplI	50S ribosomal protein L9	Genetic information processing	Translation	Ribosomal proteins: synthesis and modification	1	1	1	1	1	1	1	1	1	1	1	1	1	1	1	1	1	1
SAUPAN001881000	ydaF	ribosomal-protein-serine N-acetyltransferase	Genetic information processing	Translation	Ribosomal proteins: synthesis and modification	1	1	1	1	1	1	1	1	1	1	1	1	1	1	1	1	1	1
SAUPAN001914000	rpsF	30S ribosomal protein S6	Genetic information processing	Translation	Ribosomal proteins: synthesis and modification	1	1	1	1	1	1	1	1	1	1	1	1	1	1	1	1	1	1
SAUPAN001916000	rpsR	30S ribosomal protein S18	Genetic information processing	Translation	Ribosomal proteins: synthesis and modification	1	1	1	1	1	1	1	1	1	1	1	1	1	1	1	1	1	1
SAUPAN002182000	2182	acetyltransferase	Genetic information processing	Translation	Ribosomal proteins: synthesis and modification	1	1	1	1	1	1	1	1	1	1	1	1	1	1	1	1	1	1
SAUPAN002197000	2197	acetyltransferase	Genetic information processing	Translation	Ribosomal proteins: synthesis and modification	1	1	1	1	1	1	1	1	1	1	1	1	1	1	1	1	1	1
SAUPAN002242000	rplY	50S ribosomal protein L25/general stress protein rplY	Genetic information processing	Translation	Ribosomal proteins: synthesis and modification	1	1	1	1	1	1	1	1	1	1	1	1	1	1	1	1	1	1
SAUPAN002247000	2247	S4 domain-containing protein	Genetic information processing	Translation	Ribosomal proteins: synthesis and modification	1	1	1	1	1	1	1	1	1	1	1	1	1	1	1	1	1	1
SAUPAN002307000	rplK	50S ribosomal protein L11	Genetic information processing	Translation	Ribosomal proteins: synthesis and modification	1	1	1	1	1	1	1	1	1	1	1	1	1	1	1	1	1	1
SAUPAN002308000	rplA	50S ribosomal protein L1	Genetic information processing	Translation	Ribosomal proteins: synthesis and modification	1	1	1	1	1	1	1	1	1	1	1	1	1	1	1	1	1	1
SAUPAN002311000	rplL	50S ribosomal protein L7/L12	Genetic information processing	Translation	Ribosomal proteins: synthesis and modification	1	1	1	1	1	1	1	1	1	1	1	1	1	1	1	1	1	1
SAUPAN002316000	rplL3	possible RNA-binding ribosomal protein	Genetic information processing	Translation	Ribosomal proteins: synthesis and modification	1	1	1	1	1	1	1	1	1	1	1	1	1	1	1	1	1	1
SAUPAN002317000	rpsL	ribosomal protein S12	Genetic information processing	Translation	Ribosomal proteins: synthesis and modification	1	1	1	1	1	1	1	1	1	1	1	1	1	1	1	1	1	1
SAUPAN002318000	rpsG	ribosomal protein S7	Genetic information processing	Translation	Ribosomal proteins: synthesis and modification	1	1	1	1	1	1	1	1	1	1	1	1	1	1	1	1	1	1
SAUPAN002467000	2467	acetyltransferase (GNAT) family protein	Genetic information processing	Translation	Ribosomal proteins: synthesis and modification	1	1	1	1	1	1	1	1	1	1	1	1	1	1	1	1	1	1
SAUPAN002536000	2536	acetyltransferase	Genetic information processing	Translation	Ribosomal proteins: synthesis and modification	1	1	1	1	1	1	1	1	1	1	1	1	1	1	1	1	1	1
SAUPAN002560000	2560	possible GNAT family acetyltransferase	Genetic information processing	Translation	Ribosomal proteins: synthesis and modification	1	1	1	1	1	1	1	1	1	1	1	1	1	1	1	1	1	1
SAUPAN003057000	3057	S1 RNA-binding domain protein	Genetic information processing	Translation	Ribosomal proteins: synthesis and modification	1	1	1	1	1	1	1	1	1	1	1	1	1	1	1	1	1	1
SAUPAN003241000	3241	acetyltransferase	Genetic information processing	Translation	Ribosomal proteins: synthesis and modification	1	1	1	1	1	1	1	1	1	1	1	1	1	1	1	1	1	1
SAUPAN003356000	rpmF	50S ribosomal protein L32	Genetic information processing	Translation	Ribosomal proteins: synthesis and modification	1	1	1	1	1	1	1	1	1	1	1	1	1	1	1	1	1	1
SAUPAN003507000	rpmB	50S ribosomal protein L28	Genetic information processing	Translation	Ribosomal proteins: synthesis and modification	1	1	1	1	1	1	1	1	1	1	1	1	1	1	1	1	1	1
SAUPAN003527000	rpsP	30S ribosomal protein S16	Genetic information processing	Translation	Ribosomal proteins: synthesis and modification	1	1	1	1	1	1	1	1	1	1	1	1	1	1	1	1	1	1
SAUPAN003530000	rplS	50S ribosomal protein L19	Genetic information processing	Translation	Ribosomal proteins: synthesis and modification	1	1	1	1	1	1	1	1	1	1	1	1	1	1	1	1	1	1
SAUPAN003555000	rpsB	30S ribosomal protein S2	Genetic information processing	Translation	Ribosomal proteins: synthesis and modification	1	1	1	1	1	1	1	1	1	1	1	1	1	1	1	1	1	1
SAUPAN003569000	rpl7AE	ribosomal protein L7AE family protein	Genetic information processing	Translation	Ribosomal proteins: synthesis and modification	1	1	1	1	1	1	1	1	1	1	1	1	1	1	1	1	1	1
SAUPAN003574000	rpsO	30S ribosomal protein S15	Genetic information processing	Translation	Ribosomal proteins: synthesis and modification	1	1	1	1	1	1	1	1	1	1	1	1	1	1	1	1	1	1
SAUPAN003708000	rpmG2	50S ribosomal protein L33	Genetic information processing	Translation	Ribosomal proteins: synthesis and modification	1	1	1	1	1	1	1	1	1	1	1	1	1	1	1	1	1	1
SAUPAN003709000	rpsN	30S ribosomal protein S14	Genetic information processing	Translation	Ribosomal proteins: synthesis and modification	1	1	1	1	1	1	1	1	1	1	1	1	1	1	1	1	1	1
SAUPAN003844000	3844	acetyltransferase (GNAT) family protein	Genetic information processing	Translation	Ribosomal proteins: synthesis and modification	1	1	1	1	1	1	1	1	1	1	1	1	1	1	1	1	1	1
SAUPAN003937000	rpsA	30S ribosomal protein S1	Genetic information processing	Translation	Ribosomal proteins: synthesis and modification	1	1	1	1	1	1	1	1	1	1	1	1	1	1	1	1	1	1
SAUPAN004132000	rpmG_2	ribosomal protein L33	Genetic information processing	Translation	Ribosomal proteins: synthesis and modification	1	1	1	1	1	1	1	1	1	1	1	1	1	1	1	1	1	1
SAUPAN004158000	rpsU	30S ribosomal protein S21	Genetic information processing	Translation	Ribosomal proteins: synthesis and modification	1	1	1	1	1	1	1	1	1	1	1	1	1	1	1	1	1	1
SAUPAN004161000	prmA	ribosomal protein L11 methyltransferase	Genetic information processing	Translation	Ribosomal proteins: synthesis and modification	1	1	1	1	1	1	1	1	1	1	1	1	1	1	1	1	1	1
SAUPAN004172000	rpsT	30S ribosomal protein S20	Genetic information processing	Translation	Ribosomal proteins: synthesis and modification	1	1	1	1	1	1	1	1	1	1	1	1	1	1	1	1	1	1
SAUPAN004251000	rpmA	50S ribosomal protein L27	Genetic information processing	Translation	Ribosomal proteins: synthesis and modification	1	1	1	1	1	1	1	1	1	1	1	1	1	1	1	1	1	1
SAUPAN004253000	rplU	50S ribosomal protein L21	Genetic information processing	Translation	Ribosomal proteins: synthesis and modification	1	1	1	1	1	1	1	1	1	1	1	1	1	1	1	1	1	1
SAUPAN004297000	rplT	50S ribosomal protein L20	Genetic information processing	Translation	Ribosomal proteins: synthesis and modification	1	1	1	1	1	1	1	1	1	1	1	1	1	1	1	1	1	1
SAUPAN004298000	rpmI	50S ribosomal protein L35	Genetic information processing	Translation	Ribosomal proteins: synthesis and modification	1	1	1	1	1	1	1	1	1	1	1	1	1	1	1	1	1	1
SAUPAN004372000	rpsD	30S ribosomal protein S4	Genetic information processing	Translation	Ribosomal proteins: synthesis and modification	1	1	1	1	1	1	1	1	1	1	1	1	1	1	1	1	1	1
SAUPAN005299000	rimI	ribosomal-protein-alanine acetyltransferase	Genetic information processing	Translation	Ribosomal proteins: synthesis and modification	1	1	1	1	1	1	1	1	1	1	1	1	1	1	1	1	1	1
SAUPAN005331000	tex	transcription accessory protein (S1 RNA binding)	Genetic information processing	Translation	Ribosomal proteins: synthesis and modification	1	1	1	1	1	1	1	1	1	1	1	1	1	1	1	1	1	1
SAUPAN005412000	rpmE2	50S ribosomal protein L31	Genetic information processing	Translation	Ribosomal proteins: synthesis and modification	1	1	1	1	1	1	1	1	1	1	1	1	1	1	1	1	1	1
SAUPAN005424000	blt	acetyltransferase	Genetic information processing	Translation	Ribosomal proteins: synthesis and modification	1	1	1	1	1	1	1	1	1	1	1	1	1	1	1	1	1	1
SAUPAN005634000	rpsI	30S ribosomal protein S9	Genetic information processing	Translation	Ribosomal proteins: synthesis and modification	1	1	1	1	1	1	1	1	1	1	1	1	1	1	1	1	1	1
SAUPAN005667000	rplM	50S ribosomal protein L13	Genetic information processing	Translation	Ribosomal proteins: synthesis and modification	1	1	1	1	1	1	1	1	1	1	1	1	1	1	1	1	1	1
SAUPAN005675000	rplQ	50S ribosomal protein L17	Genetic information processing	Translation	Ribosomal proteins: synthesis and modification	1	1	1	1	1	1	1	1	1	1	1	1	1	1	1	1	1	1
SAUPAN005677000	rpsK	30S ribosomal protein S11	Genetic information processing	Translation	Ribosomal proteins: synthesis and modification	1	1	1	1	1	1	1	1	1	1	1	1	1	1	1	1	1	1
SAUPAN005678000	rpsM	30S ribosomal protein S13	Genetic information processing	Translation	Ribosomal proteins: synthesis and modification	1	1	1	1	1	1	1	1	1	1	1	1	1	1	1	1	1	1
SAUPAN005683000	rplO	50S ribosomal protein L15	Genetic information processing	Translation	Ribosomal proteins: synthesis and modification	1	1	1	1	1	1	1	1	1	1	1	1	1	1	1	1	1	1
SAUPAN005684000	rpmD	50S ribosomal protein L30	Genetic information processing	Translation	Ribosomal proteins: synthesis and modification	1	1	1	1	1	1	1	1	1	1	1	1	1	1	1	1	1	1
SAUPAN005685000	rpsE	30S ribosomal protein S5	Genetic information processing	Translation	Ribosomal proteins: synthesis and modification	1	1	1	1	1	1	1	1	1	1	1	1	1	1	1	1	1	1
SAUPAN005686000	rplR	50S ribosomal protein L18	Genetic information processing	Translation	Ribosomal proteins: synthesis and modification	1	1	1	1	1	1	1	1	1	1	1	1	1	1	1	1	1	1
SAUPAN005687000	rplF	50S ribosomal protein L6	Genetic information processing	Translation	Ribosomal proteins: synthesis and modification	1	1	1	1	1	1	1	1	1	1	1	1	1	1	1	1	1	1
SAUPAN005688000	rpsH	30S ribosomal protein S8	Genetic information processing	Translation	Ribosomal proteins: synthesis and modification	1	1	1	1	1	1	1	1	1	1	1	1	1	1	1	1	1	1
SAUPAN005689000	rpsN_2	ribosomal protein S14	Genetic information processing	Translation	Ribosomal proteins: synthesis and modification	1	1	1	1	1	1	1	1	1	1	1	1	1	1	1	1	1	1
SAUPAN005690000	rplE	50S ribosomal protein L5	Genetic information processing	Translation	Ribosomal proteins: synthesis and modification	1	1	1	1	1	1	1	1	1	1	1	1	1	1	1	1	1	1
SAUPAN005691000	rplX	50S ribosomal protein L24	Genetic information processing	Translation	Ribosomal proteins: synthesis and modification	1	1	1	1	1	1	1	1	1	1	1	1	1	1	1	1	1	1
SAUPAN005692000	rplN	50S ribosomal protein L14	Genetic information processing	Translation	Ribosomal proteins: synthesis and modification	1	1	1	1	1	1	1	1	1	1	1	1	1	1	1	1	1	1
SAUPAN005693000	rpsQ	30S ribosomal protein S17	Genetic information processing	Translation	Ribosomal proteins: synthesis and modification	1	1	1	1	1	1	1	1	1	1	1	1	1	1	1	1	1	1
SAUPAN005694000	rpmC	50S ribosomal protein L29	Genetic information processing	Translation	Ribosomal proteins: synthesis and modification	1	1	1	1	1	1	1	1	1	1	1	1	1	1	1	1	1	1
SAUPAN005695000	rplP	50S ribosomal protein L16	Genetic information processing	Translation	Ribosomal proteins: synthesis and modification	1	1	1	1	1	1	1	1	1	1	1	1	1	1	1	1	1	1
SAUPAN005696000	rpsC	30S ribosomal protein S3	Genetic information processing	Translation	Ribosomal proteins: synthesis and modification	1	1	1	1	1	1	1	1	1	1	1	1	1	1	1	1	1	1
SAUPAN005697000	rplV	50S ribosomal protein L22	Genetic information processing	Translation	Ribosomal proteins: synthesis and modification	1	1	1	1	1	1	1	1	1	1	1	1	1	1	1	1	1	1
SAUPAN005698000	rpsS	30S ribosomal protein S19	Genetic information processing	Translation	Ribosomal proteins: synthesis and modification	1	1	1	1	1	1	1	1	1	1	1	1	1	1	1	1	1	1
SAUPAN005699000	rplB	50S ribosomal protein L2	Genetic information processing	Translation	Ribosomal proteins: synthesis and modification	1	1	1	1	1	1	1	1	1	1	1	1	1	1	1	1	1	1
SAUPAN005700000	rplW	50S ribosomal protein L23	Genetic information processing	Translation	Ribosomal proteins: synthesis and modification	1	1	1	1	1	1	1	1	1	1	1	1	1	1	1	1	1	1
SAUPAN005701000	rplD	50S ribosomal protein L4	Genetic information processing	Translation	Ribosomal proteins: synthesis and modification	1	1	1	1	1	1	1	1	1	1	1	1	1	1	1	1	1	1
SAUPAN005702000	rplC	50S ribosomal protein L3	Genetic information processing	Translation	Ribosomal proteins: synthesis and modification	1	1	1	1	1	1	1	1	1	1	1	1	1	1	1	1	1	1
SAUPAN005703000	rpsJ	30S ribosomal protein S10	Genetic information processing	Translation	Ribosomal proteins: synthesis and modification	1	1	1	1	1	1	1	1	1	1	1	1	1	1	1	1	1	1
SAUPAN005708000	5708	acetyltransferase	Genetic information processing	Translation	Ribosomal proteins: synthesis and modification	1	1	1	1	1	1	1	1	1	1	1	1	1	1	1	1	1	1
SAUPAN005743000	5743	acetyltransferase	Genetic information processing	Translation	Ribosomal proteins: synthesis and modification	1	1	1	1	1	1	1	1	1	1	1	1	1	1	1	1	1	1
SAUPAN005885000	paiA	acetyltransferase	Genetic information processing	Translation	Ribosomal proteins: synthesis and modification	1	1	1	1	1	1	1	1	1	1	1	1	1	1	1	1	1	1
SAUPAN005889000	5889	acetyltransferase	Genetic information processing	Translation	Ribosomal proteins: synthesis and modification	1	1	1	1	1	1	1	1	1	1	1	1	1	1	1	1	1	1
SAUPAN005934000	5934	acetyltransferase	Genetic information processing	Translation	Ribosomal proteins: synthesis and modification	1	1	1	1	1	1	1	1	1	1	1	1	1	1	1	1	1	1
SAUPAN006165000	6165	GNAT family acetyltransferase	Genetic information processing	Translation	Ribosomal proteins: synthesis and modification	1	1	1	1	1	1	1	1	1	1	1	1	1	1	1	1	1	1
SAUPAN006179000	pat	GNAT family acetyltransferase	Genetic information processing	Translation	Ribosomal proteins: synthesis and modification	1	1	1	1	1	1	1	1	1	1	1	1	1	1	1	1	1	1
SAUPAN006406000	6406	acetyltransferase	Genetic information processing	Translation	Ribosomal proteins: synthesis and modification	1	1	1	1	1	1	1	1	1	1	1	1	1	1	1	1	1	1
SAUPAN006491000	rpmH	50S ribosomal protein L34	Genetic information processing	Translation	Ribosomal proteins: synthesis and modification	1	1	1	1	1	1	1	1	1	1	1	1	1	1	1	1	1	1
SAUPAN001111000	rihA	inosine/uridine-preferring nucleoside hydrolase	Genetic information processing	Translation	Translation factors	1	1	1	1	1	1	1	1	1	1	1	1	1	1	1	1	1	1
SAUPAN002243000	pth	peptidyl-tRNA hydrolase	Genetic information processing	Translation	Translation factors	1	1	1	1	1	1	1	1	1	1	1	1	1	1	1	1	1	1
SAUPAN002319000	fus	translational elongation factor G	Genetic information processing	Translation	Translation factors	1	1	1	1	1	1	1	1	1	1	1	1	1	1	1	1	1	1
SAUPAN002320000	tuf	elongation factor EF1A	Genetic information processing	Translation	Translation factors	1	1	1	1	1	1	1	1	1	1	1	1	1	1	1	1	1	1
SAUPAN002661000	saHPF	ribosomal subunit interface protein	Genetic information processing	Translation	Translation factors	1	1	1	1	1	1	1	1	1	1	1	1	1	1	1	1	1	1
SAUPAN002664000	prfB	peptide chain release factor 2	Genetic information processing	Translation	Translation factors	1	1	1	1	1	1	1	1	1	1	1	1	1	1	1	1	1	1
SAUPAN002715000	smpB	SsrA-binding protein	Genetic information processing	Translation	Translation factors	1	1	1	1	1	1	1	1	1	1	1	1	1	1	1	1	1	1
SAUPAN003199000	prfC	peptide chain release factor 3	Genetic information processing	Translation	Translation factors	1	1	1	1	1	1	1	1	1	1	1	1	1	1	1	1	1	1
SAUPAN003504000	rsgA	hypothetical protein	Genetic information processing	Translation	Translation factors	1	1	1	1	1	1	1	1	1	1	1	1	1	1	1	1	1	1
SAUPAN003535000	rbgA	ribosomal biogenesis GTPase	Genetic information processing	Translation	Translation factors	1	1	1	1	1	1	1	1	1	1	1	1	1	1	1	1	1	1
SAUPAN003557000	tsf	elongation factor Ts	Genetic information processing	Translation	Translation factors	1	1	1	1	1	1	1	1	1	1	1	1	1	1	1	1	1	1
SAUPAN003559000	frr	ribosome recycling factor	Genetic information processing	Translation	Translation factors	1	1	1	1	1	1	1	1	1	1	1	1	1	1	1	1	1	1
SAUPAN003570000	infB	translation initiation factor IF-2	Genetic information processing	Translation	Translation factors	1	1	1	1	1	1	1	1	1	1	1	1	1	1	1	1	1	1
SAUPAN003895000	3895	hypothetical protein	Genetic information processing	Translation	Translation factors	1	1	1	1	1	1	1	1	1	1	1	1	1	1	1	1	1	1
SAUPAN003936000	engA	GTP-binding protein EngA	Genetic information processing	Translation	Translation factors	1	1	1	1	1	1	1	1	1	1	1	1	1	1	1	1	1	1
SAUPAN004106000	efp	elongation factor P	Genetic information processing	Translation	Translation factors	1	1	1	1	1	1	1	1	1	1	1	1	1	1	1	1	1	1
SAUPAN004148000	era	GTP-binding protein Era	Genetic information processing	Translation	Translation factors	1	1	1	1	1	1	1	1	1	1	1	1	1	1	1	1	1	1
SAUPAN004152000	ybeY	hypothetical protein	Genetic information processing	Translation	Translation factors	1	1	1	1	1	1	1	1	1	1	1	1	1	1	1	1	1	1
SAUPAN004178000	rsfS	hypothetical protein	Genetic information processing	Translation	Translation factors	1	1	1	1	1	1	1	1	1	1	1	1	1	1	1	1	1	1
SAUPAN004183000	yqeH	GTPase family protein	Genetic information processing	Translation	Translation factors	1	1	1	1	1	1	1	1	1	1	1	1	1	1	1	1	1	1
SAUPAN004250000	obgE	GTPase ObgE	Genetic information processing	Translation	Translation factors	1	1	1	1	1	1	1	1	1	1	1	1	1	1	1	1	1	1
SAUPAN004288000	engB	ribosome biogenesis GTP-binding protein engB	Genetic Information Processing	Translation	Translation factors	1	1	1	1	1	1	1	1	1	1	1	1	1	1	1	1	1	1
SAUPAN004299000	infC	translation initiation factor IF-3	Genetic information processing	Translation	Translation factors	1	1	1	1	1	1	1	1	1	1	1	1	1	1	1	1	1	1
SAUPAN005409000	prfA	peptide chain release factor RF1	Genetic information processing	Translation	Translation factors	1	1	1	1	1	1	1	1	1	1	1	1	1	1	1	1	1	1
SAUPAN005680000	infA	translation initiation factor IF-1	Genetic information processing	Translation	Translation factors	1	1	1	1	1	1	1	1	1	1	1	1	1	1	1	1	1	1
SAUPAN000017000	serS	seryl-tRNA synthetase	Genetic information processing	Translation	tRNA aminoacylation	1	1	1	1	1	1	1	1	1	1	1	1	1	1	1	1	1	1
SAUPAN002227000	metS	methionyl-tRNA synthetase	Genetic information processing	Translation	tRNA aminoacylation	1	1	1	1	1	1	1	1	1	1	1	1	1	1	1	1	1	1
SAUPAN002260000	lysS	asparaginyl-tRNA synthetase	Genetic information processing	Translation	tRNA aminoacylation	1	1	1	1	1	1	1	1	1	1	1	1	1	1	1	1	1	1
SAUPAN002294000	gltX	glutamyl-tRNA synthetase	Genetic information processing	Translation	tRNA aminoacylation	1	1	1	1	1	1	1	1	1	1	1	1	1	1	1	1	1	1
SAUPAN002298000	cysS	cysteinyl-tRNA synthetase	Genetic information processing	Translation	tRNA aminoacylation	1	1	1	1	1	1	1	1	1	1	1	1	1	1	1	1	1	1
SAUPAN002310000	rplJ	50S ribosomal protein L10	Genetic information processing	Translation	tRNA aminoacylation	1	1	1	1	1	1	1	1	1	1	1	1	1	1	1	1	1	1
SAUPAN002374000	ywzC	hypothetical protein	Genetic information processing	Translation	tRNA aminoacylation	1	1	1	1	1	1	1	1	1	1	1	1	1	1	1	1	1	1
SAUPAN002473000	argS	arginyl-tRNA synthetase	Genetic information processing	Translation	tRNA aminoacylation	1	1	1	1	1	1	1	1	1	1	1	1	1	1	1	1	1	1
SAUPAN002581000	ybaK	putative prolyl-tRNA synthetase	Genetic information processing	Translation	tRNA aminoacylation	1	1	1	1	1	1	1	1	1	1	1	1	1	1	1	1	1	1
SAUPAN003163000	trpS	tryptophanyl-tRNA synthetase	Genetic information processing	Translation	tRNA aminoacylation	1	1	1	1	1	1	1	1	1	1	1	1	1	1	1	1	1	1
SAUPAN003374000	pheS	phenylalanyl-tRNA synthetase subunit alpha	Genetic information processing	Translation	tRNA aminoacylation	1	1	1	1	1	1	1	1	1	1	1	1	1	1	1	1	1	1
SAUPAN003375000	pheT	phenylalanyl-tRNA synthetase subunit beta	Genetic information processing	Translation	tRNA aminoacylation	1	1	1	1	1	1	1	1	1	1	1	1	1	1	1	1	1	1
SAUPAN003465000	ileS	isoleucyl-tRNA synthetase	Genetic information processing	Translation	tRNA aminoacylation	1	1	1	1	1	1	1	1	1	1	1	1	1	1	1	1	1	1
SAUPAN003499000	fmt	methionyl-tRNA formyltransferase	Genetic information processing	Translation	tRNA aminoacylation	1	1	1	1	1	1	1	1	1	1	1	1	1	1	1	1	1	1
SAUPAN003564000	proS	proline--tRNA ligase	Genetic information processing	Translation	tRNA aminoacylation	1	1	1	1	1	1	1	1	1	1	1	1	1	1	1	1	1	1
SAUPAN003914000	asnC	asparaginyl-tRNA synthetase	Genetic information processing	Translation	tRNA aminoacylation	1	1	1	1	1	1	1	1	1	1	1	1	1	1	1	1	1	1
SAUPAN004146000	glyS	glycyl-tRNA synthetase	Genetic information processing	Translation	tRNA aminoacylation	1	1	1	1	1	1	1	1	1	1	1	1	1	1	1	1	1	1
SAUPAN004215000	alaS	alanyl-tRNA synthetase	Genetic information processing	Translation	tRNA aminoacylation	1	1	1	1	1	1	1	1	1	1	1	1	1	1	1	1	1	1
SAUPAN004235000	aspS	aspartyl-tRNA synthetase	Genetic information processing	Translation	tRNA aminoacylation	1	1	1	1	1	1	1	1	1	1	1	1	1	1	1	1	1	1
SAUPAN004236000	hisS	histidyl-tRNA synthetase	Genetic information processing	Translation	tRNA aminoacylation	1	1	1	1	1	1	1	1	1	1	1	1	1	1	1	1	1	1
SAUPAN004238000	dtd	D-tyrosyl-tRNA(Tyr) deacylase	Genetic information processing	Translation	tRNA aminoacylation	1	1	1	1	1	1	1	1	1	1	1	1	1	1	1	1	1	1
SAUPAN004275000	valS	valyl-tRNA synthetase	Genetic information processing	Translation	tRNA aminoacylation	1	1	1	1	1	1	1	1	1	1	1	1	1	1	1	1	1	1
SAUPAN004303000	thrS	threonyl-tRNA synthetase	Genetic information processing	Translation	tRNA aminoacylation	1	1	1	1	1	1	1	1	1	1	1	1	1	1	1	1	1	1
SAUPAN004388000	tyrS	tyrosyl-tRNA synthetase	Genetic information processing	Translation	tRNA aminoacylation	1	1	1	1	1	1	1	1	1	1	1	1	1	1	1	1	1	1
SAUPAN004409000	pheT2	phenylalanyl-tRNA synthetase (beta subunit)	Genetic information processing	Translation	tRNA aminoacylation	1	1	1	1	1	1	1	1	1	1	1	1	1	1	1	1	1	1
SAUPAN004441000	leuS	leucyl-tRNA synthetase	Genetic information processing	Translation	tRNA aminoacylation	1	1	1	1	1	1	1	1	1	1	1	1	1	1	1	1	1	1
SAUPAN004849000	4849	hypothetical protein	Genetic information processing	Translation	tRNA aminoacylation	1	1	1	1	1	1	1	1	1	1	1	1	1	1	1	1	1	1
SAUPAN004926000	gatB	aspartyl/glutamyl-tRNA amidotransferase subunit B	Genetic information processing	Translation	tRNA aminoacylation	1	1	1	1	1	1	1	1	1	1	1	1	1	1	1	1	1	1
SAUPAN004927000	gatA	aspartyl/glutamyl-tRNA amidotransferase subunit A	Genetic information processing	Translation	tRNA aminoacylation	1	1	1	1	1	1	1	1	1	1	1	1	1	1	1	1	1	1
SAUPAN004928000	gatC	aspartyl/glutamyl-tRNA amidotransferase subunit C	Genetic information processing	Translation	tRNA aminoacylation	1	1	1	1	1	1	1	1	1	1	1	1	1	1	1	1	1	1
SAUPAN000040000	orfX	rRNA large subunit methyltransferase	Genetic information processing	Translation	tRNA and rRNA base modification	1	1	1	1	1	1	1	1	1	1	1	1	1	1	1	1	1	1
SAUPAN000382000	dus	tRNA dihydrouridine synthase	Genetic information processing	Translation	tRNA and rRNA base modification	1	1	1	1	1	1	1	1	1	1	1	1	1	1	1	1	1	1
SAUPAN001972000	1972	hypothetical protein	Genetic information processing	Translation	tRNA and rRNA base modification	1	1	1	1	1	1	1	1	1	1	1	1	1	1	1	1	1	1
SAUPAN002225000	rsmI	tetrapyrrole methylase	Genetic information processing	Translation	tRNA and rRNA base modification	1	1	1	1	1	1	1	1	1	1	1	1	1	1	1	1	1	1
SAUPAN002231000	ksgA	dimethyladenosine transferase	Genetic information processing	Translation	tRNA and rRNA base modification	1	1	1	1	1	1	1	1	1	1	1	1	1	1	1	1	1	1
SAUPAN002250000	tilS	hypothetical protein	Genetic information processing	Translation	tRNA and rRNA base modification	1	1	1	1	1	1	1	1	1	1	1	1	1	1	1	1	1	1
SAUPAN002300000	yacO	TrmH family RNA methyltransferase	Genetic information processing	Translation	tRNA and rRNA base modification	1	1	1	1	1	1	1	1	1	1	1	1	1	1	1	1	1	1
SAUPAN002596000	queE	organic radical-activating protein	Genetic information processing	Translation	tRNA and rRNA base modification	1	1	1	1	1	1	1	1	1	1	1	1	1	1	1	1	1	1
SAUPAN002597000	queD	6-pyruvoyltetrahydropterin synthase	Genetic information processing	Translation	tRNA and rRNA base modification	1	1	1	1	1	1	1	1	1	1	1	1	1	1	1	1	1	1
SAUPAN002598000	queC	ExsB family post-transcriptional regulator	Genetic information processing	Translation	tRNA and rRNA base modification	1	1	1	1	1	1	1	1	1	1	1	1	1	1	1	1	1	1
SAUPAN003046000	mnmC	hypothetical protein	Genetic information processing	Translation	tRNA and rRNA base modification	1	1	1	1	1	1	1	1	1	1	1	1	1	1	1	1	1	1
SAUPAN003179000	yjbO	RluD subfamily ribosomal large subunit pseudouridine synthase	Genetic information processing	Translation	tRNA and rRNA base modification	1	1	1	1	1	1	1	1	1	1	1	1	1	1	1	1	1	1
SAUPAN003301000	rlmI	putative SAM-dependent methyltransferases	Genetic information processing	Translation	tRNA and rRNA base modification	1	1	1	1	1	1	1	1	1	1	1	1	1	1	1	1	1	1
SAUPAN003351000	rsmD	hypothetical protein	Genetic information processing	Translation	tRNA and rRNA base modification	1	1	1	1	1	1	1	1	1	1	1	1	1	1	1	1	1	1
SAUPAN003372000	spoU/trmH	SpoU rRNA methylase family protein	Genetic information processing	Translation	tRNA and rRNA base modification	1	1	1	1	1	1	1	1	1	1	1	1	1	1	1	1	1	1
SAUPAN003449000	mraW	S-adenosyl-methyltransferase MraW	Genetic information processing	Translation	tRNA and rRNA base modification	1	1	1	1	1	1	1	1	1	1	1	1	1	1	1	1	1	1
SAUPAN003477000	rluD	RluD subfamily ribosomal large subunit pseudouridine synthase	Genetic information processing	Translation	tRNA and rRNA base modification	1	1	1	1	1	1	1	1	1	1	1	1	1	1	1	1	1	1
SAUPAN003500000	sun	sun protein	Genetic information processing	Translation	tRNA and rRNA base modification	1	1	1	1	1	1	1	1	1	1	1	1	1	1	1	1	1	1
SAUPAN003501000	rlmN	ribosomal RNA large subunit methyltransferase N	Genetic information processing	Translation	tRNA and rRNA base modification	1	1	1	1	1	1	1	1	1	1	1	1	1	1	1	1	1	1
SAUPAN003529000	trmD	putative tRNA (guanine-7-)-methyltransferase	Genetic information processing	Translation	tRNA and rRNA base modification	1	1	1	1	1	1	1	1	1	1	1	1	1	1	1	1	1	1
SAUPAN003549000	gid	tRNA (uracil-5-)-methyltransferase Gid	Genetic information processing	Translation	tRNA and rRNA base modification	1	1	1	1	1	1	1	1	1	1	1	1	1	1	1	1	1	1
SAUPAN003572000	truB	pseudouridylate synthase	Genetic information processing	Translation	tRNA and rRNA base modification	1	1	1	1	1	1	1	1	1	1	1	1	1	1	1	1	1	1
SAUPAN003596000	miaB	(dimethylallyl)adenosine tRNA methylthiotransferase	Genetic information processing	Translation	tRNA and rRNA base modification	1	1	1	1	1	1	1	1	1	1	1	1	1	1	1	1	1	1
SAUPAN003618000	miaA	tRNA delta(2)-isopentenylpyrophosphate transferase	Genetic information processing	Translation	tRNA and rRNA base modification	1	1	1	1	1	1	1	1	1	1	1	1	1	1	1	1	1	1
SAUPAN003917000	papS	polynucleotide adenylyltransferase	Genetic information processing	Translation	tRNA and rRNA base modification	1	1	1	1	1	1	1	1	1	1	1	1	1	1	1	1	1	1
SAUPAN004026000	rluB	ribosomal large subunit pseudouridine synthase B	Genetic information processing	Translation	tRNA and rRNA base modification	1	1	1	1	1	1	1	1	1	1	1	1	1	1	1	1	1	1
SAUPAN004111000	4111	rhodanese-like domain-containing protein	Genetic information processing	Translation	tRNA and rRNA base modification	1	1	1	1	1	1	1	1	1	1	1	1	1	1	1	1	1	1
SAUPAN004141000	trmK	hypothetical protein	Genetic information processing	Translation	tRNA and rRNA base modification	1	1	1	1	1	1	1	1	1	1	1	1	1	1	1	1	1	1
SAUPAN004160000	rsmE	hypothetical protein	Genetic information processing	Translation	tRNA and rRNA base modification	1	1	1	1	1	1	1	1	1	1	1	1	1	1	1	1	1	1
SAUPAN004221000	mnmA	tRNA-specific 2-thiouridylase MnmA	Genetic information processing	Translation	tRNA and rRNA base modification	1	1	1	1	1	1	1	1	1	1	1	1	1	1	1	1	1	1
SAUPAN004245000	tgt	queuine tRNA-ribosyltransferase	Genetic information processing	Translation	tRNA and rRNA base modification	1	1	1	1	1	1	1	1	1	1	1	1	1	1	1	1	1	1
SAUPAN004246000	queA	S-adenosylmethionine:tRNA ribosyltransferase-isomerase	Genetic information processing	Translation	tRNA and rRNA base modification	1	1	1	1	1	1	1	1	1	1	1	1	1	1	1	1	1	1
SAUPAN004425000	trmB	tRNA (guanine-N(7)-)-methyltransferase	Genetic information processing	Translation	tRNA and rRNA base modification	1	1	1	1	1	1	1	1	1	1	1	1	1	1	1	1	1	1
SAUPAN004431000	rsuA	ribosomal small subunit pseudouridine synthase A	Genetic information processing	Translation	tRNA and rRNA base modification	1	1	1	1	1	1	1	1	1	1	1	1	1	1	1	1	1	1
SAUPAN004440000	4440	rhodanese-like domain-containing protein	Genetic information processing	Translation	tRNA and rRNA base modification	1	1	1	1	1	1	1	1	1	1	1	1	1	1	1	1	1	1
SAUPAN004447000	4447	hypothetical protein	Genetic information processing	Translation	tRNA and rRNA base modification	1	1	1	1	1	1	1	1	1	1	1	1	1	1	1	1	1	1
SAUPAN004460000	4460	hypothetical protein	Genetic information processing	Translation	tRNA and rRNA base modification	1	1	1	1	1	1	1	1	1	1	1	1	1	1	1	1	1	1
SAUPAN004783000	yhcT	RluA, Pseudouridylate synthases, 23S RNA-specific	Genetic information processing	Translation	tRNA and rRNA base modification	1	1	1	1	1	1	1	1	1	1	1	1	1	1	1	1	1	1
SAUPAN004789000	4789	hypothetical protein	Genetic information processing	Translation	tRNA and rRNA base modification	1	1	1	1	1	1	1	1	1	1	1	1	1	1	1	1	1	1
SAUPAN004791000	cspR	RNA methyltransferase	Genetic information processing	Translation	tRNA and rRNA base modification	1	1	1	1	1	1	1	1	1	1	1	1	1	1	1	1	1	1
SAUPAN004792000	queG	iron-sulfur cluster-binding protein	Genetic information processing	Translation	tRNA and rRNA base modification	1	1	1	1	1	1	1	1	1	1	1	1	1	1	1	1	1	1
SAUPAN004921000	rumA	RNA methyltransferase	Genetic information processing	Translation	tRNA and rRNA base modification	1	1	1	1	1	1	1	1	1	1	1	1	1	1	1	1	1	1
SAUPAN005298000	gcp	DNA-binding/iron metalloprotein/AP endonuclease	Genetic information processing	Translation	tRNA and rRNA base modification	1	1	1	1	1	1	1	1	1	1	1	1	1	1	1	1	1	1
SAUPAN005300000	yeaZ	glycoprotease	Genetic information processing	Translation	tRNA and rRNA base modification	1	1	1	1	1	1	1	1	1	1	1	1	1	1	1	1	1	1
SAUPAN005301000	yjeE	putative ATPase	Genetic information processing	Translation	tRNA and rRNA base modification	1	1	1	1	1	1	1	1	1	1	1	1	1	1	1	1	1	1
SAUPAN005407000	sua5	yrdC/SUA5 multi-domain translation factor protein	Genetic information processing	Translation	tRNA and rRNA base modification	1	1	1	1	1	1	1	1	1	1	1	1	1	1	1	1	1	1
SAUPAN005669000	truA	tRNA pseudouridine synthase A	Genetic information processing	Translation	tRNA and rRNA base modification	1	1	1	1	1	1	1	1	1	1	1	1	1	1	1	1	1	1
SAUPAN006446000	6446	hypothetical protein	Genetic information processing	Translation	tRNA and rRNA base modification	1	1	1	1	1	1	1	1	1	1	1	1	1	1	1	1	1	1
SAUPAN006487000	gidB	16S rRNA methyltransferase GidB	Genetic information processing	Translation	tRNA and rRNA base modification	1	1	1	1	1	1	1	1	1	1	1	1	1	1	1	1	1	1
SAUPAN006488000	gidA	tRNA uridine 5-carboxymethylaminomethyl modification enzyme GidA	Genetic information processing	Translation	tRNA and rRNA base modification	1	1	1	1	1	1	1	1	1	1	1	1	1	1	1	1	1	1
SAUPAN006489000	trmE	tRNA modification GTPase TrmE	Genetic information processing	Translation	tRNA and rRNA base modification	1	1	1	1	1	1	1	1	1	1	1	1	1	1	1	1	1	1
SAUPAN002599000	pabA	para-aminobenzoate synthase, glutamine amidotransferase, component II	Metabolism	Amino acid biosynthesis	Aromatic amino acid family	1	1	1	1	1	1	1	1	1	1	1	1	1	1	1	1	1	1
SAUPAN002817000	aroD	3-dehydroquinate dehydratase	Metabolism	Amino acid biosynthesis	Aromatic amino acid family	1	1	1	1	1	1	1	1	1	1	1	1	1	1	1	1	1	1
SAUPAN003762000	trpE	anthranilate synthase component I	Metabolism	Amino acid biosynthesis	Aromatic amino acid family	1	1	1	1	1	1	1	1	1	1	1	1	1	1	1	1	1	1
SAUPAN003763000	trpG	anthranilate synthase component II	Metabolism	Amino acid biosynthesis	Aromatic amino acid family	1	1	1	1	1	1	1	1	1	1	1	1	1	1	1	1	1	1
SAUPAN003764000	trpD	anthranilate phosphoribosyltransferase	Metabolism	Amino acid biosynthesis	Aromatic amino acid family	1	1	1	1	1	1	1	1	1	1	1	1	1	1	1	1	1	1
SAUPAN003767000	trpB	tryptophan synthase subunit beta	Metabolism	Amino acid biosynthesis	Aromatic amino acid family	1	1	1	1	1	1	1	1	1	1	1	1	1	1	1	1	1	1
SAUPAN003768000	trpA	tryptophan synthase subunit alpha	Metabolism	Amino acid biosynthesis	Aromatic amino acid family	1	1	1	1	1	1	1	1	1	1	1	1	1	1	1	1	1	1
SAUPAN003924000	aroA	3-phosphoshikimate 1-carboxyvinyltransferase	Metabolism	Amino acid biosynthesis	Aromatic amino acid family	1	1	1	1	1	1	1	1	1	1	1	1	1	1	1	1	1	1
SAUPAN003925000	aroB	3-dehydroquinate synthase	Metabolism	Amino acid biosynthesis	Aromatic amino acid family	1	1	1	1	1	1	1	1	1	1	1	1	1	1	1	1	1	1
SAUPAN003926000	aroC	chorismate synthase	Metabolism	Amino acid biosynthesis	Aromatic amino acid family	1	1	1	1	1	1	1	1	1	1	1	1	1	1	1	1	1	1
SAUPAN004116000	aroK	shikimate kinase	Metabolism	Amino acid biosynthesis	Aromatic amino acid family	1	1	1	1	1	1	1	1	1	1	1	1	1	1	1	1	1	1
SAUPAN004182000	aroE	shikimate 5-dehydrogenase	Metabolism	Amino acid biosynthesis	Aromatic amino acid family	1	1	1	1	1	1	1	1	1	1	1	1	1	1	1	1	1	1
SAUPAN004402000	aroA2	bifunctional 3-deoxy-7-phosphoheptulonate synthase/chorismate mutase	Metabolism	Amino acid biosynthesis	Aromatic amino acid family	1	1	1	1	1	1	1	1	1	1	1	1	1	1	1	1	1	1
SAUPAN004948000	pheA	prephenate dehydratase	Metabolism	Amino acid biosynthesis	Aromatic amino acid family	1	1	1	1	1	1	1	1	1	1	1	1	1	1	1	1	1	1
SAUPAN006316000	cudC	transcriptional regulator-like protein	Metabolism	Amino acid biosynthesis	Aromatic amino acid family	1	1	1	1	1	1	1	1	1	1	1	1	1	1	1	1	1	1
SAUPAN000021000	metX	homoserine O-acetyltransferase	Metabolism	Amino acid biosynthesis	Aspartate family	1	1	1	1	1	1	1	1	1	1	1	1	1	1	1	1	1	1
SAUPAN001900000	metE	methionine synthase	Metabolism	Amino acid biosynthesis	Aspartate family	1	1	1	1	1	1	1	1	1	1	1	1	1	1	1	1	1	1
SAUPAN001901000	metF	methylenetetrahydrofolate reductase/homocysteine S-methyltransferase	Metabolism	Amino acid biosynthesis	Aspartate family	1	1	1	1	1	1	1	1	1	1	1	1	1	1	1	1	1	1
SAUPAN001903000	metI	bifunctional cystathionine gamma-lyase/gamma-synthase	Metabolism	Amino acid biosynthesis	Aspartate family	1	1	1	1	1	1	1	1	1	1	1	1	1	1	1	1	1	1
SAUPAN002215000	ldcC	arginine/lysine/ornithine decarboxylase	Metabolism	Amino acid biosynthesis	Aspartate family	1	1	1	1	1	1	1	1	1	1	1	1	1	1	1	1	1	1
SAUPAN003254000	patA	aromatic amino acid transferase	Metabolism	Amino acid biosynthesis	Aspartate family	1	1	1	1	1	1	1	1	1	1	1	1	1	1	1	1	1	1
SAUPAN003368000	isdG	heme-degrading monooxygenase IsdG	Metabolism	Amino acid biosynthesis	Aspartate family	1	1	1	1	1	1	1	1	1	1	1	1	1	1	1	1	1	1
SAUPAN003698000	thrD	aspartate kinase	Metabolism	Amino acid biosynthesis	Aspartate family	1	1	1	1	1	1	1	1	1	1	1	1	1	1	1	1	1	1
SAUPAN003700000	hom	homoserine dehydrogenase	Metabolism	Amino acid biosynthesis	Aspartate family	1	1	1	1	1	1	1	1	1	1	1	1	1	1	1	1	1	1
SAUPAN003701000	thrC	threonine synthase	Metabolism	Amino acid biosynthesis	Aspartate family	1	1	1	1	1	1	1	1	1	1	1	1	1	1	1	1	1	1
SAUPAN003702000	thrB	homoserine kinase	Metabolism	Amino acid biosynthesis	Aspartate family	1	1	1	1	1	1	1	1	1	1	1	1	1	1	1	1	1	1
SAUPAN003806000	lysC	aspartate kinase	Metabolism	Amino acid biosynthesis	Aspartate family	1	1	1	1	1	1	1	1	1	1	1	1	1	1	1	1	1	1
SAUPAN003807000	asd	aspartate-semialdehyde dehydrogenase	Metabolism	Amino acid biosynthesis	Aspartate family	1	1	1	1	1	1	1	1	1	1	1	1	1	1	1	1	1	1
SAUPAN003808000	dapA	dihydrodipicolinate synthase	Metabolism	Amino acid biosynthesis	Aspartate family	1	1	1	1	1	1	1	1	1	1	1	1	1	1	1	1	1	1
SAUPAN003809000	dapB	dihydrodipicolinate reductase	Metabolism	Amino acid biosynthesis	Aspartate family	1	1	1	1	1	1	1	1	1	1	1	1	1	1	1	1	1	1
SAUPAN003810000	dapD	2,3,4,5-tetrahydropyridine-2,6-dicarboxylate N-succinyltransferase	Metabolism	Amino acid biosynthesis	Aspartate family	1	1	1	1	1	1	1	1	1	1	1	1	1	1	1	1	1	1
SAUPAN003813000	lysA	diaminopimelate decarboxylase	Metabolism	Amino acid biosynthesis	Aspartate family	1	1	1	1	1	1	1	1	1	1	1	1	1	1	1	1	1	1
SAUPAN004249000	thrR	hypothetical protein	Metabolism	Amino acid biosynthesis	Aspartate family	1	1	1	1	1	1	1	1	1	1	1	1	1	1	1	1	1	1
SAUPAN005004000	5004	hypothetical protein	Metabolism	Amino acid biosynthesis	Aspartate family	1	1	1	1	1	1	1	1	1	1	1	1	1	1	1	1	1	1
SAUPAN005430000	luxS	S-ribosylhomocysteine lyase	Metabolism	Amino acid biosynthesis	Aspartate family	1	1	1	1	1	1	1	1	1	1	1	1	1	1	1	1	1	1
SAUPAN006030000	dapF	hypothetical protein	Metabolism	Amino acid biosynthesis	Aspartate family	1	1	1	1	1	1	1	1	1	1	1	1	1	1	1	1	1	1
SAUPAN006224000	ywfG	N-succinyldiaminopimelate aminotransferase	Metabolism	Amino acid biosynthesis	Aspartate family	1	1	1	1	1	1	1	1	1	1	1	1	1	1	1	1	1	1
SAUPAN000915000	sbnB	possible ornithine cyclodeaminase	Metabolism	Amino acid biosynthesis	Glutamate family	1	1	1	1	1	1	1	1	1	1	1	1	1	1	1	1	1	1
SAUPAN001021000	argB	acetylglutamate kinase	Metabolism	Amino acid biosynthesis	Glutamate family	1	1	1	1	1	1	1	1	1	1	1	1	1	1	1	1	1	1
SAUPAN001023000	argJ	glutamate N-acetyltransferase	Metabolism	Amino acid biosynthesis	Glutamate family	1	1	1	1	1	1	1	1	1	1	1	1	1	1	1	1	1	1
SAUPAN001024000	argC	N-acetyl-gamma-glutamyl-phosphate reductase	Metabolism	Amino acid biosynthesis	Glutamate family	1	1	1	1	1	1	1	1	1	1	1	1	1	1	1	1	1	1
SAUPAN001025000	argD	ornithine--oxo-acid transaminase	Metabolism	Amino acid biosynthesis	Glutamate family	1	1	1	1	1	1	1	1	1	1	1	1	1	1	1	1	1	1
SAUPAN002185000	gltC	transcriptional regulatory protein GltC	Metabolism	Amino acid biosynthesis	Glutamate family	1	1	1	1	1	1	1	1	1	1	1	1	1	1	1	1	1	1
SAUPAN002186000	gltB	glutamate synthase (NADPH), large subunit	Metabolism	Amino acid biosynthesis	Glutamate family	1	1	1	1	1	1	1	1	1	1	1	1	1	1	1	1	1	1
SAUPAN002187000	gltD	glutamate synthase (NADPH) small subunit	Metabolism	Amino acid biosynthesis	Glutamate family	1	1	1	1	1	1	1	1	1	1	1	1	1	1	1	1	1	1
SAUPAN003059000	rocD	ornithine--oxo-acid transaminase	Metabolism	Amino acid biosynthesis	Glutamate family	1	1	1	1	1	1	1	1	1	1	1	1	1	1	1	1	1	1
SAUPAN003060000	gudB	glutamate dehydrogenase	Metabolism	Amino acid biosynthesis	Glutamate family	1	1	1	1	1	1	1	1	1	1	1	1	1	1	1	1	1	1
SAUPAN003067000	argH	argininosuccinate lyase	Metabolism	Amino acid biosynthesis	Glutamate family	1	1	1	1	1	1	1	1	1	1	1	1	1	1	1	1	1	1
SAUPAN003068000	argG	argininosuccinate synthase	Metabolism	Amino acid biosynthesis	Glutamate family	1	1	1	1	1	1	1	1	1	1	1	1	1	1	1	1	1	1
SAUPAN003429000	argF	ornithine carbamoyltransferase	Metabolism	Amino acid biosynthesis	Glutamate family	1	1	1	1	1	1	1	1	1	1	1	1	1	1	1	1	1	1
SAUPAN003626000	glnA	glutamate--ammonia ligase	Metabolism	Amino acid biosynthesis	Glutamate family	1	1	1	1	1	1	1	1	1	1	1	1	1	1	1	1	1	1
SAUPAN004036000	proC	pyrroline-5-carboxylate reductase	Metabolism	Amino acid biosynthesis	Glutamate family	1	1	1	1	1	1	1	1	1	1	1	1	1	1	1	1	1	1
SAUPAN004075000	argR	arginine repressor	Metabolism	Amino acid biosynthesis	Glutamate family	1	1	1	1	1	1	1	1	1	1	1	1	1	1	1	1	1	1
SAUPAN005911000	gltT	proton/sodium-glutamate symport protein	Metabolism	Amino acid biosynthesis	Glutamate family	1	1	1	1	1	1	1	1	1	1	1	1	1	1	1	1	1	1
SAUPAN006018000	gltB2	glutamate synthase-ferredoxin large subunit	Metabolism	Amino acid biosynthesis	Glutamate family	1	1	1	1	1	1	1	1	1	1	1	1	1	1	1	1	1	1
SAUPAN006363000	arcB	ornithine carbamoyltransferase	Metabolism	Amino acid biosynthesis	Glutamate family	1	1	1	1	1	1	1	1	1	1	1	1	1	1	1	1	1	1
SAUPAN006366000	argR	ArgR family transcriptional regulator	Metabolism	Amino acid biosynthesis	Glutamate family	1	1	1	1	1	1	1	1	1	1	1	1	1	1	1	1	1	1
SAUPAN002611000	hisC	histidinol-phosphate aminotransferase	Metabolism	Amino acid biosynthesis	Histidine family	1	1	1	1	1	1	1	1	1	1	1	1	1	1	1	1	1	1
SAUPAN003333000	suhB2	inositol monophosphatase	Metabolism	Amino acid biosynthesis	Histidine family	1	1	1	1	1	1	1	1	1	1	1	1	1	1	1	1	1	1
SAUPAN003609000	glpP	glycerol uptake operon antiterminator	Metabolism	Amino acid biosynthesis	Histidine family	1	1	1	1	1	1	1	1	1	1	1	1	1	1	1	1	1	1
SAUPAN003765000	trpC	indole-3-glycerol-phosphate synthase	Metabolism	Amino acid biosynthesis	Histidine family	1	1	1	1	1	1	1	1	1	1	1	1	1	1	1	1	1	1
SAUPAN005789000	suhB	inositol monophosphatase family protein	Metabolism	Amino acid biosynthesis	Histidine family	1	1	1	1	1	1	1	1	1	1	1	1	1	1	1	1	1	1
SAUPAN006427000	hisI	bifunctional phosphoribosyl-AMP cyclohydrolase/phosphoribosyl-ATP	Metabolism	Amino acid biosynthesis	Histidine family	1	1	1	1	1	1	1	1	1	1	1	1	1	1	1	1	1	1
SAUPAN006428000	hisF	imidazole glycerol phosphate synthase subunit HisF	Metabolism	Amino acid biosynthesis	Histidine family	1	1	1	1	1	1	1	1	1	1	1	1	1	1	1	1	1	1
SAUPAN006429000	hisA	1-(5-phosphoribosyl)-5-[(5- phosphoribosylamino)methylideneamino] imidazole-4-carboxamide isomerase	Metabolism	Amino acid biosynthesis	Histidine family	1	1	1	1	1	1	1	1	1	1	1	1	1	1	1	1	1	1
SAUPAN006430000	hisH	imidazole glycerol phosphate synthase subunit HisH	Metabolism	Amino acid biosynthesis	Histidine family	1	1	1	1	1	1	1	1	1	1	1	1	1	1	1	1	1	1
SAUPAN006431000	hisB	imidazoleglycerol-phosphate dehydratase	Metabolism	Amino acid biosynthesis	Histidine family	1	1	1	1	1	1	1	1	1	1	1	1	1	1	1	1	1	1
SAUPAN006432000	hisC	histidinol-phosphate aminotransferase	Metabolism	Amino acid biosynthesis	Histidine family	1	1	1	1	1	1	1	1	1	1	1	1	1	1	1	1	1	1
SAUPAN006433000	hisD	histidinol dehydrogenase	Metabolism	Amino acid biosynthesis	Histidine family	1	1	1	1	1	1	1	1	1	1	1	1	1	1	1	1	1	1
SAUPAN006434000	hisG	ATP phosphoribosyltransferase catalytic subunit	Metabolism	Amino acid biosynthesis	Histidine family	1	1	1	1	1	1	1	1	1	1	1	1	1	1	1	1	1	1
SAUPAN006435000	hisZ	ATP phosphoribosyltransferase regulatory subunit	Metabolism	Amino acid biosynthesis	Histidine family	1	1	1	1	1	1	1	1	1	1	1	1	1	1	1	1	1	1
SAUPAN002326000	ilvE	branched-chain amino acid aminotransferase	Metabolism	Amino acid biosynthesis	Pyruvate family	1	1	1	1	1	1	1	1	1	1	1	1	1	1	1	1	1	1
SAUPAN003892000	ilvA1	threonine ammonia-lyase	Metabolism	Amino acid biosynthesis	Pyruvate family	1	1	1	1	1	1	1	1	1	1	1	1	1	1	1	1	1	1
SAUPAN004070000	bfmBB	dihydrolipoyllysine-residue acetyltransferase	Metabolism	Amino acid biosynthesis	Pyruvate family	1	1	1	1	1	1	1	1	1	1	1	1	1	1	1	1	1	1
SAUPAN004071000	bfmBAB	2-oxoisovalerate dehydrogenase (acylating) beta subunit	Metabolism	Amino acid biosynthesis	Pyruvate family	1	1	1	1	1	1	1	1	1	1	1	1	1	1	1	1	1	1
SAUPAN004072000	bfmBAA	pyruvate dehydrogenase (acetyl-transferring) alpha subunit	Metabolism	Amino acid biosynthesis	Pyruvate family	1	1	1	1	1	1	1	1	1	1	1	1	1	1	1	1	1	1
SAUPAN005303000	ilvD	dihydroxy-acid dehydratase	Metabolism	Amino acid biosynthesis	Pyruvate family	1	1	1	1	1	1	1	1	1	1	1	1	1	1	1	1	1	1
SAUPAN005304000	ilvB	acetolactate synthase large subunit	Metabolism	Amino acid biosynthesis	Pyruvate family	1	1	1	1	1	1	1	1	1	1	1	1	1	1	1	1	1	1
SAUPAN005305000	ilvN	acetolactate synthase small subunit	Metabolism	Amino acid biosynthesis	Pyruvate family	1	1	1	1	1	1	1	1	1	1	1	1	1	1	1	1	1	1
SAUPAN005306000	ilvC	ketol-acid reductoisomerase	Metabolism	Amino acid biosynthesis	Pyruvate family	1	1	1	1	1	1	1	1	1	1	1	1	1	1	1	1	1	1
SAUPAN005307000	leuA	2-isopropylmalate synthase	Metabolism	Amino acid biosynthesis	Pyruvate family	1	1	1	1	1	1	1	1	1	1	1	1	1	1	1	1	1	1
SAUPAN005308000	leuB	3-isopropylmalate dehydrogenase	Metabolism	Amino acid biosynthesis	Pyruvate family	1	1	1	1	1	1	1	1	1	1	1	1	1	1	1	1	1	1
SAUPAN005309000	leuC	3-isopropylmalate dehydratase large subunit	Metabolism	Amino acid biosynthesis	Pyruvate family	1	1	1	1	1	1	1	1	1	1	1	1	1	1	1	1	1	1
SAUPAN005310000	leuD	3-isopropylmalate dehydratase small subunit	Metabolism	Amino acid biosynthesis	Pyruvate family	1	1	1	1	1	1	1	1	1	1	1	1	1	1	1	1	1	1
SAUPAN005311000	ilvA2	threonine ammonia-lyase	Metabolism	Amino acid biosynthesis	Pyruvate family	1	1	1	1	1	1	1	1	1	1	1	1	1	1	1	1	1	1
SAUPAN000914000	sbnA	possible pyridoxal-phosphate dependent enzyme	Metabolism	Amino acid biosynthesis	Serine family	1	1	1	1	1	1	1	1	1	1	1	1	1	1	1	1	1	1
SAUPAN001016000	fdh	formate dehydrogenase	Metabolism	Amino acid biosynthesis	Serine family	1	1	1	1	1	1	1	1	1	1	1	1	1	1	1	1	1	1
SAUPAN001902000	metC	bifunctional cystathionine gamma-lyase/gamma-synthase	Metabolism	Amino acid biosynthesis	Serine family	1	1	1	1	1	1	1	1	1	1	1	1	1	1	1	1	1	1
SAUPAN002174000	cysM	cysteine synthase/cystathionine beta-synthase family protein	Metabolism	Amino acid biosynthesis	Serine family	1	1	1	1	1	1	1	1	1	1	1	1	1	1	1	1	1	1
SAUPAN002175000	yrhB	bifunctional cystathionine gamma-lyase/gamma-synthase	Metabolism	Amino acid biosynthesis	Serine family	1	1	1	1	1	1	1	1	1	1	1	1	1	1	1	1	1	1
SAUPAN002255000	cysK	cysteine synthase	Metabolism	Amino acid biosynthesis	Serine family	1	1	1	1	1	1	1	1	1	1	1	1	1	1	1	1	1	1
SAUPAN002297000	cysE	serine acetyltransferase	Metabolism	Amino acid biosynthesis	Serine family	1	1	1	1	1	1	1	1	1	1	1	1	1	1	1	1	1	1
SAUPAN003028000	ghrB	glyoxylate reductase	Metabolism	Amino acid biosynthesis	Serine family	1	1	1	1	1	1	1	1	1	1	1	1	1	1	1	1	1	1
SAUPAN003758000	tyrA	prephenate dehydrogenase	Metabolism	Amino acid biosynthesis	Serine family	1	1	1	1	1	1	1	1	1	1	1	1	1	1	1	1	1	1
SAUPAN004379000	serA	D-3-phosphoglycerate dehydrogenase	Metabolism	Amino acid biosynthesis	Serine family	1	1	1	1	1	1	1	1	1	1	1	1	1	1	1	1	1	1
SAUPAN004842000	4842	D-3-phosphoglycerate dehydrogenase	Metabolism	Amino acid biosynthesis	Serine family	1	1	1	1	1	1	1	1	1	1	1	1	1	1	1	1	1	1
SAUPAN005404000	glyA	glycine hydroxymethyltransferase	Metabolism	Amino acid biosynthesis	Serine family	1	1	1	1	1	1	1	1	1	1	1	1	1	1	1	1	1	1
SAUPAN005775000	gyaR	D-isomer specific 2-hydroxyacid dehydrogenase family protein	Metabolism	Amino acid biosynthesis	Serine family	1	1	1	1	1	1	1	1	1	1	1	1	1	1	1	1	1	1
SAUPAN005786000	fdhA	formate dehydrogenase alpha subunit	Metabolism	Amino acid biosynthesis	Serine family	1	1	1	1	1	1	1	1	1	1	1	1	1	1	1	1	1	1
SAUPAN006169000	ddh	D-lactate dehydrogenase	Metabolism	Amino acid biosynthesis	Serine family	1	1	1	1	1	1	1	1	1	1	1	1	1	1	1	1	1	1
SAUPAN006223000	ddh	D-isomer specific 2-hydroxyacid dehydrogenase family protein	Metabolism	Amino acid biosynthesis	Serine family	1	1	1	1	1	1	1	1	1	1	1	1	1	1	1	1	1	1
SAUPAN006326000	cysJ	sulfite reductase (NADPH) alpha subunit	Metabolism	Amino acid biosynthesis	Serine family	1	1	1	1	1	1	1	1	1	1	1	1	1	1	1	1	1	1
SAUPAN002344000	bshB	bacillithiol biosynthesis deacetylase BshB2	Metabolism	Biosynthesis of cofactors, prosthetic groups, and carriers	Bacillithiol	1	1	1	1	1	1	1	1	1	1	1	1	1	1	1	1	1	1
SAUPAN003446000	bshC	bacillithiol biosynthesis cysteine-adding enzyme BshC	Metabolism	Biosynthesis of cofactors, prosthetic groups, and carriers	Bacillithiol	1	1	1	1	1	1	1	1	1	1	1	1	1	1	1	1	1	1
SAUPAN003918000	bshA	glycosyltransferase	Metabolism	Biosynthesis of cofactors, prosthetic groups, and carriers	Bacillithiol	1	1	1	1	1	1	1	1	1	1	1	1	1	1	1	1	1	1
SAUPAN004177000	ubiE	putative methyltransferase	Metabolism	Biosynthesis of cofactors, prosthetic groups, and carriers	Biotin	1	1	1	1	1	1	1	1	1	1	1	1	1	1	1	1	1	1
SAUPAN005963000	bioW	6-carboxyhexanoate--CoA ligase	Metabolism	Biosynthesis of cofactors, prosthetic groups, and carriers	Biotin	1	1	1	1	1	1	1	1	1	1	1	1	1	1	1	1	1	1
SAUPAN005964000	bioF	8-amino-7-oxononanoate synthase	Metabolism	Biosynthesis of cofactors, prosthetic groups, and carriers	Biotin	1	1	1	1	1	1	1	1	1	1	1	1	1	1	1	1	1	1
SAUPAN005965000	bioB	biotin synthase	Metabolism	Biosynthesis of cofactors, prosthetic groups, and carriers	Biotin	1	1	1	1	1	1	1	1	1	1	1	1	1	1	1	1	1	1
SAUPAN005966000	bioA	adenosylmethionine--8-amino-7-oxononanoate transaminase	Metabolism	Biosynthesis of cofactors, prosthetic groups, and carriers	Biotin	1	1	1	1	1	1	1	1	1	1	1	1	1	1	1	1	1	1
SAUPAN005967000	bioD	dethiobiotin synthase	Metabolism	Biosynthesis of cofactors, prosthetic groups, and carriers	Biotin	1	1	1	1	1	1	1	1	1	1	1	1	1	1	1	1	1	1
SAUPAN006225000	crtN	squalene synthase	Metabolism	Biosynthesis of cofactors, prosthetic groups, and carriers	carotinoide	1	1	1	1	1	1	1	1	1	1	1	1	1	1	1	1	1	1
SAUPAN006226000	crtM	squalene desaturase	Metabolism	Biosynthesis of cofactors, prosthetic groups, and carriers	carotinoide	1	1	1	1	1	1	1	1	1	1	1	1	1	1	1	1	1	1
SAUPAN006227000	crtQ	glycosyltransferase	Metabolism	Biosynthesis of cofactors, prosthetic groups, and carriers	carotinoide	1	1	1	1	1	1	1	1	1	1	1	1	1	1	1	1	1	1
SAUPAN006228000	crtI	phytoene dehydrogenase	Metabolism	Biosynthesis of cofactors, prosthetic groups, and carriers	carotinoide	1	1	1	1	1	1	1	1	1	1	1	1	1	1	1	1	1	1
SAUPAN006229000	crtO	hypothetical membrane protein	Metabolism	Biosynthesis of cofactors, prosthetic groups, and carriers	carotinoide	1	1	1	1	1	1	1	1	1	1	1	1	1	1	1	1	1	1
SAUPAN003352000	coaD	phosphopantetheine adenylyltransferase	Metabolism	Biosynthesis of cofactors, prosthetic groups, and carriers	coenzyme A	1	1	1	1	1	1	1	1	1	1	1	1	1	1	1	1	1	1
SAUPAN003493000	coaBC	phosphopantothenoylcysteine decarboxylase/phosphopantothenate--cysteine ligase	Metabolism	Biosynthesis of cofactors, prosthetic groups, and carriers	coenzyme A	1	1	1	1	1	1	1	1	1	1	1	1	1	1	1	1	1	1
SAUPAN004310000	coaE	dephospho-CoA kinase	Metabolism	Biosynthesis of cofactors, prosthetic groups, and carriers	coenzyme A	1	1	1	1	1	1	1	1	1	1	1	1	1	1	1	1	1	1
SAUPAN005426000	coaA	pantothenate kinase	Metabolism	Biosynthesis of cofactors, prosthetic groups, and carriers	coenzyme A	1	1	1	1	1	1	1	1	1	1	1	1	1	1	1	1	1	1
SAUPAN005995000	panE	2-dehydropantoate 2-reductase	Metabolism	Biosynthesis of cofactors, prosthetic groups, and carriers	coenzyme A	1	1	1	1	1	1	1	1	1	1	1	1	1	1	1	1	1	1
SAUPAN006281000	panD	aspartate alpha-decarboxylase	Metabolism	Biosynthesis of cofactors, prosthetic groups, and carriers	coenzyme A	1	1	1	1	1	1	1	1	1	1	1	1	1	1	1	1	1	1
SAUPAN006292000	panC	pantoate--beta-alanine ligase	Metabolism	Biosynthesis of cofactors, prosthetic groups, and carriers	coenzyme A	1	1	1	1	1	1	1	1	1	1	1	1	1	1	1	1	1	1
SAUPAN006293000	panB	3-methyl-2-oxobutanoate hydroxymethyltransferase	Metabolism	Biosynthesis of cofactors, prosthetic groups, and carriers	coenzyme A	1	1	1	1	1	1	1	1	1	1	1	1	1	1	1	1	1	1
SAUPAN006294000	panE	2-dehydropantoate 2-reductase	Metabolism	Biosynthesis of cofactors, prosthetic groups, and carriers	coenzyme A	1	1	1	1	1	1	1	1	1	1	1	1	1	1	1	1	1	1
SAUPAN003580000	3580	M16 family peptidase	Metabolism	Biosynthesis of cofactors, prosthetic groups, and carriers	coenzyme PQQ	1	1	1	1	1	1	1	1	1	1	1	1	1	1	1	1	1	1
SAUPAN002256000	folP	dihydropteroate synthase	Metabolism	Biosynthesis of cofactors, prosthetic groups, and carriers	Folic acid	1	1	1	1	1	1	1	1	1	1	1	1	1	1	1	1	1	1
SAUPAN002257000	folB	dihydroneopterin aldolase	Metabolism	Biosynthesis of cofactors, prosthetic groups, and carriers	Folic acid	1	1	1	1	1	1	1	1	1	1	1	1	1	1	1	1	1	1
SAUPAN002258000	folK	putative 2-amino-4-hydroxy-6-hydroxymethyldihydropteridine pyrophosphokinase	Metabolism	Biosynthesis of cofactors, prosthetic groups, and carriers	Folic acid	1	1	1	1	1	1	1	1	1	1	1	1	1	1	1	1	1	1
SAUPAN002343000	folE2	GTP cyclohydrolase	Metabolism	Biosynthesis of cofactors, prosthetic groups, and carriers	Folic acid	1	1	1	1	1	1	1	1	1	1	1	1	1	1	1	1	1	1
SAUPAN002600000	pabB	para-aminobenzoate synthase component I	Metabolism	Biosynthesis of cofactors, prosthetic groups, and carriers	Folic acid	1	1	1	1	1	1	1	1	1	1	1	1	1	1	1	1	1	1
SAUPAN002601000	pabC	Branched-chain amino acid aminotransferase/4-amino-4-deoxychorismate lyase-like protein	Metabolism	Biosynthesis of cofactors, prosthetic groups, and carriers	Folic acid	1	1	1	1	1	1	1	1	1	1	1	1	1	1	1	1	1	1
SAUPAN002626000	queF	7-cyano-7-deazaguanine reductase	Metabolism	Biosynthesis of cofactors, prosthetic groups, and carriers	Folic acid	1	1	1	1	1	1	1	1	1	1	1	1	1	1	1	1	1	1
SAUPAN003276000	folD	methylene-THF dehydrogenase (NADP(+))/methenyltetrahydrofolate cyclohydrolase	Metabolism	Biosynthesis of cofactors, prosthetic groups, and carriers	Folic acid	1	1	1	1	1	1	1	1	1	1	1	1	1	1	1	1	1	1
SAUPAN003858000	dfrA	dihydrofolate reductase	Metabolism	Biosynthesis of cofactors, prosthetic groups, and carriers	Folic acid	1	1	1	1	1	1	1	1	1	1	1	1	1	1	1	1	1	1
SAUPAN004274000	folC	folylpolyglutamate synthase/dihydrofolate synthase	Metabolism	Biosynthesis of cofactors, prosthetic groups, and carriers	Folic acid	1	1	1	1	1	1	1	1	1	1	1	1	1	1	1	1	1	1
SAUPAN004396000	fhs	formate--tetrahydrofolate ligase	Metabolism	Biosynthesis of cofactors, prosthetic groups, and carriers	Folic acid	1	1	1	1	1	1	1	1	1	1	1	1	1	1	1	1	1	1
SAUPAN001002000	1002	hypothetical membrane protein	Metabolism	Biosynthesis of cofactors, prosthetic groups, and carriers	Heme, porphyrin, and cobalamin	1	1	1	1	1	1	1	1	1	1	1	1	1	1	1	1	1	1
SAUPAN001103000	1103	hypothetical protein	Metabolism	Biosynthesis of cofactors, prosthetic groups, and carriers	Heme, porphyrin, and cobalamin	1	1	1	1	1	1	1	1	1	1	1	1	1	1	1	1	1	1
SAUPAN001975000	1975	phosphoglycerate mutase	Metabolism	Biosynthesis of cofactors, prosthetic groups, and carriers	Heme, porphyrin, and cobalamin	1	1	1	1	1	1	1	1	1	1	1	1	1	1	1	1	1	1
SAUPAN001984000	nfrA	NAD(P)H-flavin oxidoreductase	Metabolism	Biosynthesis of cofactors, prosthetic groups, and carriers	Heme, porphyrin, and cobalamin	1	1	1	1	1	1	1	1	1	1	1	1	1	1	1	1	1	1
SAUPAN002108000	ssl3	superantigen-like protein 3	Metabolism	Biosynthesis of cofactors, prosthetic groups, and carriers	Heme, porphyrin, and cobalamin	1	1	1	1	1	1	1	1	1	1	1	1	1	1	1	1	1	1
SAUPAN002155000	yciC	cobalamin (vitamin B12) biosynthesis protein	Metabolism	Biosynthesis of cofactors, prosthetic groups, and carriers	Heme, porphyrin, and cobalamin	1	1	1	1	1	1	1	1	1	1	1	1	1	1	1	1	1	1
SAUPAN002367000	hemQ	heme peroxidase	Metabolism	Biosynthesis of cofactors, prosthetic groups, and carriers	Heme, porphyrin, and cobalamin	1	1	1	1	1	1	1	1	1	1	1	1	1	1	1	1	1	1
SAUPAN002571000	cobW2	putative G3E family GTPase	Metabolism	Biosynthesis of cofactors, prosthetic groups, and carriers	Heme, porphyrin, and cobalamin	1	1	1	1	1	1	1	1	1	1	1	1	1	1	1	1	1	1
SAUPAN002811000	gpmA1	phosphoglycerate mutase family protein	Metabolism	Biosynthesis of cofactors, prosthetic groups, and carriers	Heme, porphyrin, and cobalamin	1	1	1	1	1	1	1	1	1	1	1	1	1	1	1	1	1	1
SAUPAN003342000	ctaA	cytochrome oxidase assembly protein	Metabolism	Biosynthesis of cofactors, prosthetic groups, and carriers	Heme, porphyrin, and cobalamin	1	1	1	1	1	1	1	1	1	1	1	1	1	1	1	1	1	1
SAUPAN003343000	ctaB	protoheme IX farnesyltransferase	Metabolism	Biosynthesis of cofactors, prosthetic groups, and carriers	Heme, porphyrin, and cobalamin	1	1	1	1	1	1	1	1	1	1	1	1	1	1	1	1	1	1
SAUPAN003344000	ctaM	hypothetical protein	Metabolism	Biosynthesis of cofactors, prosthetic groups, and carriers	Heme, porphyrin, and cobalamin	1	1	1	1	1	1	1	1	1	1	1	1	1	1	1	1	1	1
SAUPAN003826000	norD	nitric oxide reductase activation protein NorD	Metabolism	Biosynthesis of cofactors, prosthetic groups, and carriers	Heme, porphyrin, and cobalamin	1	1	1	1	1	1	1	1	1	1	1	1	1	1	1	1	1	1
SAUPAN004166000	hemN	coproporphyrinogen III oxidase	Metabolism	Biosynthesis of cofactors, prosthetic groups, and carriers	Heme, porphyrin, and cobalamin	1	1	1	1	1	1	1	1	1	1	1	1	1	1	1	1	1	1
SAUPAN004210000	4210	O-methyltransferase	Metabolism	Biosynthesis of cofactors, prosthetic groups, and carriers	Heme, porphyrin, and cobalamin	1	1	1	1	1	1	1	1	1	1	1	1	1	1	1	1	1	1
SAUPAN004282000	hemL	glutamate-1-semialdehyde 2,1-aminomutase	Metabolism	Biosynthesis of cofactors, prosthetic groups, and carriers	Heme, porphyrin, and cobalamin	1	1	1	1	1	1	1	1	1	1	1	1	1	1	1	1	1	1
SAUPAN004283000	hemB	porphobilinogen synthase	Metabolism	Biosynthesis of cofactors, prosthetic groups, and carriers	Heme, porphyrin, and cobalamin	1	1	1	1	1	1	1	1	1	1	1	1	1	1	1	1	1	1
SAUPAN004284000	hemD	uroporphyrinogen-III synthase	Metabolism	Biosynthesis of cofactors, prosthetic groups, and carriers	Heme, porphyrin, and cobalamin	1	1	1	1	1	1	1	1	1	1	1	1	1	1	1	1	1	1
SAUPAN004285000	hemC	hydroxymethylbilane synthase	Metabolism	Biosynthesis of cofactors, prosthetic groups, and carriers	Heme, porphyrin, and cobalamin	1	1	1	1	1	1	1	1	1	1	1	1	1	1	1	1	1	1
SAUPAN004287000	hemA	glutamyl-tRNA reductase	Metabolism	Biosynthesis of cofactors, prosthetic groups, and carriers	Heme, porphyrin, and cobalamin	1	1	1	1	1	1	1	1	1	1	1	1	1	1	1	1	1	1
SAUPAN004516000	4516	hypothetical protein	Metabolism	Biosynthesis of cofactors, prosthetic groups, and carriers	Heme, porphyrin, and cobalamin	1	1	1	1	1	1	1	1	1	1	1	1	1	1	1	1	1	1
SAUPAN004756000	hemY	protoporphyrinogen oxidase	Metabolism	Biosynthesis of cofactors, prosthetic groups, and carriers	Heme, porphyrin, and cobalamin	1	1	1	1	1	1	1	1	1	1	1	1	1	1	1	1	1	1
SAUPAN004757000	hemH	ferrochelatase	Metabolism	Biosynthesis of cofactors, prosthetic groups, and carriers	Heme, porphyrin, and cobalamin	1	1	1	1	1	1	1	1	1	1	1	1	1	1	1	1	1	1
SAUPAN004758000	hemE	uroporphyrinogen decarboxylase	Metabolism	Biosynthesis of cofactors, prosthetic groups, and carriers	Heme, porphyrin, and cobalamin	1	1	1	1	1	1	1	1	1	1	1	1	1	1	1	1	1	1
SAUPAN004844000	gsaB	glutamate-1-semialdehyde aminotransferase	Metabolism	Biosynthesis of cofactors, prosthetic groups, and carriers	Heme, porphyrin, and cobalamin	1	1	1	1	1	1	1	1	1	1	1	1	1	1	1	1	1	1
SAUPAN004913000	gatD	cobyric acid synthase	Metabolism	Biosynthesis of cofactors, prosthetic groups, and carriers	Heme, porphyrin, and cobalamin	1	1	1	1	1	1	1	1	1	1	1	1	1	1	1	1	1	1
SAUPAN005269000	yodC	nitroreductase	Metabolism	Biosynthesis of cofactors, prosthetic groups, and carriers	Heme, porphyrin, and cobalamin	1	1	1	1	1	1	1	1	1	1	1	1	1	1	1	1	1	1
SAUPAN005570000	5570	possible Iuc family aerobactin synthesis protein	Metabolism	Biosynthesis of cofactors, prosthetic groups, and carriers	Heme, porphyrin, and cobalamin	1	1	1	1	1	1	1	1	1	1	1	1	1	1	1	1	1	1
SAUPAN005572000	iucB	Iuc family aerobactin synthesis protein	Metabolism	Biosynthesis of cofactors, prosthetic groups, and carriers	Heme, porphyrin, and cobalamin	1	1	1	1	1	1	1	1	1	1	1	1	1	1	1	1	1	1
SAUPAN005930000	nasF	uroporphyrinogen III methylase	Metabolism	Biosynthesis of cofactors, prosthetic groups, and carriers	Heme, porphyrin, and cobalamin	1	1	1	1	1	1	1	1	1	1	1	1	1	1	1	1	1	1
SAUPAN006168000	frp	FMN reductase	Metabolism	Biosynthesis of cofactors, prosthetic groups, and carriers	Heme, porphyrin, and cobalamin	1	1	1	1	1	1	1	1	1	1	1	1	1	1	1	1	1	1
SAUPAN006259000	cobW_3	cobalamin (vitamin B12) biosynthesis protein	Metabolism	Biosynthesis of cofactors, prosthetic groups, and carriers	Heme, porphyrin, and cobalamin	1	1	1	1	1	1	1	1	1	1	1	1	1	1	1	1	1	1
SAUPAN006325000	cysG	possible sirohydrochlorin ferrochelatase	Metabolism	Biosynthesis of cofactors, prosthetic groups, and carriers	Heme, porphyrin, and cobalamin	1	1	1	1	1	1	1	1	1	1	1	1	1	1	1	1	1	1
SAUPAN001013000	1013	short chain acyl-CoA dehydrogenase	Metabolism	Biosynthesis of cofactors, prosthetic groups, and carriers	iron sulfur cluster	1	1	1	1	1	1	1	1	1	1	1	1	1	1	1	1	1	1
SAUPAN001138000	scdA	cell wall biosynthesis protein ScdA	Metabolism	Biosynthesis of cofactors, prosthetic groups, and carriers	iron sulfur cluster	1	1	1	1	1	1	1	1	1	1	1	1	1	1	1	1	1	1
SAUPAN002894000	sufC	FeS assembly ATPase SufC	Metabolism	Biosynthesis of cofactors, prosthetic groups, and carriers	iron sulfur cluster	1	1	1	1	1	1	1	1	1	1	1	1	1	1	1	1	1	1
SAUPAN002895000	sufD	FeS assembly protein SufD	Metabolism	Biosynthesis of cofactors, prosthetic groups, and carriers	iron sulfur cluster	1	1	1	1	1	1	1	1	1	1	1	1	1	1	1	1	1	1
SAUPAN002897000	sufS	SufS subfamily cysteine desulfurase	Metabolism	Biosynthesis of cofactors, prosthetic groups, and carriers	iron sulfur cluster	1	1	1	1	1	1	1	1	1	1	1	1	1	1	1	1	1	1
SAUPAN002898000	sufU	NifU family SUF system FeS assembly protein	Metabolism	Biosynthesis of cofactors, prosthetic groups, and carriers	iron sulfur cluster	1	1	1	1	1	1	1	1	1	1	1	1	1	1	1	1	1	1
SAUPAN002899000	sufB	FeS assembly protein SufB	Metabolism	Biosynthesis of cofactors, prosthetic groups, and carriers	iron sulfur cluster	1	1	1	1	1	1	1	1	1	1	1	1	1	1	1	1	1	1
SAUPAN003035000	nfu	NifU domain-containing protein	Metabolism	Biosynthesis of cofactors, prosthetic groups, and carriers	iron sulfur cluster	1	1	1	1	1	1	1	1	1	1	1	1	1	1	1	1	1	1
SAUPAN003039000	sufA	hypothetical protein	Metabolism	Biosynthesis of cofactors, prosthetic groups, and carriers	iron sulfur cluster	1	1	1	1	1	1	1	1	1	1	1	1	1	1	1	1	1	1
SAUPAN003109000	yitW	hypothetical protein	Metabolism	Biosynthesis of cofactors, prosthetic groups, and carriers	iron sulfur cluster	1	1	1	1	1	1	1	1	1	1	1	1	1	1	1	1	1	1
SAUPAN003739000	3739	hypothetical protein	Metabolism	Biosynthesis of cofactors, prosthetic groups, and carriers	iron sulfur cluster	1	1	1	1	1	1	1	1	1	1	1	1	1	1	1	1	1	1
SAUPAN003862000	3862	hypothetical protein	Metabolism	Biosynthesis of cofactors, prosthetic groups, and carriers	iron sulfur cluster	1	1	1	1	1	1	1	1	1	1	1	1	1	1	1	1	1	1
SAUPAN004223000	iscS	class V aminotransferase	Metabolism	Biosynthesis of cofactors, prosthetic groups, and carriers	iron sulfur cluster	1	1	1	1	1	1	1	1	1	1	1	1	1	1	1	1	1	1
SAUPAN004368000	nifZ	cysteine desulfurase	Metabolism	Biosynthesis of cofactors, prosthetic groups, and carriers	iron sulfur cluster	1	1	1	1	1	1	1	1	1	1	1	1	1	1	1	1	1	1
SAUPAN003022000	lipA	lipoyl synthase	Metabolism	Biosynthesis of cofactors, prosthetic groups, and carriers	Lipoate	1	1	1	1	1	1	1	1	1	1	1	1	1	1	1	1	1	1
SAUPAN001095000	fadE	long-chain-fatty-acid--CoA ligase	Metabolism	Biosynthesis of cofactors, prosthetic groups, and carriers	Menaquinone and ubiquinone	1	1	1	1	1	1	1	1	1	1	1	1	1	1	1	1	1	1
SAUPAN001152000	ubiE	SAM dependent methyltransferase	Metabolism	Biosynthesis of cofactors, prosthetic groups, and carriers	Menaquinone and ubiquinone	1	1	1	1	1	1	1	1	1	1	1	1	1	1	1	1	1	1
SAUPAN002170000	est	esterase/lipase	Metabolism	Biosynthesis of cofactors, prosthetic groups, and carriers	Menaquinone and ubiquinone	1	1	1	1	1	1	1	1	1	1	1	1	1	1	1	1	1	1
SAUPAN002352000	vraA	long-chain-fatty-acid--CoA ligase	Metabolism	Biosynthesis of cofactors, prosthetic groups, and carriers	Menaquinone and ubiquinone	1	1	1	1	1	1	1	1	1	1	1	1	1	1	1	1	1	1
SAUPAN003242000	menA	1,4-dihydroxy-2-naphthoate octaprenyltransferase	Metabolism	Biosynthesis of cofactors, prosthetic groups, and carriers	Menaquinone and ubiquinone	1	1	1	1	1	1	1	1	1	1	1	1	1	1	1	1	1	1
SAUPAN003244000	menF	isochorismate synthase	Metabolism	Biosynthesis of cofactors, prosthetic groups, and carriers	Menaquinone and ubiquinone	1	1	1	1	1	1	1	1	1	1	1	1	1	1	1	1	1	1
SAUPAN003246000	menD	2-oxoglutarate decarboxylase	Metabolism	Biosynthesis of cofactors, prosthetic groups, and carriers	Menaquinone and ubiquinone	1	1	1	1	1	1	1	1	1	1	1	1	1	1	1	1	1	1
SAUPAN003247000	menH	S33 family peptidase	Metabolism	Biosynthesis of cofactors, prosthetic groups, and carriers	Menaquinone and ubiquinone	1	1	1	1	1	1	1	1	1	1	1	1	1	1	1	1	1	1
SAUPAN003248000	menB	naphthoate synthase	Metabolism	Biosynthesis of cofactors, prosthetic groups, and carriers	Menaquinone and ubiquinone	1	1	1	1	1	1	1	1	1	1	1	1	1	1	1	1	1	1
SAUPAN003615000	3615	alpha/beta fold family hydrolase	Metabolism	Biosynthesis of cofactors, prosthetic groups, and carriers	Menaquinone and ubiquinone	1	1	1	1	1	1	1	1	1	1	1	1	1	1	1	1	1	1
SAUPAN003930000	hepT	polyprenyl synthetase	Metabolism	Biosynthesis of cofactors, prosthetic groups, and carriers	Menaquinone and ubiquinone	1	1	1	1	1	1	1	1	1	1	1	1	1	1	1	1	1	1
SAUPAN003931000	ubiE	ubiquinone/menaquinone biosynthesis methyltransferase	Metabolism	Biosynthesis of cofactors, prosthetic groups, and carriers	Menaquinone and ubiquinone	1	1	1	1	1	1	1	1	1	1	1	1	1	1	1	1	1	1
SAUPAN004076000	ispA	geranyltranstransferase	Metabolism	Biosynthesis of cofactors, prosthetic groups, and carriers	Menaquinone and ubiquinone	1	1	1	1	1	1	1	1	1	1	1	1	1	1	1	1	1	1
SAUPAN004452000	pldB	lysophospholipase	Metabolism	Biosynthesis of cofactors, prosthetic groups, and carriers	Menaquinone and ubiquinone	1	1	1	1	1	1	1	1	1	1	1	1	1	1	1	1	1	1
SAUPAN004510000	menC	o-succinylbenzoic acid (OSB) synthetase	Metabolism	Biosynthesis of cofactors, prosthetic groups, and carriers	Menaquinone and ubiquinone	1	1	1	1	1	1	1	1	1	1	1	1	1	1	1	1	1	1
SAUPAN004511000	menE	O-succinylbenzoic acid--CoA ligase	Metabolism	Biosynthesis of cofactors, prosthetic groups, and carriers	Menaquinone and ubiquinone	1	1	1	1	1	1	1	1	1	1	1	1	1	1	1	1	1	1
SAUPAN005745000	5745	inosine-uridine preferring nucleoside hydrolase	Metabolism	Biosynthesis of cofactors, prosthetic groups, and carriers	Menaquinone and ubiquinone	1	1	1	1	1	1	1	1	1	1	1	1	1	1	1	1	1	1
SAUPAN005849000	5849	esterase	Metabolism	Biosynthesis of cofactors, prosthetic groups, and carriers	Menaquinone and ubiquinone	1	1	1	1	1	1	1	1	1	1	1	1	1	1	1	1	1	1
SAUPAN006162000	6162	phospholipase/carboxylesterase	Metabolism	Biosynthesis of cofactors, prosthetic groups, and carriers	Menaquinone and ubiquinone	1	1	1	1	1	1	1	1	1	1	1	1	1	1	1	1	1	1
SAUPAN001858000	sirTM	hypothetical protein	Metabolism	Biosynthesis of cofactors, prosthetic groups, and carriers	Molybdopterin	1	1	1	1	1	1	1	1	1	1	1	1	1	1	1	1	1	1
SAUPAN005729000	moaA	molybdenum (Mo2+) cofactor biosynthesis protein A	Metabolism	Biosynthesis of cofactors, prosthetic groups, and carriers	Molybdopterin	1	1	1	1	1	1	1	1	1	1	1	1	1	1	1	1	1	1
SAUPAN005730000	mobA	molybdenum (Mo2+) cofactor biosynthesis protein A	Metabolism	Biosynthesis of cofactors, prosthetic groups, and carriers	Molybdopterin	1	1	1	1	1	1	1	1	1	1	1	1	1	1	1	1	1	1
SAUPAN005731000	moaD	molybdopterin synthase small subunit	Metabolism	Biosynthesis of cofactors, prosthetic groups, and carriers	Molybdopterin	1	1	1	1	1	1	1	1	1	1	1	1	1	1	1	1	1	1
SAUPAN005732000	moaE	molybdopterin synthase large subunit	Metabolism	Biosynthesis of cofactors, prosthetic groups, and carriers	Molybdopterin	1	1	1	1	1	1	1	1	1	1	1	1	1	1	1	1	1	1
SAUPAN005733000	mobB	molybdopterin-guanine dinucleotide biosynthesis protein B	Metabolism	Biosynthesis of cofactors, prosthetic groups, and carriers	Molybdopterin	1	1	1	1	1	1	1	1	1	1	1	1	1	1	1	1	1	1
SAUPAN005734000	moeA	molybdopterin biosynthesis protein MoeA	Metabolism	Biosynthesis of cofactors, prosthetic groups, and carriers	Molybdopterin	1	1	1	1	1	1	1	1	1	1	1	1	1	1	1	1	1	1
SAUPAN005736000	moaB	molybdopterin cofactor biosynthesis protein MoaB	Metabolism	Biosynthesis of cofactors, prosthetic groups, and carriers	Molybdopterin	1	1	1	1	1	1	1	1	1	1	1	1	1	1	1	1	1	1
SAUPAN001123000	tarI'	2-C-methyl-D-erythritol 4-phosphate cytidylyltransferase	Metabolism	Biosynthesis of cofactors, prosthetic groups, and carriers	Other cofactors	1	1	1	1	1	1	1	1	1	1	1	1	1	1	1	1	1	1
SAUPAN001133000	tarI	2-C-methyl-D-erythritol 4-phosphate cytidylyltransferase	Metabolism	Biosynthesis of cofactors, prosthetic groups, and carriers	Other cofactors	1	1	1	1	1	1	1	1	1	1	1	1	1	1	1	1	1	1
SAUPAN002233000	ipk	4-diphosphocytidyl-2-C-methyl-D-erythritol kinase	Metabolism	Biosynthesis of cofactors, prosthetic groups, and carriers	Other cofactors	1	1	1	1	1	1	1	1	1	1	1	1	1	1	1	1	1	1
SAUPAN005845000	fni	isopentenyl pyrophosphate isomerase	Metabolism	Biosynthesis of cofactors, prosthetic groups, and carriers	Other cofactors	1	1	1	1	1	1	1	1	1	1	1	1	1	1	1	1	1	1
SAUPAN001029000	entB	isochorismatase family protein	Metabolism	Biosynthesis of cofactors, prosthetic groups, and carriers	Pyridine nucleotides	1	1	1	1	1	1	1	1	1	1	1	1	1	1	1	1	1	1
SAUPAN004180000	nadD	nicotinate (nicotinamide) nucleotide adenylyltransferase	Metabolism	Biosynthesis of cofactors, prosthetic groups, and carriers	Pyridine nucleotides	1	1	1	1	1	1	1	1	1	1	1	1	1	1	1	1	1	1
SAUPAN004945000	nadE	NAD synthetase	Metabolism	Biosynthesis of cofactors, prosthetic groups, and carriers	Pyridine nucleotides	1	1	1	1	1	1	1	1	1	1	1	1	1	1	1	1	1	1
SAUPAN004946000	pncB	nicotinate phosphoribosyltransferase	Metabolism	Biosynthesis of cofactors, prosthetic groups, and carriers	Pyridine nucleotides	1	1	1	1	1	1	1	1	1	1	1	1	1	1	1	1	1	1
SAUPAN004953000	pncA	isochorismatase	Metabolism	Biosynthesis of cofactors, prosthetic groups, and carriers	Pyridine nucleotides	1	1	1	1	1	1	1	1	1	1	1	1	1	1	1	1	1	1
SAUPAN006378000	entB2	isochorismatase	Metabolism	Biosynthesis of cofactors, prosthetic groups, and carriers	Pyridine nucleotides	1	1	1	1	1	1	1	1	1	1	1	1	1	1	1	1	1	1
SAUPAN002332000	2332	hydrolase	Metabolism	Biosynthesis of cofactors, prosthetic groups, and carriers	Pyridoxal phosphate	1	1	1	1	1	1	1	1	1	1	1	1	1	1	1	1	1	1
SAUPAN003703000	3703	HAD superfamily hydrolase	Metabolism	Biosynthesis of cofactors, prosthetic groups, and carriers	Pyridoxal phosphate	1	1	1	1	1	1	1	1	1	1	1	1	1	1	1	1	1	1
SAUPAN003780000	3780	hydrolase-like protein	Metabolism	Biosynthesis of cofactors, prosthetic groups, and carriers	Pyridoxal phosphate	1	1	1	1	1	1	1	1	1	1	1	1	1	1	1	1	1	1
SAUPAN005471000	5471	hypothetical protein	Metabolism	Biosynthesis of cofactors, prosthetic groups, and carriers	Pyridoxal phosphate	1	1	1	1	1	1	1	1	1	1	1	1	1	1	1	1	1	1
SAUPAN006174000	supH	haloacid dehalogenase-like hydrolase	Metabolism	Biosynthesis of cofactors, prosthetic groups, and carriers	Pyridoxal phosphate	1	1	1	1	1	1	1	1	1	1	1	1	1	1	1	1	1	1
SAUPAN002283000	pdxS	pyridoxine (vitamin B6) biosynthesis protein	Metabolism	Biosynthesis of cofactors, prosthetic groups, and carriers	Pyridoxine	1	1	1	1	1	1	1	1	1	1	1	1	1	1	1	1	1	1
SAUPAN002284000	pdxT	GMP synthase (glutamine-hydrolyzing)	Metabolism	Biosynthesis of cofactors, prosthetic groups, and carriers	Pyridoxine	1	1	1	1	1	1	1	1	1	1	1	1	1	1	1	1	1	1
SAUPAN002331000	tadA	putative tRNA-specific adenosine deaminase	Metabolism	Biosynthesis of cofactors, prosthetic groups, and carriers	Riboflavin, FMN, FAD	1	1	1	1	1	1	1	1	1	1	1	1	1	1	1	1	1	1
SAUPAN003573000	ribC	bifunctional riboflavin kinase/FAD synthase RibC	Metabolism	Biosynthesis of cofactors, prosthetic groups, and carriers	Riboflavin, FMN, FAD	1	1	1	1	1	1	1	1	1	1	1	1	1	1	1	1	1	1
SAUPAN003746000	glcT	transcription antiterminator	Metabolism	Biosynthesis of cofactors, prosthetic groups, and carriers	Riboflavin, FMN, FAD	1	1	1	1	1	1	1	1	1	1	1	1	1	1	1	1	1	1
SAUPAN004455000	ribH	riboflavin synthase beta subunit	Metabolism	Biosynthesis of cofactors, prosthetic groups, and carriers	Riboflavin, FMN, FAD	1	1	1	1	1	1	1	1	1	1	1	1	1	1	1	1	1	1
SAUPAN004456000	ribA	bifunctional 3,4-dihydroxy-2-butanone-4-phosphate synthase/GTP cyclohydrolase II	Metabolism	Biosynthesis of cofactors, prosthetic groups, and carriers	Riboflavin, FMN, FAD	1	1	1	1	1	1	1	1	1	1	1	1	1	1	1	1	1	1
SAUPAN004457000	ribB	riboflavin synthase alpha subunit	Metabolism	Biosynthesis of cofactors, prosthetic groups, and carriers	Riboflavin, FMN, FAD	1	1	1	1	1	1	1	1	1	1	1	1	1	1	1	1	1	1
SAUPAN004458000	ribD	diaminohydroxyphosphoribosylaminopyrimidine deaminase	Metabolism	Biosynthesis of cofactors, prosthetic groups, and carriers	Riboflavin, FMN, FAD	1	1	1	1	1	1	1	1	1	1	1	1	1	1	1	1	1	1
SAUPAN000916000	sbnC	IucA/IucC family siderophore biosynthesis protein	Metabolism	Biosynthesis of cofactors, prosthetic groups, and carriers	Siderophore staphylobactin	1	1	1	1	1	1	1	1	1	1	1	1	1	1	1	1	1	1
SAUPAN000918000	sbnD	MFS family major facilitator transporter	Metabolism	Biosynthesis of cofactors, prosthetic groups, and carriers	Siderophore staphylobactin	1	1	1	1	1	1	1	1	1	1	1	1	1	1	1	1	1	1
SAUPAN000919000	sbnE	IucA/IucC family siderophore biosynthesis protein	Metabolism	Biosynthesis of cofactors, prosthetic groups, and carriers	Siderophore staphylobactin	1	1	1	1	1	1	1	1	1	1	1	1	1	1	1	1	1	1
SAUPAN000920000	sbnF	IucA/IucC family siderophore biosynthesis protein	Metabolism	Biosynthesis of cofactors, prosthetic groups, and carriers	Siderophore staphylobactin	1	1	1	1	1	1	1	1	1	1	1	1	1	1	1	1	1	1
SAUPAN000921000	sbnG	HpcH/HpaI family aldolase	Metabolism	Biosynthesis of cofactors, prosthetic groups, and carriers	Siderophore staphylobactin	1	1	1	1	1	1	1	1	1	1	1	1	1	1	1	1	1	1
SAUPAN000922000	sbnH	diaminopimelate decarboxylase	Metabolism	Biosynthesis of cofactors, prosthetic groups, and carriers	Siderophore staphylobactin	1	1	1	1	1	1	1	1	1	1	1	1	1	1	1	1	1	1
SAUPAN000923000	sbnl	hypothetical protein	Metabolism	Biosynthesis of cofactors, prosthetic groups, and carriers	Siderophore staphylobactin	1	1	1	1	1	1	1	1	1	1	1	1	1	1	1	1	1	1
SAUPAN002357000	pdxK	phosphomethylpyrimidine kinase	Metabolism	Biosynthesis of cofactors, prosthetic groups, and carriers	Thiamine	1	1	1	1	1	1	1	1	1	1	1	1	1	1	1	1	1	1
SAUPAN003506000	thiN	hypothetical protein	Metabolism	Biosynthesis of cofactors, prosthetic groups, and carriers	Thiamine	1	1	1	1	1	1	1	1	1	1	1	1	1	1	1	1	1	1
SAUPAN004231000	4231	hypothetical protein	Metabolism	Biosynthesis of cofactors, prosthetic groups, and carriers	Thiamine	1	1	1	1	1	1	1	1	1	1	1	1	1	1	1	1	1	1
SAUPAN004367000	thiI	thiamine biosynthesis protein	Metabolism	Biosynthesis of cofactors, prosthetic groups, and carriers	Thiamine	1	1	1	1	1	1	1	1	1	1	1	1	1	1	1	1	1	1
SAUPAN004426000	4426	hypothetical protein	Metabolism	Biosynthesis of cofactors, prosthetic groups, and carriers	Thiamine	1	1	1	1	1	1	1	1	1	1	1	1	1	1	1	1	1	1
SAUPAN005373000	thiE	putative thiamine-phosphate pyrophosphorylase	Metabolism	Biosynthesis of cofactors, prosthetic groups, and carriers	Thiamine	1	1	1	1	1	1	1	1	1	1	1	1	1	1	1	1	1	1
SAUPAN005374000	thiM	hydroxyethylthiazole kinase	Metabolism	Biosynthesis of cofactors, prosthetic groups, and carriers	Thiamine	1	1	1	1	1	1	1	1	1	1	1	1	1	1	1	1	1	1
SAUPAN005375000	thiD	putative phosphomethylpyrimidine kinase	Metabolism	Biosynthesis of cofactors, prosthetic groups, and carriers	Thiamine	1	1	1	1	1	1	1	1	1	1	1	1	1	1	1	1	1	1
SAUPAN005376000	tenA	thiaminase-2	Metabolism	Biosynthesis of cofactors, prosthetic groups, and carriers	Thiamine	1	1	1	1	1	1	1	1	1	1	1	1	1	1	1	1	1	1
SAUPAN005737000	moeB	molybdopterin biosynthesis protein MoeB	Metabolism	Biosynthesis of cofactors, prosthetic groups, and carriers	Thiamine	1	1	1	1	1	1	1	1	1	1	1	1	1	1	1	1	1	1
SAUPAN002346000	nagB	glucosamine-6-phosphate deaminase	Metabolism	Central intermediary metabolism	Biosynthesis of amino sugars	1	1	1	1	1	1	1	1	1	1	1	1	1	1	1	1	1	1
SAUPAN002586000	nagA	N-acetylglucosamine-6-phosphate deacetylase	Metabolism	Central intermediary metabolism	Biosynthesis of amino sugars	1	1	1	1	1	1	1	1	1	1	1	1	1	1	1	1	1	1
SAUPAN004790000	4790	glucosamine-6-phosphate isomerase	Metabolism	Central intermediary metabolism	Biosynthesis of amino sugars	1	1	1	1	1	1	1	1	1	1	1	1	1	1	1	1	1	1
SAUPAN006091000	pgcA	phosphoglucomutase/phosphomannomutase	Metabolism	Central intermediary metabolism	Biosynthesis of amino sugars	1	1	1	1	1	1	1	1	1	1	1	1	1	1	1	1	1	1
SAUPAN004371000	4371	GAF domain-containing protein	Metabolism	Central intermediary metabolism	Nitrogen metabolism	1	1	1	1	1	1	1	1	1	1	1	1	1	1	1	1	1	1
SAUPAN004771000	prsA	peptidylprolyl isomerase	Metabolism	Central intermediary metabolism	Nitrogen metabolism	1	1	1	1	1	1	1	1	1	1	1	1	1	1	1	1	1	1
SAUPAN004974000	4974	hypothetical protein	Metabolism	Central intermediary metabolism	Nitrogen metabolism	1	1	1	1	1	1	1	1	1	1	1	1	1	1	1	1	1	1
SAUPAN005281000	agrA	accessory gene regulator protein A	Metabolism	Central intermediary metabolism	Nitrogen metabolism	1	1	1	1	1	1	1	1	1	1	1	1	1	1	1	1	1	1
SAUPAN005753000	ureA	urease gamma subunit	Metabolism	Central intermediary metabolism	Nitrogen metabolism	1	1	1	1	1	1	1	1	1	1	1	1	1	1	1	1	1	1
SAUPAN005754000	ureB	urease beta subunit	Metabolism	Central intermediary metabolism	Nitrogen metabolism	1	1	1	1	1	1	1	1	1	1	1	1	1	1	1	1	1	1
SAUPAN005755000	ureC	urease alpha subunit	Metabolism	Central intermediary metabolism	Nitrogen metabolism	1	1	1	1	1	1	1	1	1	1	1	1	1	1	1	1	1	1
SAUPAN005756000	ureE	urease accessory protein UreE	Metabolism	Central intermediary metabolism	Nitrogen metabolism	1	1	1	1	1	1	1	1	1	1	1	1	1	1	1	1	1	1
SAUPAN005757000	ureF	urease accessory protein UreF	Metabolism	Central intermediary metabolism	Nitrogen metabolism	1	1	1	1	1	1	1	1	1	1	1	1	1	1	1	1	1	1
SAUPAN005758000	ureG	urease accessory protein UreG	Metabolism	Central intermediary metabolism	Nitrogen metabolism	1	1	1	1	1	1	1	1	1	1	1	1	1	1	1	1	1	1
SAUPAN005759000	ureD	urease accessory protein UreD	Metabolism	Central intermediary metabolism	Nitrogen metabolism	1	1	1	1	1	1	1	1	1	1	1	1	1	1	1	1	1	1
SAUPAN005924000	nreA	hypothetical protein	Metabolism	Central intermediary metabolism	Nitrogen metabolism	1	1	1	1	1	1	1	1	1	1	1	1	1	1	1	1	1	1
SAUPAN001030000	ipdC	thiamine pyrophosphate TPP binding domain-containing protein	Metabolism	Central intermediary metabolism	Other intermediary metabolism	1	1	1	1	1	1	1	1	1	1	1	1	1	1	1	1	1	1
SAUPAN002368000	eutD	phosphotransacetylase	Metabolism	Central intermediary metabolism	Other intermediary metabolism	1	1	1	1	1	1	1	1	1	1	1	1	1	1	1	1	1	1
SAUPAN002371000	mvaK1	mevalonate kinase	Metabolism	Central intermediary metabolism	Other intermediary metabolism	1	1	1	1	1	1	1	1	1	1	1	1	1	1	1	1	1	1
SAUPAN002372000	mvaD	diphosphomevalonate decarboxylase	Metabolism	Central intermediary metabolism	Other intermediary metabolism	1	1	1	1	1	1	1	1	1	1	1	1	1	1	1	1	1	1
SAUPAN002373000	mvaK2	phosphomevalonate kinase	Metabolism	Central intermediary metabolism	Other intermediary metabolism	1	1	1	1	1	1	1	1	1	1	1	1	1	1	1	1	1	1
SAUPAN003379000	zapA	putative cell division protein, ZapA	Metabolism	Central intermediary metabolism	Other intermediary metabolism	1	1	1	1	1	1	1	1	1	1	1	1	1	1	1	1	1	1
SAUPAN004131000	fthC	5-formyltetrahydrofolate cyclo-ligase	Metabolism	Central intermediary metabolism	Other intermediary metabolism	1	1	1	1	1	1	1	1	1	1	1	1	1	1	1	1	1	1
SAUPAN004185000	mtnN	5'-methylthioadenosine/S-adenosylhomocysteine nucleosidase	Metabolism	Central intermediary metabolism	Other intermediary metabolism	1	1	1	1	1	1	1	1	1	1	1	1	1	1	1	1	1	1
SAUPAN004501000	metK	S-adenosylmethionine synthetase	Metabolism	Central intermediary metabolism	Other intermediary metabolism	1	1	1	1	1	1	1	1	1	1	1	1	1	1	1	1	1	1
SAUPAN004956000	aldH	aldehyde dehydrogenase	Metabolism	Central intermediary metabolism	Other intermediary metabolism	1	1	1	1	1	1	1	1	1	1	1	1	1	1	1	1	1	1
SAUPAN005749000	caiA	acyl-CoA dehydrogenase	Metabolism	Central intermediary metabolism	Other intermediary metabolism	1	1	1	1	1	1	1	1	1	1	1	1	1	1	1	1	1	1
SAUPAN005918000	5918	hypothetical protein	Metabolism	Central intermediary metabolism	Other intermediary metabolism	1	1	1	1	1	1	1	1	1	1	1	1	1	1	1	1	1	1
SAUPAN006301000	gabT	4-aminobutyrate transaminase	Metabolism	Central intermediary metabolism	Other intermediary metabolism	1	1	1	1	1	1	1	1	1	1	1	1	1	1	1	1	1	1
SAUPAN005271000	amiE	nitrilase/cyanide hydratase and apolipoprotein N-acyltransferase	Metabolism	Central intermediary metabolism	Polyamine biosynthesis	1	1	1	1	1	1	1	1	1	1	1	1	1	1	1	1	1	1
SAUPAN004363000	ackA	acetate kinase	Metabolism	Energy metabolism	Acetogenesis	1	1	1	1	1	1	1	1	1	1	1	1	1	1	1	1	1	1
SAUPAN004397000	acsA	acetyl-CoA synthetase	Metabolism	Energy metabolism	Acetogenesis	1	1	1	1	1	1	1	1	1	1	1	1	1	1	1	1	1	1
SAUPAN004399000	acuC	acetoin utilization protein AcuC	Metabolism	Energy metabolism	Acetogenesis	1	1	1	1	1	1	1	1	1	1	1	1	1	1	1	1	1	1
SAUPAN006196000	cidC	pyruvate oxidase	Metabolism	Energy metabolism	Acetogenesis	1	1	1	1	1	1	1	1	1	1	1	1	1	1	1	1	1	1
SAUPAN006309000	acsA2	AMP-dependent synthetase and ligase	Metabolism	Energy metabolism	Acetogenesis	1	1	1	1	1	1	1	1	1	1	1	1	1	1	1	1	1	1
SAUPAN003613000	glpD	aerobic glycerol-3-phosphate dehydrogenase	Metabolism	Energy metabolism	Anaerobic respiration	1	1	1	1	1	1	1	1	1	1	1	1	1	1	1	1	1	1
SAUPAN005925000	narI	respiratory nitrate reductase subunit gamma	Metabolism	Energy metabolism	Anaerobic respiration	1	1	1	1	1	1	1	1	1	1	1	1	1	1	1	1	1	1
SAUPAN005927000	narH	respiratory nitrate reductase subunit beta	Metabolism	Energy metabolism	Anaerobic respiration	1	1	1	1	1	1	1	1	1	1	1	1	1	1	1	1	1	1
SAUPAN005928000	narG	respiratory nitrate reductase subunit alpha	Metabolism	Energy metabolism	Anaerobic respiration	1	1	1	1	1	1	1	1	1	1	1	1	1	1	1	1	1	1
SAUPAN005931000	nasE	nitrite reductase [NAD(P)H], small subunit	Metabolism	Energy metabolism	Anaerobic respiration	1	1	1	1	1	1	1	1	1	1	1	1	1	1	1	1	1	1
SAUPAN005932000	nasD	nitrite reductase [NAD(P)H], large subunit	Metabolism	Energy metabolism	Anaerobic respiration	1	1	1	1	1	1	1	1	1	1	1	1	1	1	1	1	1	1
SAUPAN003341000	pycA	pyruvate carboxylase	Metabolism	Energy metabolism	Anaplerotic reactions	1	1	1	1	1	1	1	1	1	1	1	1	1	1	1	1	1	1
SAUPAN004503000	pckA	phosphoenolpyruvate carboxykinase	Metabolism	Energy metabolism	Anaplerotic reactions	1	1	1	1	1	1	1	1	1	1	1	1	1	1	1	1	1	1
SAUPAN005393000	atpC	proton- translocating F-type ATPase epsilon subunit	Metabolism	Energy metabolism	ATP-synthase	1	1	1	1	1	1	1	1	1	1	1	1	1	1	1	1	1	1
SAUPAN005394000	atpD	proton-translocating F-type ATPase delta subunit	Metabolism	Energy metabolism	ATP-synthase	1	1	1	1	1	1	1	1	1	1	1	1	1	1	1	1	1	1
SAUPAN005395000	atpG	proton-translocating F-type ATPase gamma subunit	Metabolism	Energy metabolism	ATP-synthase	1	1	1	1	1	1	1	1	1	1	1	1	1	1	1	1	1	1
SAUPAN005396000	atpA	proton-translocating F-type ATPase alpha subunit	Metabolism	Energy metabolism	ATP-synthase	1	1	1	1	1	1	1	1	1	1	1	1	1	1	1	1	1	1
SAUPAN005397000	atpH	proton-translocating F-type ATPase beta subunit	Metabolism	Energy metabolism	ATP-synthase	1	1	1	1	1	1	1	1	1	1	1	1	1	1	1	1	1	1
SAUPAN005398000	atpF	proton-translocating F-type ATPase subunit B	Metabolism	Energy metabolism	ATP-synthase	1	1	1	1	1	1	1	1	1	1	1	1	1	1	1	1	1	1
SAUPAN005399000	atpE	proton-translocating F-type ATPase epsilon subunit C	Metabolism	Energy metabolism	ATP-synthase	1	1	1	1	1	1	1	1	1	1	1	1	1	1	1	1	1	1
SAUPAN005400000	atpB	proton-translocating F-type ATPase beta subunit A	Metabolism	Energy metabolism	ATP-synthase	1	1	1	1	1	1	1	1	1	1	1	1	1	1	1	1	1	1
SAUPAN005401000	atpI	hypothetical protein	Metabolism	Energy metabolism	ATP-synthase	1	1	1	1	1	1	1	1	1	1	1	1	1	1	1	1	1	1
SAUPAN000014000	hutH	histidine ammonia-lyase	Metabolism	Energy metabolism	Catabolism of amino acids	1	1	1	1	1	1	1	1	1	1	1	1	1	1	1	1	1	1
SAUPAN001008000	1008	hypothetical protein	Metabolism	Energy metabolism	Catabolism of amino acids	1	1	1	1	1	1	1	1	1	1	1	1	1	1	1	1	1	1
SAUPAN001120000	gutB	zinc-binding alcohol dehydrogenase	Metabolism	Energy metabolism	Catabolism of amino acids	1	1	1	1	1	1	1	1	1	1	1	1	1	1	1	1	1	1
SAUPAN001122000	gatD	oxidoreductase, zinc-binding dehydrogenase family	Metabolism	Energy metabolism	Catabolism of amino acids	1	1	1	1	1	1	1	1	1	1	1	1	1	1	1	1	1	1
SAUPAN001124000	tarJ'	alcohol dehydrogenase, zinc-containing	Metabolism	Energy metabolism	Catabolism of amino acids	1	1	1	1	1	1	1	1	1	1	1	1	1	1	1	1	1	1
SAUPAN001134000	tarJ	alcohol dehydrogenase, zinc-containing	Metabolism	Energy metabolism	Catabolism of amino acids	1	1	1	1	1	1	1	1	1	1	1	1	1	1	1	1	1	1
SAUPAN001856000	gcvH-L	glycine cleavage system H protein	Metabolism	Energy metabolism	Catabolism of amino acids	1	1	1	1	1	1	1	1	1	1	1	1	1	1	1	1	1	1
SAUPAN001899000	1899	hypothetical protein	Metabolism	Energy metabolism	Catabolism of amino acids	1	1	1	1	1	1	1	1	1	1	1	1	1	1	1	1	1	1
SAUPAN002821000	gcvH	glycine cleavage system protein H	Metabolism	Energy metabolism	Catabolism of amino acids	1	1	1	1	1	1	1	1	1	1	1	1	1	1	1	1	1	1
SAUPAN003430000	arcC1	carbamate kinase	Metabolism	Energy metabolism	Catabolism of amino acids	1	1	1	1	1	1	1	1	1	1	1	1	1	1	1	1	1	1
SAUPAN003624000	Alu-2	cystathionine beta-lyase aluminum resistance protein	Metabolism	Energy metabolism	Catabolism of amino acids	1	1	1	1	1	1	1	1	1	1	1	1	1	1	1	1	1	1
SAUPAN003893000	ald	alanine dehydrogenase	Metabolism	Energy metabolism	Catabolism of amino acids	1	1	1	1	1	1	1	1	1	1	1	1	1	1	1	1	1	1
SAUPAN003943000	ansA	L-asparaginase	Metabolism	Energy metabolism	Catabolism of amino acids	1	1	1	1	1	1	1	1	1	1	1	1	1	1	1	1	1	1
SAUPAN004112000	gcvPB	glycine dehydrogenase (decarboxylating) subunit 2	Metabolism	Energy metabolism	Catabolism of amino acids	1	1	1	1	1	1	1	1	1	1	1	1	1	1	1	1	1	1
SAUPAN004113000	gcvPA	glycine dehydrogenase (decarboxylating) subunit 1	Metabolism	Energy metabolism	Catabolism of amino acids	1	1	1	1	1	1	1	1	1	1	1	1	1	1	1	1	1	1
SAUPAN004114000	gcvT	aminomethyltransferase	Metabolism	Energy metabolism	Catabolism of amino acids	1	1	1	1	1	1	1	1	1	1	1	1	1	1	1	1	1	1
SAUPAN004361000	ald2	alanine dehydrogenase	Metabolism	Energy metabolism	Catabolism of amino acids	1	1	1	1	1	1	1	1	1	1	1	1	1	1	1	1	1	1
SAUPAN004428000	dat	D-alanine aminotransferase	Metabolism	Energy metabolism	Catabolism of amino acids	1	1	1	1	1	1	1	1	1	1	1	1	1	1	1	1	1	1
SAUPAN005000000	ytrA	GntR family transcriptional regulator	Metabolism	Energy metabolism	Catabolism of amino acids	1	1	1	1	1	1	1	1	1	1	1	1	1	1	1	1	1	1
SAUPAN005509000	rocF	arginase	Metabolism	Energy metabolism	Catabolism of amino acids	1	1	1	1	1	1	1	1	1	1	1	1	1	1	1	1	1	1
SAUPAN005817000	hutI	imidazolonepropionase	Metabolism	Energy metabolism	Catabolism of amino acids	1	1	1	1	1	1	1	1	1	1	1	1	1	1	1	1	1	1
SAUPAN005818000	hutU	urocanate hydratase	Metabolism	Energy metabolism	Catabolism of amino acids	1	1	1	1	1	1	1	1	1	1	1	1	1	1	1	1	1	1
SAUPAN005822000	hutG	formimidoylglutamase	Metabolism	Energy metabolism	Catabolism of amino acids	1	1	1	1	1	1	1	1	1	1	1	1	1	1	1	1	1	1
SAUPAN006183000	sdaAA	L-serine dehydratase, iron-sulfur-dependent subunit alpha	Metabolism	Energy metabolism	Catabolism of amino acids	1	1	1	1	1	1	1	1	1	1	1	1	1	1	1	1	1	1
SAUPAN006184000	sdaAB	L-serine dehydratase, iron-sulfur-dependent subunit beta	Metabolism	Energy metabolism	Catabolism of amino acids	1	1	1	1	1	1	1	1	1	1	1	1	1	1	1	1	1	1
SAUPAN006217000	rocA	1-pyrroline-5-carboxylate dehydrogenase	Metabolism	Energy metabolism	Catabolism of amino acids	1	1	1	1	1	1	1	1	1	1	1	1	1	1	1	1	1	1
SAUPAN006361000	arcC	carbamate kinase	Metabolism	Energy metabolism	Catabolism of amino acids	1	1	1	1	1	1	1	1	1	1	1	1	1	1	1	1	1	1
SAUPAN006364000	arcA	arginine deiminase	Metabolism	Energy metabolism	Catabolism of amino acids	1	1	1	1	1	1	1	1	1	1	1	1	1	1	1	1	1	1
SAUPAN000935000	galE	UDP-glucose 4-epimerase	Metabolism	Energy metabolism	Catabolism of carbohydrates	1	1	1	1	1	1	1	1	1	1	1	1	1	1	1	1	1	1
SAUPAN001069000	1069	Gfo/Idh/MocA family oxidoreductase	Metabolism	Energy metabolism	Catabolism of carbohydrates	1	1	1	1	1	1	1	1	1	1	1	1	1	1	1	1	1	1
SAUPAN001070000	mviM	NADH-dependent dehydrogenase	Metabolism	Energy metabolism	Catabolism of carbohydrates	1	1	1	1	1	1	1	1	1	1	1	1	1	1	1	1	1	1
SAUPAN001071000	iolE	sugar phosphate isomerase/epimerase	Metabolism	Energy metabolism	Catabolism of carbohydrates	1	1	1	1	1	1	1	1	1	1	1	1	1	1	1	1	1	1
SAUPAN001154000	rbsK	ribokinase	Metabolism	Energy metabolism	Catabolism of carbohydrates	1	1	1	1	1	1	1	1	1	1	1	1	1	1	1	1	1	1
SAUPAN001234000	1234	carbohydrate kinase	Metabolism	Energy metabolism	Catabolism of carbohydrates	1	1	1	1	1	1	1	1	1	1	1	1	1	1	1	1	1	1
SAUPAN002191000	treC	alpha, alpha-phosphotrehalase	Metabolism	Energy metabolism	Catabolism of carbohydrates	1	1	1	1	1	1	1	1	1	1	1	1	1	1	1	1	1	1
SAUPAN002324000	araB	ribulokinase	Metabolism	Energy metabolism	Catabolism of carbohydrates	1	1	1	1	1	1	1	1	1	1	1	1	1	1	1	1	1	1
SAUPAN002349000	2349	HAD superfamily hydrolase	Metabolism	Energy metabolism	Catabolism of carbohydrates	1	1	1	1	1	1	1	1	1	1	1	1	1	1	1	1	1	1
SAUPAN002528000	dhaK	dihydroxyacetone kinase subunit DhaK	Metabolism	Energy metabolism	Catabolism of carbohydrates	1	1	1	1	1	1	1	1	1	1	1	1	1	1	1	1	1	1
SAUPAN002529000	dhaL	DAK2 domain-containing protein DhaL	Metabolism	Energy metabolism	Catabolism of carbohydrates	1	1	1	1	1	1	1	1	1	1	1	1	1	1	1	1	1	1
SAUPAN002530000	dhaM	PTS-dependent dihydroxyacetone kinase phosphotransferase subunit DhaM	Metabolism	Energy metabolism	Catabolism of carbohydrates	1	1	1	1	1	1	1	1	1	1	1	1	1	1	1	1	1	1
SAUPAN002648000	2648	glycerate kinase	Metabolism	Energy metabolism	Catabolism of carbohydrates	1	1	1	1	1	1	1	1	1	1	1	1	1	1	1	1	1	1
SAUPAN003612000	glpK	glycerol kinase	Metabolism	Energy metabolism	Catabolism of carbohydrates	1	1	1	1	1	1	1	1	1	1	1	1	1	1	1	1	1	1
SAUPAN004042000	malA	alpha-D-1,4-glucosidase	Metabolism	Energy metabolism	Catabolism of carbohydrates	1	1	1	1	1	1	1	1	1	1	1	1	1	1	1	1	1	1
SAUPAN004145000	ccpN	Transcriptional repressor CcpN	Metabolism	Energy metabolism	Catabolism of carbohydrates	1	1	1	1	1	1	1	1	1	1	1	1	1	1	1	1	1	1
SAUPAN004507000	4507	hypothetical protein	Metabolism	Energy metabolism	Catabolism of carbohydrates	1	1	1	1	1	1	1	1	1	1	1	1	1	1	1	1	1	1
SAUPAN005283000	scrK	fructokinase	Metabolism	Energy metabolism	Catabolism of carbohydrates	1	1	1	1	1	1	1	1	1	1	1	1	1	1	1	1	1	1
SAUPAN005284000	scrB	beta-fructofuranosidase	Metabolism	Energy metabolism	Catabolism of carbohydrates	1	1	1	1	1	1	1	1	1	1	1	1	1	1	1	1	1	1
SAUPAN005440000	manA	mannose-6-phosphate isomerase, class I	Metabolism	Energy metabolism	Catabolism of carbohydrates	1	1	1	1	1	1	1	1	1	1	1	1	1	1	1	1	1	1
SAUPAN005500000	mtlD	mannitol-1-phosphate 5-dehydrogenase	Metabolism	Energy metabolism	Catabolism of carbohydrates	1	1	1	1	1	1	1	1	1	1	1	1	1	1	1	1	1	1
SAUPAN005585000	lacG	6-phospho-beta-galactosidase	Metabolism	Energy metabolism	Catabolism of carbohydrates	1	1	1	1	1	1	1	1	1	1	1	1	1	1	1	1	1	1
SAUPAN005588000	lacD	tagatose-bisphosphate aldolase	Metabolism	Energy metabolism	Catabolism of carbohydrates	1	1	1	1	1	1	1	1	1	1	1	1	1	1	1	1	1	1
SAUPAN005589000	lacC	tagatose-6-phosphate kinase	Metabolism	Energy metabolism	Catabolism of carbohydrates	1	1	1	1	1	1	1	1	1	1	1	1	1	1	1	1	1	1
SAUPAN005591000	lacB	galactose-6-phosphate isomerase LacB subunit	Metabolism	Energy metabolism	Catabolism of carbohydrates	1	1	1	1	1	1	1	1	1	1	1	1	1	1	1	1	1	1
SAUPAN005592000	lacA	galactose-6-phosphate isomerase LacA subunit	Metabolism	Energy metabolism	Catabolism of carbohydrates	1	1	1	1	1	1	1	1	1	1	1	1	1	1	1	1	1	1
SAUPAN005861000	tcaA	tcaA protein	Metabolism	Energy metabolism	Catabolism of carbohydrates	1	1	1	1	1	1	1	1	1	1	1	1	1	1	1	1	1	1
SAUPAN005980000	glxK	glycerate kinase	Metabolism	Energy metabolism	Catabolism of carbohydrates	1	1	1	1	1	1	1	1	1	1	1	1	1	1	1	1	1	1
SAUPAN006131000	gntK	gluconokinase	Metabolism	Energy metabolism	Catabolism of carbohydrates	1	1	1	1	1	1	1	1	1	1	1	1	1	1	1	1	1	1
SAUPAN006373000	pmi	mannose-6-phosphate isomerase	Metabolism	Energy metabolism	Catabolism of carbohydrates	1	1	1	1	1	1	1	1	1	1	1	1	1	1	1	1	1	1
SAUPAN001976000	1976	hypothetical protein	Metabolism	Energy metabolism	Electron transport	1	1	1	1	1	1	1	1	1	1	1	1	1	1	1	1	1	1
SAUPAN002163000	mpsA	NADH dehydrogenase subunit 5	Metabolism	Energy metabolism	Electron transport	1	1	1	1	1	1	1	1	1	1	1	1	1	1	1	1	1	1
SAUPAN002568000	graA	ABC superfamily ATP binding cassette transporter, ABC protein	Metabolism	Energy metabolism	Electron transport	1	1	1	1	1	1	1	1	1	1	1	1	1	1	1	1	1	1
SAUPAN002569000	cydC	ABC superfamily ATP binding cassette transporter, ABC protein	Metabolism	Energy metabolism	Electron transport	1	1	1	1	1	1	1	1	1	1	1	1	1	1	1	1	1	1
SAUPAN003037000	ndh2	pyridine nucleotide-disulfide oxidoreductase	Metabolism	Energy metabolism	Electron transport	1	1	1	1	1	1	1	1	1	1	1	1	1	1	1	1	1	1
SAUPAN003040000	ndh2	NADH dehydrogenase	Metabolism	Energy metabolism	Electron transport	1	1	1	1	1	1	1	1	1	1	1	1	1	1	1	1	1	1
SAUPAN003053000	mnhA	monovalent cation/H+ antiporter subunit A	Metabolism	Energy metabolism	Electron transport	1	1	1	1	1	1	1	1	1	1	1	1	1	1	1	1	1	1
SAUPAN003240000	3240	hypothetical protein	Metabolism	Energy metabolism	Electron transport	1	1	1	1	1	1	1	1	1	1	1	1	1	1	1	1	1	1
SAUPAN003267000	qoxD	quinol oxidase subunit IV	Metabolism	Energy metabolism	Electron transport	1	1	1	1	1	1	1	1	1	1	1	1	1	1	1	1	1	1
SAUPAN003268000	qoxC	quinol oxidase subunit III	Metabolism	Energy metabolism	Electron transport	1	1	1	1	1	1	1	1	1	1	1	1	1	1	1	1	1	1
SAUPAN003269000	qoxB	quinol oxidase subunit I	Metabolism	Energy metabolism	Electron transport	1	1	1	1	1	1	1	1	1	1	1	1	1	1	1	1	1	1
SAUPAN003270000	qoxA	quinol oxidase subunit II	Metabolism	Energy metabolism	Electron transport	1	1	1	1	1	1	1	1	1	1	1	1	1	1	1	1	1	1
SAUPAN003306000	cydA	cytochrome d ubiquinol oxidase subunit I	Metabolism	Energy metabolism	Electron transport	1	1	1	1	1	1	1	1	1	1	1	1	1	1	1	1	1	1
SAUPAN003307000	cydB	cytochrome d ubiquinol oxidase subunit II	Metabolism	Energy metabolism	Electron transport	1	1	1	1	1	1	1	1	1	1	1	1	1	1	1	1	1	1
SAUPAN003497000	xynA	TM2 domain containing membrane protein B7201	Metabolism	Energy metabolism	Electron transport	1	1	1	1	1	1	1	1	1	1	1	1	1	1	1	1	1	1
SAUPAN003949000	fer	ferredoxin	Metabolism	Energy metabolism	Electron transport	1	1	1	1	1	1	1	1	1	1	1	1	1	1	1	1	1	1
SAUPAN004286000	hemX	possible cytochrome c assembly protein	Metabolism	Energy metabolism	Electron transport	1	1	1	1	1	1	1	1	1	1	1	1	1	1	1	1	1	1
SAUPAN004972000	4972	hypothetical protein	Metabolism	Energy metabolism	Electron transport	1	1	1	1	1	1	1	1	1	1	1	1	1	1	1	1	1	1
SAUPAN005561000	5561	hypothetical protein	Metabolism	Energy metabolism	Electron transport	1	1	1	1	1	1	1	1	1	1	1	1	1	1	1	1	1	1
SAUPAN000932000	butA	acetoin reductase	Metabolism	Energy metabolism	Fermentation	1	1	1	1	1	1	1	1	1	1	1	1	1	1	1	1	1	1
SAUPAN001082000	pflB	formate acetyltransferase	Metabolism	Energy metabolism	Fermentation	1	1	1	1	1	1	1	1	1	1	1	1	1	1	1	1	1	1
SAUPAN001083000	pflA	pyruvate formate-lyase-activating enzyme	Metabolism	Energy metabolism	Fermentation	1	1	1	1	1	1	1	1	1	1	1	1	1	1	1	1	1	1
SAUPAN001107000	ldh1	L-lactate dehydrogenase	Metabolism	Energy metabolism	Fermentation	1	1	1	1	1	1	1	1	1	1	1	1	1	1	1	1	1	1
SAUPAN002470000	adh1	alcohol dehydrogenase	Metabolism	Energy metabolism	Fermentation	1	1	1	1	1	1	1	1	1	1	1	1	1	1	1	1	1	1
SAUPAN005582000	5582	alcohol dehydrogenase, zinc-containing	Metabolism	Energy metabolism	Fermentation	1	1	1	1	1	1	1	1	1	1	1	1	1	1	1	1	1	1
SAUPAN005624000	budA1	acetolactate decarboxylase	Metabolism	Energy metabolism	Fermentation	1	1	1	1	1	1	1	1	1	1	1	1	1	1	1	1	1	1
SAUPAN005625000	alsS	acetolactate synthase	Metabolism	Energy metabolism	Fermentation	1	1	1	1	1	1	1	1	1	1	1	1	1	1	1	1	1	1
SAUPAN005741000	fdhD	formate dehydrogenase accessory protein	Metabolism	Energy metabolism	Fermentation	1	1	1	1	1	1	1	1	1	1	1	1	1	1	1	1	1	1
SAUPAN006295000	budA2	alpha-acetolactate decarboxylase	Metabolism	Energy metabolism	Fermentation	1	1	1	1	1	1	1	1	1	1	1	1	1	1	1	1	1	1
SAUPAN006297000	ldh2	L-lactate dehydrogenase 2	Metabolism	Energy metabolism	Fermentation	1	1	1	1	1	1	1	1	1	1	1	1	1	1	1	1	1	1
SAUPAN002706000	gap	glyceraldehyde-3-phosphate dehydrogenase (phosphorylating)	Metabolism	Energy metabolism	Glycolysis/gluconeogenesis	1	1	1	1	1	1	1	1	1	1	1	1	1	1	1	1	1	1
SAUPAN002707000	pgk	phosphoglycerate kinase	Metabolism	Energy metabolism	Glycolysis/gluconeogenesis	1	1	1	1	1	1	1	1	1	1	1	1	1	1	1	1	1	1
SAUPAN002708000	tpiA	triose-phosphate isomerase	Metabolism	Energy metabolism	Glycolysis/gluconeogenesis	1	1	1	1	1	1	1	1	1	1	1	1	1	1	1	1	1	1
SAUPAN002709000	pgm	bisphosphoglycerate mutase	Metabolism	Energy metabolism	Glycolysis/gluconeogenesis	1	1	1	1	1	1	1	1	1	1	1	1	1	1	1	1	1	1
SAUPAN002710000	eno	phosphopyruvate hydratase	Metabolism	Energy metabolism	Glycolysis/gluconeogenesis	1	1	1	1	1	1	1	1	1	1	1	1	1	1	1	1	1	1
SAUPAN003070000	pgi	glucose-6-phosphate isomerase	Metabolism	Energy metabolism	Glycolysis/gluconeogenesis	1	1	1	1	1	1	1	1	1	1	1	1	1	1	1	1	1	1
SAUPAN004309000	gapB	glyceraldehyde 3-phosphate dehydrogenase 2	Metabolism	Energy metabolism	Glycolysis/gluconeogenesis	1	1	1	1	1	1	1	1	1	1	1	1	1	1	1	1	1	1
SAUPAN004324000	pykA	pyruvate kinase	Metabolism	Energy metabolism	Glycolysis/gluconeogenesis	1	1	1	1	1	1	1	1	1	1	1	1	1	1	1	1	1	1
SAUPAN004325000	pfkA	6-phosphofructokinase	Metabolism	Energy metabolism	Glycolysis/gluconeogenesis	1	1	1	1	1	1	1	1	1	1	1	1	1	1	1	1	1	1
SAUPAN005417000	fbaA	fructose-bisphosphate aldolase	Metabolism	Energy metabolism	Glycolysis/gluconeogenesis	1	1	1	1	1	1	1	1	1	1	1	1	1	1	1	1	1	1
SAUPAN005952000	gpmA	phosphoglyceromutase	Metabolism	Energy metabolism	Glycolysis/gluconeogenesis	1	1	1	1	1	1	1	1	1	1	1	1	1	1	1	1	1	1
SAUPAN006159000	fbp	fructose-bisphosphatase	Metabolism	Energy metabolism	Glycolysis/gluconeogenesis	1	1	1	1	1	1	1	1	1	1	1	1	1	1	1	1	1	1
SAUPAN006305000	fdaB	fructose-1,6-bisphosphate aldolase	Metabolism	Energy metabolism	Glycolysis/gluconeogenesis	1	1	1	1	1	1	1	1	1	1	1	1	1	1	1	1	1	1
SAUPAN003756000	dmpI	4-oxalocrotonate tautomerase	Metabolism	Energy metabolism	Other energy metabolism	1	1	1	1	1	1	1	1	1	1	1	1	1	1	1	1	1	1
SAUPAN006206000	mvaA	hydroxymethylglutaryl-CoA reductase, degradative	Metabolism	Energy metabolism	Other energy metabolism	1	1	1	1	1	1	1	1	1	1	1	1	1	1	1	1	1	1
SAUPAN006207000	mvaS	hydroxymethylglutaryl-CoA synthase	Metabolism	Energy metabolism	Other energy metabolism	1	1	1	1	1	1	1	1	1	1	1	1	1	1	1	1	1	1
SAUPAN006256000	6256	putative hydrolase/acyltransferase	Metabolism	Energy metabolism	Other energy metabolism	1	1	1	1	1	1	1	1	1	1	1	1	1	1	1	1	1	1
SAUPAN003505000	cfxE	ribulose-phosphate 3-epimerase	Metabolism	Energy metabolism	Pentose phosphate pathway	1	1	1	1	1	1	1	1	1	1	1	1	1	1	1	1	1	1
SAUPAN003717000	tkt	transketolase	Metabolism	Energy metabolism	Pentose phosphate pathway	1	1	1	1	1	1	1	1	1	1	1	1	1	1	1	1	1	1
SAUPAN004039000	zwf	glucose-6-phosphate 1-dehydrogenase	Metabolism	Energy metabolism	Pentose phosphate pathway	1	1	1	1	1	1	1	1	1	1	1	1	1	1	1	1	1	1
SAUPAN004063000	gnd	6-phosphogluconate dehydrogenase	Metabolism	Energy metabolism	Pentose phosphate pathway	1	1	1	1	1	1	1	1	1	1	1	1	1	1	1	1	1	1
SAUPAN004479000	tal	translaldolase	Metabolism	Energy metabolism	Pentose phosphate pathway	1	1	1	1	1	1	1	1	1	1	1	1	1	1	1	1	1	1
SAUPAN005825000	rpiA	ribose-5-phosphate isomerase A	Metabolism	Energy metabolism	Pentose phosphate pathway	1	1	1	1	1	1	1	1	1	1	1	1	1	1	1	1	1	1
SAUPAN003317000	pdhA	pyruvate dehydrogenase (acetyl-transferring) alpha subunit	Metabolism	Energy metabolism	Pyruvate dehydrogenase	1	1	1	1	1	1	1	1	1	1	1	1	1	1	1	1	1	1
SAUPAN003318000	pdhB	pyruvate dehydrogenase (acetyl-transferring) beta subunit	Metabolism	Energy metabolism	Pyruvate dehydrogenase	1	1	1	1	1	1	1	1	1	1	1	1	1	1	1	1	1	1
SAUPAN003319000	pdhC	dihydrolipoyllysine-residue acetyltransferase	Metabolism	Energy metabolism	Pyruvate dehydrogenase	1	1	1	1	1	1	1	1	1	1	1	1	1	1	1	1	1	1
SAUPAN003320000	pdhD	dihydrolipoyl dehydrogenase	Metabolism	Energy metabolism	Pyruvate dehydrogenase	1	1	1	1	1	1	1	1	1	1	1	1	1	1	1	1	1	1
SAUPAN004073000	lpdA	dihydrolipoyl dehydrogenase	Metabolism	Energy metabolism	Pyruvate dehydrogenase	1	1	1	1	1	1	1	1	1	1	1	1	1	1	1	1	1	1
SAUPAN003387000	sdhC	succinate dehydrogenase, cytochrome b558 subunit	Metabolism	Energy metabolism	TCA cycle	1	1	1	1	1	1	1	1	1	1	1	1	1	1	1	1	1	1
SAUPAN003388000	sdhA	succinate dehydrogenase flavoprotein subunit	Metabolism	Energy metabolism	TCA cycle	1	1	1	1	1	1	1	1	1	1	1	1	1	1	1	1	1	1
SAUPAN003389000	sdhB	succinate dehydrogenase iron-sulfur subunit	Metabolism	Energy metabolism	TCA cycle	1	1	1	1	1	1	1	1	1	1	1	1	1	1	1	1	1	1
SAUPAN003460000	sepF	hypothetical protein	Metabolism	Energy metabolism	TCA cycle	1	1	1	1	1	1	1	1	1	1	1	1	1	1	1	1	1	1
SAUPAN003537000	sucC	succinate--CoA ligase (ADP-forming) beta subunit	Metabolism	Energy metabolism	TCA cycle	1	1	1	1	1	1	1	1	1	1	1	1	1	1	1	1	1	1
SAUPAN003538000	sucD	succinate--CoA ligase (ADP-forming) alpha subunit	Metabolism	Energy metabolism	TCA cycle	1	1	1	1	1	1	1	1	1	1	1	1	1	1	1	1	1	1
SAUPAN003593000	porB	2-oxoglutarate ferredoxin oxidoreductase subunit beta	Metabolism	Energy metabolism	TCA cycle	1	1	1	1	1	1	1	1	1	1	1	1	1	1	1	1	1	1
SAUPAN003735000	citB	aconitate hydratase	Metabolism	Energy metabolism	TCA cycle	1	1	1	1	1	1	1	1	1	1	1	1	1	1	1	1	1	1
SAUPAN003782000	3782	hypothetical protein	Metabolism	Energy metabolism	TCA cycle	1	1	1	1	1	1	1	1	1	1	1	1	1	1	1	1	1	1
SAUPAN003830000	sucB	dihydrolipoamide succinyltransferase	Metabolism	Energy metabolism	TCA cycle	1	1	1	1	1	1	1	1	1	1	1	1	1	1	1	1	1	1
SAUPAN003831000	sucA	2-oxoglutarate dehydrogenase E1 component	Metabolism	Energy metabolism	TCA cycle	1	1	1	1	1	1	1	1	1	1	1	1	1	1	1	1	1	1
SAUPAN004319000	citC	isocitrate dehydrogenase (NADP(+))	Metabolism	Energy metabolism	TCA cycle	1	1	1	1	1	1	1	1	1	1	1	1	1	1	1	1	1	1
SAUPAN004320000	citZ	citrate (Si)-synthase	Metabolism	Energy metabolism	TCA cycle	1	1	1	1	1	1	1	1	1	1	1	1	1	1	1	1	1	1
SAUPAN004784000	fumC	fumarate hydratase	Metabolism	Energy metabolism	TCA cycle	1	1	1	1	1	1	1	1	1	1	1	1	1	1	1	1	1	1
SAUPAN005877000	mqo1	malate:quinone oxidoreductase	Metabolism	Energy metabolism	TCA cycle	1	1	1	1	1	1	1	1	1	1	1	1	1	1	1	1	1	1
SAUPAN006306000	lqo	malate:quinone oxidoreductase	Metabolism	Energy metabolism	TCA cycle	1	1	1	1	1	1	1	1	1	1	1	1	1	1	1	1	1	1
SAUPAN000902000	0902	myosin-cross-reactive antigen	Metabolism	Enzymes of unknown specificity	Enzymes of unknown specificity	1	1	1	1	1	1	1	1	1	1	1	1	1	1	1	1	1	1
SAUPAN001096000	fadX	propionate CoA-transferase	Metabolism	Enzymes of unknown specificity	Enzymes of unknown specificity	1	1	1	1	1	1	1	1	1	1	1	1	1	1	1	1	1	1
SAUPAN001136000	tarS	glycosyl transferase, group 2 family protein	Metabolism	Enzymes of unknown specificity	Enzymes of unknown specificity	1	1	1	1	1	1	1	1	1	1	1	1	1	1	1	1	1	1
SAUPAN001857000	1857	hypothetical protein	Metabolism	Enzymes of unknown specificity	Enzymes of unknown specificity	1	1	1	1	1	1	1	1	1	1	1	1	1	1	1	1	1	1
SAUPAN001862000	1862	possible dehydrogenase	Metabolism	Enzymes of unknown specificity	Enzymes of unknown specificity	1	1	1	1	1	1	1	1	1	1	1	1	1	1	1	1	1	1
SAUPAN002102000	2102	hypothetical protein	Metabolism	Enzymes of unknown specificity	Enzymes of unknown specificity	1	1	1	1	1	1	1	1	1	1	1	1	1	1	1	1	1	1
SAUPAN002322000	kbl	2-amino-3-ketobutyrate coenzyme A ligase	Metabolism	Enzymes of unknown specificity	Enzymes of unknown specificity	1	1	1	1	1	1	1	1	1	1	1	1	1	1	1	1	1	1
SAUPAN002328000	2328	HAD superfamily hydrolase	Metabolism	Enzymes of unknown specificity	Enzymes of unknown specificity	1	1	1	1	1	1	1	1	1	1	1	1	1	1	1	1	1	1
SAUPAN002478000	2478	HAD superfamily hydrolase	Metabolism	Enzymes of unknown specificity	Enzymes of unknown specificity	1	1	1	1	1	1	1	1	1	1	1	1	1	1	1	1	1	1
SAUPAN002537000	graX	hypothetical protein	Metabolism	Enzymes of unknown specificity	Enzymes of unknown specificity	1	1	1	1	1	1	1	1	1	1	1	1	1	1	1	1	1	1
SAUPAN002563000	rimL	GNAT family acetyltransferase	Metabolism	Enzymes of unknown specificity	Enzymes of unknown specificity	1	1	1	1	1	1	1	1	1	1	1	1	1	1	1	1	1	1
SAUPAN002564000	yvdD	putative lysine decarboxylase	Metabolism	Enzymes of unknown specificity	Enzymes of unknown specificity	1	1	1	1	1	1	1	1	1	1	1	1	1	1	1	1	1	1
SAUPAN002583000	fruB	1-phosphofructokinase	Metabolism	Enzymes of unknown specificity	Enzymes of unknown specificity	1	1	1	1	1	1	1	1	1	1	1	1	1	1	1	1	1	1
SAUPAN002603000	2603	hypothetical protein	Metabolism	Enzymes of unknown specificity	Enzymes of unknown specificity	1	1	1	1	1	1	1	1	1	1	1	1	1	1	1	1	1	1
SAUPAN002604000	2604	hypothetical protein	Metabolism	Enzymes of unknown specificity	Enzymes of unknown specificity	1	1	1	1	1	1	1	1	1	1	1	1	1	1	1	1	1	1
SAUPAN002670000	yfbR	putative HD-family metal-dependent phosphohydrolase	Metabolism	Enzymes of unknown specificity	Enzymes of unknown specificity	1	1	1	1	1	1	1	1	1	1	1	1	1	1	1	1	1	1
SAUPAN002681000	maa	putative acetyltransferase	Metabolism	Enzymes of unknown specificity	Enzymes of unknown specificity	1	1	1	1	1	1	1	1	1	1	1	1	1	1	1	1	1	1
SAUPAN002682000	2682	hypothetical TPR domain protein	Metabolism	Enzymes of unknown specificity	Enzymes of unknown specificity	1	1	1	1	1	1	1	1	1	1	1	1	1	1	1	1	1	1
SAUPAN002713000	est	carboxylesterase	Metabolism	Enzymes of unknown specificity	Enzymes of unknown specificity	1	1	1	1	1	1	1	1	1	1	1	1	1	1	1	1	1	1
SAUPAN002813000	2813	hypothetical protein	Metabolism	Enzymes of unknown specificity	Enzymes of unknown specificity	1	1	1	1	1	1	1	1	1	1	1	1	1	1	1	1	1	1
SAUPAN003016000	fabK	2-nitropropane dioxygenase	Metabolism	Enzymes of unknown specificity	Enzymes of unknown specificity	1	1	1	1	1	1	1	1	1	1	1	1	1	1	1	1	1	1
SAUPAN003021000	3021	5'-nucleotidase	Metabolism	Enzymes of unknown specificity	Enzymes of unknown specificity	1	1	1	1	1	1	1	1	1	1	1	1	1	1	1	1	1	1
SAUPAN003027000	pdxp	HAD-superfamily hydrolase	Metabolism	Enzymes of unknown specificity	Enzymes of unknown specificity	1	1	1	1	1	1	1	1	1	1	1	1	1	1	1	1	1	1
SAUPAN003044000	3044	hypothetical protein	Metabolism	Enzymes of unknown specificity	Enzymes of unknown specificity	1	1	1	1	1	1	1	1	1	1	1	1	1	1	1	1	1	1
SAUPAN003078000	mhpD	2-keto-4-pentenoate hydratase	Metabolism	Enzymes of unknown specificity	Enzymes of unknown specificity	1	1	1	1	1	1	1	1	1	1	1	1	1	1	1	1	1	1
SAUPAN003111000	clpB	O-acetyltransferase	Metabolism	Enzymes of unknown specificity	Enzymes of unknown specificity	1	1	1	1	1	1	1	1	1	1	1	1	1	1	1	1	1	1
SAUPAN003257000	3257	putative acetyltransferase	Metabolism	Enzymes of unknown specificity	Enzymes of unknown specificity	1	1	1	1	1	1	1	1	1	1	1	1	1	1	1	1	1	1
SAUPAN003261000	3261	acetyltransferase	Metabolism	Enzymes of unknown specificity	Enzymes of unknown specificity	1	1	1	1	1	1	1	1	1	1	1	1	1	1	1	1	1	1
SAUPAN003273000	3273	hypothetical protein	Metabolism	Enzymes of unknown specificity	Enzymes of unknown specificity	1	1	1	1	1	1	1	1	1	1	1	1	1	1	1	1	1	1
SAUPAN003353000	3353	hypothetical protein	Metabolism	Enzymes of unknown specificity	Enzymes of unknown specificity	1	1	1	1	1	1	1	1	1	1	1	1	1	1	1	1	1	1
SAUPAN003442000	yjjG	5-ribonucleotide phosphohydrolase	Metabolism	Enzymes of unknown specificity	Enzymes of unknown specificity	1	1	1	1	1	1	1	1	1	1	1	1	1	1	1	1	1	1
SAUPAN003443000	3443	hypothetical protein	Metabolism	Enzymes of unknown specificity	Enzymes of unknown specificity	1	1	1	1	1	1	1	1	1	1	1	1	1	1	1	1	1	1
SAUPAN003457000	3457	multi-copper polyphenol oxidoreductase laccase	Metabolism	Enzymes of unknown specificity	Enzymes of unknown specificity	1	1	1	1	1	1	1	1	1	1	1	1	1	1	1	1	1	1
SAUPAN003459000	ylmE	alanine racemase	Metabolism	Enzymes of unknown specificity	Enzymes of unknown specificity	1	1	1	1	1	1	1	1	1	1	1	1	1	1	1	1	1	1
SAUPAN003583000	3583	ACT domain-containing protein	Metabolism	Enzymes of unknown specificity	Enzymes of unknown specificity	1	1	1	1	1	1	1	1	1	1	1	1	1	1	1	1	1	1
SAUPAN003591000	3591	hypothetical protein	Metabolism	Enzymes of unknown specificity	Enzymes of unknown specificity	1	1	1	1	1	1	1	1	1	1	1	1	1	1	1	1	1	1
SAUPAN003597000	3597	hypothetical protein	Metabolism	Enzymes of unknown specificity	Enzymes of unknown specificity	1	1	1	1	1	1	1	1	1	1	1	1	1	1	1	1	1	1
SAUPAN003623000	hflX	GTP-binding protein	Metabolism	Enzymes of unknown specificity	Enzymes of unknown specificity	1	1	1	1	1	1	1	1	1	1	1	1	1	1	1	1	1	1
SAUPAN003680000	gLY1	aromatic amino acid beta-eliminating lyase/threonine aldolase	Metabolism	Enzymes of unknown specificity	Enzymes of unknown specificity	1	1	1	1	1	1	1	1	1	1	1	1	1	1	1	1	1	1
SAUPAN003766000	trpF	N-(5'-phosphoribosyl)anthranilate isomerase	Metabolism	Enzymes of unknown specificity	Enzymes of unknown specificity	1	1	1	1	1	1	1	1	1	1	1	1	1	1	1	1	1	1
SAUPAN003900000	3900	hypothetical protein	Metabolism	Enzymes of unknown specificity	Enzymes of unknown specificity	1	1	1	1	1	1	1	1	1	1	1	1	1	1	1	1	1	1
SAUPAN003920000	3920	hypothetical protein	Metabolism	Enzymes of unknown specificity	Enzymes of unknown specificity	1	1	1	1	1	1	1	1	1	1	1	1	1	1	1	1	1	1
SAUPAN003923000	3923	hypothetical protein	Metabolism	Enzymes of unknown specificity	Enzymes of unknown specificity	1	1	1	1	1	1	1	1	1	1	1	1	1	1	1	1	1	1
SAUPAN003932000	3932	hypothetical protein	Metabolism	Enzymes of unknown specificity	Enzymes of unknown specificity	1	1	1	1	1	1	1	1	1	1	1	1	1	1	1	1	1	1
SAUPAN004035000	4035	short chain dehydrogenase/reductase oxidoreductase	Metabolism	Enzymes of unknown specificity	Enzymes of unknown specificity	1	1	1	1	1	1	1	1	1	1	1	1	1	1	1	1	1	1
SAUPAN004129000	gluP	peptidase, rhomboid family protein	Metabolism	Enzymes of unknown specificity	Enzymes of unknown specificity	1	1	1	1	1	1	1	1	1	1	1	1	1	1	1	1	1	1
SAUPAN004159000	mtaB	possible 2-methylthioadenine synthase	Metabolism	Enzymes of unknown specificity	Enzymes of unknown specificity	1	1	1	1	1	1	1	1	1	1	1	1	1	1	1	1	1	1
SAUPAN004179000	yqeK	metal dependent phosphohydrolase	Metabolism	Enzymes of unknown specificity	Enzymes of unknown specificity	1	1	1	1	1	1	1	1	1	1	1	1	1	1	1	1	1	1
SAUPAN004184000	yqeG	haloacid dehalogenase-like hydrolase	Metabolism	Enzymes of unknown specificity	Enzymes of unknown specificity	1	1	1	1	1	1	1	1	1	1	1	1	1	1	1	1	1	1
SAUPAN004204000	ahs2	Allophanate hydrolase subunit 2	Metabolism	Enzymes of unknown specificity	Enzymes of unknown specificity	1	1	1	1	1	1	1	1	1	1	1	1	1	1	1	1	1	1
SAUPAN004205000	dur1	allophanate hydrolase subunit 1	Metabolism	Enzymes of unknown specificity	Enzymes of unknown specificity	1	1	1	1	1	1	1	1	1	1	1	1	1	1	1	1	1	1
SAUPAN004278000	abrB	putative ammonia monooxygenase	Metabolism	Enzymes of unknown specificity	Enzymes of unknown specificity	1	1	1	1	1	1	1	1	1	1	1	1	1	1	1	1	1	1
SAUPAN004349000	maeB	malate dehydrogenase (oxaloacetate-decarboxylating) (NADP( ))	Metabolism	Enzymes of unknown specificity	Enzymes of unknown specificity	1	1	1	1	1	1	1	1	1	1	1	1	1	1	1	1	1	1
SAUPAN004355000	uspA2	universal stress protein	Metabolism	Enzymes of unknown specificity	Enzymes of unknown specificity	1	1	1	1	1	1	1	1	1	1	1	1	1	1	1	1	1	1
SAUPAN004378000	4378	class V aminotransferase	Metabolism	Enzymes of unknown specificity	Enzymes of unknown specificity	1	1	1	1	1	1	1	1	1	1	1	1	1	1	1	1	1	1
SAUPAN004384000	4384	HAD superfamily hydrolase	Metabolism	Enzymes of unknown specificity	Enzymes of unknown specificity	1	1	1	1	1	1	1	1	1	1	1	1	1	1	1	1	1	1
SAUPAN004398000	acuA	acetoin utilization protein AcuA	Metabolism	Enzymes of unknown specificity	Enzymes of unknown specificity	1	1	1	1	1	1	1	1	1	1	1	1	1	1	1	1	1	1
SAUPAN004446000	4446	hypothetical protein	Metabolism	Enzymes of unknown specificity	Enzymes of unknown specificity	1	1	1	1	1	1	1	1	1	1	1	1	1	1	1	1	1	1
SAUPAN004454000	putA	proline dehydrogenase	Metabolism	Enzymes of unknown specificity	Enzymes of unknown specificity	1	1	1	1	1	1	1	1	1	1	1	1	1	1	1	1	1	1
SAUPAN004892000	4892	hypothetical protein	Metabolism	Enzymes of unknown specificity	Enzymes of unknown specificity	1	1	1	1	1	1	1	1	1	1	1	1	1	1	1	1	1	1
SAUPAN004958000	ykgB	3-carboxy-cis,cis-muconate lactonizing enzyme	Metabolism	Enzymes of unknown specificity	Enzymes of unknown specificity	1	1	1	1	1	1	1	1	1	1	1	1	1	1	1	1	1	1
SAUPAN005365000	5365	HD domain-containing protein	Metabolism	Enzymes of unknown specificity	Enzymes of unknown specificity	1	1	1	1	1	1	1	1	1	1	1	1	1	1	1	1	1	1
SAUPAN005620000	5620	possible HAD superfamily hydrolase	Metabolism	Enzymes of unknown specificity	Enzymes of unknown specificity	1	1	1	1	1	1	1	1	1	1	1	1	1	1	1	1	1	1
SAUPAN005770000	5770	NAD/NADP octopine/nopaline dehydrogenase	Metabolism	Enzymes of unknown specificity	Enzymes of unknown specificity	1	1	1	1	1	1	1	1	1	1	1	1	1	1	1	1	1	1
SAUPAN005800000	5800	haloacid dehalogenase-like hydrolase	Metabolism	Enzymes of unknown specificity	Enzymes of unknown specificity	1	1	1	1	1	1	1	1	1	1	1	1	1	1	1	1	1	1
SAUPAN005829000	galM	aldose 1-epimerase	Metabolism	Enzymes of unknown specificity	Enzymes of unknown specificity	1	1	1	1	1	1	1	1	1	1	1	1	1	1	1	1	1	1
SAUPAN005985000	5985	hypothetical protein	Metabolism	Enzymes of unknown specificity	Enzymes of unknown specificity	1	1	1	1	1	1	1	1	1	1	1	1	1	1	1	1	1	1
SAUPAN005993000	5993	epimerase/dehydratase	Metabolism	Enzymes of unknown specificity	Enzymes of unknown specificity	1	1	1	1	1	1	1	1	1	1	1	1	1	1	1	1	1	1
SAUPAN006029000	fmrO	rRNA methyltransferase FmrO	Metabolism	Enzymes of unknown specificity	Enzymes of unknown specificity	1	1	1	1	1	1	1	1	1	1	1	1	1	1	1	1	1	1
SAUPAN006056000	bdhA	putative short chain dehydrogenase	Metabolism	Enzymes of unknown specificity	Enzymes of unknown specificity	1	1	1	1	1	1	1	1	1	1	1	1	1	1	1	1	1	1
SAUPAN006189000	aes	Alpha/beta hydrolase fold-3 domain-containing protein	Metabolism	Enzymes of unknown specificity	Enzymes of unknown specificity	1	1	1	1	1	1	1	1	1	1	1	1	1	1	1	1	1	1
SAUPAN006268000	6268	hypothetical protein	Metabolism	Enzymes of unknown specificity	Enzymes of unknown specificity	1	1	1	1	1	1	1	1	1	1	1	1	1	1	1	1	1	1
SAUPAN006278000	pepX	X-Pro dipeptidyl-peptidase	Metabolism	Enzymes of unknown specificity	Enzymes of unknown specificity	1	1	1	1	1	1	1	1	1	1	1	1	1	1	1	1	1	1
SAUPAN006445000	drp35	drP35 protein	Metabolism	Enzymes of unknown specificity	Enzymes of unknown specificity	1	1	1	1	1	1	1	1	1	1	1	1	1	1	1	1	1	1
SAUPAN006461000	6461	N-acetyltransferase	Metabolism	Enzymes of unknown specificity	Enzymes of unknown specificity	1	1	1	1	1	1	1	1	1	1	1	1	1	1	1	1	1	1
SAUPAN001086000	glpQ1	possible glycerophosphodiester phosphodiesterase	Metabolism	Fatty acid and phospholipid metabolism	Fatty acid and phospholipid metabolism	1	1	1	1	1	1	1	1	1	1	1	1	1	1	1	1	1	1
SAUPAN001092000	fadA	acetyl-CoA acetyltransferase	Metabolism	Fatty acid and phospholipid metabolism	Fatty acid and phospholipid metabolism	1	1	1	1	1	1	1	1	1	1	1	1	1	1	1	1	1	1
SAUPAN001093000	fadB	3-hydroxyacyl-CoA dehydrogenase	Metabolism	Fatty acid and phospholipid metabolism	Fatty acid and phospholipid metabolism	1	1	1	1	1	1	1	1	1	1	1	1	1	1	1	1	1	1
SAUPAN001094000	fadD	acyl-CoA dehydrogenase	Metabolism	Fatty acid and phospholipid metabolism	Fatty acid and phospholipid metabolism	1	1	1	1	1	1	1	1	1	1	1	1	1	1	1	1	1	1
SAUPAN001898000	thlA	acetyl-CoA acetyltransferase	Metabolism	Fatty acid and phospholipid metabolism	Fatty acid and phospholipid metabolism	1	1	1	1	1	1	1	1	1	1	1	1	1	1	1	1	1	1
SAUPAN002353000	vraB	acetyl-CoA C-acetyltransferase	Metabolism	Fatty acid and phospholipid metabolism	Fatty acid and phospholipid metabolism	1	1	1	1	1	1	1	1	1	1	1	1	1	1	1	1	1	1
SAUPAN002533000	lipA	alpha/beta hydrolase	Metabolism	Fatty acid and phospholipid metabolism	Fatty acid and phospholipid metabolism	1	1	1	1	1	1	1	1	1	1	1	1	1	1	1	1	1	1
SAUPAN003065000	glpQ	glycerophosphoryl diester phosphodiesterase	Metabolism	Fatty acid and phospholipid metabolism	Fatty acid and phospholipid metabolism	1	1	1	1	1	1	1	1	1	1	1	1	1	1	1	1	1	1
SAUPAN003127000	fabH	3-oxoacyl-[acyl-carrier-protein] synthase	Metabolism	Fatty acid and phospholipid metabolism	Fatty acid and phospholipid metabolism	1	1	1	1	1	1	1	1	1	1	1	1	1	1	1	1	1	1
SAUPAN003128000	fab	3-oxoacyl-[acyl-carrier-protein] synthase	Metabolism	Fatty acid and phospholipid metabolism	Fatty acid and phospholipid metabolism	1	1	1	1	1	1	1	1	1	1	1	1	1	1	1	1	1	1
SAUPAN003184000	fabI	enoyl-[acyl-carrier-protein] reductase (NADH)	Metabolism	Fatty acid and phospholipid metabolism	Fatty acid and phospholipid metabolism	1	1	1	1	1	1	1	1	1	1	1	1	1	1	1	1	1	1
SAUPAN003348000	3348	glycerophosphodiester phosphodiesterase	Metabolism	Fatty acid and phospholipid metabolism	Fatty acid and phospholipid metabolism	1	1	1	1	1	1	1	1	1	1	1	1	1	1	1	1	1	1
SAUPAN003513000	plsX	fatty acid/phospholipid synthesis protein	Metabolism	Fatty acid and phospholipid metabolism	Fatty acid and phospholipid metabolism	1	1	1	1	1	1	1	1	1	1	1	1	1	1	1	1	1	1
SAUPAN003514000	fabD	[acyl-carrier-protein] S-malonyltransferase	Metabolism	Fatty acid and phospholipid metabolism	Fatty acid and phospholipid metabolism	1	1	1	1	1	1	1	1	1	1	1	1	1	1	1	1	1	1
SAUPAN003515000	fabG	3-oxoacyl-[acyl-carrier-protein] reductase	Metabolism	Fatty acid and phospholipid metabolism	Fatty acid and phospholipid metabolism	1	1	1	1	1	1	1	1	1	1	1	1	1	1	1	1	1	1
SAUPAN003519000	acpP	acyl carrier protein	Metabolism	Fatty acid and phospholipid metabolism	Fatty acid and phospholipid metabolism	1	1	1	1	1	1	1	1	1	1	1	1	1	1	1	1	1	1
SAUPAN003562000	cdsA	phosphatidate cytidylyltransferase	Metabolism	Fatty acid and phospholipid metabolism	Fatty acid and phospholipid metabolism	1	1	1	1	1	1	1	1	1	1	1	1	1	1	1	1	1	1
SAUPAN003582000	phbB	putative 3-oxoacyl-acyl carrier protein reductase	Metabolism	Fatty acid and phospholipid metabolism	Fatty acid and phospholipid metabolism	1	1	1	1	1	1	1	1	1	1	1	1	1	1	1	1	1	1
SAUPAN003585000	pgsA	CDP-diacylglycerol--glycerol-3-phosphate 3-phosphatidyltransferase	Metabolism	Fatty acid and phospholipid metabolism	Fatty acid and phospholipid metabolism	1	1	1	1	1	1	1	1	1	1	1	1	1	1	1	1	1	1
SAUPAN003738000	3738	hypothetical protein	Metabolism	Fatty acid and phospholipid metabolism	Fatty acid and phospholipid metabolism	1	1	1	1	1	1	1	1	1	1	1	1	1	1	1	1	1	1
SAUPAN003740000	plsY	hypothetical protein	Metabolism	Fatty acid and phospholipid metabolism	Fatty acid and phospholipid metabolism	1	1	1	1	1	1	1	1	1	1	1	1	1	1	1	1	1	1
SAUPAN003935000	gpsA	NAD(P)H-dependent glycerol-3-phosphate dehydrogenase	Metabolism	Fatty acid and phospholipid metabolism	Fatty acid and phospholipid metabolism	1	1	1	1	1	1	1	1	1	1	1	1	1	1	1	1	1	1
SAUPAN004081000	accC	acetyl-CoA carboxylase biotin carboxylase subunit	Metabolism	Fatty acid and phospholipid metabolism	Fatty acid and phospholipid metabolism	1	1	1	1	1	1	1	1	1	1	1	1	1	1	1	1	1	1
SAUPAN004082000	accB	acetyl-CoA carboxylase, biotin carboxyl carrier protein	Metabolism	Fatty acid and phospholipid metabolism	Fatty acid and phospholipid metabolism	1	1	1	1	1	1	1	1	1	1	1	1	1	1	1	1	1	1
SAUPAN004151000	dgkA	diacylglycerol kinase	Metabolism	Fatty acid and phospholipid metabolism	Fatty acid and phospholipid metabolism	1	1	1	1	1	1	1	1	1	1	1	1	1	1	1	1	1	1
SAUPAN004200000	accC	biotin carboxylase	Metabolism	Fatty acid and phospholipid metabolism	Fatty acid and phospholipid metabolism	1	1	1	1	1	1	1	1	1	1	1	1	1	1	1	1	1	1
SAUPAN004203000	accB	acetyl-CoA carboxylase biotin carboxyl carrier subunit	Metabolism	Fatty acid and phospholipid metabolism	Fatty acid and phospholipid metabolism	1	1	1	1	1	1	1	1	1	1	1	1	1	1	1	1	1	1
SAUPAN004347000	accA	acetyl-CoA carboxylase carboxyltransferase subunit alpha	Metabolism	Fatty acid and phospholipid metabolism	Fatty acid and phospholipid metabolism	1	1	1	1	1	1	1	1	1	1	1	1	1	1	1	1	1	1
SAUPAN004348000	accD	acetyl-CoA carboxylase subunit beta	Metabolism	Fatty acid and phospholipid metabolism	Fatty acid and phospholipid metabolism	1	1	1	1	1	1	1	1	1	1	1	1	1	1	1	1	1	1
SAUPAN004375000	ugpQ2	glycerophosphoryl diester phosphodiesterase	Metabolism	Fatty acid and phospholipid metabolism	Fatty acid and phospholipid metabolism	1	1	1	1	1	1	1	1	1	1	1	1	1	1	1	1	1	1
SAUPAN004386000	plsC	1-acyl-sn-glycerol-3-phosphate acyltransferase	Metabolism	Fatty acid and phospholipid metabolism	Fatty acid and phospholipid metabolism	1	1	1	1	1	1	1	1	1	1	1	1	1	1	1	1	1	1
SAUPAN004935000	pcrB	geranylgeranylglyceryl phosphate synthase	Metabolism	Fatty acid and phospholipid metabolism	Fatty acid and phospholipid metabolism	1	1	1	1	1	1	1	1	1	1	1	1	1	1	1	1	1	1
SAUPAN005342000	acpS	4'-phosphopantetheinyl transferase	Metabolism	Fatty acid and phospholipid metabolism	Fatty acid and phospholipid metabolism	1	1	1	1	1	1	1	1	1	1	1	1	1	1	1	1	1	1
SAUPAN005387000	fabZ	(3R)-hydroxymyristoyl-[acyl carrier protein] dehydratase	Metabolism	Fatty acid and phospholipid metabolism	Fatty acid and phospholipid metabolism	1	1	1	1	1	1	1	1	1	1	1	1	1	1	1	1	1	1
SAUPAN005813000	gdhII	oxidoreductase	Metabolism	Fatty acid and phospholipid metabolism	Fatty acid and phospholipid metabolism	1	1	1	1	1	1	1	1	1	1	1	1	1	1	1	1	1	1
SAUPAN005847000	5847	hypothetical protein	Metabolism	Fatty acid and phospholipid metabolism	Fatty acid and phospholipid metabolism	1	1	1	1	1	1	1	1	1	1	1	1	1	1	1	1	1	1
SAUPAN006035000	fabG2	short chain dehydrogenase	Metabolism	Fatty acid and phospholipid metabolism	Fatty acid and phospholipid metabolism	1	1	1	1	1	1	1	1	1	1	1	1	1	1	1	1	1	1
SAUPAN006191000	6191	thioesterase	Metabolism	Fatty acid and phospholipid metabolism	Fatty acid and phospholipid metabolism	1	1	1	1	1	1	1	1	1	1	1	1	1	1	1	1	1	1
SAUPAN006253000	6253	dehydrogenase	Metabolism	Fatty acid and phospholipid metabolism	Fatty acid and phospholipid metabolism	1	1	1	1	1	1	1	1	1	1	1	1	1	1	1	1	1	1
SAUPAN002629000	nrdI	ribonucleotide-diphosphate reductase subunit gamma	Metabolism	Purines, pyrimidines, nucleosides, and nucleotides	2-Deoxyribonucleotide metabolism	1	1	1	1	1	1	1	1	1	1	1	1	1	1	1	1	1	1
SAUPAN002630000	nrdE	ribonuceloside diphosphate reductase subunit alpha	Metabolism	Purines, pyrimidines, nucleosides, and nucleotides	2-Deoxyribonucleotide metabolism	1	1	1	1	1	1	1	1	1	1	1	1	1	1	1	1	1	1
SAUPAN002631000	nrdF	ribonucleoside-diphosphate reductase subunit beta	Metabolism	Purines, pyrimidines, nucleosides, and nucleotides	2-Deoxyribonucleotide metabolism	1	1	1	1	1	1	1	1	1	1	1	1	1	1	1	1	1	1
SAUPAN003206000	3206	5' nucleotidase	Metabolism	Purines, pyrimidines, nucleosides, and nucleotides	2-Deoxyribonucleotide metabolism	1	1	1	1	1	1	1	1	1	1	1	1	1	1	1	1	1	1
SAUPAN003392000	3392	hypothetical protein	Metabolism	Purines, pyrimidines, nucleosides, and nucleotides	2-Deoxyribonucleotide metabolism	1	1	1	1	1	1	1	1	1	1	1	1	1	1	1	1	1	1
SAUPAN003859000	thyA	thymidylate synthase	Metabolism	Purines, pyrimidines, nucleosides, and nucleotides	2-Deoxyribonucleotide metabolism	1	1	1	1	1	1	1	1	1	1	1	1	1	1	1	1	1	1
SAUPAN004032000	nudF	MutT/nudix family protein	Metabolism	Purines, pyrimidines, nucleosides, and nucleotides	2-Deoxyribonucleotide metabolism	1	1	1	1	1	1	1	1	1	1	1	1	1	1	1	1	1	1
SAUPAN006321000	nrdG	anaerobic ribonucleotide reductase small subunit	Metabolism	Purines, pyrimidines, nucleosides, and nucleotides	2-Deoxyribonucleotide metabolism	1	1	1	1	1	1	1	1	1	1	1	1	1	1	1	1	1	1
SAUPAN006322000	nrdD	anaerobic ribonucleotide reductase large subunit	Metabolism	Purines, pyrimidines, nucleosides, and nucleotides	2-Deoxyribonucleotide metabolism	1	1	1	1	1	1	1	1	1	1	1	1	1	1	1	1	1	1
SAUPAN002216000	tmk	thymidylate kinase	Metabolism	Purines, pyrimidines, nucleosides, and nucleotides	Nucleotide and nucleoside interconversions	1	1	1	1	1	1	1	1	1	1	1	1	1	1	1	1	1	1
SAUPAN002329000	dck	deoxynucleoside kinase	Metabolism	Purines, pyrimidines, nucleosides, and nucleotides	Nucleotide and nucleoside interconversions	1	1	1	1	1	1	1	1	1	1	1	1	1	1	1	1	1	1
SAUPAN002330000	dgk	deoxynucleoside kinase	Metabolism	Purines, pyrimidines, nucleosides, and nucleotides	Nucleotide and nucleoside interconversions	1	1	1	1	1	1	1	1	1	1	1	1	1	1	1	1	1	1
SAUPAN002468000	2468	HD domain-containing protein	Metabolism	Purines, pyrimidines, nucleosides, and nucleotides	Nucleotide and nucleoside interconversions	1	1	1	1	1	1	1	1	1	1	1	1	1	1	1	1	1	1
SAUPAN003491000	gmk	guanylate kinase	Metabolism	Purines, pyrimidines, nucleosides, and nucleotides	Nucleotide and nucleoside interconversions	1	1	1	1	1	1	1	1	1	1	1	1	1	1	1	1	1	1
SAUPAN003558000	pyrH	uridylate kinase	Metabolism	Purines, pyrimidines, nucleosides, and nucleotides	Nucleotide and nucleoside interconversions	1	1	1	1	1	1	1	1	1	1	1	1	1	1	1	1	1	1
SAUPAN003710000	guaC	GMP reductase	Metabolism	Purines, pyrimidines, nucleosides, and nucleotides	Nucleotide and nucleoside interconversions	1	1	1	1	1	1	1	1	1	1	1	1	1	1	1	1	1	1
SAUPAN003942000	cmk	cytidylate kinase	Metabolism	Purines, pyrimidines, nucleosides, and nucleotides	Nucleotide and nucleoside interconversions	1	1	1	1	1	1	1	1	1	1	1	1	1	1	1	1	1	1
SAUPAN005681000	adk	adenylate kinase	Metabolism	Purines, pyrimidines, nucleosides, and nucleotides	Nucleotide and nucleoside interconversions	1	1	1	1	1	1	1	1	1	1	1	1	1	1	1	1	1	1
SAUPAN000028000	purA	adenylosuccinate synthase	Metabolism	Purines, pyrimidines, nucleosides, and nucleotides	Purine ribonucleotide biosynthesis	1	1	1	1	1	1	1	1	1	1	1	1	1	1	1	1	1	1
SAUPAN001996000	guaB	inosine-5'-monophosphate dehydrogenase	Metabolism	Purines, pyrimidines, nucleosides, and nucleotides	Purine ribonucleotide biosynthesis	1	1	1	1	1	1	1	1	1	1	1	1	1	1	1	1	1	1
SAUPAN001997000	guaA	GMP synthase	Metabolism	Purines, pyrimidines, nucleosides, and nucleotides	Purine ribonucleotide biosynthesis	1	1	1	1	1	1	1	1	1	1	1	1	1	1	1	1	1	1
SAUPAN002234000	purR	pur operon repressor	Metabolism	Purines, pyrimidines, nucleosides, and nucleotides	Purine ribonucleotide biosynthesis	1	1	1	1	1	1	1	1	1	1	1	1	1	1	1	1	1	1
SAUPAN002240000	prs	ribose-phosphate pyrophosphokinase	Metabolism	Purines, pyrimidines, nucleosides, and nucleotides	Purine ribonucleotide biosynthesis	1	1	1	1	1	1	1	1	1	1	1	1	1	1	1	1	1	1
SAUPAN002289000	mcsB	ATP:guanido phosphotransferase	Metabolism	Purines, pyrimidines, nucleosides, and nucleotides	Purine ribonucleotide biosynthesis	1	1	1	1	1	1	1	1	1	1	1	1	1	1	1	1	1	1
SAUPAN003277000	purE	5-(carboxyamino)imidazole ribonucleotide mutase	Metabolism	Purines, pyrimidines, nucleosides, and nucleotides	Purine ribonucleotide biosynthesis	1	1	1	1	1	1	1	1	1	1	1	1	1	1	1	1	1	1
SAUPAN003278000	purK	5-(carboxyamino)imidazole ribonucleotide synthase	Metabolism	Purines, pyrimidines, nucleosides, and nucleotides	Purine ribonucleotide biosynthesis	1	1	1	1	1	1	1	1	1	1	1	1	1	1	1	1	1	1
SAUPAN003279000	purC	phosphoribosylaminoimidazolesuccinocarboxamide synthase	Metabolism	Purines, pyrimidines, nucleosides, and nucleotides	Purine ribonucleotide biosynthesis	1	1	1	1	1	1	1	1	1	1	1	1	1	1	1	1	1	1
SAUPAN003280000	purS	phosphoribosylformylglycinamidine synthase	Metabolism	Purines, pyrimidines, nucleosides, and nucleotides	Purine ribonucleotide biosynthesis	1	1	1	1	1	1	1	1	1	1	1	1	1	1	1	1	1	1
SAUPAN003281000	purQ	phosphoribosylformylglycinamidine synthase subunit I	Metabolism	Purines, pyrimidines, nucleosides, and nucleotides	Purine ribonucleotide biosynthesis	1	1	1	1	1	1	1	1	1	1	1	1	1	1	1	1	1	1
SAUPAN003282000	purL	phosphoribosylformylglycinamidine synthase subunit II	Metabolism	Purines, pyrimidines, nucleosides, and nucleotides	Purine ribonucleotide biosynthesis	1	1	1	1	1	1	1	1	1	1	1	1	1	1	1	1	1	1
SAUPAN003283000	purF	amidophosphoribosyltransferase	Metabolism	Purines, pyrimidines, nucleosides, and nucleotides	Purine ribonucleotide biosynthesis	1	1	1	1	1	1	1	1	1	1	1	1	1	1	1	1	1	1
SAUPAN003284000	purM	phosphoribosylformylglycinamidine cyclo-ligase	Metabolism	Purines, pyrimidines, nucleosides, and nucleotides	Purine ribonucleotide biosynthesis	1	1	1	1	1	1	1	1	1	1	1	1	1	1	1	1	1	1
SAUPAN003285000	purN	putative phosphoribosylglycinamide formyltransferase	Metabolism	Purines, pyrimidines, nucleosides, and nucleotides	Purine ribonucleotide biosynthesis	1	1	1	1	1	1	1	1	1	1	1	1	1	1	1	1	1	1
SAUPAN003286000	purH	phosphoribosylaminoimidazolecarboxamide formyltransferase/IMP cyclohydrolase	Metabolism	Purines, pyrimidines, nucleosides, and nucleotides	Purine ribonucleotide biosynthesis	1	1	1	1	1	1	1	1	1	1	1	1	1	1	1	1	1	1
SAUPAN003287000	purD	phosphoribosylamine--glycine ligase	Metabolism	Purines, pyrimidines, nucleosides, and nucleotides	Purine ribonucleotide biosynthesis	1	1	1	1	1	1	1	1	1	1	1	1	1	1	1	1	1	1
SAUPAN004354000	4354	hypothetical protein	Metabolism	Purines, pyrimidines, nucleosides, and nucleotides	Purine ribonucleotide biosynthesis	1	1	1	1	1	1	1	1	1	1	1	1	1	1	1	1	1	1
SAUPAN004937000	purB	adenylosuccinate lyase	Metabolism	Purines, pyrimidines, nucleosides, and nucleotides	Purine ribonucleotide biosynthesis	1	1	1	1	1	1	1	1	1	1	1	1	1	1	1	1	1	1
SAUPAN005834000	5834	hypothetical protein	Metabolism	Purines, pyrimidines, nucleosides, and nucleotides	Purine ribonucleotide biosynthesis	1	1	1	1	1	1	1	1	1	1	1	1	1	1	1	1	1	1
SAUPAN003480000	pyrB	aspartate carbamoyltransferase	Metabolism	Purines, pyrimidines, nucleosides, and nucleotides	Pyrimidine ribonucleotide biosynthesis	1	1	1	1	1	1	1	1	1	1	1	1	1	1	1	1	1	1
SAUPAN003481000	pyrC	dihydroorotase	Metabolism	Purines, pyrimidines, nucleosides, and nucleotides	Pyrimidine ribonucleotide biosynthesis	1	1	1	1	1	1	1	1	1	1	1	1	1	1	1	1	1	1
SAUPAN003482000	carA	carbamoyl-phosphate synthase (glutamine-hydrolyzing), small subunit	Metabolism	Purines, pyrimidines, nucleosides, and nucleotides	Pyrimidine ribonucleotide biosynthesis	1	1	1	1	1	1	1	1	1	1	1	1	1	1	1	1	1	1
SAUPAN003483000	carB	carbamoyl-phosphate synthase (glutamine-hydrolyzing), large subunit	Metabolism	Purines, pyrimidines, nucleosides, and nucleotides	Pyrimidine ribonucleotide biosynthesis	1	1	1	1	1	1	1	1	1	1	1	1	1	1	1	1	1	1
SAUPAN003484000	pyrF	orotidine-5'-phosphate decarboxylase	Metabolism	Purines, pyrimidines, nucleosides, and nucleotides	Pyrimidine ribonucleotide biosynthesis	1	1	1	1	1	1	1	1	1	1	1	1	1	1	1	1	1	1
SAUPAN003485000	pyrE	orotate phosphoribosyltransferase	Metabolism	Purines, pyrimidines, nucleosides, and nucleotides	Pyrimidine ribonucleotide biosynthesis	1	1	1	1	1	1	1	1	1	1	1	1	1	1	1	1	1	1
SAUPAN005410000	tdk	thymidine kinase	Metabolism	Purines, pyrimidines, nucleosides, and nucleotides	Pyrimidine ribonucleotide biosynthesis	1	1	1	1	1	1	1	1	1	1	1	1	1	1	1	1	1	1
SAUPAN005421000	pyrG	CTP synthase	Metabolism	Purines, pyrimidines, nucleosides, and nucleotides	Pyrimidine ribonucleotide biosynthesis	1	1	1	1	1	1	1	1	1	1	1	1	1	1	1	1	1	1
SAUPAN006269000	pyrD	dihydroorotate dehydrogenase 2	Metabolism	Purines, pyrimidines, nucleosides, and nucleotides	Pyrimidine ribonucleotide biosynthesis	1	1	1	1	1	1	1	1	1	1	1	1	1	1	1	1	1	1
SAUPAN000948000	deoD1	purine nucleoside phosphorylase	Metabolism	Purines, pyrimidines, nucleosides, and nucleotides	Salvage of nucleosides and nucleotides	1	1	1	1	1	1	1	1	1	1	1	1	1	1	1	1	1	1
SAUPAN000951000	deoB	phosphopentomutase	Metabolism	Purines, pyrimidines, nucleosides, and nucleotides	Salvage of nucleosides and nucleotides	1	1	1	1	1	1	1	1	1	1	1	1	1	1	1	1	1	1
SAUPAN000959000	ushA	5-nucleotidase	Metabolism	Purines, pyrimidines, nucleosides, and nucleotides	Salvage of nucleosides and nucleotides	1	1	1	1	1	1	1	1	1	1	1	1	1	1	1	1	1	1
SAUPAN001994000	xpt	xanthine phosphoribosyltransferase	Metabolism	Purines, pyrimidines, nucleosides, and nucleotides	Salvage of nucleosides and nucleotides	1	1	1	1	1	1	1	1	1	1	1	1	1	1	1	1	1	1
SAUPAN002251000	hpt	hypoxanthine phosphoribosyltransferase	Metabolism	Purines, pyrimidines, nucleosides, and nucleotides	Salvage of nucleosides and nucleotides	1	1	1	1	1	1	1	1	1	1	1	1	1	1	1	1	1	1
SAUPAN003178000	ppnK	inorganic polyphosphate/ATP-NAD kinase	Metabolism	Purines, pyrimidines, nucleosides, and nucleotides	Salvage of nucleosides and nucleotides	1	1	1	1	1	1	1	1	1	1	1	1	1	1	1	1	1	1
SAUPAN003478000	pyrR	possible uracil phosphoribosyltransferase	Metabolism	Purines, pyrimidines, nucleosides, and nucleotides	Salvage of nucleosides and nucleotides	1	1	1	1	1	1	1	1	1	1	1	1	1	1	1	1	1	1
SAUPAN004150000	cdd	cytidine deaminase	Metabolism	Purines, pyrimidines, nucleosides, and nucleotides	Salvage of nucleosides and nucleotides	1	1	1	1	1	1	1	1	1	1	1	1	1	1	1	1	1	1
SAUPAN004207000	udk	uridine kinase	Metabolism	Purines, pyrimidines, nucleosides, and nucleotides	Salvage of nucleosides and nucleotides	1	1	1	1	1	1	1	1	1	1	1	1	1	1	1	1	1	1
SAUPAN004240000	apt	adenine phosphoribosyltransferase	Metabolism	Purines, pyrimidines, nucleosides, and nucleotides	Salvage of nucleosides and nucleotides	1	1	1	1	1	1	1	1	1	1	1	1	1	1	1	1	1	1
SAUPAN004954000	ppaC	manganese-dependent inorganic pyrophosphatase	Metabolism	Purines, pyrimidines, nucleosides, and nucleotides	Salvage of nucleosides and nucleotides	1	1	1	1	1	1	1	1	1	1	1	1	1	1	1	1	1	1
SAUPAN005403000	upp	uracil phosphoribosyltransferase	Metabolism	Purines, pyrimidines, nucleosides, and nucleotides	Salvage of nucleosides and nucleotides	1	1	1	1	1	1	1	1	1	1	1	1	1	1	1	1	1	1
SAUPAN005432000	pdp	pyrimidine nucleoside phosphorylase	Metabolism	Purines, pyrimidines, nucleosides, and nucleotides	Salvage of nucleosides and nucleotides	1	1	1	1	1	1	1	1	1	1	1	1	1	1	1	1	1	1
SAUPAN005435000	deoD	purine nucleoside phosphorylase	Metabolism	Purines, pyrimidines, nucleosides, and nucleotides	Salvage of nucleosides and nucleotides	1	1	1	1	1	1	1	1	1	1	1	1	1	1	1	1	1	1
RKI118	RKI118	hypothetical protein	Accessory genes in 18 isolates	Amino acid biosynthesis	Aromatic amino acid family	0	0	0	0	0	1	1	1	1	1	1	1	1	1	1	1	1	1
RKI14	RKI14	putative DNA-binding protein	Accessory genes in 18 isolates	Amino acid biosynthesis	Aromatic amino acid family	0	0	0	0	0	0	0	0	0	0	0	0	0	1	0	0	1	1
RKI218	RKI218	Phospho-2-dehydro-3-deoxyheptonate aldolase, Tyr-sensitive	Accessory genes in 18 isolates	Amino acid biosynthesis	Aromatic amino acid family	0	0	0	0	0	0	0	0	0	0	0	0	0	0	0	0	0	1
RKI321	RKI321	N-succinyldiaminopimelate aminotransferase	Accessory genes in 18 isolates	Amino acid biosynthesis	Aspartate family	0	0	0	0	0	0	0	0	0	0	0	1	1	0	0	0	0	0
RKI139	RKI139	Acetylglutamate kinase	Accessory genes in 18 isolates	Amino acid biosynthesis	Glutamate family	0	0	0	0	0	0	0	0	0	0	0	0	0	0	0	1	0	0
RKI287	RKI287	Delta(1)-pyrroline-2-carboxylate reductase	Accessory genes in 18 isolates	Amino acid biosynthesis	Glutamate family	0	0	0	0	0	0	0	0	0	0	0	0	1	0	0	0	0	0
RKI325	RKI325	glutamate synthase (NADPH), large subunit	Accessory genes in 18 isolates	Amino acid biosynthesis	Glutamate family	0	0	0	0	0	0	0	0	0	0	0	1	0	0	0	0	0	0
RKI331	RKI331	glutamate synthase (NADPH), large subunit	Accessory genes in 18 isolates	Amino acid biosynthesis	Glutamate family	0	0	0	0	0	0	0	0	0	0	0	0	0	0	1	0	0	0
RKI398	RKI398	Glutamate-ammonia-ligase adenylyltransferase	Accessory genes in 18 isolates	Amino acid biosynthesis	Glutamate family	0	0	0	0	0	0	0	0	0	0	0	0	1	0	0	0	0	0
SAUPAN000811000	arcB	ornithine carbamoyltransferase	Accessory genes in 18 isolates	Amino acid biosynthesis	Glutamate family	0	1	0	0	0	0	0	0	0	0	0	0	0	0	0	0	0	0
SAUPAN000815000	argR	arginine repressor	Accessory genes in 18 isolates	Amino acid biosynthesis	Glutamate family	0	1	0	0	0	0	0	0	0	0	0	0	0	0	0	0	0	0
SAUPAN004524000	truncated-SA	hypothetical protein	Accessory genes in 18 isolates	Amino acid biosynthesis	Glutamate family	0	0	0	0	0	1	1	1	1	1	0	0	0	0	0	0	0	0
RKI296	RKI296	ATP phosphoribosyltransferase	Accessory genes in 18 isolates	Amino acid biosynthesis	Histidine family	0	0	0	0	0	0	0	0	0	0	0	0	0	0	1	0	0	0
RKI227	RKI227	putative dihydroxy-acid dehydratase	Accessory genes in 18 isolates	Amino acid biosynthesis	Pyruvate family	0	0	0	0	0	0	0	0	0	0	0	1	1	0	0	0	0	0
RKI401	RKI401	acetolactate synthase large subunit	Accessory genes in 18 isolates	Amino acid biosynthesis	Pyruvate family	0	0	0	0	0	0	0	0	0	0	0	0	1	0	0	0	0	0
SAUPAN003116000	leuA2	isopropylmalate synthase-related protein	Accessory genes in 18 isolates	Amino acid biosynthesis	Pyruvate family	1	1	1	1	1	1	1	1	1	1	0	0	0	0	0	0	0	0
SAUPAN006442000	6442	hypothetical protein	Accessory genes in 18 isolates	Amino acid biosynthesis	Serine family	1	1	1	1	1	0	0	0	0	0	0	0	0	0	0	0	0	0
RKI352	RKI352	ATP-dependent dethiobiotin synthetase BioD 1	Accessory genes in 18 isolates	Biosynthesis of cofactors, prosthetic groups, and carriers	Biotin	0	0	0	0	0	0	0	0	0	0	0	0	0	0	0	1	0	0
RKI393	RKI393	methylase	Accessory genes in 18 isolates	Biosynthesis of cofactors, prosthetic groups, and carriers	Biotin	0	0	0	0	0	0	0	0	0	0	0	0	0	0	0	0	1	1
SAUPAN000064000	0064	methylase	Accessory genes in 18 isolates	Biosynthesis of cofactors, prosthetic groups, and carriers	Biotin	0	0	1	0	0	0	0	0	0	0	0	1	0	0	0	0	0	0
SAUPAN000820000	0820	hypothetical protein	Accessory genes in 18 isolates	Biosynthesis of cofactors, prosthetic groups, and carriers	Biotin	0	1	0	0	0	0	0	0	0	0	0	0	0	1	0	0	0	0
RKI374	RKI374	Adenosylcobinamide-GDP ribazoletransferase	Accessory genes in 18 isolates	Biosynthesis of cofactors, prosthetic groups, and carriers	Heme, porphyrin, and cobalamin	0	0	0	0	0	0	0	0	0	0	0	0	0	0	1	0	0	0
RKI76	RKI76	hydroxymethylbilane synthase	Accessory genes in 18 isolates	Biosynthesis of cofactors, prosthetic groups, and carriers	Heme, porphyrin, and cobalamin	0	0	0	0	0	0	0	0	0	0	0	0	0	0	1	0	0	0
SAUPAN000752000	0752	putative methyltransferase	Accessory genes in 18 isolates	Biosynthesis of cofactors, prosthetic groups, and carriers	Menaquinone and ubiquinone	0	0	0	0	0	0	0	0	0	0	1	1	1	1	1	1	1	1
RKI394	RKI394	Molybdopterin synthase sulfur carrier subunit	Accessory genes in 18 isolates	Biosynthesis of cofactors, prosthetic groups, and carriers	Molybdopterin	0	0	0	0	0	0	0	0	0	0	0	0	0	0	0	1	0	0
SAUPAN005735000	moaC	molybdenum cofactor biosynthesis protein MoaC	Accessory genes in 18 isolates	Biosynthesis of cofactors, prosthetic groups, and carriers	Molybdopterin	0	0	0	0	0	1	1	1	1	1	1	1	1	1	1	1	1	1
SAUPAN004537000	4537	hypothetical protein	Accessory genes in 18 isolates	Biosynthesis of cofactors, prosthetic groups, and carriers	Other cofactors	0	0	0	0	0	1	1	1	1	1	1	1	1	1	1	1	1	1
SAUPAN006087000	6087	hypothetical protein	Accessory genes in 18 isolates	Biosynthesis of cofactors, prosthetic groups, and carriers	Other cofactors	0	0	0	0	0	0	0	0	0	0	1	1	1	1	1	1	1	1
RKI65	RKI65	4-hydroxythreonine-4-phosphate dehydrogenase 1	Accessory genes in 18 isolates	Biosynthesis of cofactors, prosthetic groups, and carriers	Pyridoxine	0	0	0	0	0	0	0	0	0	0	0	0	0	0	0	1	0	0
SAUPAN000428000	0428	hypothetical protein	Accessory genes in 18 isolates	Biosynthesis of cofactors, prosthetic groups, and carriers	Thiamine	0	1	0	0	0	0	0	0	0	0	0	0	0	0	0	0	0	0
RKI144	RKI144	hypothetical protein	Accessory genes in 18 isolates	Cell envelope	lipoproteins	0	0	0	0	0	0	0	0	0	0	0	0	0	0	0	1	0	0
RKI239	RKI239	hypothetical protein	Accessory genes in 18 isolates	Cell envelope	lipoproteins	0	0	0	0	0	0	0	0	0	0	0	0	0	0	0	0	1	1
RKI3	RKI3	hypothetical protein	Accessory genes in 18 isolates	Cell envelope	lipoproteins	0	0	0	0	0	1	1	1	1	1	0	0	0	0	0	0	0	0
RKI70	RKI70	hypothetical protein	Accessory genes in 18 isolates	Cell envelope	lipoproteins	0	0	1	1	0	0	0	0	0	0	0	0	0	0	0	0	0	0
SAUPAN000377000	0377	membrane protein	Accessory genes in 18 isolates	Cell envelope	lipoproteins	0	0	0	0	0	1	1	1	1	1	0	0	0	0	0	0	0	0
SAUPAN000587000	lpl3	truncated staphylococcal tandem lipoprotein	Accessory genes in 18 isolates	Cell envelope	lipoproteins	0	0	0	1	0	0	0	0	0	0	1	1	1	1	1	1	1	1
SAUPAN000594000	0594	staphylococcal tandem lipoprotein	Accessory genes in 18 isolates	Cell envelope	lipoproteins	0	0	0	0	0	1	1	1	1	1	0	0	0	0	0	0	0	0
SAUPAN000629000	0629	putative lipoprotein	Accessory genes in 18 isolates	Cell envelope	lipoproteins	0	1	0	0	0	0	0	0	0	0	0	0	1	0	0	0	0	0
SAUPAN001247000	1247	staphylococcal tandem lipoprotein	Accessory genes in 18 isolates	Cell envelope	lipoproteins	0	0	0	0	0	0	0	0	0	0	1	1	1	1	1	1	1	1
SAUPAN001250000	1250	staphylococcal tandem lipoprotein	Accessory genes in 18 isolates	Cell envelope	lipoproteins	1	1	1	1	1	0	0	0	0	0	1	1	1	1	1	1	1	1
SAUPAN001316000	1316	phiSLT ORF144-like protein lipoprotein	Accessory genes in 18 isolates	Cell envelope	lipoproteins	1	1	0	1	0	0	0	0	0	1	0	0	0	0	0	1	0	0
SAUPAN001585000	1585	staphylococcal tandem lipoprotein	Accessory genes in 18 isolates	Cell envelope	lipoproteins	0	0	0	0	0	0	0	0	0	0	1	1	1	1	1	1	1	1
SAUPAN002135000	lpl2	staphylococcal tandem lipoprotein	Accessory genes in 18 isolates	Cell envelope	lipoproteins	1	1	1	1	1	1	1	1	1	0	1	1	1	1	1	1	1	1
SAUPAN002139000	lpl5	staphylococcal tandem lipoprotein	Accessory genes in 18 isolates	Cell envelope	lipoproteins	1	1	1	1	1	0	0	0	0	0	0	0	0	0	0	0	0	0
SAUPAN002140000	lpl6	staphyloccoccus tandem lipoprotein	Accessory genes in 18 isolates	Cell envelope	lipoproteins	1	1	1	1	1	1	1	1	1	1	0	0	0	0	0	0	0	0
SAUPAN002142000	lpl3	staphylococcal tandem lipoprotein	Accessory genes in 18 isolates	Cell envelope	lipoproteins	1	1	0	1	1	0	0	0	0	0	0	0	0	0	0	0	0	0
SAUPAN002148000	lpl7	staphylococcal tandem lipoprotein	Accessory genes in 18 isolates	Cell envelope	lipoproteins	1	1	1	1	1	0	0	0	0	0	0	0	0	0	0	0	0	0
SAUPAN003953000	3953	hypothetical protein	Accessory genes in 18 isolates	Cell envelope	lipoproteins	1	1	1	1	1	0	0	0	0	0	0	0	0	0	0	0	0	0
SAUPAN003959000	3959	putative lipoprotein	Accessory genes in 18 isolates	Cell envelope	lipoproteins	0	0	0	0	0	1	1	1	1	1	0	0	0	0	0	0	0	0
SAUPAN003960000	3960	hypothetical protein	Accessory genes in 18 isolates	Cell envelope	lipoproteins	1	1	1	1	1	1	1	1	1	1	0	0	0	0	0	0	0	0
SAUPAN004745000	4745	hypothetical protein	Accessory genes in 18 isolates	Cell envelope	lipoproteins	0	0	0	0	0	0	0	0	0	0	1	1	1	1	1	1	1	1
SAUPAN005042000	5042	hypothetical protein	Accessory genes in 18 isolates	Cell envelope	lipoproteins	1	1	0	1	0	1	1	0	0	1	0	0	0	0	0	1	0	0
SAUPAN006068000	6068	hypothetical protein	Accessory genes in 18 isolates	Cell envelope	lipoproteins	0	0	0	0	0	1	1	1	1	1	0	0	0	0	0	0	0	0
SAUPAN006069000	6069	lipoprotein	Accessory genes in 18 isolates	Cell envelope	lipoproteins	1	1	1	1	1	1	1	1	0	0	1	1	1	1	1	1	1	1
SAUPAN006107000	sasG	Putative surface protein	Accessory genes in 18 isolates	Cell envelope	lipoproteins	1	1	1	1	1	1	1	1	1	1	0	0	0	0	0	0	0	0
SAUPAN006395000	6395	putative lipoprotein	Accessory genes in 18 isolates	Cell envelope	lipoproteins	0	0	0	0	0	0	0	0	0	0	1	1	1	1	1	1	1	1
RKI195	RKI195	Glutamate racemase	Accessory genes in 18 isolates	Cell envelope	Murein sacculus and peptidoglycan	0	0	0	0	0	0	0	0	0	0	0	1	0	0	1	1	0	0
RKI243	RKI243	Anhydro-N-acetylmuramic acid kinase	Accessory genes in 18 isolates	Cell envelope	Murein sacculus and peptidoglycan	0	0	0	0	0	0	0	0	0	0	0	0	1	0	0	0	0	0
RKI414	RKI414	FtsK/SpoIIIE family cell division protein	Accessory genes in 18 isolates	Cell envelope	Murein sacculus and peptidoglycan	0	0	0	0	0	0	0	0	0	0	1	0	0	0	0	0	1	1
RKI92	RKI92	Rod shape-determining protein MreB	Accessory genes in 18 isolates	Cell envelope	Murein sacculus and peptidoglycan	0	0	0	0	0	0	0	0	0	0	0	0	0	0	0	1	0	0
SAUPAN001037000	1037	hypothetical protein	Accessory genes in 18 isolates	Cell envelope	Murein sacculus and peptidoglycan	1	1	1	1	1	0	0	0	0	0	0	0	0	0	0	0	0	0
SAUPAN001197000	1197	hypothetical protein	Accessory genes in 18 isolates	Cell envelope	Murein sacculus and peptidoglycan	0	1	1	1	1	0	0	0	0	0	1	1	1	1	1	1	1	1
SAUPAN001702000	1702	phage N-acetylglucosaminidase	Accessory genes in 18 isolates	Cell envelope	Murein sacculus and peptidoglycan	0	0	0	0	1	0	0	0	0	0	1	0	0	1	0	0	1	1
SAUPAN002046000	2046	spore coat protein	Accessory genes in 18 isolates	Cell envelope	Murein sacculus and peptidoglycan	1	1	0	0	0	0	0	1	0	0	1	1	1	1	1	1	1	1
SAUPAN002779000	clfA	fibrinogen-binding protein	Accessory genes in 18 isolates	Cell envelope	Murein sacculus and peptidoglycan	1	1	1	1	1	1	1	0	0	0	1	1	1	1	1	1	1	1
SAUPAN003541000	3541	FemAB family peptidoglycan biosynthesis protein	Accessory genes in 18 isolates	Cell envelope	Murein sacculus and peptidoglycan	0	0	0	0	0	0	0	0	0	0	1	1	1	1	1	1	1	1
SAUPAN003544000	3544	FemAB family peptidoglycan biosynthesis protein	Accessory genes in 18 isolates	Cell envelope	Murein sacculus and peptidoglycan	0	0	0	0	0	0	0	0	0	0	1	1	1	1	1	1	1	1
SAUPAN004477000	4477	hypothetical protein	Accessory genes in 18 isolates	Cell envelope	Murein sacculus and peptidoglycan	0	0	0	0	0	1	1	1	1	1	1	1	1	1	1	1	1	1
SAUPAN005610000	hysA	hyaluronate lyase	Accessory genes in 18 isolates	Cell envelope	Murein sacculus and peptidoglycan	0	0	0	0	0	0	0	0	0	0	1	1	1	1	1	1	1	1
SAUPAN006093000	6093	hypothetical protein	Accessory genes in 18 isolates	Cell envelope	Murein sacculus and peptidoglycan	0	1	1	1	1	1	1	1	1	1	1	1	1	1	1	1	1	1
SAUPAN006357000	clfB	clumping factor B	Accessory genes in 18 isolates	Cell envelope	Murein sacculus and peptidoglycan	0	1	1	0	0	1	0	0	0	0	1	1	1	1	1	1	1	1
RKI234	sdrE2	Ser-Asp rich fibrinogen/bone sialoprotein-binding protein SdrE	Accessory genes in 18 isolates	Cell envelope	Surface structures and adhesins	0	0	0	0	0	0	0	0	0	0	0	0	0	1	0	0	0	0
RKI263	RKI263	Lipopolysaccharide heptosyltransferase 1	Accessory genes in 18 isolates	Cell envelope	Surface structures and adhesins	0	0	0	0	0	0	0	0	0	0	0	0	1	0	0	0	0	0
RKI294	RKI294	teichoic acid biosynthesis protein	Accessory genes in 18 isolates	Cell envelope	Surface structures and adhesins	0	0	0	0	0	0	0	0	0	0	0	0	0	0	0	1	0	0
SAUPAN000943000	sasD	cell wall surface anchor family protein	Accessory genes in 18 isolates	Cell envelope	Surface structures and adhesins	1	1	1	1	1	0	0	0	0	0	1	1	1	1	1	1	1	1
SAUPAN001173000	1173	hypothetical protein	Accessory genes in 18 isolates	Cell envelope	Surface structures and adhesins	1	1	1	1	1	0	0	0	0	0	0	0	0	0	0	0	0	0
SAUPAN002336000	sdrD	Ser-Asp rich fibrinogen/bone sialoprotein-binding protein SdrD	Accessory genes in 18 isolates	Cell envelope	Surface structures and adhesins	1	1	0	1	1	0	1	0	0	0	1	1	1	1	1	1	1	1
SAUPAN002337000	sdrE	sdrE protein	Accessory genes in 18 isolates	Cell envelope	Surface structures and adhesins	1	1	1	1	1	1	1	1	1	1	1	0	1	1	1	1	1	1
SAUPAN005473000	5473	hypothetical protein	Accessory genes in 18 isolates	Cell envelope	Surface structures and adhesins	0	0	0	0	0	0	0	0	0	0	1	1	1	1	1	1	1	1
SAUPAN006097000	fnbB	fibronectin binding protein B	Accessory genes in 18 isolates	Cell envelope	Surface structures and adhesins	1	0	0	1	1	1	0	0	0	0	0	0	0	0	0	0	0	0
SAUPAN006113000	fnbB2	fibronectin-binding protein B	Accessory genes in 18 isolates	Cell envelope	Surface structures and adhesins	0	0	0	0	0	0	0	0	0	0	1	0	1	1	1	1	1	1
SAUPAN006279000	sasK	putative cell wall-anchored protein	Accessory genes in 18 isolates	Cell envelope	Surface structures and adhesins	0	0	0	0	0	1	1	1	1	1	0	0	0	0	0	0	0	0
SAUPAN006452000	6452 (cna)	collagen adhesin	Accessory genes in 18 isolates	Cell envelope	Surface structures and adhesins	0	0	0	0	0	1	1	1	1	1	1	1	1	1	1	1	1	1
SAUPAN006468000	6468	hypothetical protein	Accessory genes in 18 isolates	Cell envelope	Surface structures and adhesins	1	1	1	1	1	1	1	1	0	1	1	1	1	1	1	1	1	1
RKI315	RKI315	Moderate conductance mechanosensitive channel YbiO	Accessory genes in 18 isolates	Cellular processes	Adaptations to atypical conditions	0	0	0	0	0	0	0	0	0	0	0	0	0	0	1	0	0	0
RKI337	RKI337	putative aldehyde dehydrogenase	Accessory genes in 18 isolates	Cellular processes	Adaptations to atypical conditions	0	0	0	0	0	0	0	0	0	0	0	0	0	0	0	1	0	0
RKI367	RKI367	MscS family small conductance mechanosensitive ion channel protein	Accessory genes in 18 isolates	Cellular processes	Adaptations to atypical conditions	0	0	0	0	0	0	0	0	0	0	0	0	0	0	0	1	0	0
RKI402	RKI402	hypothetical protein	Accessory genes in 18 isolates	Cellular processes	Adaptations to atypical conditions	0	0	0	0	0	0	0	0	0	0	0	0	0	0	0	1	0	0
SAUPAN000371000	0371	hypothetical protein	Accessory genes in 18 isolates	Cellular processes	Adaptations to atypical conditions	0	1	0	0	0	0	0	0	0	0	0	0	0	0	0	0	0	0
SAUPAN000816000	0816	universal stress protein	Accessory genes in 18 isolates	Cellular processes	Adaptations to atypical conditions	0	1	0	0	0	0	0	0	0	0	0	0	0	0	0	0	0	0
RKI19	RKI19	Multidrug resistance protein MdtH	Accessory genes in 18 isolates	Cellular processes	Antibiotics resistance	0	0	0	0	0	0	0	0	0	0	0	0	0	0	1	0	0	0
RKI22	RKI22	Penicillin-binding protein activator LpoB	Accessory genes in 18 isolates	Cellular processes	Antibiotics resistance	0	0	0	0	0	0	0	0	0	0	0	1	0	0	0	0	0	0
RKI272	RKI272	Multidrug resistance protein EbrB	Accessory genes in 18 isolates	Cellular processes	Antibiotics resistance	0	0	0	0	0	0	0	0	0	0	0	0	0	0	0	0	1	1
RKI295	RKI295	beta-lactamase precursor, BlaZ	Accessory genes in 18 isolates	Cellular processes	Antibiotics resistance	0	0	0	0	0	0	0	0	0	0	0	1	0	1	0	0	0	0
RKI313	RKI313	aminoglycoside resistance protein	Accessory genes in 18 isolates	Cellular processes	Antibiotics resistance	0	0	0	0	0	0	0	0	0	0	0	0	0	0	0	0	1	1
RKI334	RKI334	Multidrug resistance protein EbrB	Accessory genes in 18 isolates	Cellular processes	Antibiotics resistance	0	0	0	0	0	0	0	0	0	0	0	0	0	0	0	0	1	1
SAUPAN000062000	ant1	aminoglycoside resistance protein	Accessory genes in 18 isolates	Cellular processes	Antibiotics resistance	0	0	1	0	0	0	0	0	0	0	0	1	0	0	0	0	0	0
SAUPAN000092000	aadD	kanamycin nucleotidyltransferase	Accessory genes in 18 isolates	Cellular processes	Antibiotics resistance	0	0	0	0	0	0	0	0	0	0	0	0	0	0	0	0	1	1
SAUPAN000093000	0093	putative tetracycline resistance protein	Accessory genes in 18 isolates	Cellular processes	Antibiotics resistance	0	0	0	0	0	0	0	0	0	0	0	0	1	0	1	0	1	1
SAUPAN000439000	0439	bacitracin resistance protein, undecaprenyl pyrophosphate phosphatase	Accessory genes in 18 isolates	Cellular processes	Antibiotics resistance	0	1	0	0	0	0	0	0	0	0	0	0	0	0	0	0	0	0
SAUPAN000528000	0528	multidrug/H antiporter	Accessory genes in 18 isolates	Cellular processes	Antibiotics resistance	0	0	0	0	0	1	1	1	1	1	0	0	0	0	0	0	0	0
SAUPAN000670000	0670	hypothetical protein	Accessory genes in 18 isolates	Cellular processes	Antibiotics resistance	1	1	1	1	1	1	1	1	1	1	0	0	0	0	0	0	0	0
SAUPAN001396000	1396	phiPVL ORF044-like protein	Accessory genes in 18 isolates	Cellular processes	Antibiotics resistance	1	1	0	1	1	1	1	0	1	1	0	0	0	0	0	1	0	0
SAUPAN001595000	1595	bacteriocin immunity protein	Accessory genes in 18 isolates	Cellular processes	Antibiotics resistance	0	0	0	0	0	1	1	1	1	0	0	0	0	0	0	0	0	0
SAUPAN003088000	3088	tetracycline resistance protein TetM	Accessory genes in 18 isolates	Cellular processes	Antibiotics resistance	0	0	0	0	0	0	0	0	0	0	1	1	1	1	1	1	1	1
SAUPAN003220000	3220	lactococcin-related protein	Accessory genes in 18 isolates	Cellular processes	Antibiotics resistance	0	0	0	0	0	0	0	0	0	0	1	1	1	1	1	1	1	1
SAUPAN004570000	4570	hypothetical protein	Accessory genes in 18 isolates	Cellular processes	Antibiotics resistance	0	1	1	1	1	0	0	0	0	0	0	0	0	0	0	0	0	0
SAUPAN004572000	epiG	lantibiotic epidermin immunity protein F	Accessory genes in 18 isolates	Cellular processes	Antibiotics resistance	0	1	1	1	1	0	0	0	0	0	0	0	0	0	0	0	0	0
[truncated: 1,495 more rows]
