# Supplementary material for: Comparative Secretome Analyses of Human and Zoonotic Staphylococcus aureus Isolates CC8, CC22, and CC398
Source: Mol Cell Proteomics. 2018 Sep 10;17(12):2412–33. doi: 10.1074/mcp.RA118.001036 (PMC6283302; doi:10.1074/mcp.RA118.001036)
Supplement: supplemental Table S6 [file 140073_0_supp_183724_pdpz4y.xlsx]

## Sheet: Table S5
Table S5: Virulence factors present in 18 S. aureus isolates of CC8, CC22 and CC398
PanID/ RKI-no.	Symbol	Virulence factor Function		38876	38877	38878	38879	38880	18787	24749	38881*	38882	38883	27969*	38884*	38885*	38886*	38887*	38888	SK41*	SK42*
Cytolytic Toxins				CC8					CC22					CC398
SAUPAN003380000	cvpA	colicin V production protein		1	1	1	1	1	1	1	1	1	1	1	1	1	1	1	1	1	1
SAUPAN003435000	eta	exfoliative toxin		1	1	1	1	1	1	1	1	1	1	1	1	1	1	1	1	1	1
SAUPAN003418000	hla	a-hemolysin		1	1	1	1	1	1	1	1	1	1	1	1	1	1	1	1	1	1
SAUPAN005012000	hlb*N	ß-hemolysin/ phospholipase C/ N-term truncated		1	1	1	1	1	1	1		1	1						1
SAUPAN005012000	hlb*C	ß-hemolysin/ phospholipase C/ C-term truncated		1	1	1	1	1	1	1		1	1						1
SAUPAN005012000	hlb-full	ß-hemolysin/ phospholipase C full									1			1	1	1	1	1	0	1	1
SAUPAN005190000	lukF	leukocidin subunit F		1	1	1	1	1	1	1	1	1	1	1	1	1	1	1	1	1	1
SAUPAN005192000	lukS	leukocidin subunit S		1	1	1	1	1	1	1	1	1	1	1	1	1	1	1	1	1	1
SAUPAN000661000	lukS-PV	Panton-Valentine leukocidin, LukS-PV		1	1	0	0	0	0	0	0	1		0	0	0	0	0	0	0	0
USA300_FPR3757	lukF-PV	Panton-Valentine leukocidin, LukF-PV		1	1	0	0	0	0	0	0	1		0	0	0	0	0	0	0	0
SAUPAN004592000	lukE	leukotoxin LukE		1	1	1	1	1	0	0	0	0	0	0	0	0	0	0	0	0	0
SAUPAN005274000	hld	d-hemolysin		1	1	1	1	1	1	1	1	1	1	1	1	1	1	1	1	1	1
SAUPAN005958000	hlgA	g-hemolysin component A		1	1	1	1	1	1	1	1	1	1	1	1	1	1	1	1	1	1
SAUPAN005960000	hlgC	g-hemolysin component C		1	1	1	1	1	1	1	1	1	1	1	1	1	1	1	1	1	1
SAUPAN005961000	hlgB	g-hemolysin component B		1	1	1	1	1	1	1	1	1	1	1	1	1	1	1	1	1	1
SAUPAN005559000	5559	hemolysin III		1	1	1	1	1	1	1	1	1	1	1	1	1	1	1	1	1	1
SAUPAN003440000	psmß1	phenol-solube modulin ß1		1	1	1	1	1	1	1	1	1	1	1	1	1	1	1	1	1	1
SAUPAN003441000	psmß2	phenol-solube modulin ß2		1	1	1	1	1	1	1	1	1	1	0	1	1	1	1	1	1	1
Superantigens and enterotoxins
SAUPAN002104000	ssl1	superantigen-like protein 1		1	1	1	1	1	1	1	1	1	1	1	1	1	1	1	1	1	1
SAUPAN002106000	ssl2	superantigen-like protein 2		1	1	1	1	1	1	1	1	1	1	1	1	1	1	1	1	1	1
SAUPAN002110000	ssl5	superantigen-like protein 5		1	1	1	1	1	1	1	1	1	1	1	1	1	1	1	1	1	1
SAUPAN002113000	ssl7	superantigen-like protein 7		1	1	1	1	1	1	1	1	1	1	1	1	1	1	1	1	1	1
SAUPAN002118000	ssl9	staphylococcal exotoxin		1	1	1	1	1	1	1	1	1	1	1	1	1	1	1	1	1	1
SAUPAN002119000	ssl10	superantigen-like protein		1	1	1	1	1	1	1	1	1	1	1	1	1	1	1	1	1	1
SAUPAN002129000	ssl11	superantigen-like protein		1	1	1	1	1	1	1	1	1	1	1	1	1	1	1	1	1	1
SAUPAN003426000	ssl12	superantigen-like protein		1	1	1	1	1	0	0	0	0	0	1	1	1	1	1	1	1	1
SAUPAN003427000	ssl13	superantigen-like protein		1	1	1	1	1	0	0	0	0	0	1	1	1	1	1	1	1	1
SAUPAN003428000	ssl14	superantigen-like protein		1	1	1	1	1	1	1	1	1	1	1	1	1	1	1	1	1	1
SAUPAN001967000	selX	staphylococcal enterotoxin		1	1	1	1	1	1	1	1	1	1	1	1	1	1	1	1	1	1
SAUPAN004190000	4190	enterotoxin family protein		1	1	1	1	1	0	0	0	0	0	0	0	0	0	0	0	0	0
RKI152	RKI152	enterotoxin A homolog (entA)		0	0	0	0	0	1	1	1	1	1	1	1	1	1	1	1	1	1
RKI41	RKI41	enterotoxin P, phage associated				1
RKI85	RKI85	enterotoxin D (entD)				1	1
RKI316	RKI316	enterotoxin A homolog (entA)				1	1
RKI350	RKI350	enterotoxin G homolog (entG)		0	0	1	1	0	0	0	0	0	0	0	0	0	0	0	0	0	0
SAUPAN004608000	seg	staphylococcal enterotoxin C-bovine							1	1	1	1	1
SAUPAN004609000	sen	enterotoxin P, phage associated							1	1	1		1
SAUPAN004613000	yent2	staphylococcal enterotoxin C-bovine							1	1	1	1	1
SAUPAN004614000	yent1	staphylococcal enterotoxin C-bovine		0	0	0	0	0	0	0	0	1	0	0	0	0	0	0	0	0	0
SAUPAN004615000	sei	extracellular enterotoxin type I		0	0	0	0	0	1	1	1	1	1	0	0	0	0	0	0	0	0
SAUPAN004616000	sem	staphylococcal enterotoxin type I		0	0	0	0	0	1	1	1	1	1	0	0	0	0	0	0	0	0
SAUPAN004617000	seo	enterotoxin P, phage associated							1	1	1	1	1
SAUPAN002842000	sek	enterotoxin		1	1	0	0	0	0	0	0	0	0	0	0	0	0	0	0	0	0
SAUPAN005038000	sep	enterotoxin P, phage associated		0	0	1	0	1	0	0	0	0	0	0	0	0	0	0	0	0	0
SAUPAN002843000	seq	enterotoxin type I		1	1	0	0	0	0	0	0	0	0	0	0	0	0	0	0	0	0
SAUPAN001266000	1266	extracellular enterotoxin type I		0	0	0	0	0	0	0	1	0	0	0	0	0	0	0	0	0	0
SAUPAN001274000	1274	staphylococcal enterotoxin C-bovine		0	0	0	0	0	0	0	1	0	0	0	0	0	0	0	0	0	0
Immune evasion cluster
SAUPAN005018000	scn	staphylococcal complement inhibitor SCIN		1	1	1	1	1	1	1	0	1	1	0	0	0	0	0	1	0	0
SAUPAN005020000	chp	chemotaxis-inhibiting protein CHIPS		1	1	1	0	0	1	1	0	1	1	0	0	0	0	0	0	0	0
SAUPAN005023000	sak	staphylokinase		1	1	1	1	1	1	1	0	1	1	0	0	0	0	0	1	0	0
SAUPAN002049000	scn2	staphylococcal complement inhibitor SCIN		0	0	0	0	0	0	0	0	0	0	1	0	1	1	1	1	1	1
Surface factors with SERAM functions
SAUPAN000909000	spa	immunoglobulin G binding protein A		1	1	1	1	1	1	1	1	1	1	1	1	1	1	1	1	1	1
SAUPAN001163000	lytM	peptidoglycan hydrolase LytM		1	1	1	1	1	1	1	1	1	1	1	1	1	1	1	1	1	1
SAUPAN003260000	atl	MurNAc-L-alanine amidase/endo-beta-N-acetylglucosaminidase		1	1	1	1	1	1	1	1	1	1	1	1	1	1	1	1	1	1
SAUPAN002179000	sle1	LysM family autolysin		1	1	1	1	1	1	1	1	1	1	1	1	1	1	1	1	1	1
SAUPAN005381000	sceD	transglycosylase		1	1	1	1	1	1	1	1	1	1	1	1	1	1	1	1	1	1
SAUPAN006235000	isaA	immunodominant antigen A		1	1	1	1	1	1	1	1	1	1	1	1	1	1	1	1	1	1
SAUPAN001174000	ssaA2	secretory antigen precursor SsaA		1	1	1	1	1	1	1	1	1	1	1	1	1	1	1	1	1	1
SAUPAN006230000	ssaA5	staphylococcal secretory antigen, SsaA5		1	1	1	1	1	1	1	1	1	1	1	1	1	1	1	1	1	1
SAUPAN002545000	ssaA3	secretory antigen SsaA-like protein		1	1	1	1	1	1	1	1	1	1	1	1	1	1	1	1	1	1
SAUPAN005767000	ssaA4	secretory antigen SsaA-like protein		1	1	1	1	1	1	1	1	1	1	1	1	1	1	1	1	1	1
SAUPAN005955000	sbi	immunoglobulin G-binding protein SBI		1	1	1	1	1	1	1	1	1	1	1	1	1	1	1	1	1	1
SAUPAN006202000	amiD2	secretory antigen		1	1	1	1	1	1	1	1	1	1	1	1	1	1	1	1	1	1
SAUPAN001088000	coa	staphylocoagulase		1	1	1	1	1	1	1	0	1	1	1	1	1	1	1	1	1	1
SAUPAN002793000	2793	staphylocoagulase precursor, Coa_1		0	0	0	0	0	1	1	1	1	1	1	1	1	1	1	1	1	1
SAUPAN003402000	efb	fibrinogen-binding protein		1	1	1	1	1	1	1	1	1	1	1	1	1	1	1	1	1	1
SAUPAN002796000	emp	secretory extracellular matrix and plasma binding protein		1	1	1	1	1	1	1	1	1	1	1	1	1	1	1	1	1	1
SAUPAN003124000	eap	extracellular adherence protein Eap		1	1	1	1	1	1	1	1	1	1	1	1	1	1	1	1	1	1
SAUPAN002791000	vwb	von Willebrand factor-binding protein		1	1	1	1	1	0	0	0	0	0	0	0	0	0	0	0	0	0
SAUPAN002050000	2050	von Willebrand factor-binding protein		0	0	0	0	0	0	0	0	0	0	1	0	1	1	1	1	1	1
Surface factors with MSCRAMM functions
SAUPAN006411000	icaA	intercellular adhesion protein A		1	1	1	1	1	1	1	1	1	1	1	1	1	1	1	1	1	1
SAUPAN006413000	icaB	intercellular adhesion protein B		1	1	1	1	1	1	1	1	1	1	1	1	1	1	1	1	1	1
SAUPAN006414000	icaC	intercellular adhesion protein C		1	1	1	1	1	1	1	1	1	1	1	1	1	1	1	1	1	1
SAUPAN006412000	icaD	intercellular adhesion protein D		1	1	1	1	1	1	1	1	1	1	1	1	1	1	1	1	1	1
SAUPAN002779000	clfA	fibrinogen-binding protein		1	1	1	1	1	1	1	0	0	0	1	1	1	1	1	1	1	1
SAUPAN006357000	clfB	clumping factor B		0	1	1	0	0	1	0	0	0	0	1	1	1	1	1	1	1	1
SAUPAN002335000	sdrC	Ser-Asp rich fibrinogen/bone sialoprotein-binding protein SdrC		0	0	1	0	1	1	1	0	0	0	1	1	1	1	1	1	0	1
SAUPAN002336000	sdrD	Ser-Asp rich fibrinogen/bone sialoprotein-binding protein SdrD		1	1	0	1	1	0	1	0	0	0	1	1	1	1	1	1	1	1
SAUPAN002337000	sdrE	Ser-Asp rich fibrinogen/bone sialoprotein-binding protein SdrE		1	1	1	1	1	1	1	1	1	1	1	0	1	1	1	1	1	1
SAUPAN006098000	fnbA	fibronectin-binding protein A		1	1	1	1	1	1	1	1	1	1	1	1	1	1	1	1	1	1
SAUPAN006118000	fnbA2	fibronectin-binding protein A		0	0	0	0	0	0	0	0	1	1	1	0	1	1	1	0	1	0
SAUPAN006097000	fnbB	fibronectin binding protein B		1	0	0	1	1	1	0	0	0	0	0	0	0	0	0	0	0	0
SAUPAN006113000	fnbB2	fibronectin-binding protein B		0	0	0	0	0	0	0	0	0	0	1	0	1	1	1	1	1	1
RKI213	RKI213	putative fibronectin/fibrinogen binding protein		0	0	0	0	0	0	0	0	0	0	0	0	1	0	0	0	0	0
SAUPAN003946000	ebpS	elastin-binding protein		1	1	1	1	1	1	1	1	1	1	1	1	1	1	1	1	1	1
SAUPAN003394000	ecb	fibrinogen binding-like protein		1	1	1	1	1	1	1	1	1	1	1	1	1	1	1	1	1	1
SAUPAN003405000	scc	fibrinogen-binding protein precursor-like protein		1	1	1	1	1	1	1	1	1	1	1	1	1	1	1	1	1	1
SAUPAN003878000	ebh	cell wall associated fibronectin-binding protein		1	1	1	1	1	1	1	1	1	1	1	1	1	1	1	1	1	1
SAUPAN000943000	sasD	cell wall surface anchor family protein		1	1	1	1	1	0	0	0	0	0	1	1	1	1	1	1	1	1
SAUPAN006107000	sasG	putative surface protein		1	1	1	1	1	1	1	1	1	1
SAUPAN006279000	sasK	putative cell wall-anchored protein		0	0	0	0	0	1	1	1	1	1	0	0	0	0	0	0	0	0
SAUPAN006452000	6452 (cna)	collagen adhesin		0	0	0	0	0	1	1	1	1	1	1	1	1	1	1	1	1	1
SAUPAN003946000	ebpS	elastin-binding protein		1	1	1	1	1	1	1	1	1	1	1	1	1	1	1	1	1	1
Toxins-Antitoxins
SAUPAN002246000	mazG	nucleoside triphosphate pyrophosphohydrolase		1	1	1	1	1	1	1	1	1	1	1	1	1	1	1	1	1	1
SAUPAN003919000	mazG	nucleoside triphosphate pyrophosphohydrolase		1	1	1	1	1	1	1	1	1	1	1	1	1	1	1	1	1	1
SAUPAN005339000	mazF	PemK family protein		1	1	1	1	1	1	1	1	1	1	1	1	1	1	1	1	1	1
SAUPAN005340000	mazE	hypothetical protein		1	1	1	1	1	1	1	1	1	1	1	1	1	1	1	1	1	1
SAUPAN005939000	5939	addiction module antitoxin		1	1	1	1	1	0	1	1	1	1	0	0	0	0	0	0	0	0
SAUPAN005940000	yefM	addiction module antitoxin, Axe family		1	1	1	1	1	0	1	1	1	1	0	0	0	0	0	0	0	0
SAUPAN006013000	6013	addiction module antitoxin		1	1	1	1	1	1	1	1	1	1	0	0	0	0	0	0	0	0
SAUPAN006014000	stbD	addiction module antitoxin, Axe family		1	1	1	1	1	1	1	1	1	1	0	0	0	0	0	0	0	0
SAUPAN005163000	5163	PemK-like growth inhibitor protein		0	0	0	0	1	0	0	0	0	0	0	0	0	0	0	0	0	0
Other virulence factors
SAUPAN003509000	fakA	DAK2 domain-containing protein		1	1	1	1	1	1	1	1	1	1	1	1	1	1	1	1	1	1
SAUPAN003712000	3712	hypothetical protein		1	1	1	1	1	1	1	1	1	1	1	1	1	1	1	1	1	1
SAUPAN003803000	cvfB	hypothetical protein		1	1	1	1	1	1	1	1	1	1	1	1	1	1	1	1	1	1
SAUPAN003861000	cvfC	Fe-S cluster assembly protein		1	1	1	1	1	1	1	1	1	1	1	1	1	1	1	1	1	1
SAUPAN004940000	sspA	Staphostatin A		1	1	1	1	1	1	1	1	1	1	1	1	1	1	1	1	1	1
SAUPAN006367000	aur	zinc metalloproteinase aureolysin		1	1	1	1	1	1	1	1	1	1	1	1	1	1	1	1	1	1
SAUPAN001594000	1594	lactococcin-related protein		0	0	0	0	0	1	1	1	1	0	0	0	0	0	0	0	0	0
SAUPAN001631000	virE	virulence-associated E family protein		1	1	0	1	1	0	1	1	1	0	0	1	1	1	1	1	1	1
SAUPAN002005000	2005	hypothetical bovine pathogenicity island protein		0	0	0	0	0	0	0	1	0	0	1	0	1	1	1	1	0	0
SAUPAN002043000	2043	pathogenicity island protein		1	1	0	0	0	0	0	1	0	0	1	1	1	1	1	1	1	1
Table S5: Virulence factors present in 18 S. aureus isolates of CC8, CC22 and CC398. The virulence factors were classified based on TIGRfam annotation and manually sorted into different functional sub-categories including cytolytic toxins, superantigens, immune evasion cluster, surface proteins with MSRCAMM and SERAM functions, enzymes and others proteins with virulence functions. This list of vi…
* The CC398 and CC2 isolates marked with stars encode full-length Hlb while the remaining CC8, CC22 and CC398 isolates encode only truncated versions of Hlb
