# Supplementary material for: Comparative Secretome Analyses of Human and Zoonotic Staphylococcus aureus Isolates CC8, CC22, and CC398
Source: Mol Cell Proteomics. 2018 Sep 10;17(12):2412–33. doi: 10.1074/mcp.RA118.001036 (PMC6283302; doi:10.1074/mcp.RA118.001036)
Supplement: supplemental Table S6 [file 140073_0_supp_183729_pdxz4y.xlsx]

## Sheet: Table S6
							CC22																		CC8																		CC398
Table S6: Identification of 869 secreted proteins in the secretome of the eight S. aureus isolates of CC8, CC22 and CC398.							MRSA 24749									MSSA 18787									MSSA 38879									MRSA 38880									MRSA 38885
							Log2	LFQ Intensity	Log2	LFQ Intensity	Log2	LFQ Intensity	Average	Average	SD	Log2	LFQ Intensity	Log2	LFQ Intensity	Log2	LFQ Intensity	Average	Average	SD	Log2	LFQ intensity	Log2	LFQ intensity	Log2	LFQ intensity	Average	Average	SD	Log2	LFQ intensity	Log2	LFQ intensity	Log2	LFQ intensity	Average	Average	SD	Log2	LFQ intensity	Log2	LFQ intensity	Log2	LFQ intensity	Average
PanID/ RKI-no.	Level 1	Level 2	Level 3	Symbol	Agr-Regulon	Function	Exp 1	Exp 1	Exp 2	Exp 2	Exp 3	Exp 3	LFQ Intensity	Log2		Exp 1	Exp 1	Exp 2	Exp 2	Exp 3	Exp 3	LFQ Intensity	Log2		Exp 1	Exp 1	Exp 2	Exp 2	Exp 3	Exp 3	LFQ Intensity	Log2		Exp 1	Exp 1	Exp 2	Exp 2	Exp 3	Exp 3	LFQ Intensity	Log2		Exp 1	Exp 1	Exp 2	Exp 2	Exp 3	Exp 3	LFQ Intensity
Toxins and virulence factors
SAUPAN003712000	Cellular functions	Cellular processes	Toxins and virulence factors	3712		hypothetical protein	30.38	1.39731e+09	29.5557	7.89131e+08	30.1569	1.1971e+09	1.12785e+09	30.0709	0.426363	29.2981	6.601e+08	28.0923	2.8618e+08	28.9385	5.14452e+08	4.86911e+08	28.8591	0.619019	31.0877	2.282e+09	32.0937	4.58311e+09	31.8882	3.97481e+09	3.61331e+09	31.7507	0.531546	29.7115	8.79117e+08	29.9121	1.0103e+09	29.489	7.53462e+08	8.80961e+08	29.7145	0.211684	30.7117	1.7585e+09	30.9268	2.0413e+09	31.6186	3.2973e+09	2.3657e+09
SAUPAN004406000	Cellular functions	Cellular processes	Toxins and virulence factors	4406		general stress protein	27.0251	1.36569e+08	26.0277	6.84079e+07	27.1876	1.5286e+08	1.19279e+08	26.8298	0.628065										25.0331	3.43329e+07	25.6443	5.24438e+07			4.33884e+07	25.3708	0.43217	25.6094	5.119e+07	26.2328	7.886e+07	26.5132	9.57773e+07	7.52758e+07	26.1657	0.462633	24.097	1.7944e+07	24.899	3.12859e+07	25.9686	6.56659e+07	3.82986e+07
SAUPAN004514000	Cellular functions	Cellular processes	Toxins and virulence factors	4514		hypothetical protein										28.206	3.0963e+08	29.427	7.21768e+08	27.8571	2.43119e+08	4.24839e+08	28.6623	0.82432	29.5227	7.71318e+08	29.6543	8.44973e+08	30.3885	1.4056e+09	1.0073e+09	29.9078	0.466542	28.7875	4.63351e+08	28.863	4.88221e+08	28.0039	2.6917e+08	4.06914e+08	28.6001	0.475678
SAUPAN006202000	Cellular functions	Cellular processes	Toxins and virulence factors	amiD2		secretory antigen	30.8875	1.9864e+09	30.8028	1.8731e+09	30.2547	1.2811e+09	1.71353e+09	30.6743	0.343493	27.4935	1.88961e+08	26.6272	1.0365e+08	27.8012	2.33889e+08	1.755e+08	27.3869	0.608796	30.9991	2.1461e+09	30.2135	1.245e+09	29.8301	9.5444e+08	1.44851e+09	30.4319	0.595912										30.9733	2.10811e+09			29.8102	9.41392e+08	1.52475e+09
SAUPAN006367000	Cellular functions	Cellular processes	Toxins and virulence factors	aur	Agr+	zinc metalloproteinase aureolysin	30.6528	1.6882e+09	32.4746	5.96792e+09	32.6302	6.64771e+09	4.76794e+09	32.1507	1.09947	31.8931	3.9882e+09	32.7781	7.36542e+09	32.2608	5.14609e+09	5.4999e+09	32.3568	0.444616	31.2691	2.5878e+09	31.9556	4.16492e+09	31.0277	2.1891e+09	2.98061e+09	31.473	0.481443	30.7269	1.7771e+09	30.5145	1.5338e+09	30.3454	1.3642e+09	1.55837e+09	30.5374	0.191145	35.7817	5.90701e+10	35.7823	5.90959e+10	34.3888	2.2494e+10	4.68867e+10
SAUPAN003394000	Cellular functions	Cellular processes	Toxins and virulence factors	ecb	Agr-	fibrinogen binding-like protein	31.2804	2.6082e+09	31.2909	2.62729e+09	29.4601	7.3855e+08	1.99135e+09	30.8911	1.05399	26.3527	8.56957e+07	28.6027	4.0764e+08	27.9988	2.6822e+08	2.53852e+08	27.9194	1.16454	27.9438	2.5818e+08	28.6779	4.29452e+08	30.6432	1.67701e+09	7.88212e+08	29.554	1.39573	29.3904	7.03712e+08	29.2605	6.43101e+08	27.2777	1.6271e+08	5.03174e+08	28.9065	1.18403	25.5607	4.9494e+07	26.7684	1.1431e+08	29.977	1.0568e+09	4.06867e+08
SAUPAN001245000	Cellular functions	Cellular processes	Toxins and virulence factors	geh	Agr+	triacylglycerol lipase	37.7829	2.36471e+11	39.064	5.74681e+11	37.626	2.1211e+11	3.41087e+11	38.3113	0.78883	37.0477	1.4206e+11	36.7583	1.1624e+11	37.2041	1.5833e+11	1.38877e+11	37.015	0.22619	36.65	1.0783e+11	37.6373	2.1377e+11	37.0631	1.4358e+11	1.5506e+11	37.174	0.495836	37.5577	2.02299e+11	37.519	1.96941e+11	37.043	1.416e+11	1.8028e+11	37.3914	0.286619	37.7437	2.3013e+11	38.8594	4.9872e+11	37.9223	2.60471e+11	3.29774e+11
SAUPAN006420000	Cellular functions	Cellular processes	Toxins and virulence factors	lip	Agr+	triacylglycerol lipase	38.162	3.07539e+11	39.5351	7.96642e+11	38.116	2.9789e+11	4.67357e+11	38.7657	0.806398	36.4269	9.23831e+10	36.0235	6.98461e+10	36.9228	1.3028e+11	9.75029e+10	36.5047	0.450471	37.8715	2.5146e+11	39.2254	6.42738e+11	38.2886	3.3576e+11	4.09986e+11	38.5768	0.693375	37.9525	2.65981e+11	37.7437	2.3014e+11	37.4485	1.87549e+11	2.2789e+11	37.7295	0.253257	37.0842	1.457e+11	37.7912	2.3784e+11	37.6879	2.21401e+11	2.01647e+11
SAUPAN000858000	Cellular functions	Cellular processes	Toxins and virulence factors	plc	Agr+	phosphatidylinositol diacylglycerol-lyase	31.0111	2.1641e+09	29.806	9.38642e+08	31.533	3.1072e+09	2.06998e+09	30.947	0.885726	25.9329	6.406e+07	24.7743	2.86961e+07	24.2403	1.9818e+07	3.75247e+07	25.1613	0.865295	33.6493	1.3472e+10	32.3467	5.46169e+09	33.5812	1.2851e+10	1.05949e+10	33.3027	0.733163	32.282	5.22209e+09	31.9902	4.26601e+09	31.9234	4.07299e+09	4.52036e+09	32.0738	0.190668	33.6874	1.3833e+10	31.915	4.04931e+09	33.5617	1.2679e+10	1.01871e+10
SAUPAN002605000	Cellular functions	Cellular processes	Toxins and virulence factors	ltaS	Agr-	lipoteichoic acid sulfatase	35.625	5.29889e+10	36.52	9.85393e+10	35.5508	5.03342e+10	6.72874e+10	35.9696	0.539415	35.0827	3.63879e+10	33.8286	1.5255e+10	34.6404	2.67789e+10	2.61406e+10	34.6056	0.636095	36.6935	1.1113e+11	37.2205	1.6014e+11	36.5908	1.035e+11	1.24923e+11	36.8623	0.337853	36.0865	7.29678e+10	36.0982	7.35609e+10	35.5215	4.93209e+10	6.52832e+10	35.926	0.329661	35.8889	6.36248e+10	36.6268	1.0611e+11	36.0253	6.99372e+10	7.98907e+10
SAUPAN003509000	Cellular functions	Cellular processes	Toxins and virulence factors	fakA		DAK2 domain-containing protein	24.8302	2.9829e+07	24.4382	2.2732e+07	25.1982	3.84969e+07	3.03526e+07	24.8553	0.380073
SAUPAN003418000	Cellular functions	Cellular processes	Toxins and virulence factors	hla	Agr+	α-hemolysin	37.1596	1.5352e+11	37.5005	1.9443e+11	37.0315	1.4047e+11	1.62807e+11	37.2444	0.242397	33.6321	1.3313e+10	33.1209	9.34081e+09	33.9383	1.6461e+10	1.30383e+10	33.602	0.412977	36.0263	6.99832e+10	35.9751	6.75422e+10	36.285	8.37291e+10	7.37515e+10	36.102	0.166144	34.8661	3.13149e+10	35.0448	3.5443e+10	33.7523	1.447e+10	2.7076e+10	34.6563	0.700333	38.3479	3.49829e+11	36.3188	8.57157e+10	38.7803	4.721e+11	3.02548e+11
SAUPAN005012000	Cellular functions	Cellular processes	Toxins and virulence factors	hlb	Agr+	ß-hemolysin/ phospholipase C	30.7031	1.748e+09	35.7809	5.9039e+10	34.1738	1.93789e+10	2.6722e+10	34.6373	2.59531										28.0605	2.7993e+08	29.4103	7.13461e+08	28.0828	2.843e+08	4.25897e+08	28.6659	0.772919										36.1585	7.66969e+10	34.89	3.18369e+10	37.114	1.4874e+11	8.57579e+10
SAUPAN005274000	Cellular functions	Cellular processes	Toxins and virulence factors	hld	Agr+	d-hemolysin	33.701	1.3964e+10	32.058	4.47118e+09	29.6412	8.37312e+08	6.42416e+09	32.5809	2.04215										29.7448	8.99657e+08			32.2516	5.1131e+09	3.00638e+09	31.4854	1.77254	31.002	2.1504e+09			30.8655	1.95639e+09	2.0534e+09	30.9354	0.0964564	30.6551	1.6909e+09			33.8944	1.5967e+10	8.82892e+09
SAUPAN005958000	Cellular functions	Cellular processes	Toxins and virulence factors	hlgA	Agr+	g-hemolysin component A	34.4834	2.40181e+10	34.7287	2.84699e+10	34.9194	3.24919e+10	2.83266e+10	34.7214	0.218551										32.4681	5.94129e+09	33.4447	1.1691e+10	33.0629	8.97273e+09	8.86834e+09	33.046	0.492131	30.9109	2.0189e+09	31.4066	2.84669e+09	30.9781	2.1152e+09	2.32693e+09	31.1158	0.268906	34.694	2.7792e+10	33.1521	9.54528e+09	35.2406	4.0596e+10	2.59778e+10
SAUPAN005961000	Cellular functions	Cellular processes	Toxins and virulence factors	hlgB	Agr+	g-hemolysin component B	34.9976	3.43019e+10	35.1417	3.7905e+10	34.7799	2.9498e+10	3.39017e+10	34.9806	0.182128	30.6895	1.7316e+09	29.3078	6.64549e+08	30.4911	1.5092e+09	1.30178e+09	30.2778	0.747062	34.4842	2.4032e+10	35.0456	3.54631e+10	35.0204	3.48481e+10	3.14477e+10	34.8722	0.317066	32.2432	5.08359e+09	33.5426	1.2512e+10	31.9394	4.11829e+09	7.23795e+09	32.7529	0.85156	33.4097	1.1411e+10	31.5882	3.22851e+09	34.3327	2.1635e+10	1.20915e+10
SAUPAN005960000	Cellular functions	Cellular processes	Toxins and virulence factors	hlgC	Agr+	g-hemolysin component C	35.1807	3.89439e+10	34.8297	3.05341e+10	34.6737	2.7404e+10	3.2294e+10	34.9105	0.259677	30.9132	2.0221e+09	29.9058	1.0059e+09	31.296	2.6366e+09	1.8882e+09	30.8144	0.718096	34.3655	2.21339e+10	34.4078	2.27911e+10	34.4703	2.38009e+10	2.29086e+10	34.4152	0.0527081	32.2329	5.04739e+09	32.8967	7.99649e+09	31.3326	2.7043e+09	5.24939e+09	32.2895	0.785028	32.949	8.29141e+09	31.77	3.66201e+09	34.4589	2.3613e+10	1.18555e+10
SAUPAN005190000	Cellular functions	Cellular processes	Toxins and virulence factors	lukF	Agr+	leukocidin subunit F	32.9372	8.22398e+09	31.8872	3.972e+09	31.9051	4.02151e+09	5.40583e+09	32.3319	0.601108	30.8763	1.971e+09	29.4537	7.3525e+08	29.5453	7.83479e+08	1.16324e+09	30.1155	0.79621	34.1799	1.9461e+10	33.2788	1.0421e+10	33.918	1.6231e+10	1.5371e+10	33.8395	0.463536	32.3334	5.41138e+09	31.9524	4.1556e+09	31.0516	2.2257e+09	3.93089e+09	31.8722	0.658206	32.2935	5.26381e+09	31.8068	3.7566e+09	32.785	7.40078e+09	5.47373e+09
SAUPAN005192000	Cellular functions	Cellular processes	Toxins and virulence factors	lukS	Agr+	leukocidin subunit S	34.5855	2.5779e+10	32.8838	7.9252e+09	33.4274	1.15521e+10	1.50854e+10	33.8124	0.869131	29.8038	9.37231e+08	27.2151	1.558e+08	28.859	4.8689e+08	5.2664e+08	28.9722	1.30999	35.2715	4.14729e+10	34.5751	2.55949e+10	34.9052	3.2175e+10	3.30809e+10	34.9453	0.348311	33.7956	1.491e+10	33.3384	1.0861e+10	32.4605	5.90991e+09	1.05603e+10	33.2979	0.678499	34.0937	1.8333e+10	32.457	5.8958e+09	34.8762	3.15351e+10	1.8588e+10
SAUPAN003440000	Cellular functions	Cellular processes	Toxins and virulence factors	psmß1	Agr+	phenol-solube modulin ß1	38.412	3.65731e+11	36.3116	8.5289e+10	35.5862	5.15838e+10	1.67534e+11	37.2857	1.46758	36.5858	1.0314e+11	34.9723	3.3707e+10	36.4982	9.70662e+10	7.7971e+10	36.1822	0.907324	35.423	4.60672e+10	35.1496	3.81129e+10	36.1187	7.46141e+10	5.29314e+10	35.6234	0.49968	35.5635	5.07778e+10	34.3742	2.2267e+10	35.3094	4.2578e+10	3.8541e+10	35.1657	0.626308	33.7429	1.4376e+10	32.5161	6.14212e+09	38.4084	3.64811e+11	1.28443e+11
SAUPAN002545000	Cellular functions	Cellular processes	Toxins and virulence factors	ssaA3	Agr-	secretory antigen SsaA-like protein	33.9484	1.6576e+10	35.6431	5.36578e+10	34.2323	2.0182e+10	3.01386e+10	34.8109	0.907629	36.4194	9.19022e+10	37.4179	1.8362e+11	36.7131	1.1265e+11	1.2939e+11	36.9129	0.513193	35.2523	4.09249e+10	34.4689	2.3778e+10	34.5866	2.58e+10	3.01676e+10	34.8123	0.422401	32.6954	6.95479e+09	32.6177	6.59022e+09	31.8124	3.77121e+09	5.77207e+09	32.4264	0.48891	35.0034	3.4441e+10	33.1263	9.37609e+09	34.3398	2.1743e+10	2.18534e+10
SAUPAN006230000	Cellular functions	Cellular processes	Toxins and virulence factors	ssaA5	Agr-	staphylococcal secretory antigen, SsaA5	31.9894	4.26361e+09	32.9874	8.51518e+09	31.2055	2.4763e+09	5.08503e+09	32.2436	0.893066	32.6552	6.764e+09	33.6692	1.366e+10	33.4633	1.1843e+10	1.07557e+10	33.3244	0.535975	34.037	1.7626e+10	34.6153	2.63171e+10	34.0978	1.8385e+10	2.0776e+10	34.2742	0.317777	33.8601	1.5592e+10	33.9111	1.6153e+10	33.6793	1.3756e+10	1.5167e+10	33.8202	0.121774	29.0998	5.7534e+08			28.0176	2.7174e+08	4.2354e+08
SAUPAN001174000	Cellular functions	Cellular processes	Toxins and virulence factors	ssaA2	Agr-	secretory antigen precursor SsaA	31.787	3.7055e+09	31.1895	2.44899e+09	30.189	1.224e+09	2.4595e+09	31.1957	0.807459	28.1359	2.94959e+08	28.9173	5.06961e+08	29.1472	5.94541e+08	4.65487e+08	28.7942	0.530098	32.4619	5.91582e+09	31.5025	3.0422e+09	31.5177	3.0744e+09	4.01081e+09	31.9012	0.549612	32.0126	4.33258e+09	30.8627	1.95249e+09	30.5582	1.581e+09	2.62202e+09	31.288	0.767056	31.4187	2.87059e+09	29.9021	1.0033e+09	30.2451	1.2726e+09	1.7155e+09
SAUPAN001967000	Cellular functions	Cellular processes	Toxins and virulence factors	selX	Agr+	staphylococcal enterotoxin	29.7838	9.24277e+08	31.7773	3.68069e+09	31.3681	2.7716e+09	2.45886e+09	31.1953	1.05293	28.1899	3.062e+08	28.6333	4.1637e+08	29.3565	6.8736e+08	4.69977e+08	28.808	0.588861	32.2599	5.14281e+09	31.6103	3.27821e+09	30.977	2.1135e+09	3.51151e+09	31.7094	0.641477	30.0014	1.0748e+09	29.7206	8.84692e+08	30.4741	1.4915e+09	1.15033e+09	30.0994	0.38081
SAUPAN002104000	Cellular functions	Cellular processes	Toxins and virulence factors	ssl1	Agr+	superantigen-like protein 1	27.0373	1.3773e+08	24.5736	2.49681e+07	26.8517	1.2111e+08	9.46027e+07	26.4954	1.37199	26.2459	7.9581e+07			25.0542	3.4839e+07	5.721e+07	25.7698	0.842673	28.1342	2.9461e+08	27.7345	2.2332e+08	27.7148	2.2028e+08	2.4607e+08	27.8745	0.236678	28.0787	2.8348e+08	26.9799	1.3236e+08	27.7402	2.242e+08	2.13346e+08	27.6686	0.562725
SAUPAN002129000	Cellular functions	Cellular processes	Toxins and virulence factors	ssl11	Agr+	superantigen-like protein	29.2709	6.47758e+08	26.3538	8.57599e+07	29.8429	9.62973e+08	5.65497e+08	29.0749	1.8713										30.1567	1.1969e+09	31.3787	2.792e+09	29.8699	9.81158e+08	1.65669e+09	30.6257	0.801226	29.6875	8.64613e+08	28.4125	3.5728e+08	27.7052	2.18829e+08	4.80241e+08	28.8392	1.00458	27.1075	1.446e+08			26.6943	1.0859e+08	1.26595e+08
SAUPAN003428000	Cellular functions	Cellular processes	Toxins and virulence factors	ssl14	Agr+	superantigen-like protein	25.5052	4.76232e+07	25.1589	3.74611e+07	27.5823	2.0095e+08	9.53447e+07	26.5066	1.31066	25.016	3.39279e+07			25.0348	3.43729e+07	3.41504e+07	25.0254	0.0132936
SAUPAN002106000	Cellular functions	Cellular processes	Toxins and virulence factors	ssl2	Agr+	superantigen-like protein 2																												28.3814	3.49661e+08	27.4623	1.8491e+08	28.1982	3.07969e+08	2.80847e+08	28.0652	0.486482
SAUPAN002113000	Cellular functions	Cellular processes	Toxins and virulence factors	ssl7	Agr+	superantigen-like protein 7			24.3158	2.08831e+07	24.9274	3.1907e+07	2.6395e+07	24.6538	0.432424										28.57	3.9851e+08	27.3871	1.7552e+08	28.5456	3.9181e+08	3.21947e+08	28.2622	0.676043	29.1808	6.0855e+08	27.8863	2.4809e+08	28.4245	3.60269e+08	4.05636e+08	28.5956	0.65031	26.2899	8.20432e+07			26.1071	7.22818e+07	7.71625e+07
SAUPAN002118000	Cellular functions	Cellular processes	Toxins and virulence factors	ssl9	Agr+	staphylococcal exotoxin
SAUPAN002797000	Cellular functions	Cellular processes	Toxins and virulence factors	vwb1		hypothetical protein similarity with vwb																			29.3238	6.71951e+08	28.6577	4.2346e+08	28.1952	3.07329e+08	4.6758e+08	28.8006	0.56734	27.3316	1.689e+08	26.1703	7.55192e+07	27.0371	1.3771e+08	1.27376e+08	26.9245	0.603663
Protein folding and degradation
SAUPAN002321000	Cellular functions	Cellular processes	Protein folding and degradation	2321		M20/M25/M40 family peptidase	25.6882	5.40661e+07			24.4798	2.3396e+07	3.8731e+07	25.207	0.85451																			24.6593	2.64971e+07	24.3856	2.1918e+07	24.2151	1.9475e+07	2.263e+07	24.4317	0.224095	23.7398	1.4008e+07	24.3406	2.1245e+07	24.7273	2.77749e+07	2.10093e+07
SAUPAN002657000	Cellular functions	Cellular processes	Protein folding and degradation	2657		degV family protein	28.7246	4.43559e+08	26.309	8.314e+07	28.5051	3.80969e+08	3.02556e+08	28.1726	1.33576										26.0147	6.77971e+07			26.2558	8.01289e+07	7.3963e+07	26.1403	0.170483	26.531	9.69683e+07	26.352	8.56548e+07	26.5556	9.86359e+07	9.3753e+07	26.4824	0.111118
SAUPAN003579000	Cellular functions	Cellular processes	Protein folding and degradation	3579		hypothetical protein
SAUPAN003759000	Cellular functions	Cellular processes	Protein folding and degradation	3759		glutamyl aminopeptidase	27.5889	2.0188e+08	26.6312	1.0394e+08	27.228	1.572e+08	1.5434e+08	27.2015	0.48369										27.8987	2.5023e+08	27.7494	2.25629e+08	27.4422	1.82359e+08	2.19406e+08	27.709	0.23274	27.2039	1.5459e+08	27.8113	2.35519e+08	27.5932	2.02479e+08	1.9753e+08	27.5575	0.307698	25.2983	4.12608e+07	25.2861	4.09131e+07	26.242	7.93672e+07	5.38471e+07
SAUPAN004064000	Cellular functions	Cellular processes	Protein folding and degradation	4064		M20/M25/M40 family peptidase	28.8041	4.6869e+08	28.3282	3.36999e+08	28.4175	3.5853e+08	3.88073e+08	28.5318	0.252939	27.4391	1.81971e+08	28.8998	5.00838e+08	28.8683	4.90049e+08	3.90953e+08	28.5424	0.834379	27.3267	1.6833e+08	27.5833	2.01091e+08	27.3987	1.76941e+08	1.8212e+08	27.4403	0.13233	27.7466	2.252e+08	28.0298	2.7403e+08	28.3204	3.35189e+08	2.7814e+08	28.0512	0.286893	26.9616	1.3069e+08	28.2707	3.2385e+08	27.6507	2.1072e+08	2.21753e+08
SAUPAN005806000	Cellular functions	Cellular processes	Protein folding and degradation	5806		hypothetical protein
SAUPAN003041000	Cellular functions	Cellular processes	Protein folding and degradation	ampA		cytosol aminopeptidase	29.2559	6.41058e+08	27.8368	2.39731e+08	28.8821	4.94759e+08	4.58516e+08	28.7724	0.735529										28.3249	3.36229e+08	25.7531	5.6553e+07	24.9473	3.23499e+07	1.41711e+08	27.0784	1.76407	28.2634	3.222e+08	28.243	3.17689e+08	28.7518	4.5201e+08	3.63966e+08	28.4392	0.288029	26.1405	7.39712e+07	27.4985	1.8961e+08	28.3704	3.47e+08	2.03527e+08
SAUPAN004893000	Cellular functions	Cellular processes	Protein folding and degradation	ampS		aminopeptidase PepS	28.7582	4.5401e+08	28.1436	2.96519e+08	28.8598	4.8714e+08	4.12556e+08	28.62	0.387517	26.0754	7.0708e+07	24.0818	1.7756e+07	23.3109	1.0406e+07	3.29566e+07	24.9741	1.42658	29.4339	7.25248e+08	28.0255	2.7322e+08	29.2793	6.51532e+08	5.5e+08	29.0349	0.772385	28.9515	5.1913e+08	29.2589	6.42419e+08	29.2257	6.278e+08	5.9645e+08	29.1518	0.168721	27.337	1.69531e+08	28.9513	5.1904e+08	28.2449	3.18101e+08	3.35557e+08
SAUPAN002290000	Cellular functions	Cellular processes	Protein folding and degradation	clpC		AAA family ATP-binding protein	28.3151	3.33951e+08	25.4902	4.71319e+07	29.4645	7.40821e+08	3.73968e+08	28.4783	2.04518																			25.5171	4.80189e+07	25.2392	3.9605e+07	27.2692	1.6175e+08	8.31246e+07	26.3088	1.10061
SAUPAN006210000	Cellular functions	Cellular processes	Protein folding and degradation	clpL		S14 family endopeptidase Clp																			28.6365	4.17312e+08	26.8472	1.2073e+08	28.0349	2.7501e+08	2.71017e+08	28.0138	0.910525	29.8995	1.0015e+09	30.2063	1.2388e+09	30.1151	1.1629e+09	1.1344e+09	30.0793	0.157534	28.4644	3.70369e+08	28.6053	4.0837e+08	27.7985	2.3345e+08	3.37396e+08
SAUPAN002695000	Cellular functions	Cellular processes	Protein folding and degradation	clpP		S14 family endopeptidase ClpP	28.7358	4.47019e+08	27.2693	1.6176e+08	29.744	8.99127e+08	5.02635e+08	28.9049	1.24439	29.7607	9.09602e+08	29.4958	7.57048e+08	28.3545	3.43201e+08	6.6995e+08	29.3195	0.747231	27.232	1.5763e+08	27.251	1.5972e+08	27.8119	2.35621e+08	1.84324e+08	27.4577	0.329469	28.8758	4.92589e+08	27.6618	2.1234e+08	29.4578	7.37378e+08	4.80769e+08	28.8408	0.91636	29.283	6.53241e+08	27.6507	2.1072e+08	28.7549	4.53001e+08	4.38987e+08
SAUPAN003849000	Cellular functions	Cellular processes	Protein folding and degradation	ctpA		carboxyl-terminal protease	25.6546	5.28189e+07			27.0452	1.3849e+08	9.56546e+07	26.5113	0.983345										27.7549	2.26501e+08	26.2463	7.96019e+07	28.203	3.08991e+08	2.05031e+08	27.6113	1.02513	26.3013	8.26958e+07	25.4147	4.473e+07	26.7609	1.1372e+08	8.03819e+07	26.2604	0.684277	25.1742	3.7861e+07			26.1963	7.68909e+07	5.7376e+07
SAUPAN005193000	Cellular functions	Cellular processes	Protein folding and degradation	dapE		succinyl-diaminopimelate desuccinylase	26.2725	8.1063e+07	26.2841	8.17157e+07	26.108	7.23249e+07	7.83679e+07	26.2238	0.098513	25.5276	4.837e+07	25.0722	3.52759e+07	25.2429	3.9707e+07	4.11176e+07	25.2933	0.230081	26.2479	7.9693e+07	25.0889	3.56881e+07	26.8737	1.2297e+08	7.94503e+07	26.2436	0.905573	25.6532	5.2768e+07	25.8102	5.88382e+07	26.2714	8.09962e+07	6.42008e+07	25.9361	0.321312	26.5491	9.81912e+07	27.1847	1.5255e+08	27.1083	1.4468e+08	1.31807e+08
SAUPAN003811000	Cellular functions	Cellular processes	Protein folding and degradation	dapL		M20/M25/M40 family peptidase
SAUPAN004162000	Cellular functions	Cellular processes	Protein folding and degradation	dnaJ		chaperone DnaJ	28.4667	3.7095e+08	26.8617	1.2195e+08	28.2883	3.2782e+08	2.73574e+08	28.0274	0.87966	25.5439	4.89189e+07	23.1145	9.08119e+06	25.2216	3.9124e+07	3.23747e+07	24.9484	1.31947	27.5979	2.0314e+08	27.0926	1.4312e+08	26.6873	1.0806e+08	1.5144e+08	27.1742	0.456232	26.9834	1.3268e+08	28.174	3.0284e+08	27.2952	1.6469e+08	2.0007e+08	27.5759	0.617392	28.027	2.7351e+08			26.6252	1.0351e+08	1.8851e+08
SAUPAN004163000	Cellular functions	Cellular processes	Protein folding and degradation	dnaK		chaperone DnaK	31.7961	3.72889e+09	32.1555	4.7837e+09	31.8908	3.98179e+09	4.16479e+09	31.9556	0.186274	31.559	3.16371e+09	31.782	3.6926e+09	31.5522	3.1489e+09	3.33507e+09	31.6351	0.130759	31.8792	3.95009e+09	31.5275	3.09549e+09	31.2082	2.48091e+09	3.1755e+09	31.5643	0.335641	30.7948	1.8627e+09	31.1102	2.3179e+09	30.6786	1.7186e+09	1.9664e+09	30.8729	0.223325	29.9421	1.0315e+09	29.0341	5.49719e+08	29.6139	8.21599e+08	8.0094e+08
SAUPAN003857000	Cellular functions	Cellular processes	Protein folding and degradation	fakB2		hypothetical protein	25.5332	4.85581e+07			24.7541	2.82961e+07	3.84271e+07	25.1956	0.550914										25.5906	5.0528e+07	25.6874	5.4035e+07	25.7039	5.46569e+07	5.30733e+07	25.6615	0.0612184	25.2239	3.9187e+07	25.8948	6.23908e+07	25.3423	4.25401e+07	4.80393e+07	25.5177	0.358117
SAUPAN005241000	Cellular functions	Cellular processes	Protein folding and degradation	groEL		chaperone GroEL	29.6315	8.31701e+08	28.2824	3.26471e+08	29.7458	9.00262e+08	6.86145e+08	29.3539	0.813907	30.049	1.1108e+09	29.4757	7.46543e+08	28.2114	3.108e+08	7.22714e+08	29.4288	0.940171	29.0223	5.45219e+08	24.8254	2.97301e+07	27.9381	2.5716e+08	2.7737e+08	28.0472	2.17859	28.3159	3.3415e+08	28.1164	2.90989e+08	28.3022	3.30989e+08	3.18709e+08	28.2477	0.111452	30.3065	1.3279e+09	29.0353	5.50162e+08	29.2352	6.31939e+08	8.36667e+08
SAUPAN005266000	Cellular functions	Cellular processes	Protein folding and degradation	groES		chaperone GroES	29.422	7.19311e+08	30.124	1.1701e+09	29.9553	1.041e+09	9.76804e+08	29.8635	0.366418	27.7442	2.24821e+08	26.5336	9.71452e+07	27.7058	2.1892e+08	1.80295e+08	27.4258	0.688108	28.5417	3.9075e+08	28.2571	3.20809e+08	28.6005	4.0701e+08	3.72856e+08	28.474	0.183624	28.1052	2.88741e+08	27.9305	2.5581e+08	28.0778	2.83299e+08	2.7595e+08	28.0398	0.0939469	29.1718	6.04778e+08	28.2908	3.28389e+08	28.4159	3.5813e+08	4.30432e+08
SAUPAN004164000	Cellular functions	Cellular processes	Protein folding and degradation	grpE		chaperone GrpE	27.1677	1.5076e+08	24.1138	1.81539e+07	26.0251	6.82847e+07	7.90663e+07	26.2366	1.54299	26.7417	1.1222e+08	28.24	3.17029e+08	26.5444	9.78738e+07	1.75708e+08	27.3886	0.927267	26.3209	8.38269e+07	27.1782	1.5186e+08	27.6688	2.1338e+08	1.49689e+08	27.1574	0.682227	27.0409	1.3808e+08	27.3092	1.663e+08	25.9962	6.69309e+07	1.2377e+08	26.8831	0.69373
SAUPAN002323000	Cellular functions	Cellular processes	Protein folding and degradation	hchA		ThiJ/PfpI family protein	29.0957	5.73699e+08	27.8722	2.45671e+08	29.549	7.85469e+08	5.34947e+08	28.9948	0.867403	30.8556	1.94289e+09	30.5098	1.5288e+09	29.5436	7.82568e+08	1.41809e+09	30.4013	0.679962	27.699	2.1788e+08	28.5863	4.03029e+08	28.0935	2.86411e+08	3.0244e+08	28.1721	0.444581	28.464	3.70269e+08	29.315	6.6786e+08	28.2558	3.2052e+08	4.52883e+08	28.7546	0.561135	26.2147	7.788e+07			26.1361	7.3749e+07	7.58145e+07
SAUPAN000893000	Cellular functions	Cellular processes	Protein folding and degradation	hipO		peptidase, M20/M25/M40 family																			25.8733	6.14649e+07	24.5759	2.50081e+07	25.4439	4.5643e+07	4.40387e+07	25.3923	0.660928	25.961	6.53181e+07	26.7958	1.165e+08	26.7053	1.0942e+08	9.70795e+07	26.5327	0.458085
SAUPAN005429000	Cellular functions	Cellular processes	Protein folding and degradation	hmrA		M20/M25/M40 family peptidase	25.8424	6.01629e+07	24.5612	2.47551e+07	26.2247	7.84163e+07	5.44447e+07	25.6983	0.871252																			24.8289	2.98021e+07	24.5035	2.3784e+07	25.1236	3.65561e+07	3.00474e+07	24.8407	0.310187
SAUPAN002254000	Cellular functions	Cellular processes	Protein folding and degradation	hslO		heat shock protein Hsp33	28.6781	4.29499e+08	28.3361	3.38859e+08	27.7317	2.2288e+08	3.30413e+08	28.2997	0.479222	29.0303	5.48258e+08	30.0105	1.0816e+09	29.2737	6.49021e+08	7.59626e+08	29.5007	0.510398	27.7733	2.294e+08	28.4027	3.54871e+08	27.9756	2.63941e+08	2.82737e+08	28.0749	0.321332	27.8794	2.4691e+08	28.6263	4.14369e+08	27.5029	1.90191e+08	2.83823e+08	28.0804	0.57182	26.7231	1.1078e+08	27.5043	1.9038e+08	26.9821	1.3256e+08	1.44573e+08
SAUPAN003551000	Cellular functions	Cellular processes	Protein folding and degradation	hslV		T01 family HslV component of HsIUV peptidase	27.3372	1.6956e+08	26.5699	9.9615e+07	28.2657	3.22709e+08	1.97295e+08	27.5558	0.849174										25.9866	6.6488e+07	24.4066	2.22399e+07			4.4364e+07	25.4029	1.11719	26.6668	1.0654e+08	26.5952	1.0138e+08	27.2047	1.5468e+08	1.20867e+08	26.8488	0.333156	26.9063	1.2578e+08			26.6855	1.0793e+08	1.16855e+08
SAUPAN005914000	Cellular functions	Cellular processes	Protein folding and degradation	hsp20		putative small heat shock protein
SAUPAN004387000	Cellular functions	Cellular processes	Protein folding and degradation	htrA1		Trypsin-like serine endoprotease	27.1395	1.4784e+08	27.0778	1.41649e+08	27.6894	2.1644e+08	1.68643e+08	27.3294	0.336733										27.3686	1.7329e+08	27.6234	2.0676e+08	27.1612	1.5009e+08	1.76713e+08	27.3968	0.23147	26.7468	1.1261e+08	26.8834	1.238e+08	27.2143	1.5571e+08	1.30707e+08	26.9618	0.240391	26.9107	1.2616e+08	26.9358	1.2838e+08	27.436	1.8158e+08	1.45373e+08
SAUPAN005823000	Cellular functions	Cellular processes	Protein folding and degradation	lyrA		hypothetical protein
SAUPAN004412000	Cellular functions	Cellular processes	Protein folding and degradation	pepA1		M42 family glutamyl aminopeptidase	26.6483	1.0518e+08			27.0684	1.40731e+08	1.22955e+08	26.8736	0.297041										26.6925	1.0845e+08	24.106	1.80559e+07			6.32532e+07	25.9146	1.82892	25.9001	6.26209e+07	25.2312	3.93871e+07	26.4131	8.93559e+07	6.3788e+07	25.9268	0.592633	28.3543	3.43161e+08	27.6011	2.0359e+08	27.2026	1.5445e+08	2.33733e+08
SAUPAN006012000	Cellular functions	Cellular processes	Protein folding and degradation	pepA2		M42 family glutamyl aminopeptidase	27.4492	1.8325e+08	26.176	7.58182e+07	27.0782	1.4169e+08	1.33586e+08	26.9932	0.654798	24.7019	2.729e+07	25.0327	3.43239e+07	25.27	4.04591e+07	3.40243e+07	25.0201	0.285327	26.1743	7.57252e+07	26.7514	1.1297e+08	25.6479	5.25749e+07	8.04232e+07	26.2611	0.551939	25.2889	4.09929e+07	25.0849	3.55881e+07	25.5314	4.84969e+07	4.16926e+07	25.3133	0.223527	26.3211	8.38379e+07	26.8393	1.2007e+08	26.5225	9.64007e+07	1.00103e+08
SAUPAN003171000	Cellular functions	Cellular processes	Protein folding and degradation	pepF		M03 family oligopeptidase F	28.8341	4.78552e+08	27.6255	2.07059e+08	30.2433	1.271e+09	6.52205e+08	29.2807	1.31021										26.0708	7.04849e+07			25.2431	3.97139e+07	5.50994e+07	25.7155	0.585251	27.753	2.2619e+08	26.7754	1.1487e+08	28.0198	2.72139e+08	2.044e+08	27.6068	0.655125	31.8577	3.89169e+09	29.1316	5.88138e+08	28.762	4.5522e+08	1.64502e+09
SAUPAN003790000	Cellular functions	Cellular processes	Protein folding and degradation	pepF		Oligoendopeptidase F	25.686	5.39822e+07	24.6762	2.68089e+07	27.8667	2.44749e+08	1.08513e+08	26.6933	1.63068										26.5214	9.63212e+07	23.2666	1.0091e+07	24.2763	2.03179e+07	4.22434e+07	25.3322	1.66601	26.6911	1.0835e+08	26.1001	7.1933e+07	27.3762	1.742e+08	1.18161e+08	26.8162	0.638588	28.3751	3.48149e+08	27.9575	2.60639e+08	27.3848	1.7524e+08	2.61343e+08
SAUPAN002650000	Cellular functions	Cellular processes	Protein folding and degradation	pepT		peptidase T	27.4319	1.8106e+08	27.1396	1.4785e+08	27.9198	2.5392e+08	1.94277e+08	27.5335	0.394184	26.1947	7.68052e+07	24.2531	1.99939e+07	25.0967	3.58801e+07	4.42264e+07	25.3984	0.973594	27.6722	2.1387e+08	25.9413	6.44332e+07	27.4219	1.7981e+08	1.52705e+08	27.1862	0.935475	27.9271	2.5521e+08	27.945	2.58389e+08	28.1473	2.97289e+08	2.70296e+08	28.01	0.122292	26.7766	1.1496e+08	28.353	3.42849e+08	28.0476	2.7743e+08	2.4508e+08
SAUPAN004429000	Cellular functions	Cellular processes	Protein folding and degradation	pepV		Peptidase family M20/M25/M40	30.6732	1.7122e+09	30.4272	1.4438e+09	30.7613	1.82e+09	1.65866e+09	30.6274	0.173142	29.3762	6.9681e+08	28.0789	2.83531e+08	27.8779	2.4666e+08	4.09e+08	28.6075	0.813224	30.1184	1.1656e+09	29.0437	5.53389e+08	29.3289	6.7434e+08	7.97778e+08	29.5714	0.55673	30.6406	1.6739e+09	30.3921	1.4091e+09	30.6164	1.64611e+09	1.57637e+09	30.554	0.136996	31.5005	3.0381e+09	31.2833	2.6134e+09	30.5088	1.5278e+09	2.3931e+09
SAUPAN004860000	Cellular functions	Cellular processes	Protein folding and degradation	pfpI		intracellular protease	28.0391	2.7581e+08	28.331	3.37661e+08	29.1752	6.06201e+08	4.06557e+08	28.5989	0.590012	28.7989	4.6702e+08	30.0097	1.081e+09	29.9356	1.0269e+09	8.58307e+08	29.6769	0.678691	28.9008	5.0121e+08	28.9589	5.21789e+08	28.3717	3.4733e+08	4.56776e+08	28.7669	0.323544	29.9806	1.0594e+09	29.6612	8.4903e+08	30.2469	1.2742e+09	1.06088e+09	29.9826	0.29325
SAUPAN003055000	Cellular functions	Cellular processes	Protein folding and degradation	ppi		cyclophilin type peptidyl-prolyl cis-trans isomerase	29.578	8.01452e+08	29.6082	8.18382e+08	30.2818	1.3054e+09	9.7508e+08	29.8609	0.397924	29.4474	7.32041e+08	31.5294	3.0995e+09	30.5008	1.5193e+09	1.78362e+09	30.7322	1.04104	28.6168	4.11641e+08	29.2064	6.19462e+08	27.8182	2.3666e+08	4.22587e+08	28.6547	0.696716	28.8131	4.7163e+08	28.4024	3.548e+08	28.2741	3.24601e+08	3.83677e+08	28.5153	0.281548	29.5627	7.92969e+08	27.1333	1.4721e+08	29.2949	6.58638e+08	5.32939e+08
SAUPAN003251000	Cellular functions	Cellular processes	Protein folding and degradation	sspA	Agr+	V8 protease sspA	32.5166	6.14412e+09	34.0528	1.782e+10	33.2804	1.0433e+10	1.14657e+10	33.4166	0.768114	33.7987	1.4942e+10	34.5896	2.58521e+10	35.0755	3.6205e+10	2.56663e+10	34.5792	0.644453	32.8984	8.00609e+09	33.3618	1.1038e+10	32.9607	8.35921e+09	9.13443e+09	33.0887	0.251451	33.1061	9.24554e+09	33.2412	1.0153e+10	33.0788	9.07217e+09	9.49024e+09	33.1438	0.0869511	33.889	1.5908e+10	32.7098	7.0248e+09	33.8032	1.49889e+10	1.26406e+10
SAUPAN004291000	Cellular functions	Cellular processes	Protein folding and degradation	tig		trigger factor	30.5883	1.6144e+09	30.1855	1.2211e+09	30.2075	1.2398e+09	1.35843e+09	30.3393	0.226503	30.2674	1.2924e+09	31.4635	2.96111e+09	30.9488	2.07261e+09	2.1087e+09	30.9737	0.599978	30.7868	1.8524e+09	31.1401	2.3665e+09	30.6367	1.6694e+09	1.96277e+09	30.8702	0.258465	31.3151	2.67161e+09	32.2578	5.13519e+09	31.5771	3.2037e+09	3.67016e+09	31.7732	0.486602	28.3228	3.35749e+08	26.8108	1.1772e+08	27.8272	2.38129e+08	2.30533e+08
Protein modification
SAUPAN003820000	Cellular functions	Cellular processes	Protein modification	acyP		putative acylphosphatase	26.9863	1.3295e+08	27.0079	1.3495e+08	26.7629	1.1388e+08	1.2726e+08	26.9232	0.135609																			26.6062	1.0216e+08	25.4695	4.64601e+07	26.1197	7.29169e+07	7.38456e+07	26.138	0.570343	27.9811	2.64949e+08			28.7376	4.47599e+08	3.56274e+08
SAUPAN003315000	Cellular functions	Cellular processes	Protein modification	def		peptide deformylase	29.1759	6.06478e+08	27.7018	2.1831e+08	29.5602	7.91607e+08	5.38798e+08	29.0052	0.981012	28.9835	5.3078e+08	29.5167	7.68111e+08	28.2469	3.1854e+08	5.39144e+08	29.0061	0.63763	27.7426	2.2457e+08	27.806	2.34661e+08	27.4665	1.8546e+08	2.14897e+08	27.6791	0.180495	28.9779	5.28691e+08	28.2497	3.1915e+08	29.3057	6.63578e+08	5.03806e+08	28.9083	0.540515	28.301	3.3071e+08	26.996	1.3385e+08	27.233	1.5774e+08	2.07433e+08
SAUPAN002369000	Cellular functions	Cellular processes	Protein modification	lipL		lipoate-protein ligase A family protein
SAUPAN004903000	Cellular functions	Cellular processes	Protein modification	map		methionine aminopeptidase	28.725	4.437e+08	26.4315	9.05072e+07	28.1664	3.01251e+08	2.78486e+08	28.053	1.19595	29.9303	1.0231e+09	29.9798	1.0588e+09	29.4493	7.33032e+08	9.3831e+08	29.8055	0.293035	28.3819	3.49779e+08	28.1181	2.9133e+08	27.8588	2.43399e+08	2.94836e+08	28.1353	0.261563	28.9547	5.20279e+08	29.5472	7.84512e+08	29.3085	6.64848e+08	6.56546e+08	29.2903	0.298108
SAUPAN004359000	Cellular functions	Cellular processes	Protein modification	pepQ		proline dipeptidase	28.0372	2.75449e+08	27.2989	1.6511e+08	28.0639	2.806e+08	2.40386e+08	27.8408	0.434214										27.3627	1.7258e+08	25.8756	6.15651e+07	26.9209	1.2706e+08	1.20402e+08	26.8433	0.763681	28.0175	2.7171e+08	27.6406	2.0924e+08	28.3287	3.3713e+08	2.72693e+08	28.0227	0.344597	27.2732	1.622e+08	28.5713	3.9885e+08	27.5871	2.0162e+08	2.54223e+08
SAUPAN004107000	Cellular functions	Cellular processes	Protein modification	pepQ2		proline dipeptidase	30.326	1.346e+09	29.149	5.95291e+08	29.9035	1.0043e+09	9.81863e+08	29.8709	0.596259										29.2117	6.21742e+08	29.0506	5.5605e+08	28.3416	3.40151e+08	5.05981e+08	28.9145	0.462932	30.0584	1.1181e+09	30.2866	1.3097e+09	30.4203	1.4369e+09	1.28823e+09	30.2627	0.182998	24.4519	2.29479e+07	27.9521	2.59669e+08	28.2277	3.14331e+08	1.98983e+08
SAUPAN002312000	Cellular functions	Cellular processes	Protein modification	rsmC		hypothetical protein
SAUPAN003250000	Cellular functions	Cellular processes	Protein modification	sspB	Agr+	cysteine protease precursor SspB	33.6665	1.3634e+10	33.8383	1.5358e+10	33.6927	1.3884e+10	1.4292e+10	33.7345	0.0925436	33.6372	1.336e+10	32.9765	8.45109e+09	33.6319	1.3311e+10	1.17074e+10	33.4467	0.37994	33.5714	1.2764e+10	33.9982	1.7158e+10	33.8918	1.5939e+10	1.5287e+10	33.8316	0.222175	33.7189	1.4138e+10	33.08	9.07997e+09	33.638	1.3367e+10	1.2195e+10	33.5056	0.347829	35.7616	5.82521e+10	35.5087	4.88869e+10	34.4394	2.32971e+10	4.34787e+10
SAUPAN004939000	Cellular functions	Cellular processes	Protein modification	sspB2	Agr+	cysteine protease precursor SspB2	34.9026	3.21159e+10	36.0132	6.93511e+10	35.2877	4.1943e+10	4.78033e+10	35.4764	0.56394	35.9321	6.5562e+10	36.0865	7.29662e+10	35.5983	5.2019e+10	6.35157e+10	35.8864	0.249531	34.8761	3.15321e+10	35.0337	3.5173e+10	34.9518	3.3231e+10	3.3312e+10	34.9553	0.0788455	34.4164	2.29289e+10	34.4498	2.3466e+10	33.7254	1.4202e+10	2.0199e+10	34.2336	0.408972	36.6137	1.0515e+11	35.4213	4.60129e+10	36.7001	1.1164e+11	8.76009e+10
Protein secretion
SAUPAN003496000	Cellular functions	Cellular processes	Protein secretion	3496		hypothetical lipoprotein																			24.3479	2.1352e+07	24.8198	2.96149e+07	24.9777	3.30391e+07	2.8002e+07	24.739	0.327694	24.8647	3.055e+07	25.4453	4.56889e+07	24.53	2.42249e+07	3.3488e+07	24.9971	0.463151
SAUPAN006374000	Cellular functions	Cellular processes	Protein secretion	6374		phage infection protein	25.6883	5.40672e+07	26.6153	1.028e+08	25.5022	4.75269e+07	6.81312e+07	26.0218	0.596205	25.7644	5.69981e+07	25.8357	5.98862e+07	25.7733	5.735e+07	5.80781e+07	25.7915	0.0388619	25.6747	5.35621e+07	26.9625	1.3077e+08	26.5245	9.65317e+07	9.36214e+07	26.4803	0.654758	26.0738	7.06311e+07	26.8474	1.2075e+08	26.1193	7.28952e+07	8.80921e+07	26.3925	0.434124
SAUPAN003113000	Cellular functions	Cellular processes	Protein secretion	clpB		S14 family endopeptidase ClpB
SAUPAN001176000	Cellular functions	Cellular processes	Protein secretion	esaA		hypothetical protein	29.2564	6.41289e+08	29.2079	6.20089e+08	29.4501	7.33458e+08	6.64946e+08	29.3087	0.128172										28.3415	3.4013e+08	28.6934	4.34099e+08	29.3501	6.84331e+08	4.86187e+08	28.8569	0.51192	30.0854	1.1392e+09	29.8124	9.42809e+08	30.1869	1.2223e+09	1.10143e+09	30.0367	0.193706	27.3191	1.6744e+08			23.795	1.4555e+07	9.09976e+07
SAUPAN001175000	Cellular functions	Cellular processes	Protein secretion	esxA		ESAT-6 family virulence protein	28.0859	2.849e+08	27.7595	2.27219e+08	28.2071	3.09879e+08	2.73999e+08	28.0296	0.23151										25.4544	4.5977e+07			25.3829	4.37549e+07	4.48659e+07	25.4191	0.0505369	27.4848	1.87821e+08	27.2995	1.6519e+08	27.3797	1.7463e+08	1.7588e+08	27.39	0.0928928	25.5577	4.93881e+07			26.1764	7.58371e+07	6.26126e+07
SAUPAN003313000	Cellular functions	Cellular processes	Protein secretion	rpoY		hypothetical protein	26.1108	7.24649e+07	27.1298	1.4685e+08	27.667	2.1311e+08	1.44142e+08	27.1029	0.790449										25.6475	5.25599e+07			26.1058	7.22162e+07	6.23881e+07	25.8948	0.324109	26.6392	1.0452e+08			26.3832	8.75231e+07	9.60214e+07	26.5169	0.181048	26.814	1.1798e+08			25.0078	3.3737e+07	7.58586e+07
SAUPAN003074000	Cellular functions	Cellular processes	Protein secretion	spsB		signal peptidase IB	27.9049	2.5132e+08	27.7682	2.2859e+08	27.7327	2.2304e+08	2.34317e+08	27.8039	0.0909399	23.7527	1.4134e+07			25.9396	6.43568e+07	3.92454e+07	25.226	1.54639	26.9897	1.3326e+08	26.6578	1.0588e+08			1.1957e+08	26.8333	0.234632	27.214	1.5568e+08	26.5943	1.0132e+08	27.8824	2.47421e+08	1.6814e+08	27.3251	0.644178	26.0353	6.87721e+07			27.1739	1.5141e+08	1.10091e+08
SAUPAN000034000	Cellular functions	Cellular processes	Protein secretion	walH		hypothetical protein YycH
SAUPAN004244000	Cellular functions	Cellular processes	Protein secretion	yajC		preprotein translocase, YajC subunit	25.6574	5.29229e+07	26.0597	6.99461e+07	25.2603	4.01899e+07	5.4353e+07	25.6959	0.399708
SAUPAN002228000	Cellular functions	Cellular processes	Protein secretion	ycfH		Mg-dependent DNase	25.5556	4.9319e+07	24.0856	1.7803e+07	26.3054	8.29323e+07	5.00181e+07	25.5759	1.12921																			24.8932	3.116e+07	25.0495	3.47259e+07	26.0353	6.87721e+07	4.4886e+07	25.4198	0.619236
Detoxification and adaptation to atypical environments
SAUPAN001875000	Cellular functions	Cellular processes	Detoxification and antioxidant function	1875		alkanal monooxygenase (FMN-linked)	24.1224	1.8263e+07			24.3496	2.13779e+07	1.98205e+07	24.2405	0.160655										24.4803	2.3404e+07	23.9212	1.5885e+07	24.7825	2.8859e+07	2.2716e+07	24.4372	0.437014	23.1034	9.01203e+06			23.919	1.5861e+07	1.24365e+07	23.5681	0.576688
SAUPAN002819000	Cellular functions	Cellular processes	Detoxification and antioxidant function	2819		thioredoxin	26.5528	9.84447e+07	28.0468	2.7728e+08	27.7651	2.28109e+08	2.01278e+08	27.5846	0.79383	26.27	8.09181e+07	26.1636	7.51651e+07	26.3092	8.31493e+07	7.97442e+07	26.2489	0.0753566	26.0591	6.9916e+07			25.2521	3.99618e+07	5.49389e+07	25.7113	0.570635	26.0381	6.89062e+07	25.3983	4.42241e+07	26.3284	8.42632e+07	6.57978e+07	25.9715	0.475856	29.3438	6.8134e+08			26.0227	6.81712e+07	3.74756e+08
SAUPAN003829000	Cellular functions	Cellular processes	Detoxification and antioxidant function	3829		hypothetical protein										27.6709	2.1368e+08	27.9158	2.5321e+08	26.9816	1.3252e+08	1.99803e+08	27.574	0.484361	26.8716	1.2279e+08	26.5335	9.71331e+07	26.5789	1.0024e+08	1.06721e+08	26.6693	0.183536	26.5852	1.0068e+08	28.3667	3.46111e+08	27.0759	1.4147e+08	1.96087e+08	27.5469	0.920183	26.9225	1.272e+08			26.0706	7.04741e+07	9.88369e+07
SAUPAN004046000	Cellular functions	Cellular processes	Detoxification and antioxidant function	4046		glyoxalase	24.1385	1.84681e+07	25.2747	4.05919e+07	25.1572	3.7417e+07	3.2159e+07	24.9387	0.624811																			24.7962	2.9134e+07			25.1717	3.77949e+07	3.34645e+07	24.9961	0.265512
SAUPAN004080000	Cellular functions	Cellular processes	Adaptations to atypical conditions	4080		hypothetical protein	27.7526	2.2613e+08	28.7072	4.38269e+08	27.2141	1.5569e+08	2.73363e+08	28.0262	0.756175										27.3744	1.7399e+08	26.9383	1.286e+08	27.3487	1.7092e+08	1.57837e+08	27.2339	0.244712	28.0191	2.7202e+08	28.0242	2.72971e+08	27.6579	2.1177e+08	2.52254e+08	27.9103	0.210018
SAUPAN004124000	Cellular functions	Cellular processes	Detoxification and antioxidant function	4124		metallo-beta-lactamase	26.4646	9.26033e+07			26.255	8.00851e+07	8.63442e+07	26.3636	0.14816	26.7212	1.1063e+08	27.1035	1.442e+08	26.4636	9.2541e+07	1.15791e+08	26.7869	0.321975										25.9723	6.58349e+07	25.9123	6.315e+07	26.1645	7.52131e+07	6.8066e+07	26.0204	0.131737
SAUPAN004224000	Cellular functions	Cellular processes	Detoxification and antioxidant function	4224		dehydrogenase										26.7783	1.151e+08	22.9658	8.19192e+06	23.952	1.6228e+07	4.65066e+07	25.4709	1.9789
SAUPAN004358000	Cellular functions	Cellular processes	Detoxification and antioxidant function	4358		putative metal-dependent hydrolase	30.3627	1.3807e+09	29.6422	8.37869e+08	30.153	1.1939e+09	1.13749e+09	30.0832	0.37064	31.3224	2.6852e+09	31.1876	2.4457e+09	31.0303	2.19309e+09	2.44133e+09	31.185	0.146174	29.2101	6.21018e+08	30.1625	1.2018e+09	29.386	7.0154e+08	8.41453e+08	29.6483	0.506834	30.7998	1.8693e+09	31.2983	2.6408e+09	31.4212	2.87561e+09	2.4619e+09	31.1971	0.329061	28.9147	5.06031e+08	29.564	7.93701e+08	29.8874	9.93097e+08	7.64276e+08
SAUPAN004411000	Cellular functions	Cellular processes	Detoxification and antioxidant function	4411		thioredoxin	26.9453	1.2922e+08	26.7709	1.1451e+08	27.5702	1.9928e+08	1.4767e+08	27.1378	0.420297	25.5581	4.94032e+07			24.6445	2.62261e+07	3.78146e+07	25.1724	0.646013										26.4139	8.94073e+07			26.8357	1.1977e+08	1.04589e+08	26.6402	0.298258	28.5217	3.85389e+08	26.0912	7.14901e+07	27.7518	2.2601e+08	2.2763e+08
SAUPAN004995000	Cellular functions	Cellular processes	Detoxification and antioxidant function	4995		hypothetical protein	26.2769	8.13112e+07	26.2301	7.87158e+07	27.9076	2.5178e+08	1.37269e+08	27.0324	0.955247										24.0222	1.7037e+07	24.4601	2.3079e+07	23.637	1.3045e+07	1.77203e+07	24.0789	0.411826	26.4529	9.18579e+07	26.1068	7.22658e+07	26.9895	1.3324e+08	9.91212e+07	26.5627	0.444732	28.8966	4.9975e+08			26.23	7.87098e+07	2.8923e+08
SAUPAN005583000	Cellular functions	Cellular processes	Detoxification and antioxidant function	5583		alcohol dehydrogenase, zinc-containing	29.6052	8.16682e+08	29.2753	6.4975e+08	28.8836	4.95249e+08	6.53894e+08	29.2845	0.361251	29.8907	9.95372e+08	28.9207	5.08171e+08	29.5347	7.77712e+08	7.60418e+08	29.5022	0.490642	28.3526	3.4275e+08	29.0678	5.627e+08	28.2556	3.20469e+08	4.08639e+08	28.6063	0.443577	27.3442	1.7038e+08	28.7329	4.4614e+08	27.6972	2.1761e+08	2.78043e+08	28.0507	0.721801	28.467	3.7105e+08	29.3676	6.92649e+08	29.1186	5.8287e+08	5.48857e+08
SAUPAN005907000	Cellular functions	Cellular processes	Detoxification and antioxidant function	5907		pyridoxamine 5-phosphate oxidase	26.2879	8.1929e+07	26.2606	8.03932e+07	26.0704	7.04639e+07	7.75953e+07	26.2095	0.118476																			25.4424	4.55949e+07	24.9339	3.20511e+07	25.8007	5.84488e+07	4.53649e+07	25.4351	0.435564	27.4575	1.843e+08			25.1594	3.74741e+07	1.10887e+08
SAUPAN006038000	Cellular functions	Cellular processes	Detoxification and antioxidant function	6038		alkylhydroperoxidase	26.5536	9.84972e+07	25.2396	3.96171e+07	26.36	8.61287e+07	7.47477e+07	26.1555	0.709366																			25.3363	4.23621e+07			25.4713	4.65178e+07	4.44399e+07	25.4054	0.0954665
SAUPAN001062000	Cellular functions	Cellular processes	Detoxification and antioxidant function	acpD		azoreductase	24.5877	2.52129e+07			25.2842	4.0859e+07	3.3036e+07	24.9775	0.492493	25.5163	4.7994e+07	25.7439	5.61939e+07	25.0357	3.43939e+07	4.61939e+07	25.4612	0.361591	25.2804	4.0754e+07			26.0857	7.12141e+07	5.59841e+07	25.7385	0.569377	26.3814	8.74158e+07	24.9771	3.3026e+07	26.6895	1.0823e+08	7.6224e+07	26.1837	0.912816
SAUPAN001982000	Cellular functions	Cellular processes	Detoxification and antioxidant function	ahpC		peroxiredoxin subunit C	32.0665	4.4977e+09	32.7208	7.07871e+09	33.1573	9.57928e+09	7.0519e+09	32.7154	0.54898	32.8289	7.62912e+09	33.3638	1.1054e+10	33.3172	1.0702e+10	9.79504e+09	33.1894	0.296314	33.0111	8.65622e+09	32.3141	5.33958e+09	31.2932	2.6315e+09	5.54244e+09	32.3679	0.863997	33.3223	1.074e+10	33.3721	1.1117e+10	33.2326	1.0093e+10	1.065e+10	33.3101	0.0706479	33.4785	1.1968e+10	33.2389	1.0137e+10	32.7832	7.39119e+09	9.83205e+09
SAUPAN001981000	Cellular functions	Cellular processes	Detoxification and antioxidant function	ahpF		peroxiredoxin subunit F	28.8148	4.72189e+08	28.4492	3.6648e+08	28.7696	4.57631e+08	4.321e+08	28.6868	0.199338	29.8215	9.48781e+08	29.4974	7.57878e+08	28.9309	5.11781e+08	7.3948e+08	29.4619	0.450737	29.885	9.91467e+08	29.1866	6.1098e+08	28.8815	4.94519e+08	6.98989e+08	29.3807	0.514457	29.3856	7.01379e+08	29.8122	9.42659e+08	29.6396	8.36378e+08	8.26805e+08	29.623	0.21456	29.2134	6.2244e+08	29.0822	5.6836e+08	28.9298	5.1138e+08	5.67393e+08
SAUPAN001003000	Cellular functions	Cellular processes	Adaptations to atypical conditions	aldA		aldehyde dehydrogenase	27.8582	2.433e+08	28.3353	3.38681e+08	27.9099	2.5218e+08	2.78054e+08	28.0508	0.261856	30.1774	1.2142e+09	29.0345	5.49849e+08	29.2787	6.51288e+08	8.05113e+08	29.5846	0.601863	29.7776	9.20352e+08	28.9423	5.15819e+08	28.6775	4.29329e+08	6.21833e+08	29.212	0.574179	30.4984	1.5168e+09	31.2704	2.59021e+09	31.0788	2.26799e+09	2.125e+09	30.9848	0.402001	29.3039	6.62769e+08	29.082	5.68269e+08	28.4987	3.79281e+08	5.36773e+08
SAUPAN005414000	Cellular functions	Cellular processes	Adaptations to atypical conditions	aldA2		aldehyde dehydrogenase	25.4349	4.53579e+07	25.7119	5.49608e+07	25.5352	4.86248e+07	4.96478e+07	25.5652	0.140268	27.7672	2.2844e+08	25.0258	3.41589e+07	26.088	7.13302e+07	1.1131e+08	26.73	1.38226	26.659	1.0596e+08	24.4077	2.2256e+07	26.3745	8.69987e+07	7.17384e+07	26.0962	1.22593	26.6942	1.0858e+08	27.2235	1.5671e+08	27.2362	1.5809e+08	1.41126e+08	27.0724	0.309331	23.8975	1.5627e+07			26.2279	7.85959e+07	4.71114e+07
SAUPAN005578000	Cellular functions	Cellular processes	Adaptations to atypical conditions	asp23		alkaline shock protein 23	31.0114	2.1646e+09	31.5562	3.1576e+09	31.9992	4.29271e+09	3.20497e+09	31.5777	0.494766	28.6038	4.07931e+08	28.1371	2.95201e+08	29.5258	7.72929e+08	4.9202e+08	28.8741	0.706655	32.4216	5.75289e+09	30.7782	1.84141e+09	31.1506	2.38381e+09	3.32603e+09	31.6312	0.861708	32.3756	5.57208e+09	32.6176	6.58981e+09	33.3404	1.0876e+10	7.6793e+09	32.8383	0.502	27.5204	1.9251e+08	27.0223	1.3631e+08	28.8189	4.7354e+08	2.67453e+08
SAUPAN002333000	Cellular functions	Cellular processes	Detoxification and antioxidant function	azo1		hypothetical protein	27.6765	2.1451e+08	26.1222	7.30398e+07	28.2443	3.1796e+08	2.01837e+08	27.5886	1.0986	28.2335	3.15591e+08	27.6437	2.0969e+08	26.5174	9.60592e+07	2.07113e+08	27.6258	0.871893										25.1485	3.7191e+07	25.2805	4.07549e+07	25.6035	5.09811e+07	4.29757e+07	25.357	0.234089	26.56	9.89393e+07			25.0138	3.3876e+07	6.64076e+07
SAUPAN004843000	Cellular functions	Cellular processes	Detoxification and antioxidant function	bcp		peroxiredoxin	26.333	8.45312e+07	26.1212	7.29912e+07	27.1217	1.4603e+08	1.01184e+08	26.5924	0.527233																			25.9886	6.65821e+07	24.9464	3.23309e+07	26.213	7.7784e+07	5.8899e+07	25.8117	0.675861	27.1661	1.506e+08			26.1502	7.44728e+07	1.12537e+08
SAUPAN006314000	Cellular functions	Cellular processes	Adaptations to atypical conditions	betB		betaine aldehyde dehydrogenase	24.8257	2.9735e+07			24.0159	1.6963e+07	2.3349e+07	24.4769	0.572594	24.4915	2.3587e+07			24.592	2.5288e+07	2.44375e+07	24.5426	0.0710359										26.3952	8.82547e+07	25.7939	5.8176e+07	25.9398	6.43649e+07	7.02652e+07	26.0663	0.313625
SAUPAN003860000	Cellular functions	Cellular processes	Detoxification and antioxidant function	brx		bacillredoxin BrxA	25.4736	4.6593e+07	26.1383	7.3859e+07	25.7973	5.8312e+07	5.9588e+07	25.8285	0.332368	25.8387	6.00108e+07	26.0874	7.1302e+07	26.5692	9.95702e+07	7.6961e+07	26.1976	0.371389	26.0774	7.0809e+07			25.7619	5.6901e+07	6.3855e+07	25.9283	0.223078										25.9081	6.29669e+07			26.7816	1.1536e+08	8.91635e+07
SAUPAN004068000	Cellular functions	Cellular processes	Detoxification and antioxidant function	brxB		bacillredoxin BrxB	25.2961	4.12e+07	25.6071	5.1111e+07	25.427	4.51111e+07	4.58074e+07	25.4491	0.156145																			25.4651	4.63199e+07	24.5446	2.4471e+07	24.5842	2.5152e+07	3.1981e+07	24.9307	0.520431
SAUPAN002647000	Cellular functions	Cellular processes	Detoxification and antioxidant function	brxC		bacillredoxin YtxJ	24.5318	2.4256e+07	24.3221	2.0974e+07	24.1122	1.8134e+07	2.11213e+07	24.3322	0.209825
SAUPAN003622000	Cellular functions	Cellular processes	Detoxification and antioxidant function	bsaA		glutathione peroxidase	26.6647	1.0638e+08	28.0644	2.8068e+08	28.5161	3.83891e+08	2.56983e+08	27.9371	0.965332	26.9217	1.2713e+08	25.4784	4.6747e+07	26.7927	1.1625e+08	9.67091e+07	26.5271	0.798677										25.7661	5.70661e+07	25.2397	3.96201e+07	26.1739	7.57068e+07	5.74643e+07	25.7762	0.468348	27.3355	1.6936e+08			27.113	1.4515e+08	1.57255e+08
SAUPAN006167000	Cellular functions	Cellular processes	Detoxification and antioxidant function	catE2		dioxygenase	24.6746	2.6779e+07			24.1192	1.8222e+07	2.25005e+07	24.4235	0.392741	26.3531	8.57189e+07	24.4354	2.26881e+07	25.2706	4.04759e+07	4.96276e+07	25.5646	0.961497	24.0489	1.7356e+07	24.6704	2.67019e+07			2.2029e+07	24.3929	0.439474	24.7996	2.92019e+07	27.0408	1.3807e+08	24.7188	2.76129e+07	6.49615e+07	25.9531	1.31791
SAUPAN003107000	Cellular functions	Cellular processes	Detoxification and antioxidant function	cdr		coenzyme A disulfide reductase	28.3455	3.41069e+08	28.0432	2.76601e+08	28.099	2.87511e+08	3.01727e+08	28.1687	0.160838										26.9825	1.326e+08	24.1483	1.8594e+07	25.5995	5.084e+07	6.73448e+07	26.0051	1.41723	28.1934	3.0694e+08	28.3712	3.472e+08	28.4252	3.60439e+08	3.38193e+08	28.3333	0.121287	27.3947	1.76449e+08	27.9873	2.6609e+08	27.2993	1.6516e+08	2.02567e+08
SAUPAN003817000	Cellular functions	Cellular processes	Adaptations to atypical conditions	cspA		CSD family cold shock protein	28.4508	3.6691e+08	29.3009	6.61378e+08	29.3041	6.62828e+08	5.63705e+08	29.0704	0.491691	27.1166	1.4552e+08	27.3076	1.6612e+08	27.9947	2.6746e+08	1.93033e+08	27.5243	0.46182	28.9693	5.25582e+08	27.7944	2.3278e+08	28.107	2.89099e+08	3.49154e+08	28.3793	0.608533	28.7858	4.6278e+08	27.0077	1.3494e+08	27.6808	2.1515e+08	2.70957e+08	28.0135	0.897707	29.4414	7.29008e+08			28.5832	4.02159e+08	5.65584e+08
SAUPAN004499000	Cellular functions	Cellular processes	Detoxification and antioxidant function	dkgB		aldo/keto reductase	26.7192	1.1048e+08			27.8012	2.33879e+08	1.7218e+08	27.3593	0.765075	27.8356	2.3953e+08	27.5516	1.9672e+08	25.6859	5.39788e+07	1.6341e+08	27.2839	1.16782										27.0398	1.3797e+08	27.0752	1.414e+08	27.2345	1.5791e+08	1.4576e+08	27.119	0.103735	27.7305	2.2269e+08	27.1625	1.5022e+08	27.6977	2.1769e+08	1.96867e+08
SAUPAN005943000	Cellular functions	Cellular processes	Detoxification and antioxidant function	dsbA		lipoprotein
SAUPAN001105000	Cellular functions	Cellular processes	Detoxification and antioxidant function	hmp		flavohemoprotein	24.8157	2.95311e+07	25.0379	3.44481e+07	25.891	6.22241e+07	4.20677e+07	25.3262	0.567627																			25.9179	6.33952e+07	23.4605	1.1543e+07	24.3129	2.084e+07	3.1926e+07	24.9282	1.24774	29.4554	7.36153e+08	28.6261	4.14308e+08	26.9765	1.3205e+08	4.27504e+08
SAUPAN002347000	Cellular functions	Cellular processes	Detoxification and antioxidant function	hxlA		3-hexulose-6-phosphate synthase	28.8591	4.8693e+08	27.974	2.63639e+08	30.198	1.2317e+09	6.60755e+08	29.2995	1.11969	28.4857	3.75889e+08	30.3717	1.3893e+09	28.7842	4.62289e+08	7.42492e+08	29.4678	1.01375	27.0451	1.3848e+08	27.0278	1.3683e+08	26.9318	1.2802e+08	1.34443e+08	27.0024	0.0610436	28.5054	3.81059e+08	28.223	3.13309e+08	28.7847	4.6244e+08	3.85603e+08	28.5225	0.280842	29.1672	6.02861e+08	27.8485	2.41669e+08	28.5145	3.8346e+08	4.0933e+08
SAUPAN002348000	Cellular functions	Cellular processes	Detoxification and antioxidant function	hxlB		glucose-6-phosphate isomerase	27.1074	1.4459e+08	27.2971	1.6491e+08	28.4565	3.68349e+08	2.2595e+08	27.7514	0.730331	28.294	3.29109e+08	27.8108	2.35451e+08	27.5322	1.94099e+08	2.52886e+08	27.9139	0.385433	27.6415	2.0937e+08	25.8065	5.86838e+07	25.5076	4.77031e+07	1.05252e+08	26.6493	1.15543	27.7471	2.25279e+08	27.1918	1.533e+08	28.2551	3.20349e+08	2.32976e+08	27.7956	0.531821	28.7762	4.5972e+08	27.0901	1.4287e+08	27.2779	1.62729e+08	2.55107e+08
SAUPAN002463000	Cellular functions	Cellular processes	Detoxification and antioxidant function	iolS		aldo/keto reductase oxidoreductase																			24.2516	1.9973e+07			24.2728	2.027e+07	2.01215e+07	24.2622	0.0150543	24.4098	2.22879e+07	25.0759	3.5366e+07	24.6882	2.7033e+07	2.8229e+07	24.7507	0.334538
SAUPAN003707000	Cellular functions	Cellular processes	Detoxification and antioxidant function	katA		catalase	28.6708	4.2734e+08	27.9594	2.60979e+08	29.6244	8.27612e+08	5.05311e+08	28.9126	0.835439										31.2133	2.48971e+09	29.59	8.0814e+08	29.5078	7.6334e+08	1.35373e+09	30.3343	0.961845	31.0315	2.1949e+09	31.3022	2.6479e+09	31.6028	3.2613e+09	2.70137e+09	31.331	0.285775	32.7654	7.30071e+09	31.6351	3.33509e+09	31.4939	3.02421e+09	4.55334e+09
SAUPAN002375000	Cellular functions	Cellular processes	Detoxification and antioxidant function	merA		pyridine nucleotide-disulfide reductase	27.107	1.4455e+08	26.3152	8.3494e+07	26.5106	9.56061e+07	1.07883e+08	26.6849	0.412483	27.1487	1.4879e+08	27.2477	1.5936e+08	27.3735	1.7388e+08	1.60677e+08	27.2596	0.112676	26.7976	1.1665e+08	25.395	4.41209e+07	24.4807	2.34109e+07	6.13939e+07	25.8716	1.16701	27.1031	1.4416e+08	27.7007	2.18149e+08	26.9594	1.3049e+08	1.64266e+08	27.2915	0.393166	27.4037	1.7756e+08	26.9613	1.3067e+08	26.3585	8.6038e+07	1.31423e+08
SAUPAN003856000	Cellular functions	Cellular processes	Detoxification and antioxidant function	msrA1		methionine sulfoxide reductase A	26.3978	8.84151e+07	25.9595	6.52521e+07	27.0587	1.3979e+08	9.78192e+07	26.5436	0.55333										25.6614	5.3071e+07	25.8338	5.98082e+07			5.64396e+07	25.7502	0.121919	25.9486	6.47578e+07	25.6078	5.1134e+07	25.4382	4.5464e+07	5.37852e+07	25.6807	0.259908	25.1807	3.8033e+07			25.1087	3.6181e+07	3.7107e+07
SAUPAN003750000	Cellular functions	Cellular processes	Detoxification and antioxidant function	msrA2		methionine sulfoxide reductase A	24.8034	2.928e+07	25.925	6.37088e+07	25.2877	4.09591e+07	4.46493e+07	25.4121	0.562528																			25.7603	5.68379e+07	25.5215	4.81669e+07	26.0729	7.0587e+07	5.85306e+07	25.8027	0.276501	26.8485	1.2084e+08			25.8937	6.23428e+07	9.15913e+07
SAUPAN003854000	Cellular functions	Cellular processes	Detoxification and antioxidant function	msrB		methionine sulfoxide reductase B	25.6909	5.41658e+07	26.1144	7.2646e+07	26.2877	8.19199e+07	6.95772e+07	26.0521	0.307029																												26.8038	1.1715e+08			26.4483	9.1568e+07	1.04359e+08
SAUPAN003058000	Cellular functions	Cellular processes	Detoxification and antioxidant function	namA		flavin oxidoreductase	26.6494	1.0526e+08	25.6258	5.17749e+07	27.7108	2.1967e+08	1.25568e+08	26.9039	1.04256										25.3129	4.16811e+07			25.8493	6.04538e+07	5.10675e+07	25.6059	0.37932	25.9471	6.46909e+07	25.2989	4.1278e+07	26.339	8.48858e+07	6.36182e+07	25.9229	0.525309	26.185	7.62921e+07			24.6655	2.66099e+07	5.1451e+07
SAUPAN002816000	Cellular functions	Cellular processes	Detoxification and antioxidant function	ohr		OsmC/Ohr family protein	27.2755	1.6246e+08	29.8438	9.63547e+08	28.3556	3.43461e+08	4.89823e+08	28.8677	1.28953	28.2155	3.11691e+08	28.9996	5.3673e+08	29.9057	1.0058e+09	6.18074e+08	29.2032	0.845814	28.7765	4.59831e+08	27.9796	2.64659e+08	28.3348	3.38549e+08	3.54347e+08	28.4006	0.399267	29.4962	7.57269e+08	30.0833	1.1376e+09	29.7065	8.76088e+08	9.23653e+08	29.7828	0.297472	30.037	1.1016e+09	27.5753	1.9998e+08	27.7811	2.3064e+08	5.10739e+08
SAUPAN004376000	Cellular functions	Cellular processes	Detoxification and antioxidant function	ohr		organic hydroperoxide resistance protein	24.6413	2.6168e+07	24.6455	2.6245e+07	23.1654	9.4075e+06	2.06068e+07	24.2966	0.853349
SAUPAN003592000	Cellular functions	Cellular processes	Detoxification and antioxidant function	porA		flavodoxin/ferredoxin oxidoreductase	26.8381	1.1997e+08	26.4289	9.03399e+07	26.5042	9.51816e+07	1.01831e+08	26.6016	0.217812																			24.9814	3.31251e+07	25.7973	5.8314e+07	25.7246	5.54479e+07	4.89623e+07	25.5452	0.451548	26.3688	8.66568e+07	26.3289	8.4293e+07	24.1207	1.8241e+07	6.30636e+07
SAUPAN004134000	Cellular functions	Cellular processes	Detoxification and antioxidant function	sodA		superoxide dismutase	31.8055	3.75319e+09	30.7142	1.7615e+09	33.0135	8.67057e+09	4.72842e+09	32.1387	1.15015	29.4237	7.20129e+08	28.961	5.22541e+08	30.55	1.5721e+09	9.38258e+08	29.8054	0.817311	30.7267	1.77691e+09	29.9352	1.0266e+09	30.5304	1.55079e+09	1.45143e+09	30.4348	0.412148	31.9965	4.28459e+09	30.9733	2.10811e+09	32.0324	4.39239e+09	3.59503e+09	31.7434	0.601367	31.0537	2.22889e+09	31.3538	2.74439e+09	31.2054	2.4761e+09	2.48313e+09
SAUPAN000942000	Cellular functions	Cellular processes	Detoxification and antioxidant function	sodM		superoxide dismutase	28.9568	5.21019e+08	25.3576	4.2993e+07	29.1494	5.95431e+08	3.86481e+08	28.5258	2.13575	26.9103	1.2613e+08	25.7825	5.77161e+07	26.0151	6.78149e+07	8.38871e+07	26.3219	0.595492	27.0107	1.3522e+08	25.3814	4.37091e+07	24.6961	2.71809e+07	6.87032e+07	26.0339	1.18897	28.6092	4.09469e+08	28.0234	2.72819e+08	28.1117	2.90041e+08	3.2411e+08	28.2719	0.315826	27.938	2.57149e+08			28.191	3.0644e+08	2.81795e+08
SAUPAN004365000	Cellular functions	Cellular processes	Detoxification and antioxidant function	tpx		peroxiredoxin	26.73	1.1131e+08	26.533	9.71022e+07	26.9337	1.2819e+08	1.12201e+08	26.7415	0.200364										27.8891	2.48581e+08	25.7426	5.61429e+07	27.9392	2.57351e+08	1.87358e+08	27.4812	1.25399	28.5733	3.994e+08	27.9181	2.53619e+08	28.7787	4.6054e+08	3.71186e+08	28.4676	0.449483	30.0813	1.136e+09	26.1801	7.60339e+07	28.6597	4.24059e+08	5.45365e+08
SAUPAN003383000	Cellular functions	Cellular processes	Detoxification and antioxidant function	trxA		thioredoxin	29.1	5.7542e+08	29.0019	5.3759e+08	29.31	6.65568e+08	5.92859e+08	29.1431	0.157388	27.751	2.25891e+08	27.4943	1.8906e+08	27.39	1.7588e+08	1.96944e+08	27.5532	0.185808	27.044	1.3837e+08	27.8862	2.4808e+08	27.3339	1.6917e+08	1.85207e+08	27.4646	0.427893	28.1286	2.9347e+08	28.5288	3.8728e+08	28.0542	2.7872e+08	3.19823e+08	28.2527	0.255235	30.3927	1.4097e+09	27.502	1.9008e+08	28.7969	4.6636e+08	6.88713e+08
SAUPAN002836000	Cellular functions	Cellular processes	Detoxification and antioxidant function	trxA_3		thioredoxin
SAUPAN002684000	Cellular functions	Cellular processes	Detoxification and antioxidant function	trxB		thioredoxin-disulfide reductase	30.7829	1.8475e+09	30.1137	1.1618e+09	29.8209	9.4836e+08	1.31922e+09	30.297	0.493152	31.0047	2.15451e+09	30.2072	1.2396e+09	31.638	3.3419e+09	2.24533e+09	31.0643	0.716963	30.4935	1.5117e+09	31.3802	2.795e+09	30.5795	1.6045e+09	1.9704e+09	30.8758	0.489003	30.8668	1.9581e+09	32.1958	4.91942e+09	30.671	1.7096e+09	2.86237e+09	31.4146	0.829635	29.9239	1.0186e+09	30.2089	1.241e+09	30.1937	1.228e+09	1.16253e+09
SAUPAN003508000	Cellular functions	Cellular processes	Adaptations to atypical conditions	vfrA		alkaline shock protein	27.6463	2.10071e+08	27.4756	1.86631e+08	27.0879	1.4265e+08	1.79784e+08	27.4217	0.286142										28.7698	4.57679e+08	27.6197	2.0624e+08	25.5458	4.89851e+07	2.37635e+08	27.8242	1.63388	29.2795	6.51622e+08	28.667	4.2621e+08	29.4558	7.36362e+08	6.04731e+08	29.1717	0.414028	28.108	2.893e+08			27.6402	2.0918e+08	2.4924e+08
SAUPAN002235000	Cellular functions	Cellular processes	Detoxification and antioxidant function	yabJ		endoribonuclease L-PSP
SAUPAN001992000	Cellular functions	Cellular processes	Adaptations to atypical conditions	yflT		putative heat induced stress protein	26.7347	1.1167e+08	27.994	2.6732e+08	28.571	3.98789e+08	2.5926e+08	27.9498	0.939075	24.9689	3.284e+07			25.0599	3.4976e+07	3.3908e+07	25.0151	0.0642831	26.5625	9.91081e+07			26.377	8.71502e+07	9.31291e+07	26.4727	0.131168	28.2301	3.1485e+08	25.9738	6.5902e+07	27.0848	1.4234e+08	1.74364e+08	27.3775	1.12818	29.077	5.66292e+08			27.2639	1.6116e+08	3.63726e+08
SAUPAN005442000	Cellular functions	Cellular processes	Detoxification and antioxidant function	ylbE		putative NAD dependent epimerase	26.8132	1.1792e+08	26.8507	1.2102e+08	28.538	3.8976e+08	2.09567e+08	27.6428	0.985172	27.791	2.3224e+08	29.0768	5.66209e+08	27.5245	1.93059e+08	3.30503e+08	28.3001	0.830034	25.5922	5.0583e+07	26.453	9.18661e+07	27.5413	1.9533e+08	1.12593e+08	26.7465	0.976804	28.1045	2.88611e+08	27.403	1.7747e+08	28.4261	3.60669e+08	2.75583e+08	28.0379	0.523179	28.4456	3.6558e+08			27.3232	1.6792e+08	2.6675e+08
SAUPAN003944000	Cellular functions	Cellular processes	Detoxification and antioxidant function	ypdA		putative bacillithiol disulfide reductase	26.5639	9.92071e+07	25.419	4.4862e+07	25.6535	5.2779e+07	6.5616e+07	25.9675	0.604822																			26.5938	1.0128e+08	27.0148	1.356e+08	27.6628	2.1249e+08	1.4979e+08	27.1584	0.538528
SAUPAN002588000	Cellular functions	Cellular processes	Detoxification and antioxidant function	yvgN		oxidoreductase, aldo/keto reductase family
Cell division
SAUPAN001990000	Cellular functions	Cellular processes	Cell division	1990		hypothetical protein	26.8399	1.2012e+08	27.0373	1.3773e+08	26.5625	9.91061e+07	1.18985e+08	26.8262	0.238522	23.5821	1.2558e+07	26.9316	1.28e+08	26.0112	6.76328e+07	6.9397e+07	26.0484	1.73044	26.4832	9.38062e+07	26.2404	7.9276e+07	26.6112	1.0251e+08	9.18641e+07	26.453	0.188343	27.6912	2.1671e+08	27.6966	2.1753e+08	27.8158	2.3626e+08	2.235e+08	27.7357	0.0704231
SAUPAN002442000	Cellular functions	Cellular processes	Cell division	2442		hypothetical protein																												23.1504	9.31058e+06	24.1089	1.8092e+07	23.366	1.0811e+07	1.27379e+07	23.6026	0.502799
SAUPAN003316000	Cellular functions	Cellular processes	Cell division	3316		hypothetical protein	27.9025	2.5089e+08	28.5332	3.8846e+08	27.8836	2.4763e+08	2.9566e+08	28.1394	0.369708										26.4025	8.87061e+07	30.3013	1.3231e+09	28.6865	4.3201e+08	6.14607e+08	29.1951	1.95892	30.4106	1.4273e+09	30.1321	1.1767e+09	30.3358	1.3551e+09	1.3197e+09	30.2976	0.144145
SAUPAN003463000	Cellular functions	Cellular processes	Cell division	3463		hypothetical protein	24.7291	2.781e+07			23.6132	1.2832e+07	2.0321e+07	24.2765	0.789032																			24.8249	2.9719e+07	25.3914	4.4011e+07	25.2412	3.96611e+07	3.7797e+07	25.1718	0.293479
SAUPAN003696000	Cellular functions	Cellular processes	Cell division	3696		hypothetical protein	25.3673	4.32819e+07			26.0342	6.87202e+07	5.6001e+07	25.7389	0.471619																			26.4426	9.12012e+07	26.3577	8.59921e+07	27.0332	1.3734e+08	1.04845e+08	26.6437	0.367948
SAUPAN004773000	Cellular functions	Cellular processes	Cell division	4773		hypothetical protein	25.3947	4.4113e+07	24.9273	3.1905e+07	25.2528	3.9981e+07	3.86663e+07	25.2046	0.239647																												27.1615	1.5012e+08			25.8549	6.0686e+07	1.05403e+08
SAUPAN003946000	Cellular functions	Cellular processes	Cell division	ebpS	Agr-	elastin-binding protein	31.3903	2.81459e+09	31.2298	2.51829e+09	31.4246	2.88239e+09	2.73843e+09	31.3507	0.103994	32.5501	6.28859e+09	33.981	1.6955e+10	32.992	8.54232e+09	1.05953e+10	33.3027	0.732676	31.3089	2.6603e+09	32.1131	4.64529e+09	31.5122	3.06271e+09	3.4561e+09	31.6865	0.418162	32.103	4.61269e+09	32.6145	6.57562e+09	32.1955	4.91819e+09	5.36883e+09	32.322	0.272572	25.2091	3.87889e+07			26.334	8.45933e+07	6.16911e+07
SAUPAN003455000	Cellular functions	Cellular processes	Cell division	ftsA		putative cell division protein	23.5287	1.2102e+07			24.5183	2.40299e+07	1.8066e+07	24.1068	0.699746																			27.2798	1.6295e+08	25.6619	5.30872e+07	26.4541	9.19318e+07	1.02656e+08	26.6132	0.809053	28.6474	4.20471e+08	25.7174	5.51719e+07	25.6608	5.30482e+07	1.7623e+08
SAUPAN002252000	Cellular functions	Cellular processes	Cell division	ftsH		cell division protein FtsH	26.898	1.2506e+08	25.4401	4.55239e+07	26.5916	1.0113e+08	9.05712e+07	26.4325	0.768701										26.1085	7.2349e+07	25.6692	5.3358e+07	25.3957	4.4143e+07	5.66166e+07	25.7547	0.359593	25.8918	6.22582e+07	25.8158	5.9065e+07	26.4127	8.93349e+07	7.02193e+07	26.0654	0.324931	25.1325	3.67811e+07			27.7251	2.21859e+08	1.2932e+08
SAUPAN004408000	Cellular functions	Cellular processes	Cell division	ftsK		FtsK/SpoIIIE (DNA translocase stage III) protein	27.4213	1.7973e+08	27.0108	1.3523e+08	27.6323	2.08041e+08	1.74334e+08	27.3773	0.316011	27.0019	1.3439e+08	26.9077	1.259e+08	27.2822	1.6322e+08	1.4117e+08	27.0729	0.194835	25.8787	6.16958e+07	28.4114	3.5701e+08	24.8855	3.0995e+07	1.499e+08	27.1594	1.81809	26.8281	1.1914e+08	27.4636	1.8508e+08	27.3159	1.6707e+08	1.57097e+08	27.2271	0.332568	26.2148	7.78822e+07			25.1065	3.61259e+07	5.7004e+07
SAUPAN003450000	Cellular functions	Cellular processes	Cell division	ftsL		cell division protein	27.7954	2.32939e+08	28.7539	4.52672e+08	28.7677	4.57042e+08	3.80884e+08	28.5048	0.55744	28.5391	3.9006e+08	27.8953	2.49639e+08	27.6545	2.1127e+08	2.83656e+08	28.0796	0.457355	29.009	5.40219e+08	31.5858	3.2231e+09	29.7187	8.83552e+08	1.54896e+09	30.5286	1.33102	29.7964	9.3243e+08	29.904	1.0046e+09	29.2053	6.1896e+08	8.51996e+08	29.6663	0.376211	26.7382	1.1194e+08	29.1747	6.05991e+08	29.5361	7.78499e+08	4.9881e+08
SAUPAN003456000	Cellular functions	Cellular processes	Cell division	ftsZ		cell division protein FtsZ	28.521	3.85181e+08	28.6964	4.35e+08	28.9551	5.2043e+08	4.4687e+08	28.7353	0.21841	28.2971	3.29831e+08	28.3632	3.45289e+08	28.4391	3.63941e+08	3.46354e+08	28.3677	0.0710466	29.3235	6.7183e+08	28.5534	3.93929e+08	28.9247	5.09561e+08	5.25107e+08	28.968	0.385162	27.6301	2.07719e+08	27.9945	2.6741e+08	27.344	1.7036e+08	2.15163e+08	27.6809	0.326021	27.6705	2.1362e+08	26.3355	8.46789e+07	27.7294	2.22531e+08	1.7361e+08
SAUPAN003904000	Cellular functions	Cellular processes	Cell division	gpsB		hypothetical protein	26.4622	9.245e+07	27.9436	2.5814e+08	26.87	1.2265e+08	1.57747e+08	27.233	0.765236										25.7019	5.45819e+07	26.4668	9.27452e+07	25.8162	5.90822e+07	6.88031e+07	26.036	0.412568	26.3128	8.33558e+07	27.0232	1.3639e+08	26.9756	1.3197e+08	1.17239e+08	26.8049	0.397132
Antibiotics resistance
SAUPAN004973000	Cellular functions	Cellular processes	Antibiotics resistance	4973		hypothetical protein										28.1215	2.9202e+08	25.6666	5.32611e+07	25.5112	4.7822e+07	1.31034e+08	26.9654	1.46427
SAUPAN005502000	Cellular functions	Cellular processes	Antibiotics resistance	5502		methicillin resistance determinant FmtB protein	28.4782	3.7394e+08	27.0183	1.3593e+08	30.6072	1.6356e+09	7.15156e+08	29.4137	1.8048	32.5077	6.10642e+09	33.0914	9.15187e+09	31.843	3.85219e+09	6.37016e+09	32.5687	0.624632	27.1936	1.5349e+08	26.7733	1.147e+08	26.6115	1.0253e+08	1.23573e+08	26.8808	0.300461	24.5789	2.50599e+07	24.9838	3.318e+07	24.8002	2.92141e+07	2.91513e+07	24.7971	0.202756	29.2751	6.4966e+08	27.7719	2.29181e+08	26.7392	1.1202e+08	3.30287e+08
SAUPAN005717000	Cellular functions	Cellular processes	Antibiotics resistance	5717		RND acriflavin:proton (H+) antiporter																			25.2501	3.99059e+07	26.2478	7.96869e+07	25.5978	5.07829e+07	5.67919e+07	25.7592	0.506443
SAUPAN002621000	Cellular functions	Cellular processes	Antibiotics resistance	bmrU		diacylglycerol kinase										25.2038	3.86469e+07	25.3168	4.17931e+07	25.3249	4.20301e+07	4.08234e+07	25.2829	0.0676673	24.7782	2.8772e+07			24.6104	2.5614e+07	2.7193e+07	24.6967	0.118603	24.8439	3.01129e+07	25.671	5.3426e+07	24.752	2.8254e+07	3.72643e+07	25.1513	0.50619
SAUPAN004922000	Cellular functions	Cellular processes	Antibiotics resistance	dgkB		lipid kinase																												23.5685	1.244e+07	24.4378	2.2725e+07	24.2478	1.9921e+07	1.8362e+07	24.1302	0.457027
SAUPAN004199000	Cellular functions	Cellular processes	Antibiotics resistance	lamB		lactam utilization protein	25.2111	3.88411e+07			25.2504	3.9914e+07	3.93775e+07	25.2309	0.0277964																			25.8072	5.8716e+07	25.7629	5.69369e+07	25.5256	4.8303e+07	5.4652e+07	25.7038	0.151426
SAUPAN003503000	Cellular functions	Cellular processes	Antibiotics resistance	pknB		protein kinase																			27.1429	1.4819e+08	26.3052	8.29162e+07	27.4093	1.78241e+08	1.36449e+08	27.0238	0.576161
Cell envelope functions
SAUPAN000603000	Cell envelope	Cell envelope	lipoproteins	0603		putative lipoprotein																			27.7197	2.2104e+08	26.3715	8.68192e+07	26.7722	1.1461e+08	1.40823e+08	27.0693	0.692352	26.6554	1.057e+08	27.2434	1.5888e+08	26.2659	8.0693e+07	1.15091e+08	26.7782	0.492058
SAUPAN001971000	Cell envelope	Cell envelope	lipoproteins	1971		hypothetical protein	29.5117	7.65438e+08	30.4217	1.4383e+09	31.2166	2.49539e+09	1.56638e+09	30.5448	0.853102	28.8764	4.92801e+08	28.1	2.877e+08	29.6398	8.36529e+08	5.3901e+08	29.0057	0.769934	32.7192	7.07082e+09	33.0729	9.03539e+09	33.0535	8.9144e+09	8.3402e+09	32.9574	0.198838	33.0802	9.08129e+09	32.1807	4.86809e+09	32.9265	8.16333e+09	7.3709e+09	32.7792	0.481149	31.494	3.0244e+09	29.2919	6.57251e+08	30.5177	1.5372e+09	1.73962e+09
SAUPAN001978000	Cell envelope	Cell envelope	lipoproteins	1978		hypothetical protein																												25.6846	5.39302e+07	25.4447	4.56689e+07	26.5904	1.0104e+08	6.68797e+07	25.9951	0.604212
SAUPAN002733000	Cell envelope	Cell envelope	lipoproteins	2733		hypothetical protein																			27.0854	1.424e+08	26.3939	8.81758e+07	26.2139	7.7832e+07	1.02802e+08	26.6153	0.46009	27.5307	1.939e+08	27.2658	1.6137e+08	26.9202	1.27e+08	1.60757e+08	27.2603	0.306131
SAUPAN004157000	Cell envelope	Cell envelope	Murein sacculus and peptidoglycan	4157		hypothetical protein	25.9354	6.41689e+07	26.2188	7.80979e+07	24.8187	2.95919e+07	5.72862e+07	25.7717	0.740214																			24.4959	2.36591e+07			24.9642	3.27329e+07	2.8196e+07	24.749	0.331173	25.4039	4.4394e+07			26.1083	7.2341e+07	5.83675e+07
SAUPAN004518000	Cell envelope	Cell envelope	lipoproteins	4518		hypothetical protein																			25.5946	5.06701e+07	25.8959	6.24358e+07	26.4296	9.03869e+07	6.78309e+07	26.0154	0.422851	24.5801	2.5082e+07	24.4788	2.338e+07	24.0312	1.7144e+07	2.18687e+07	24.3824	0.292102
SAUPAN004544000	Cell envelope	Cell envelope	Murein sacculus and peptidoglycan	4544		hyaluronate lyase 2	24.7973	2.9156e+07	23.3287	1.0535e+07	27.7992	2.33551e+08	9.10805e+07	26.4406	2.27864										28.7394	4.4816e+08	25.2679	4.04011e+07	26.9739	1.3181e+08	2.0679e+08	27.6236	1.73586	28.158	2.9951e+08	27.1732	1.5134e+08	27.6597	2.1203e+08	2.2096e+08	27.7192	0.492417	31.2033	2.47249e+09	30.4965	1.5148e+09	30.3551	1.3734e+09	1.7869e+09
SAUPAN005560000	Cell envelope	Cell envelope	Murein sacculus and peptidoglycan	5560		UTP-glucose-1-phosphate uridylyltransferase	25.9392	6.43372e+07	25.061	3.50031e+07	27.0621	1.4012e+08	7.98202e+07	26.2503	1.00305										27.0906	1.4292e+08			25.8374	5.99572e+07	1.01438e+08	26.596	0.886146	25.3545	4.2902e+07	25.4399	4.55169e+07	25.5295	4.84341e+07	4.56177e+07	25.4431	0.0874986	26.5393	9.75298e+07	26.7474	1.1266e+08	26.9913	1.3341e+08	1.14533e+08
SAUPAN005584000	Cell envelope	Cell envelope	Murein sacculus and peptidoglycan	5584		hypothetical protein	28.4208	3.59339e+08	27.042	1.3818e+08	28.9571	5.21149e+08	3.39556e+08	28.3391	0.987974	29.3277	6.73788e+08	28.7133	4.4011e+08	28.7744	4.5914e+08	5.24346e+08	28.9659	0.338492	28.8343	4.78618e+08	30.0802	1.1351e+09	29.784	9.2445e+08	8.46055e+08	29.6562	0.65088	28.9141	5.05848e+08	29.0727	5.6461e+08	29.672	8.55392e+08	6.4195e+08	29.2579	0.399733	28.6089	4.09401e+08	28.0703	2.8183e+08	28.5284	3.8718e+08	3.5947e+08
SAUPAN006232000	Cell envelope	Cell envelope	lipoproteins	6232		acetyltransferase	28.8027	4.68259e+08	27.5491	1.9638e+08	28.927	5.10381e+08	3.91673e+08	28.5451	0.762211	24.4214	2.2468e+07			23.0606	8.74847e+06	1.56082e+07	23.8958	0.96221	28.6087	4.09339e+08	29.6896	8.65891e+08	29.4304	7.23501e+08	6.66244e+08	29.3115	0.564313	30.0996	1.1505e+09	30.0153	1.0852e+09	30.1173	1.1647e+09	1.13346e+09	30.0781	0.0545035	27.7	2.1804e+08			27.6628	2.1249e+08	2.15265e+08
SAUPAN006375000	Cell envelope	Cell envelope	Murein sacculus and peptidoglycan	6375	Agr-	N-acetylmuramoyl-L-alanine amidase	35.1223	3.74e+10	36.0668	7.19752e+10	34.9346	3.28381e+10	4.74044e+10	35.4643	0.60676	34.102	1.8439e+10	33.3735	1.1128e+10	34.2209	2.0022e+10	1.65297e+10	33.9443	0.458807	36.0439	7.08432e+10	36.9812	1.3566e+11	36.117	7.45247e+10	9.36758e+10	36.447	0.521328	36.1327	7.53391e+10	36.54	9.99169e+10	35.7801	5.90051e+10	7.8087e+10	36.1844	0.380274	33.6086	1.3098e+10	34.0469	1.7748e+10	34.1861	1.95459e+10	1.67973e+10
SAUPAN005341000	Cell envelope	Cell envelope	Murein sacculus and peptidoglycan	alr		alanine racemase	25.616	5.14269e+07	24.9407	3.22021e+07	25.1281	3.66691e+07	4.00993e+07	25.2571	0.348653										24.5976	2.53879e+07	25.4492	4.58119e+07	24.2937	2.0565e+07	3.05883e+07	24.8665	0.599002	24.8906	3.1103e+07	25.4148	4.47319e+07	25.5389	4.8749e+07	4.1528e+07	25.3076	0.344129			25.1116	3.62531e+07	24.8955	3.1209e+07	3.37311e+07
SAUPAN003260000	Cell envelope	Cell envelope	Murein sacculus and peptidoglycan	atl	Agr-	MurNAc-L-alanine amidase/endo-beta-N-acetylglucosaminidase	38.0326	2.8115e+11	38.9853	5.4419e+11	37.6465	2.15139e+11	3.46827e+11	38.3354	0.689119	39.5248	7.90931e+11	40.0207	1.1154e+12	39.5891	8.27019e+11	9.11117e+11	39.7288	0.269677	38.2742	3.32421e+11	39.0575	5.72129e+11	38.1889	3.1334e+11	4.05963e+11	38.5626	0.478777	37.6849	2.2095e+11	37.668	2.18369e+11	37.0745	1.4472e+11	1.9468e+11	37.5023	0.34766	37.9793	2.7097e+11	38.5372	3.98901e+11	38.2499	3.26871e+11	3.32247e+11
SAUPAN004932000	Cell envelope	Cell envelope	lipoproteins	camS		pheromone lipoprotein CamS	27.1646	1.5044e+08			27.2449	1.59051e+08	1.54745e+08	27.2053	0.0567807										26.6745	1.0711e+08	26.6385	1.0447e+08	27.2407	1.5859e+08	1.2339e+08	26.8787	0.337777	26.4382	9.09292e+07	25.9714	6.57898e+07	26.6136	1.0268e+08	8.64663e+07	26.3656	0.331956	27.203	1.545e+08	24.8515	3.0273e+07	25.3226	4.19629e+07	7.55786e+07
SAUPAN000979000	Cell envelope	Cell envelope	Murein sacculus and peptidoglycan	cap5E		capsular polysaccharide biosynthesis protein Cap5E
SAUPAN000980000	Cell envelope	Cell envelope	Murein sacculus and peptidoglycan	cap5F		capsular polysaccharide biosynthesis protein Cap5F	24.322	2.0972e+07			24.1765	1.8961e+07	1.99665e+07	24.2511	0.102835																												25.6673	5.3287e+07	27.1662	1.5061e+08	26.0691	7.04018e+07	9.14329e+07
SAUPAN003031000	Cell envelope	Cell envelope	Murein sacculus and peptidoglycan	dltA		D-alanine--poly(phosphoribitol) ligase subunit 1 DltA	29.8922	9.964e+08	28.8041	4.6872e+08	29.467	7.4207e+08	7.3573e+08	29.4546	0.548309	27.9327	2.5621e+08	27.9781	2.6439e+08	26.9125	1.2632e+08	2.1564e+08	27.684	0.602551	29.4504	7.33611e+08	28.2697	3.23621e+08	28.4601	3.6927e+08	4.75501e+08	28.8249	0.633915	28.8009	4.67649e+08	28.6007	4.07081e+08	28.71	4.39111e+08	4.37947e+08	28.7062	0.100196	28.6595	4.24009e+08	28.6774	4.29309e+08	28.5088	3.81961e+08	4.1176e+08
SAUPAN003124000	Cell envelope	Cell envelope	Murein sacculus and peptidoglycan	eap	Agr-	extracellular adherence protein Eap	34.5884	2.5832e+10	35.6536	5.4052e+10	34.5362	2.4914e+10	3.49327e+10	35.0239	0.630597	33.0636	8.97727e+09	32.6971	6.96318e+09	33.4537	1.1764e+10	9.23482e+09	33.1044	0.378341	35.1046	3.6944e+10	35.3162	4.2781e+10	35.7919	5.94888e+10	4.64046e+10	35.4335	0.351991	34.9791	3.3866e+10	34.1012	1.8428e+10	34.5936	2.5924e+10	2.60727e+10	34.6018	0.440052	35.1048	3.69481e+10	33.6058	1.3072e+10	34.9109	3.23019e+10	2.74407e+10
SAUPAN003402000	Cell envelope	Cell envelope	Murein sacculus and peptidoglycan	efb	Agr-	fibrinogen-binding protein																			30.9774	2.11411e+09	32.866	7.8278e+09	32.7618	7.28252e+09	5.74147e+09	32.4188	1.06157	29.0784	5.66841e+08	28.4561	3.6825e+08	29.2686	6.46731e+08	5.27274e+08	28.974	0.424954
SAUPAN002796000	Cell envelope	Cell envelope	Murein sacculus and peptidoglycan	emp	Agr-	secretory extracellular matrix and plasma binding protein	29.4246	7.20578e+08	29.9355	1.0268e+09	30.0367	1.1014e+09	9.49593e+08	29.8227	0.328117	29.1209	5.838e+08	30.2304	1.2597e+09	29.1044	5.7715e+08	8.06882e+08	29.5878	0.645412	31.0211	2.17911e+09	32.3619	5.5195e+09	31.6659	3.40701e+09	3.70187e+09	31.7856	0.670563	29.9245	1.019e+09	30.0441	1.1071e+09	29.3881	7.02572e+08	9.42892e+08	29.8125	0.349406	25.1087	3.6179e+07			26.632	1.04e+08	7.00896e+07
SAUPAN005506000	Cell envelope	Cell envelope	Murein sacculus and peptidoglycan	glmM		phosphoglucosamine mutase	28.1773	3.03529e+08	27.5547	1.9715e+08	28.107	2.89109e+08	2.63263e+08	27.9719	0.340965	26.2457	7.9571e+07	24.2759	2.0313e+07	25.5143	4.79262e+07	4.92701e+07	25.5542	0.995734	26.3626	8.62822e+07	24.9432	3.22599e+07	25.4376	4.54432e+07	5.46618e+07	25.704	0.720468	26.6568	1.058e+08	27.1244	1.4631e+08	27.4011	1.7724e+08	1.43116e+08	27.0926	0.376247	27.1737	1.5139e+08	25.7075	5.47931e+07	25.0761	3.53731e+07	8.05186e+07
SAUPAN005492000	Cell envelope	Cell envelope	Murein sacculus and peptidoglycan	glmS		glucosamine--fructose-6-phosphate aminotransferase	27.9005	2.50549e+08	25.117	3.639e+07	27.7715	2.2912e+08	1.7202e+08	27.358	1.57113										24.135	1.84229e+07	24.0692	1.7602e+07			1.80125e+07	24.1025	0.0464993	25.9584	6.5201e+07	25.239	3.96001e+07	26.7205	1.1058e+08	7.17935e+07	26.0974	0.740858	28.412	3.57169e+08	26.4864	9.40132e+07	27.7827	2.309e+08	2.2736e+08
SAUPAN002239000	Cell envelope	Cell envelope	Murein sacculus and peptidoglycan	glmU		putative UDP-N-acetylglucosamine pyrophosphorylase	28.4151	3.57929e+08	27.6523	2.10951e+08	27.9691	2.62751e+08	2.7721e+08	28.0464	0.383204										27.548	1.96239e+08	25.5748	4.9977e+07	27.0773	1.4161e+08	1.29276e+08	26.9459	1.03063	27.8236	2.37541e+08	28.3356	3.3873e+08	27.7477	2.2537e+08	2.67214e+08	27.9934	0.319744	25.1308	3.6738e+07	26.3378	8.4817e+07	27.0799	1.4186e+08	8.78049e+07
SAUPAN002669000	Cell envelope	Cell envelope	Murein sacculus and peptidoglycan	lysM	Agr-	peptidoglycan hydrolysis related protein	24.8243	2.9707e+07	24.1429	1.8524e+07	23.2076	9.68661e+06	1.93059e+07	24.2025	0.811687	28.1008	2.8787e+08	29.0626	5.60691e+08	26.0384	6.8921e+07	3.05827e+08	28.1881	1.54511	26.0792	7.0896e+07	25.7066	5.47589e+07	25.6036	5.09878e+07	5.88809e+07	25.8113	0.250194
SAUPAN005782000	Cell envelope	Cell envelope	Murein sacculus and peptidoglycan	lytA	Agr-	mannosyl-glycoprotein endo-beta-N-acetylglucosaminidase	25.6585	5.29651e+07	25.5203	4.81259e+07	27.1071	1.4456e+08	8.18836e+07	26.2871	0.878946										26.1299	7.34327e+07	25.5543	4.92739e+07	25.2574	4.01089e+07	5.42718e+07	25.6937	0.443607	25.2714	4.05e+07	24.974	3.2956e+07	25.2	3.85439e+07	3.73333e+07	25.154	0.155238
SAUPAN004237000	Cell envelope	Cell envelope	Murein sacculus and peptidoglycan	lytH	Agr-	N-acetylmuramoyl-L-alanine amidase																			26.03	6.85171e+07	27.258	1.605e+08	26.8327	1.1952e+08	1.16179e+08	26.7918	0.62361	25.4883	4.70689e+07	26.7667	1.1418e+08	25.569	4.97771e+07	7.03421e+07	26.0679	0.715964
SAUPAN001163000	Cell envelope	Cell envelope	Murein sacculus and peptidoglycan	lytM	Agr-	peptidoglycan hydrolase LytM	29.1997	6.16562e+08	29.352	6.85238e+08	29.2949	6.5862e+08	6.53473e+08	29.2836	0.0769674	31.3718	2.77869e+09	31.9763	4.22502e+09	31.4088	2.8509e+09	3.28487e+09	31.6132	0.338859	31.7066	3.5045e+09	31.2703	2.5899e+09	30.8772	1.9723e+09	2.6889e+09	31.3244	0.414853	31.3434	2.72461e+09	30.9971	2.1431e+09	30.493	1.5111e+09	2.12627e+09	30.9857	0.427656	30.0562	1.1164e+09	30.7103	1.7568e+09	29.5527	7.87497e+08	1.22023e+09
SAUPAN005623000	Cell envelope	Cell envelope	Murein sacculus and peptidoglycan	mapW	Agr+	truncated MHC class II analog protein	32.9068	8.05261e+09	35.414	4.57791e+10	33.4682	1.1883e+10	2.19049e+10	34.3505	1.31574	34.0789	1.8146e+10	35.08	3.63199e+10	35.454	4.70661e+10	3.3844e+10	34.9782	0.710959	35.89	6.36738e+10	35.8984	6.40451e+10	36.0647	7.187e+10	6.65296e+10	35.9533	0.0985247	34.7015	2.7938e+10	34.0785	1.81401e+10	34.7533	2.89599e+10	2.50127e+10	34.5419	0.375575	35.3315	4.3235e+10	31.8845	3.96439e+09	33.5823	1.2861e+10	2.00201e+10
SAUPAN005007000	Cell envelope	Cell envelope	Murein sacculus and peptidoglycan	trunc mapW	Agr+	major histocompatibility complex class II analog protein, Map	31.1328	2.35461e+09	30.8246	1.9016e+09	31.6038	3.26349e+09	2.50657e+09	31.2231	0.392419	27.1202	1.4588e+08	25.6726	5.34839e+07	24.4609	2.3092e+07	7.41521e+07	26.144	1.3314	28.6715	4.27539e+08	28.5789	4.00979e+08	29.1688	6.03522e+08	4.77346e+08	28.8305	0.317248	27.8546	2.427e+08	27.7133	2.20051e+08	28.3272	3.3678e+08	2.6651e+08	27.9896	0.321537	28.1663	3.0123e+08			26.7053	1.0942e+08	2.05325e+08
SAUPAN004255000	Cell envelope	Cell envelope	Murein sacculus and peptidoglycan	mreC		rod shape-determining protein MreC	30.9212	2.03331e+09	31.484	3.00361e+09	31.3253	2.6906e+09	2.57584e+09	31.2624	0.290209	31.0753	2.26259e+09	30.1666	1.2052e+09	31.6408	3.34841e+09	2.27207e+09	31.0814	0.743728	31.6305	3.3245e+09	33.17	9.66411e+09	32.6764	6.8638e+09	6.61747e+09	32.6236	0.786085	32.2205	5.00409e+09	32.6483	6.7315e+09	32.4691	5.94513e+09	5.89357e+09	32.4565	0.214846	26.6486	1.052e+08	26.0699	7.04409e+07	29.1588	5.99332e+08	2.58324e+08
SAUPAN005388000	Cell envelope	Cell envelope	Murein sacculus and peptidoglycan	murA1		UDP-N-acetylglucosamine 1-carboxyvinyltransferase	24.0367	1.721e+07			24.3081	2.0771e+07	1.89905e+07	24.1788	0.191859	25.7504	5.64461e+07	24.0583	1.7469e+07	24.4914	2.3586e+07	3.25004e+07	24.954	0.878984	26.0434	6.91598e+07	24.0337	1.7174e+07	26.1411	7.4004e+07	5.34459e+07	25.6716	1.1895	26.6151	1.0279e+08	27.1717	1.5118e+08	27.4417	1.8229e+08	1.4542e+08	27.1156	0.42147
SAUPAN003453000	Cell envelope	Cell envelope	Murein sacculus and peptidoglycan	murD		UDP-N-acetylmuramoylalanine--D-glutamate ligase	26.3148	8.34732e+07	23.4991	1.1856e+07	26.5985	1.0161e+08	6.56465e+07	25.9682	1.71341																												25.876	6.15809e+07	25.107	3.61369e+07	25.0416	3.45351e+07	4.40843e+07
SAUPAN003390000	Cell envelope	Cell envelope	Murein sacculus and peptidoglycan	murI		glutamate racemase																																					22.602	6.3662e+06			24.7377	2.79761e+07	1.71711e+07
SAUPAN005416000	Cell envelope	Cell envelope	Murein sacculus and peptidoglycan	murZ		UDP-N-acetylglucosamine 1-carboxyvinyltransferase																												25.6071	5.11099e+07	26.308	8.30818e+07	26.0054	6.7361e+07	6.71843e+07	26.0016	0.351552
SAUPAN001239000	Cell envelope	Cell envelope	Murein sacculus and peptidoglycan	nanA		N-acetylneuraminate lyase	23.9072	1.5732e+07			24.7355	2.7934e+07	2.1833e+07	24.38	0.585711																			24.1337	1.8406e+07	24.2312	1.9693e+07	24.6957	2.7173e+07	2.17573e+07	24.375	0.300306	23.9046	1.5704e+07			24.6717	2.67251e+07	2.12145e+07
SAUPAN003451000	Cell envelope	Cell envelope	Murein sacculus and peptidoglycan	pbp1		penicillin-binding protein 1	25.3134	4.16961e+07	24.3653	2.1612e+07	25.7161	5.51199e+07	3.9476e+07	25.2345	0.69348	25.7834	5.77521e+07	25.5025	4.75371e+07	25.6948	5.43151e+07	5.32014e+07	25.665	0.143571	26.6405	1.0461e+08	27.467	1.8552e+08	26.9308	1.2793e+08	1.39353e+08	27.0542	0.419327	24.7988	2.91869e+07	25.0551	3.486e+07	25.804	5.85831e+07	4.08767e+07	25.2848	0.522315
SAUPAN003910000	Cell envelope	Cell envelope	Murein sacculus and peptidoglycan	pbp2		penicillin-binding protein 2	28.8453	4.82278e+08	28.3772	3.48649e+08	28.1239	2.925e+08	3.74476e+08	28.4803	0.366003	28.9819	5.30181e+08	28.2844	3.2694e+08	28.7183	4.41651e+08	4.32924e+08	28.6895	0.352178	29.9174	1.014e+09	29.2954	6.58848e+08	29.5252	7.72602e+08	8.1515e+08	29.6025	0.314537	28.6999	4.36038e+08	28.9763	5.28109e+08	28.2053	3.0948e+08	4.24542e+08	28.6613	0.390609	27.6604	2.12129e+08	28.4529	3.67429e+08	30.5076	1.5265e+09	7.02019e+08
SAUPAN004133000	Cell envelope	Cell envelope	Murein sacculus and peptidoglycan	pbp3		penicillin-binding protein 3	32.6226	6.6126e+09	32.8815	7.91241e+09	31.7816	3.6916e+09	6.0722e+09	32.4996	0.575032	31.4109	2.85509e+09	30.1432	1.1858e+09	31.7154	3.52611e+09	2.52233e+09	31.2321	0.83383	32.709	7.021e+09	33.4339	1.1604e+10	32.5482	6.28049e+09	8.30182e+09	32.9508	0.471824	31.9361	4.109e+09	32.2468	5.09622e+09	31.8081	3.76009e+09	4.32177e+09	32.009	0.225577	32.1579	4.7916e+09	32.3691	5.54711e+09	32.1339	4.71251e+09	5.01708e+09
SAUPAN002519000	Cell envelope	Cell envelope	Murein sacculus and peptidoglycan	pbp4		penicillin-binding protein 4																												24.3968	2.20889e+07	24.496	2.3661e+07	24.5124	2.3931e+07	2.3227e+07	24.4693	0.062531
SAUPAN002594000	Cell envelope	Cell envelope	lipoproteins	saeP		hypothetical lipoprotein	32.5174	6.14749e+09	34.1624	1.92269e+10	32.6978	6.96661e+09	1.07803e+10	33.3277	0.902205	27.3017	1.6544e+08	26.4303	9.04282e+07	28.7822	4.61649e+08	2.39172e+08	27.8335	1.18904	32.8255	7.61143e+09	32.1596	4.79751e+09	32.7671	7.30942e+09	6.57279e+09	32.6139	0.368743	32.6973	6.964e+09	32.3125	5.33359e+09	32.6773	6.86818e+09	6.38859e+09	32.5729	0.21663	32.8738	7.87067e+09	30.1029	1.1531e+09	31.7395	3.58541e+09	4.20306e+09
SAUPAN002179000	Cell envelope	Cell envelope	Murein sacculus and peptidoglycan	sle1	Ag-	LysM family autolysin	34.1922	1.96281e+10	34.7192	2.82831e+10	34.1365	1.8885e+10	2.22654e+10	34.3741	0.321556	37.0476	1.4205e+11	37.9308	2.61999e+11	36.8348	1.2257e+11	1.7554e+11	37.353	0.581142	34.9946	3.42321e+10	35.736	5.72291e+10	35.352	4.3854e+10	4.51051e+10	35.3926	0.37078	34.6404	2.67801e+10	35.3383	4.34401e+10	34.1435	1.8977e+10	2.97324e+10	34.7913	0.6002	34.4793	2.39491e+10	33.2236	1.003e+10	33.8184	1.5148e+10	1.63757e+10
SAUPAN005883000	Cell envelope	Cell envelope	lipoproteins	tpgX		putative lipoprotein	28.7294	4.45062e+08	30.4469	1.4636e+09	29.2956	6.58939e+08	8.55866e+08	29.6728	0.875177	29.4176	7.171e+08	30.1245	1.1705e+09	30.4107	1.4274e+09	1.105e+09	30.0414	0.5112	31.055	2.23099e+09	30.5993	1.6267e+09	30.4819	1.4996e+09	1.78576e+09	30.7339	0.302746	30.1945	1.2287e+09	30.6924	1.7351e+09	30.3035	1.3251e+09	1.42963e+09	30.413	0.261734	31.3502	2.7375e+09	31.5033	3.044e+09	32.4046	5.6853e+09	3.82227e+09
Surface structures and adhesins
SAUPAN000037000	Cell envelope	Cell envelope	Surface structures and adhesins	adsA		5'-nucleotidase	32.5691	6.372e+09	32.8617	7.80488e+09	32.2516	5.1132e+09	6.43003e+09	32.5822	0.30516	33.7719	1.4668e+10	33.0249	8.73918e+09	33.7418	1.4365e+10	1.25907e+10	33.5516	0.422914	32.0363	4.40431e+09	32.193	4.90961e+09	31.5934	3.24021e+09	4.18471e+09	31.9625	0.310933	32.3998	5.6663e+09	32.4991	6.07021e+09	32.1317	4.7055e+09	5.48067e+09	32.3517	0.190047	32.9639	8.3776e+09	32.6616	6.79379e+09	32.2675	5.17001e+09	6.78047e+09
SAUPAN003878000	Cell envelope	Cell envelope	Surface structures and adhesins	ebh	Agr-	cell wall associated fibronectin-binding protein										33.6996	1.395e+10	33.1589	9.59018e+09	31.3886	2.8114e+09	8.78387e+09	33.0322	1.20875	26.7384	1.1196e+08			28.7331	4.46211e+08	2.79085e+08	28.0561	1.41049	28.9875	5.3225e+08	28.4727	3.72519e+08	27.9829	2.6528e+08	3.90017e+08	28.539	0.502347	26.3784	8.72348e+07	29.7762	9.19434e+08	29.2966	6.59401e+08	5.55356e+08
SAUPAN006098000	Cell envelope	Cell envelope	Surface structures and adhesins	fnbA	Agr-	fibronectin-binding protein A	29.7013	8.7296e+08	28.625	4.1399e+08	31.1348	2.35779e+09	1.21491e+09	30.1782	1.25911	32.0864	4.56011e+09	32.465	5.92829e+09	31.44	2.91331e+09	4.46724e+09	32.0567	0.518281	31.5047	3.04691e+09	31.2111	2.48579e+09	30.8593	1.948e+09	2.49357e+09	31.2156	0.32311	27.0851	1.4237e+08	26.9876	1.3307e+08	26.272	8.10298e+07	1.18823e+08	26.8242	0.444003
SAUPAN006235000	Cell envelope	Cell envelope	Surface structures and adhesins	isaA	Agr-	immunodominant antigen A	34.3825	2.2395e+10	35.7715	5.86519e+10	34.9705	3.3665e+10	3.82373e+10	35.1543	0.697213	36.2108	7.95322e+10	36.9351	1.3139e+11	36.621	1.0569e+11	1.05538e+11	36.619	0.363188	36.3598	8.81847e+10	37.3783	1.78651e+11	36.9017	1.2839e+11	1.31742e+11	36.9389	0.509619	36.4335	9.28061e+10	36.5915	1.0355e+11	36.1918	7.84922e+10	9.16162e+10	36.4149	0.201308	30.5894	1.6156e+09	30.0185	1.0876e+09	32.3995	5.66532e+09	2.7895e+09
SAUPAN006369000	Cell envelope	Cell envelope	Surface structures and adhesins	isaB	Agr-	immunodominant antigen B	30.3127	1.3336e+09	31.9132	4.04429e+09	29.4774	7.47459e+08	2.04178e+09	30.9272	1.23779	29.0672	5.6245e+08	29.3742	6.95849e+08	30.7392	1.79229e+09	1.01686e+09	29.9215	0.890039	31.5639	3.1745e+09	29.6726	8.55753e+08	32.2437	5.08549e+09	3.03858e+09	31.5008	1.33227	30.0492	1.111e+09	29.3935	7.05231e+08	29.0151	5.42531e+08	7.86253e+08	29.5504	0.5232	34.0508	1.7795e+10	29.5786	8.01752e+08	31.94	4.12001e+09	7.57224e+09
SAUPAN003539000	Cell envelope	Cell envelope	Surface structures and adhesins	lytN	Agr-	cell wall hydrolase										28.03	2.7408e+08	28.2873	3.2758e+08	27.2454	1.591e+08	2.53586e+08	27.9179	0.542747	27.5918	2.0228e+08	29.1896	6.1226e+08	28.6346	4.16751e+08	4.1043e+08	28.6126	0.811214	26.8138	1.1797e+08	27.0004	1.3425e+08	26.4767	9.33852e+07	1.15202e+08	26.7796	0.265417
SAUPAN005955000	Cellular functions	Cell envelope	Surface structures and adhesins	sbi	Agr-	immunoglobulin G-binding protein SBI	30.1226	1.169e+09	30.3152	1.3359e+09	30.958	2.08579e+09	1.53023e+09	30.5111	0.437418	28.618	4.1198e+08	28.5268	3.8674e+08	28.7394	4.4816e+08	4.15627e+08	28.6307	0.106683	31.8508	3.87291e+09	32.8025	7.49089e+09	32.6954	6.95498e+09	6.10626e+09	32.5076	0.521319	30.2494	1.2764e+09	30.8218	1.898e+09	29.7597	9.09009e+08	1.36113e+09	30.3422	0.531591	26.0454	6.92528e+07			28.1377	2.95319e+08	1.82286e+08
SAUPAN005381000	Cellular functions	Cell envelope	Surface structures and adhesins	sceD	Agr-	transglycosylase	28.5472	3.9225e+08	27.1632	1.5029e+08	27.8018	2.3398e+08	2.5884e+08	27.9475	0.692701	30.7286	1.7792e+09	32.1639	4.8118e+09	32.1523	4.7731e+09	3.78803e+09	31.8188	0.825357	31.6365	3.33849e+09	32.1437	4.7448e+09	31.914	4.04631e+09	4.0432e+09	31.9129	0.253948	30.6462	1.6805e+09	31.8272	3.8102e+09	30.0496	1.1113e+09	2.20067e+09	31.0353	0.904675
SAUPAN005268000	Cellular functions	Cell envelope	Surface structures and adhesins	sdrH	Agr-	sdrH protein	27.8887	2.4851e+08	29.6059	8.17067e+08	28.4769	3.7359e+08	4.79723e+08	28.8376	0.872655	29.3759	6.96689e+08	30.4212	1.4378e+09	29.7746	9.1844e+08	1.01764e+09	29.9226	0.527518	30.9501	2.0744e+09	31.4988	3.0345e+09	30.2223	1.2526e+09	2.1205e+09	30.9818	0.640353	31.2379	2.5324e+09	31.4386	2.9104e+09	30.63	1.6617e+09	2.36817e+09	31.1411	0.421018
SAUPAN000909000	Cellular functions	Cell envelope	Surface structures and adhesins	spa	Agr-	immunoglobulin G binding protein A	30.556	1.5786e+09	27.714	2.2016e+08	29.4722	7.44749e+08	8.47837e+08	29.6592	1.43428	34.738	2.8654e+10	36.0444	7.08663e+10	34.3653	2.21299e+10	4.05501e+10	35.239	0.881749	33.6578	1.3552e+10	33.7766	1.4715e+10	32.519	6.1544e+09	1.14738e+10	33.4176	0.694332	28.9835	5.3078e+08	30.0941	1.1461e+09	28.4656	3.70691e+08	6.82525e+08	29.3463	0.832005			25.4809	4.6829e+07	25.0619	3.50259e+07	4.09275e+07
SAUPAN006390000	Cell envelope	Cell envelope	Surface structures and adhesins	sasA		LPXTG cell wall surface anchor family protein	26.3822	8.74667e+07	25.6428	5.23912e+07	26.0526	6.96008e+07	6.98195e+07	26.0571	0.370428										25.3331	4.22679e+07	25.8729	6.14492e+07	25.102	3.60119e+07	4.65763e+07	25.4731	0.39563	27.9957	2.67629e+08	28.5367	3.89401e+08	27.7029	2.1847e+08	2.91833e+08	28.1206	0.423023
SAUPAN004438000	Cell envelope	Cell envelope	Surface structures and adhesins	sasC		cell surface anchored protein										29.4248	7.20678e+08	28.6171	4.1172e+08	27.045	1.3847e+08	4.23623e+08	28.6582	1.21018
SAUPAN006379000	Cell envelope	Cell envelope	Surface structures and adhesins	sasF		LPXTG family cell wall surface anchor protein												25.3659	4.3242e+07	24.6394	2.6133e+07	3.46875e+07	25.0479	0.513756	25.8855	6.19869e+07	26.0983	7.18428e+07	26.3463	8.5317e+07	7.30489e+07	26.1224	0.230658	25.1017	3.60049e+07	26.338	8.48288e+07	24.279	2.0357e+07	4.70635e+07	25.4881	1.03642
SAUPAN002132000	Cell envelope	Cell envelope	Surface structures and adhesins	SCIN		Staphylococcal complement inhibitor SCIN	26.4992	9.4855e+07	25.8678	6.12319e+07	27.6499	2.106e+08	1.22229e+08	26.865	0.903595										26.5274	9.6726e+07	29.3937	7.05338e+08	28.5473	3.9227e+08	3.98111e+08	28.5686	1.47266	27.8858	2.48001e+08	28.387	3.5102e+08	27.8697	2.4525e+08	2.81424e+08	28.0682	0.294129	24.5989	2.54099e+07	29.5693	7.96627e+08	30.0706	1.1276e+09	6.4988e+08
SAUPAN006178000	Cell envelope	Cell envelope	Surface structures and adhesins	srtA		sortase	27.3132	1.6676e+08	25.8831	6.18839e+07	27.2881	1.63879e+08	1.30841e+08	26.9632	0.818531																			27.3185	1.6738e+08	26.9703	1.3148e+08	27.4544	1.839e+08	1.6092e+08	27.2618	0.249691	26.6057	1.0212e+08			27.0059	1.3477e+08	1.18445e+08
SAUPAN005772000	Cell envelope	Cell envelope	Surface structures and adhesins	ssaA1	Agr-	secretory antigen SsaA	34.7925	2.9756e+10	35.3746	4.4547e+10	34.7951	2.98109e+10	3.47046e+10	35.0144	0.335339	34.2505	2.04371e+10	35.7679	5.85078e+10	35.3208	4.29149e+10	4.06199e+10	35.2415	0.779753	34.3905	2.252e+10	32.8114	7.53709e+09	34.1097	1.8537e+10	1.6198e+10	33.9151	0.842433	33.6228	1.3227e+10	34.5175	2.4592e+10	33.3371	1.0851e+10	1.62233e+10	33.9174	0.615811	34.46	2.3632e+10	32.5871	6.45191e+09	34.6848	2.7617e+10	1.92336e+10
Transport and binding proteins
SAUPAN001032000	Environmental interaction	Transport and binding proteins	PTS transporters	glcA		PTS system, IIABC components										24.5267	2.41699e+07	24.8917	3.11269e+07			2.76484e+07	24.7207	0.258059																			25.3996	4.4264e+07	25.7977	5.83282e+07			5.12961e+07
SAUPAN002584000	Environmental interaction	Transport and binding proteins	PTS transporters	fruA		PTS system fructose/mannitol (fru) transporter subunit IIABC
SAUPAN003304000	Environmental interaction	Transport and binding proteins	PTS transporters	ptsI		phosphoenolpyruvate-protein phosphotransferase	31.9866	4.25511e+09	31.7704	3.663e+09	31.3408	2.7197e+09	3.54594e+09	31.7235	0.3287	30.5611	1.5842e+09	30.4367	1.4533e+09	31.1148	2.3253e+09	1.7876e+09	30.7354	0.360974	31.322	2.6844e+09	30.3228	1.343e+09	30.2511	1.2779e+09	1.76843e+09	30.7198	0.59862	31.7035	3.4971e+09	31.621	3.3027e+09	31.5729	3.1944e+09	3.3314e+09	31.6335	0.0660561	30.3061	1.3275e+09	30.5579	1.5807e+09	30.2809	1.3045e+09	1.40423e+09
SAUPAN003303000	Environmental interaction	Transport and binding proteins	PTS transporters	ptsH		phosphocarrier protein ptsH	29.2483	6.3769e+08	31.3761	2.78701e+09	31.5295	3.0997e+09	2.1748e+09	31.0182	1.27508	28.9228	5.08908e+08	30.169	1.2072e+09	30.7893	1.8557e+09	1.1906e+09	30.149	0.950574	30.3583	1.3764e+09	28.9335	5.12689e+08	29.3536	6.86008e+08	8.58365e+08	29.677	0.732077	30.7275	1.77781e+09	29.7587	9.08342e+08	30.0334	1.0989e+09	1.26168e+09	30.2327	0.499288	31.5288	3.09819e+09	29.5094	7.64192e+08	30.2	1.2334e+09	1.69859e+09
SAUPAN003853000	Environmental interaction	Transport and binding proteins	PTS transporters	crr		PTS family glucose/glucoside (glc) porter component IIA	29.1633	6.01208e+08	29.9716	1.0528e+09	29.9698	1.0515e+09	9.01835e+08	29.7483	0.466153	29.7176	8.8286e+08	30.2112	1.243e+09	30.1272	1.1727e+09	1.09952e+09	30.0342	0.264077	29.2603	6.4303e+08	28.0064	2.69631e+08	27.6561	2.115e+08	3.7472e+08	28.4812	0.84346	28.9519	5.19281e+08	29.131	5.87918e+08	29.3993	7.08052e+08	6.05084e+08	29.1726	0.225145	29.5817	8.03471e+08	28.7891	4.63859e+08	27.112	1.45049e+08	4.70793e+08
SAUPAN005498000	Environmental interaction	Transport and binding proteins	PTS transporters	mtlA		PTS system, mannitol-specific IIA component	25.2814	4.0782e+07	26.0448	6.9224e+07	26.6676	1.066e+08	7.2202e+07	26.1055	0.694285										25.9464	6.46609e+07			27.0653	1.4043e+08	1.02546e+08	26.6117	0.791175	24.7516	2.82469e+07			25.0521	3.47871e+07	3.1517e+07	24.9096	0.212457
SAUPAN005948000	Environmental interaction	Transport and binding proteins	Transporter amino acids/peptides	tcyA		amino acid ABC transporter, binding protein	30.5181	1.5377e+09	27.1965	1.538e+08	30.8571	1.945e+09	1.21217e+09	30.1749	2.02273										29.0709	5.63898e+08	29.4388	7.27731e+08	29.568	7.95871e+08	6.95834e+08	29.3742	0.257936	30.2616	1.2872e+09	29.4191	7.17832e+08	30.8513	1.9371e+09	1.31404e+09	30.2914	0.719801	29.5327	7.7665e+08	29.4765	7.46988e+08	30.6382	1.6712e+09	1.06495e+09
SAUPAN002840000	Environmental interaction	Transport and binding proteins	Transporter amino acids/peptides	metQ		ABC transporter, binding protein	28.9834	5.3074e+08	27.4533	1.8376e+08	29.3356	6.7746e+08	4.63987e+08	28.7895	1.00071	27.3422	1.7014e+08	26.6305	1.0389e+08	26.8629	1.2205e+08	1.32027e+08	26.9763	0.362899	26.8248	1.1887e+08	27.5738	1.9978e+08	26.659	1.0596e+08	1.41537e+08	27.0766	0.487439	29.1779	6.07319e+08	28.6463	4.2013e+08	29.8109	9.41849e+08	6.56433e+08	29.2901	0.583066	28.6703	4.2718e+08			28.3294	3.37289e+08	3.82235e+08
SAUPAN002178000	Environmental interaction	Transport and binding proteins	Transporter amino acids/peptides	2178		ABC transporter, binding protein	26.5421	9.77173e+07	26.163	7.5137e+07	27.0428	1.3826e+08	1.03705e+08	26.6279	0.441294	26.3614	8.62147e+07	28.5848	4.02599e+08	27.0905	1.4291e+08	2.10575e+08	27.6498	1.1334	26.365	8.64289e+07	27.4388	1.8193e+08	27.1903	1.5314e+08	1.405e+08	27.066	0.562122	27.211	1.5535e+08	26.8043	1.1719e+08	27.9094	2.52089e+08	1.74876e+08	27.3818	0.558926	27.5579	1.9758e+08	27.6517	2.1086e+08			2.0422e+08
SAUPAN005998000	Environmental interaction	Transport and binding proteins	Transporter amino acids/peptides	opuCC		glycine betaine/L-proline ABC transporter, binding protein	26.0855	7.12038e+07			25.761	5.68651e+07	6.40344e+07	25.9323	0.229393										26.4729	9.31402e+07	26.3947	8.82247e+07	27.4143	1.78861e+08	1.20075e+08	26.8394	0.567424	26.1002	7.1937e+07	25.5192	4.80879e+07	26.1773	7.58839e+07	6.53029e+07	25.9606	0.359789
SAUPAN001102000	Environmental interaction	Transport and binding proteins	Transporter cations and metals	1102		ABC transporter, binding protein																			28.4424	3.6477e+08	26.7903	1.1606e+08	28.151	2.98061e+08	2.5963e+08	27.9519	0.881856	24.5317	2.4254e+07	24.2476	1.9919e+07			2.20865e+07	24.3967	0.200875
SAUPAN002476000	Environmental interaction	Transport and binding proteins	Transporter cations and metals	btuF		iron (Fe3 ) ABC superfamily ATP binding cassette transporter, binding protein
SAUPAN002507000	Environmental interaction	Transport and binding proteins	Transporter cations and metals	mntC		ABC transporter substrate-binding protein	31.0508	2.2244e+09	29.865	9.77818e+08	31.2744	2.59731e+09	1.93318e+09	30.8483	0.757454	27.6131	2.0529e+08	25.0139	3.388e+07	25.9015	6.26777e+07	1.00616e+08	26.5843	1.32118	30.8933	1.9944e+09	31.2583	2.56861e+09	31.5386	3.1194e+09	2.5608e+09	31.2539	0.323581	31.6575	3.38721e+09	31.5948	3.2432e+09	31.8427	3.8512e+09	3.49387e+09	31.7022	0.128893	31.9443	4.13239e+09	29.7819	9.2308e+08	32.3625	5.52191e+09	3.52579e+09
SAUPAN005436000	Environmental interaction	Transport and binding proteins	Transporter cations and metals	dps		Dps family stress protein	29.0124	5.41509e+08	27.5825	2.0098e+08	29.2348	6.31742e+08	4.58077e+08	28.771	0.896676	25.5741	4.99551e+07	24.3645	2.16e+07	25.013	3.38579e+07	3.51377e+07	25.0665	0.605325	27.661	2.12221e+08			27.5602	1.979e+08	2.05061e+08	27.6115	0.0712693	27.7002	2.18071e+08	26.867	1.224e+08	27.4204	1.7963e+08	1.73367e+08	27.3693	0.424019	28.6553	4.22779e+08	27.2577	1.6047e+08	28.3904	3.51861e+08	3.11704e+08
SAUPAN005740000	Environmental interaction	Transport and binding proteins	Transporter cations and metals	modA		molybdenum (Mo2+) ABC transporter, binding protein	25.6527	5.27519e+07			27.4207	1.7966e+08	1.16206e+08	26.7921	1.25014																			26.5657	9.93289e+07	25.988	6.65539e+07	26.9132	1.2638e+08	9.74208e+07	26.5377	0.467334	24.4017	2.21639e+07			26.3039	8.28421e+07	5.2503e+07
SAUPAN004915000	Environmental interaction	Transport and binding proteins	Transporter cations and metals	ftn		ferritin	26.3598	8.61179e+07	25.3085	4.1555e+07	26.6591	1.0597e+08	7.7881e+07	26.2148	0.709317										25.7277	5.55668e+07			25.1059	3.61101e+07	4.58385e+07	25.4501	0.439693	26.5315	9.70039e+07	25.7479	5.6348e+07	26.2516	7.98971e+07	7.77497e+07	26.2123	0.397134	28.8789	4.93659e+08			26.6013	1.0181e+08	2.97734e+08
SAUPAN003137000	Environmental interaction	Transport and binding proteins	Transporter cations and metals	oppA		oligopeptide ABC transporter, binding protein	25.7202	5.52772e+07			25.7688	5.71698e+07	5.62235e+07	25.7447	0.0343442										26.1403	7.3964e+07	25.9217	6.35628e+07	26.1519	7.45611e+07	7.0696e+07	26.0751	0.12971	25.8851	6.19701e+07			25.3444	4.26021e+07	5.22861e+07	25.6399	0.382297	28.4199	3.5911e+08			27.3148	1.66939e+08	2.63025e+08
SAUPAN005347000	Environmental interaction	Transport and binding proteins	Transporter cations and metals	kdpC		K+-transporting ATPase, C subunit	25.0233	3.4101e+07	26.0293	6.84862e+07	24.5626	2.47781e+07	4.24551e+07	25.3394	0.750076	26.021	6.8091e+07	26.5106	9.56042e+07	26.5091	9.55068e+07	8.64006e+07	26.3645	0.282253	28.1572	2.9934e+08	26.1398	7.39368e+07	27.4939	1.8901e+08	1.87429e+08	27.4818	1.02823	25.7199	5.52672e+07	25.427	4.51111e+07	25.8843	6.19362e+07	5.41048e+07	25.6893	0.231643
SAUPAN006222000	Environmental interaction	Transport and binding proteins	Transporter cations and metals	copZ		copper ion binding protein	23.9718	1.6452e+07	24.8978	3.12599e+07	25.4337	4.53221e+07	3.10113e+07	24.8863	0.739601
SAUPAN005946000	Environmental interaction	Transport and binding proteins	Transporter cations and metals	tcyC		ABC transporter, ATP-binding protein	24.3199	2.09421e+07			24.3975	2.2099e+07	2.15205e+07	24.3592	0.0548573																			25.6429	5.23959e+07	24.8479	3.01959e+07	25.7581	5.67509e+07	4.64476e+07	25.4691	0.495661
SAUPAN004776000	Environmental interaction	Transport and binding proteins	Transporter cations and metals	4776		hypothetical protein			23.6526	1.3187e+07	24.2204	1.9546e+07	1.63665e+07	23.9642	0.401467																			23.999	1.67659e+07	24.1742	1.893e+07	24.4036	2.2193e+07	1.92963e+07	24.2018	0.202891
SAUPAN006027000	Environmental interaction	Transport and binding proteins	Transporter cations and metals	cntA		peptide ABC transporter peptide-binding protein	23.3791	1.091e+07			23.9733	1.6469e+07	1.36895e+07	23.7066	0.420092																												26.9769	1.3209e+08	23.6623	1.3276e+07	24.3224	2.09779e+07	5.54481e+07
SAUPAN003362000	Environmental interaction	Transport and binding proteins	Transporter heme	isdD	Agr-	hemoglobin iron ABC transporter, membrane component IsdD																					25.1782	3.79669e+07	25.0305	3.42711e+07	3.6119e+07	25.1063	0.104475	25.2543	4.00231e+07	25.2582	4.01309e+07	26.1078	7.23169e+07	5.08236e+07	25.599	0.491652
SAUPAN003363000	Environmental interaction	Transport and binding proteins	Transporter heme	isdE	Agr-	hemoglobin iron ABC transporter, lipoprotein IsdE																												23.76	1.4206e+07	24.2996	2.065e+07	24.383	2.1878e+07	1.89114e+07	24.1728	0.338196
SAUPAN003359000	Environmental interaction	Transport and binding proteins	Transporter heme	isdA	Agr-	iron (Fe2+)-regulated surface determinant protein IsdA	32.5351	6.22342e+09	32.6329	6.6603e+09	31.9134	4.04471e+09	5.64281e+09	32.3938	0.390258	34.9158	3.24129e+10	36.1475	7.61181e+10	35.2527	4.0936e+10	4.98223e+10	35.5361	0.636558	33.8598	1.5589e+10	34.8414	3.07831e+10	34.1873	1.9561e+10	2.19777e+10	34.3553	0.499784	34.4698	2.3793e+10	34.8372	3.06941e+10	34.1953	1.967e+10	2.4719e+10	34.5249	0.322098	31.9404	4.12121e+09	30.6292	1.6608e+09	32.2317	5.04319e+09	3.6084e+09
SAUPAN003360000	Environmental interaction	Transport and binding proteins	Transporter heme	isdC	Agr-	iron (Fe2+)-regulated surface determinant protein IsdC	30.1951	1.2292e+09	30.5564	1.579e+09	30.1176	1.1649e+09	1.32436e+09	30.3027	0.234195	30.5711	1.5952e+09	30.9157	2.0256e+09	32.1027	4.61179e+09	2.7442e+09	31.3537	0.803476	29.5913	8.08857e+08	30.6733	1.7123e+09	29.6127	8.20928e+08	1.11403e+09	30.0531	0.618605	30.8202	1.8958e+09	31.187	2.4447e+09	30.9171	2.02761e+09	2.1227e+09	30.9833	0.190095	29.5957	8.11322e+08	27.4969	1.8941e+08	29.8169	9.45767e+08	6.48833e+08
SAUPAN005747000	Environmental interaction	Transport and binding proteins	Transporter heme	fhuD2		iron (Fe+3) ABC transporter, iron-binding protein	27.9524	2.5973e+08	25.9047	6.28169e+07	28.1965	3.076e+08	2.10049e+08	27.6462	1.25867										26.8195	1.1843e+08	26.655	1.0567e+08	27.1404	1.4794e+08	1.24013e+08	26.8859	0.246894	27.6948	2.1726e+08	27.5572	1.97491e+08	27.7462	2.2513e+08	2.13294e+08	27.6683	0.0977149	27.2851	1.6354e+08			27.804	2.34331e+08	1.98935e+08
SAUPAN005567000	Environmental interaction	Transport and binding proteins	Transporter heme	htsA		heme ABC transporter, heme-binding protein HtsA	27.9455	2.58489e+08	25.7895	5.79988e+07	26.6495	1.0527e+08	1.40586e+08	27.0669	1.08533										24.943	3.22539e+07	26.6154	1.0281e+08			6.75321e+07	26.0091	1.18259	26.5982	1.0159e+08	27.3167	1.6717e+08	26.9256	1.2747e+08	1.32076e+08	26.9768	0.359751	24.9493	3.23959e+07			27.5143	1.91699e+08	1.12048e+08
SAUPAN000913000	Environmental interaction	Transport and binding proteins	Transporter heme	sirA		Siderophore staphylobactin ABC transporter, binding protein SirA	26.3685	8.66382e+07	25.5375	4.87031e+07	26.1679	7.53921e+07	7.02445e+07	26.0659	0.433625										25.7267	5.5526e+07	25.9613	6.53322e+07	26.6079	1.0228e+08	7.43794e+07	26.1484	0.456416	25.4217	4.49451e+07	26.0183	6.79669e+07	26.5204	9.62591e+07	6.97237e+07	26.0551	0.550058	26.5973	1.0153e+08			26.7737	1.1473e+08	1.0813e+08
SAUPAN004393000	Environmental interaction	Transport and binding proteins	Transporter heme	isdH		cell wall surface anchored protein	23.5775	1.2518e+07	23.7262	1.3877e+07	26.0922	7.15382e+07	3.26444e+07	24.9603	1.41091	27.4326	1.8115e+08	27.6721	2.1386e+08	27.6849	2.1576e+08	2.0359e+08	27.6011	0.142091	27.821	2.3711e+08	27.3439	1.7035e+08	27.5657	1.9865e+08	2.02037e+08	27.59	0.238722
SAUPAN001001000	Environmental interaction	Transport and binding proteins	Transporter heme	isdI		heme-degrading enzyme IsdG	23.533	1.2138e+07			24.6176	2.57411e+07	1.89396e+07	24.1749	0.766886																			23.4216	1.1236e+07	25.5436	4.89101e+07	23.3708	1.0847e+07	2.36644e+07	24.4962	1.24007
SAUPAN004763000	Environmental interaction	Transport and binding proteins	Transporter nucleosides, purines, pyrimidines	hit		HIT family protein	28.3545	3.43201e+08	29.0364	5.50589e+08	28.3093	3.32611e+08	4.088e+08	28.6068	0.407388	27.7113	2.19759e+08	26.5407	9.76211e+07	27.7646	2.2803e+08	1.81804e+08	27.4378	0.691781	27.1323	1.4711e+08	25.4769	4.66981e+07	26.4912	9.43272e+07	9.60451e+07	26.5172	0.83471	27.9841	2.65501e+08	27.1558	1.4952e+08	28.3085	3.3244e+08	2.49154e+08	27.8925	0.594459	29.8964	9.99312e+08	26.3827	8.74927e+07	25.5962	5.07259e+07	3.79177e+08
SAUPAN003798000	Environmental interaction	Transport and binding proteins	Transporter phosphate	pstS		phosphate ABC transporter substrate-binding protein
SAUPAN001228000	Environmental interaction	Transport and binding proteins	Transporter unknown substrate	1228		5'-nucleotidase	32.8315	7.64283e+09	31.727	3.5544e+09	32.4361	5.811e+09	5.66941e+09	32.4006	0.559633	29.5236	7.71762e+08	29.4461	7.31392e+08	28.2858	3.2725e+08	6.10135e+08	29.1846	0.69333	32.4431	5.8391e+09	33.6932	1.3889e+10	33.4647	1.1854e+10	1.05274e+10	33.2934	0.665661	32.9727	8.42909e+09	33.6778	1.3741e+10	31.4999	3.03679e+09	8.4023e+09	32.9681	1.11126	31.3917	2.81731e+09	31.2542	2.5613e+09	32.9277	8.17012e+09	4.51624e+09
SAUPAN004405000	Environmental interaction	Transport and binding proteins	Transporter unknown substrate	4405		hypothetical protein	29.4356	7.26088e+08	28.626	4.1426e+08	29.571	7.97572e+08	6.45973e+08	29.2669	0.511044	24.0395	1.7243e+07	24.9521	3.2458e+07	25.3892	4.3946e+07	3.12157e+07	24.8958	0.688672	26.9132	1.2638e+08	27.0804	1.4191e+08	25.8135	5.89721e+07	1.09087e+08	26.7009	0.688255	27.65	2.1061e+08	28.1414	2.96069e+08	28.1175	2.91219e+08	2.65966e+08	27.9867	0.277064
SAUPAN002640000	Environmental interaction	Transport and binding proteins	Transporter unknown substrate	sstD		siderophore-Fe(III) ABC transporter,lipoprotein	28.5984	4.0643e+08	26.6881	1.0812e+08	28.5168	3.84069e+08	2.9954e+08	28.1582	1.08016										26.9736	1.3178e+08	27.9599	2.6107e+08	27.7143	2.20209e+08	2.04353e+08	27.6065	0.51345	28.4906	3.7717e+08	28.53	3.87591e+08	29.0533	5.5708e+08	4.40614e+08	28.7149	0.314123	26.5943	1.0132e+08			26.2699	8.09131e+07	9.11164e+07
SAUPAN005938000	Environmental interaction	Transport and binding proteins	Transporter unknown substrate	zinT		ABC transporter, binding protein	27.0394	1.3793e+08	26.5173	9.60532e+07	26.8671	1.2241e+08	1.18798e+08	26.8239	0.266003										27.3058	1.65911e+08	26.7821	1.154e+08	25.8486	6.0422e+07	1.13911e+08	26.7633	0.738168	26.2216	7.82518e+07	24.9303	3.1971e+07	26.5633	9.91617e+07	6.97948e+07	26.0566	0.861307	26.8455	1.2059e+08			25.6518	5.27172e+07	8.66538e+07
SAUPAN004854000	Environmental interaction	Transport and binding proteins	Transporter unknown substrate	tagH		ABC-type polysaccharide/polyol phosphate transport system ATPase	26.5508	9.83042e+07			26.5267	9.66764e+07	9.74903e+07	26.5388	0.0170342	26.6396	1.0455e+08	27.0044	1.3463e+08	26.4041	8.88051e+07	1.09329e+08	26.7041	0.302458	27.2257	1.5695e+08	27.518	1.9219e+08	26.4067	8.89641e+07	1.46035e+08	27.1217	0.576054	26.3982	8.84409e+07	26.1459	7.42522e+07			8.13465e+07	26.2776	0.178389
DNA replication, recombination and repair
SAUPAN000011000	Genetic information processing	DNA replication, recombination, repair, restriction	DNA replication, recombination, repair, restriction	gyrB		DNA gyrase, B subunit																																					23.9757	1.6497e+07			22.8134	7.37101e+06	1.1934e+07
SAUPAN003381000	Genetic information processing	DNA replication, recombination, repair, restriction	DNA replication, recombination, repair, restriction	polX		hypothetical protein
SAUPAN004277000	Genetic information processing	DNA replication, recombination, repair, restriction	DNA replication, recombination, repair, restriction	tag		DNA-3-methyladenine glycosylase
SAUPAN004306000	Genetic information processing	DNA replication, recombination, repair, restriction	DNA replication, recombination, repair, restriction	dnaI		primosomal protein DnaI
SAUPAN004362000	Genetic information processing	DNA replication, recombination, repair, restriction	DNA replication, recombination, repair, restriction	uspA1		universal stress protein	29.3915	7.04268e+08	30.3273	1.3472e+09	30.4059	1.4226e+09	1.15802e+09	30.109	0.564314	26.7963	1.1654e+08	24.345	2.1309e+07	26.8107	1.1771e+08	8.51863e+07	26.3441	1.41943	29.9929	1.0685e+09	28.5985	4.06449e+08	29.6153	8.22397e+08	7.65782e+08	29.5124	0.721215	30.1049	1.1547e+09	30.4985	1.5169e+09	30.9806	2.1188e+09	1.5968e+09	30.5725	0.43861	29.9417	1.0312e+09	28.6221	4.1315e+08	30.3936	1.4105e+09	9.51617e+08
SAUPAN003934000	Genetic information processing	DNA replication, recombination, repair, restriction	DNA replication, recombination, repair, restriction	hup		DNA-binding protein HU	29.4593	7.3814e+08	28.3329	3.38099e+08	28.5535	3.93959e+08	4.90066e+08	28.8684	0.596953	27.2769	1.6262e+08			26.1869	7.63889e+07	1.19504e+08	26.8325	0.770796	28.364	3.45481e+08	28.2958	3.2952e+08	29.2656	6.45369e+08	4.40123e+08	28.7133	0.541268	29.4296	7.231e+08	28.922	5.08619e+08	29.9434	1.0324e+09	7.54708e+08	29.4913	0.510678	26.8812	1.2361e+08	27.3757	1.7414e+08	29.7015	8.73032e+08	3.90261e+08
SAUPAN004295000	Genetic information processing	DNA replication, recombination, repair, restriction	DNA replication, recombination, repair, restriction	4295		MutT/Nudix hydrolase family protein	27.5728	1.99641e+08			28.0159	2.7141e+08	2.35525e+08	27.8113	0.313298										25.2547	4.00331e+07			25.775	5.7416e+07	4.87246e+07	25.5381	0.367879	26.93	1.2786e+08	26.008	6.7483e+07	27.4388	1.8193e+08	1.25758e+08	26.9061	0.725269
SAUPAN000009000	Genetic information processing	DNA replication, recombination, repair, restriction	DNA replication, recombination, repair, restriction	yaaA		hypothetical protein	27.4462	1.8287e+08	27.458	1.8437e+08	28.0539	2.7866e+08	2.153e+08	27.6818	0.347497										26.0109	6.76192e+07	25.4196	4.488e+07	26.6269	1.0363e+08	7.20432e+07	26.1024	0.603692	26.4662	9.2706e+07	26.0869	7.12739e+07	26.1773	7.58818e+07	7.99539e+07	26.2527	0.198115
SAUPAN004175000	Genetic information processing	DNA replication, recombination, repair, restriction	DNA replication, recombination, repair, restriction	comEB		comE operon protein 2	26.9571	1.3029e+08	27.1605	1.5001e+08	27.7145	2.2024e+08	1.66846e+08	27.3139	0.391974																												27.6356	2.0852e+08			25.8566	6.07601e+07	1.3464e+08
SAUPAN006349000	Genetic information processing	DNA replication, recombination, repair, restriction	DNA replication, recombination, repair, restriction	phoB		alkaline phosphatase	26.4334	9.0624e+07	27.0221	1.3629e+08	27.3508	1.7116e+08	1.32691e+08	26.9835	0.464792										28.6097	4.0962e+08	28.067	2.8119e+08	28.4618	3.697e+08	3.53503e+08	28.3971	0.280572	26.7812	1.1533e+08	26.9885	1.3315e+08	26.7156	1.102e+08	1.1956e+08	26.8332	0.14246	25.9457	6.46309e+07	26.819	1.1839e+08	25.4555	4.60121e+07	7.63443e+07
SAUPAN004138000	Genetic information processing	DNA replication, recombination, repair, restriction	DNA replication, recombination, repair, restriction	nfo		endonuclease IV	27.2904	1.6415e+08	26.3588	8.6057e+07	26.6695	1.0674e+08	1.18982e+08	26.8262	0.474352	26.6715	1.0689e+08	24.9707	3.28789e+07	27.1563	1.4958e+08	9.64495e+07	26.5233	1.14784	27.1678	1.5077e+08	27.413	1.78711e+08	27.4765	1.8675e+08	1.72077e+08	27.3585	0.163057	26.5548	9.85792e+07	27.5775	2.00289e+08	26.7314	1.1142e+08	1.36763e+08	27.0271	0.546662	25.8313	5.97009e+07			26.5119	9.56917e+07	7.76963e+07
SAUPAN000007000	Genetic information processing	DNA replication, recombination, repair, restriction	DNA replication, recombination, repair, restriction	dnaN		DNA polymerase III subunit beta	26.0254	6.83032e+07	26.5412	9.76556e+07	26.7834	1.1551e+08	9.38229e+07	26.4834	0.387132	27.5622	1.98181e+08	26.5543	9.85437e+07	27.2898	1.6408e+08	1.53601e+08	27.1946	0.521422	27.464	1.8513e+08			25.8236	5.93831e+07	1.22256e+08	26.8653	1.15995	28.2808	3.26121e+08	29.0397	5.51861e+08	28.2134	3.1122e+08	3.96401e+08	28.5624	0.45887	29.057	5.58519e+08	27.7173	2.20671e+08	28.0022	2.68851e+08	3.49347e+08
SAUPAN004248000	Genetic information processing	DNA replication, recombination, repair, restriction	DNA replication, recombination, repair, restriction	ruvA		Holliday junction DNA helicase RuvA	26.7146	1.1013e+08	26.3195	8.37462e+07	26.1741	7.57142e+07	8.98634e+07	26.4212	0.279728																			27.6252	2.07019e+08	26.8351	1.1972e+08	27.3634	1.7267e+08	1.6647e+08	27.3107	0.402477	25.8561	6.07369e+07			25.6727	5.34872e+07	5.7112e+07
SAUPAN004774000	Genetic information processing	DNA replication, recombination, repair, restriction	DNA replication, recombination, repair, restriction	sbcD		calcineurin-like phosphoesterase	26.3202	8.37839e+07			26.3833	8.75297e+07	8.56568e+07	26.3521	0.0446184																			25.2906	4.10421e+07	24.6737	2.6762e+07	26.2734	8.11091e+07	4.96377e+07	25.5649	0.806782
SAUPAN003742000	Genetic information processing	DNA replication, recombination, repair, restriction	DNA replication, recombination, repair, restriction	parC		DNA topoisomerase IV subunit A	26.6116	1.0254e+08	23.6494	1.3158e+07	27.8861	2.48049e+08	1.21249e+08	26.8534	2.17361																												26.6773	1.0732e+08	24.6083	2.5576e+07	25.6594	5.29971e+07	6.19643e+07
SAUPAN003391000	Genetic information processing	DNA replication, recombination, repair, restriction	DNA replication, recombination, repair, restriction	rdgB		deoxyribonucleotide triphosphate pyrophosphatase	25.7693	5.71912e+07	25.0665	3.5138e+07	26.7782	1.1509e+08	6.91398e+07	26.043	0.860381	26.2323	7.88348e+07	27.29	1.641e+08	26.327	8.41833e+07	1.09039e+08	26.7003	0.585227	25.7268	5.55329e+07	25.6231	5.1681e+07			5.36069e+07	25.6759	0.073334	24.8798	3.08721e+07	25.1839	3.81159e+07	24.9105	3.1537e+07	3.35083e+07	24.998	0.1674
SAUPAN002676000	Genetic information processing	DNA replication, recombination, repair, restriction	DNA replication, recombination, repair, restriction	uvrA		excinuclease ABC subunit A	25.0447	3.46111e+07			26.6568	1.058e+08	7.02054e+07	26.0651	1.13988																												26.2083	7.75321e+07	23.865	1.5278e+07	25.1877	3.82159e+07	4.36753e+07
SAUPAN003548000	Genetic information processing	DNA replication, recombination, repair, restriction	DNA replication, recombination, repair, restriction	topA		DNA topoisomerase A	25.1057	3.61061e+07			25.7777	5.7524e+07	4.6815e+07	25.4805	0.475119
SAUPAN004772000	Genetic information processing	DNA replication, recombination, repair, restriction	DNA replication, recombination, repair, restriction	cbf1		3'-5' exoribonuclease cbf1	25.0016	3.35919e+07			25.5566	4.93518e+07	4.14719e+07	25.3056	0.392437
SAUPAN000012000	Genetic information processing	DNA replication, recombination, repair, restriction	DNA replication, recombination, repair, restriction	gyrA		DNA gyrase, A subunit	24.2422	1.9844e+07	24.8829	3.09381e+07	26.4925	9.44142e+07	4.83987e+07	25.5285	1.1594																					23.9959	1.673e+07	24.5715	2.49321e+07	2.0831e+07	24.3122	0.406989	25.2108	3.88341e+07			25.7079	5.48079e+07	4.6821e+07
SAUPAN003587000	Genetic information processing	DNA replication, recombination, repair, restriction	DNA replication, recombination, repair, restriction	recA		recombinase A	24.7876	2.8961e+07	24.763	2.8471e+07	25.6993	5.44829e+07	3.7305e+07	25.1529	0.533614	25.6466	5.25301e+07			24.7966	2.91431e+07	4.08366e+07	25.2834	0.601034	26.3941	8.81862e+07	25.1108	3.6233e+07	26.2037	7.72842e+07	6.72345e+07	26.0027	0.6925	23.8444	1.5062e+07	24.2318	1.9702e+07	24.2637	2.01419e+07	1.8302e+07	24.1255	0.233424
SAUPAN003494000	Genetic information processing	DNA replication, recombination, repair, restriction	DNA replication, recombination, repair, restriction	priA		primosomal protein N`	23.3668	1.0817e+07			26.7919	1.1619e+08	6.35035e+07	25.9203	2.42192
SAUPAN002359000	Genetic information processing	DNA replication, recombination, repair, restriction	DNA replication, recombination, repair, restriction	ung		uracil-DNA glycosylase	23.813	1.4738e+07			24.9299	3.19639e+07	2.3351e+07	24.477	0.789768																			24.0527	1.7401e+07	23.4237	1.1252e+07	24.0683	1.75909e+07	1.54147e+07	23.8778	0.367752
SAUPAN003714000	Genetic information processing	DNA replication, recombination, repair, restriction	DNA replication, recombination, repair, restriction	lexA		DNA damage-inducible repressor	24.3516	2.1407e+07	24.3283	2.10649e+07	24.3569	2.14859e+07	2.13193e+07	24.3457	0.0151844																			24.8641	3.05371e+07	24.6718	2.6728e+07	24.9146	3.1626e+07	2.96304e+07	24.8206	0.128084
Accessory genes in 18 isolates
SAUPAN000610000	Accessory genes in 18 isolates	Prophages, transposons,SaPIs,SCC	Prophages, transposons,SaPIs,SCC	0610		hypothetical protein
SAUPAN000615000	Accessory genes in 18 isolates	Prophages, transposons,SaPIs,SCC	Prophages, transposons,SaPIs,SCC	0615		phage protein
SAUPAN000679000	Accessory genes in 18 isolates	Prophages, transposons,SaPIs,SCC	Prophages, transposons,SaPIs,SCC	0679		phage amidase
SAUPAN001435000	Accessory genes in 18 isolates	Prophages, transposons,SaPIs,SCC	Prophages, transposons,SaPIs,SCC	1435		hypothetical protein
SAUPAN001442000	Accessory genes in 18 isolates	Prophages, transposons,SaPIs,SCC	Prophages, transposons,SaPIs,SCC	ssb1		ssDNA-binding protein
SAUPAN001472000	Accessory genes in 18 isolates	Prophages, transposons,SaPIs,SCC	Prophages, transposons,SaPIs,SCC	1472		hypothetical protein
SAUPAN001507000	Accessory genes in 18 isolates	Prophages, transposons,SaPIs,SCC	Prophages, transposons,SaPIs,SCC	1507		phage protein
SAUPAN001643000	Accessory genes in 18 isolates	Prophages, transposons,SaPIs,SCC	Prophages, transposons,SaPIs,SCC	1643		bacteriophage Mu Gam-like protein
SAUPAN001672000	Accessory genes in 18 isolates	Prophages, transposons,SaPIs,SCC	Prophages, transposons,SaPIs,SCC	1672		ssDNA-binding protein
SAUPAN001699000	Accessory genes in 18 isolates	Prophages, transposons,SaPIs,SCC	Prophages, transposons,SaPIs,SCC	1699		phage protein
SAUPAN001816000	Accessory genes in 18 isolates	Prophages, transposons,SaPIs,SCC	Prophages, transposons,SaPIs,SCC	1816		hypothetical protein																																					25.2932	4.1117e+07	25.4318	4.5263e+07			4.319e+07
SAUPAN004003000	Accessory genes in 18 isolates	Prophages, transposons,SaPIs,SCC	Prophages, transposons,SaPIs,SCC	4003		hypothetical protein
SAUPAN005038000	Accessory genes in 18 isolates	Prophages, transposons,SaPIs,SCC	Prophages, transposons,SaPIs,SCC	sep		enterotoxin P, phage associated																												35.9796	6.77523e+10	35.1967	3.9378e+10	35.1056	3.69701e+10	4.80334e+10	35.4833	0.480435
SAUPAN005172000	Accessory genes in 18 isolates	Prophages, transposons,SaPIs,SCC	Prophages, transposons,SaPIs,SCC	5172		hypothetical protein
SAUPAN002800000	Accessory genes in 18 isolates	Prophages, transposons,SaPIs,SCC	Prophages, transposons,SaPIs,SCC	nuc		thermonuclease precursor	33.473	1.1923e+10	34.7705	2.93071e+10	34.2122	1.99019e+10	2.03773e+10	34.2462	0.650847	30.9304	2.0463e+09	30.9954	2.1406e+09	31.2825	2.6119e+09	2.26627e+09	31.0777	0.18735	32.961	8.36101e+09	33.362	1.104e+10	33.1944	9.82929e+09	9.74343e+09	33.1818	0.201394	34.4914	2.41509e+10	34.3366	2.1694e+10	34.4597	2.36261e+10	2.3157e+10	34.4307	0.0817623	35.2327	4.03749e+10	34.2826	2.08981e+10	35.5164	4.91489e+10	3.68073e+10
SAUPAN000101000	Accessory genes in 18 isolates	Prophages, transposons,SaPIs,SCC	Prophages, transposons,SaPIs,SCC	mecA		penicillin-binding protein 2'	33.7132	1.40829e+10	33.2521	1.023e+10	33.5682	1.2736e+10	1.23496e+10	33.5238	0.235799																			31.3174	2.676e+09	30.985	2.1252e+09	31.1286	2.3477e+09	2.38296e+09	31.1501	0.166751	31.2329	2.52369e+09	29.6455	8.39811e+08	30.572	1.5962e+09	1.65323e+09
SAUPAN005138000	Accessory genes in 18 isolates	Prophages, transposons,SaPIs,SCC	Prophages, transposons,SaPIs,SCC	5138		phi77 ORF006-like protein capsid protein	32.8078	7.51867e+09	31.275	2.59841e+09	31.7372	3.5797e+09	4.56559e+09	32.0882	0.786293	30.4136	1.4302e+09	29.2402	6.3412e+08	29.5402	7.80688e+08	9.48336e+08	29.8208	0.609599	32.5087	6.1107e+09	32.778	7.3646e+09	32.455	5.88759e+09	6.4543e+09	32.5876	0.173046
SAUPAN003987000	Accessory genes in 18 isolates	Prophages, transposons,SaPIs,SCC	Prophages, transposons,SaPIs,SCC	3987		phage protein	31.1106	2.31861e+09	31.4083	2.84989e+09	31.7998	3.73839e+09	2.96896e+09	31.4673	0.345644										29.8021	9.36082e+08	29.1435	5.93022e+08	27.4258	1.80291e+08	5.69798e+08	29.0859	1.22687	29.4557	7.3628e+08	29.4132	7.14932e+08	29.5528	7.87568e+08	7.4626e+08	29.4751	0.0715638	29.0297	5.48049e+08	28.5771	4.0047e+08	28.7513	4.51869e+08	4.66796e+08
SAUPAN001826000	Accessory genes in 18 isolates	Prophages, transposons,SaPIs,SCC	Prophages, transposons,SaPIs,SCC	1826		prophage L54a, major tail protein	31.0894	2.2847e+09	30.1316	1.1763e+09	30.9873	2.12871e+09	1.86324e+09	30.7952	0.525984										27.4002	1.7713e+08	28.5591	3.9551e+08	27.2916	1.6428e+08	2.4564e+08	27.872	0.702565	24.7438	2.8095e+07	23.3795	1.0913e+07	24.0665	1.7569e+07	1.8859e+07	24.1688	0.682136	29.4738	7.45602e+08	29.1878	6.1151e+08	29.448	7.32371e+08	6.96494e+08
SAUPAN005055000	Accessory genes in 18 isolates	Prophages, transposons,SaPIs,SCC	Prophages, transposons,SaPIs,SCC	5055		hypothetical protein	30.5966	1.6237e+09	30.1757	1.2128e+09	31.134	2.3565e+09	1.731e+09	30.689	0.480327	28.83	4.7721e+08	27.1217	1.4603e+08	28.5606	3.95911e+08	3.39717e+08	28.3398	0.918473	29.3922	7.04581e+08	29.6263	8.28732e+08	30.1659	1.2046e+09	9.12638e+08	29.7655	0.396781
SAUPAN005043000	Accessory genes in 18 isolates	Prophages, transposons,SaPIs,SCC	Prophages, transposons,SaPIs,SCC	5043		hypothetical protein	30.1019	1.1523e+09	30.6098	1.6386e+09	30.4955	1.5138e+09	1.4349e+09	30.4183	0.266472										29.11	5.7941e+08	29.3413	6.80161e+08	29.7279	8.89149e+08	7.1624e+08	29.4159	0.312154
SAUPAN001831000	Accessory genes in 18 isolates	Prophages, transposons,SaPIs,SCC	Prophages, transposons,SaPIs,SCC	1831		prophage L54a, major capsid protein	30.1846	1.2203e+09	28.6975	4.3532e+08	30.7484	1.8038e+09	1.15314e+09	30.1029	1.05952										24.5698	2.4902e+07	26.0588	6.9901e+07	25.8987	6.25588e+07	5.2454e+07	25.6445	0.817416										30.4488	1.4656e+09	29.9883	1.0651e+09	29.8332	9.5652e+08	1.1624e+09
SAUPAN005063000	Accessory genes in 18 isolates	Prophages, transposons,SaPIs,SCC	Prophages, transposons,SaPIs,SCC	5063		hypothetical protein	30.3238	1.3439e+09	29.5859	8.05841e+08	29.1786	6.07601e+08	9.19115e+08	29.7757	0.580508										27.0517	1.3912e+08	28.6853	4.31669e+08	29.1538	5.97279e+08	3.89356e+08	28.5365	1.10354
SAUPAN005052000	Accessory genes in 18 isolates	Prophages, transposons,SaPIs,SCC	Prophages, transposons,SaPIs,SCC	5052		hypothetical protein	29.5617	7.92442e+08	29.4409	7.28751e+08	30.0422	1.1056e+09	8.75597e+08	29.7057	0.318078										27.8388	2.4006e+08	28.4737	3.7276e+08	28.6249	4.1397e+08	3.42263e+08	28.3505	0.417117
SAUPAN001915000	Accessory genes in 18 isolates	Prophages, transposons,SaPIs,SCC	Prophages, transposons,SaPIs,SCC	ssb		single-stranded DNA-binding protein	29.5585	7.90659e+08	29.9573	1.0424e+09	29.4002	7.08518e+08	8.47192e+08	29.6581	0.28704	29.843	9.63013e+08	30.237	1.2654e+09	29.5712	7.97683e+08	1.0087e+09	29.9098	0.33472	29.2211	6.25802e+08	29.1377	5.9063e+08	27.8705	2.4539e+08	4.87274e+08	28.8602	0.756848	29.8862	9.92327e+08	29.9795	1.0586e+09	30.2233	1.2535e+09	1.10147e+09	30.0368	0.174047	29.0953	5.73548e+08			26.7735	1.1472e+08	3.44134e+08
SAUPAN001829000	Accessory genes in 18 isolates	Prophages, transposons,SaPIs,SCC	Prophages, transposons,SaPIs,SCC	1829		hypothetical protein	29.4146	7.15621e+08	28.7316	4.45729e+08	28.1207	2.9186e+08	4.84403e+08	28.8516	0.647295
SAUPAN001825000	Accessory genes in 18 isolates	Prophages, transposons,SaPIs,SCC	Prophages, transposons,SaPIs,SCC	1825		prophage L54a, major tail protein	27.9056	2.5144e+08	28.903	5.01971e+08	28.9486	5.18091e+08	4.23834e+08	28.6589	0.589448																												27.6134	2.0533e+08			26.319	8.37172e+07	1.44524e+08
SAUPAN005061000	Accessory genes in 18 isolates	Prophages, transposons,SaPIs,SCC	Prophages, transposons,SaPIs,SCC	5061		hypothetical protein	28.4591	3.69019e+08	28.4679	3.71269e+08	27.8346	2.39351e+08	3.26546e+08	28.2827	0.363154										25.7473	5.63249e+07	25.6654	5.32161e+07	24.8409	3.005e+07	4.65303e+07	25.4717	0.501346
SAUPAN004613000	Accessory genes in 18 isolates	Prophages, transposons,SaPIs,SCC	Prophages, transposons,SaPIs,SCC	yent2		staphylococcal enterotoxin C-bovine	27.4584	1.8442e+08	27.441	1.822e+08	27.8998	2.50419e+08	2.0568e+08	27.6158	0.260003	27.1258	1.4645e+08	27.0236	1.3643e+08	28.0594	2.79711e+08	1.8753e+08	27.4825	0.570782
SAUPAN005167000	Accessory genes in 18 isolates	Prophages, transposons,SaPIs,SCC	Prophages, transposons,SaPIs,SCC	5167		hypothetical protein	27.0037	1.3456e+08	26.2541	8.00318e+07	27.7199	2.2107e+08	1.45221e+08	27.1137	0.732993
SAUPAN001817000	Accessory genes in 18 isolates	Prophages, transposons,SaPIs,SCC	Prophages, transposons,SaPIs,SCC	1817		hypothetical protein			27.1175	1.4561e+08	26.8062	1.1735e+08	1.3148e+08	26.9703	0.220115																												28.0698	2.8175e+08	32.2074	4.95889e+09			2.62032e+09
SAUPAN005143000	Accessory genes in 18 isolates	Prophages, transposons,SaPIs,SCC	Prophages, transposons,SaPIs,SCC	5143		hypothetical protein	26.1384	7.38641e+07	27.2236	1.5672e+08	26.4927	9.4424e+07	1.08336e+08	26.6909	0.553408
SAUPAN004609000	Accessory genes in 18 isolates	Prophages, transposons,SaPIs,SCC	Prophages, transposons,SaPIs,SCC	sen		enterotoxin P, phage associated	27.4833	1.87629e+08	23.4566	1.1512e+07	27.6772	2.1462e+08	1.3792e+08	27.0393	2.38275
SAUPAN005046000	Accessory genes in 18 isolates	Prophages, transposons,SaPIs,SCC	Prophages, transposons,SaPIs,SCC	5046		hypothetical protein	25.5845	5.03159e+07	25.8068	5.86981e+07	26.0009	6.71521e+07	5.8722e+07	25.8074	0.208369
SAUPAN003770000	Accessory genes in 18 isolates	Prophages, transposons,SaPIs,SCC	Prophages, transposons,SaPIs,SCC	femB		methicillin resistance factor FemB	25.6378	5.22081e+07			25.5396	4.8774e+07	5.04911e+07	25.5895	0.0694096																			25.6318	5.19929e+07	24.737	2.79631e+07	26.6377	1.0441e+08	6.14552e+07	25.873	0.950871	25.9437	6.45409e+07	25.763	5.69408e+07	27.2133	1.556e+08	9.23607e+07
SAUPAN005125000	Accessory genes in 18 isolates	Prophages, transposons,SaPIs,SCC	Prophages, transposons,SaPIs,SCC	5125		hypothetical protein	25.1641	3.75969e+07	25.3913	4.40101e+07	25.7217	5.5337e+07	4.5648e+07	25.444	0.280402																			27.1748	1.5151e+08	26.3765	8.71188e+07	27.5458	1.9593e+08	1.44853e+08	27.11	0.597519
SAUPAN003358000	Accessory genes in 18 isolates	Prophages, transposons,SaPIs,SCC	Prophages, transposons,SaPIs,SCC	isdB		phage	25.8085	5.87681e+07	25.0632	3.5057e+07	25.3684	4.3317e+07	4.5714e+07	25.4461	0.374693										26.2261	7.8493e+07	24.6152	2.5699e+07	26.3018	8.27227e+07	6.23049e+07	25.8928	0.952636	26.7433	1.1234e+08	27.3581	1.72031e+08	27.07	1.4089e+08	1.41753e+08	27.0788	0.307597	26.3187	8.36969e+07	24.7764	2.87361e+07	25.688	5.40589e+07	5.54973e+07
SAUPAN001765000	Accessory genes in 18 isolates	Prophages, transposons,SaPIs,SCC	Prophages, transposons,SaPIs,SCC	rusA		endodeoxyribonuclease RusA	25.7783	5.75491e+07	24.9506	3.24249e+07	23.4862	1.175e+07	3.3908e+07	25.0151	1.16071
SAUPAN002699000	Accessory genes in 18 isolates	Prophages, transposons,SaPIs,SCC	Prophages, transposons,SaPIs,SCC	2699		hypothetical protein	23.8638	1.5266e+07			22.4535	5.74351e+06	1.05048e+07	23.3245	0.997247	24.5946	2.5335e+07	25.0146	3.38969e+07	24.7799	2.88071e+07	2.93463e+07	24.8067	0.210494	24.6376	2.6101e+07	25.2798	4.07371e+07	24.3943	2.2051e+07	2.96297e+07	24.8205	0.457485	23.7101	1.3723e+07	25.1836	3.8109e+07	23.5731	1.248e+07	2.14373e+07	24.3536	0.892922
SAUPAN000114000	Accessory genes in 18 isolates	Prophages, transposons,SaPIs,SCC	Prophages, transposons,SaPIs,SCC	0114		hypothetical protein
RKI316	Accessory genes in 18 isolates	Prophages, transposons,SaPIs,SCC	Prophages, transposons,SaPIs,SCC	RKI316	Agr+	enterotoxin A homolog (entA)																			28.923	5.08961e+08	28.3505	3.42261e+08	28.9571	5.21149e+08	4.57457e+08	28.7691	0.340793
RKI68	Accessory genes in 18 isolates	Prophages, transposons,SaPIs,SCC	Prophages, transposons,SaPIs,SCC	RKI68		bacteriophage transcriptional regulator
RKI85	Accessory genes in 18 isolates	Prophages, transposons,SaPIs,SCC	Prophages, transposons,SaPIs,SCC	RKI85	Agr+	enterotoxin D (entD)																			31.8347	3.83001e+09	32.263	5.15369e+09	32.9345	8.20872e+09	5.73081e+09	32.4161	0.554372
RKI350	Accessory genes in 18 isolates	Cellular processes	Toxins and virulence factors	RKI350	Agr+	enterotoxin G homolog (entG)																			34.6033	2.60991e+10	34.6405	2.6781e+10	35.0726	3.61341e+10	2.96714e+10	34.7884	0.260908
SAUPAN001490000	Accessory genes in 18 isolates	Cellular processes	Toxins and virulence factors	1490		putative major capsid protein
SAUPAN001670000	Accessory genes in 18 isolates	Cellular processes	Toxins and virulence factors	1670		hypothetical protein
SAUPAN003426000	Accessory genes in 18 isolates	Cellular processes	Toxins and virulence factors	ssl12	Agr+	superantigen-like protein																			24.472	2.3271e+07	25.2962	4.12011e+07	26.2247	7.84179e+07	4.763e+07	25.5054	0.876843										24.253	1.9993e+07			26.6115	1.0253e+08	6.12615e+07
SAUPAN003427000	Accessory genes in 18 isolates	Cellular processes	Toxins and virulence factors	ssl13	Agr+	superantigen-like protein																			29.1033	5.7673e+08	29.1509	5.96051e+08	29.0469	5.5463e+08	5.75803e+08	29.101	0.0520175	27.4688	1.8575e+08	27.0695	1.4084e+08	27.2139	1.55669e+08	1.60753e+08	27.2603	0.202185
SAUPAN004592000	Accessory genes in 18 isolates	Cellular processes	Toxins and virulence factors	lukE	Agr+	leukotoxin LukE																			30.1795	1.216e+09	30.6436	1.6774e+09	30.55	1.5721e+09	1.4885e+09	30.4712	0.245433	29.2689	6.4687e+08	30.0178	1.0871e+09	28.9047	5.0256e+08	7.4551e+08	29.4737	0.567535
SAUPAN005020000	Accessory genes in 18 isolates	Cellular processes	Toxins and virulence factors	chp		chemotaxis-inhibiting protein CHIPS	30.3121	1.3331e+09	29.0353	5.5015e+08	29.5828	8.04072e+08	8.95775e+08	29.7386	0.640601
SAUPAN005018000	Accessory genes in 18 isolates	Cellular processes	Toxins and virulence factors	scn		Staphylococcal complement inhibitor SCIN	30.2613	1.2869e+09	28.5888	4.0372e+08	29.4218	7.19191e+08	8.0327e+08	29.5813	0.836237										28.061	2.80021e+08	28.4891	3.76781e+08	29.3974	7.0714e+08	4.54647e+08	28.7602	0.68245	28.0442	2.76779e+08	27.0169	1.358e+08	27.9598	2.61061e+08	2.24547e+08	27.7424	0.570295
SAUPAN001088000	Accessory genes in 18 isolates	Cellular processes	Toxins and virulence factors	coa	Agr-	staphylocoagulase	29.2568	6.41458e+08	27.2077	1.55e+08	29.32	6.70202e+08	4.88887e+08	28.8649	1.20171										30.4433	1.46e+09	29.2406	6.343e+08	28.7505	4.516e+08	8.48633e+08	29.6606	0.871064	28.2355	3.1604e+08	27.4142	1.78851e+08	27.7557	2.2662e+08	2.40503e+08	27.8415	0.412611
SAUPAN004615000	Accessory genes in 18 isolates	Cellular processes	Toxins and virulence factors	sei	Agr-	extracellular enterotoxin type I	27.763	2.2777e+08	27.2795	1.6291e+08	28.1378	2.95329e+08	2.2867e+08	27.7687	0.430272	25.8434	6.02071e+07			25.8848	6.19568e+07	6.1082e+07	25.8642	0.0292247
SAUPAN004616000	Accessory genes in 18 isolates	Cellular processes	Toxins and virulence factors	sem	Agr-	staphylococcal enterotoxin type I	26.9371	1.2849e+08	26.1458	7.4246e+07	27.5174	1.9211e+08	1.31615e+08	26.9718	0.688474	26.465	9.26322e+07			26.7807	1.1529e+08	1.03961e+08	26.6315	0.223219
SAUPAN000565000	Accessory genes in 18 isolates	Cellular processes	Protein folding and degradation	0565		amidohydrolase
SAUPAN004559000	Accessory genes in 18 isolates	Cellular processes	Protein folding and degradation	splD	Agr+	serine protease SplD																												28.8721	4.91311e+08	28.7545	4.5286e+08	28.8862	4.9615e+08	4.80107e+08	28.8388	0.0723074
SAUPAN004561000	Accessory genes in 18 isolates	Cellular processes	Protein folding and degradation	splE	Agr+	serine protease SplE																			28.5552	3.9444e+08	29.8839	9.90753e+08	30.1359	1.1798e+09	8.54996e+08	29.6713	0.84926	31.2248	2.5095e+09	30.9234	2.03639e+09	30.7749	1.8373e+09	2.12773e+09	30.9867	0.229198
SAUPAN004564000	Accessory genes in 18 isolates	Cellular processes	Protein folding and degradation	splC	Agr+	serine protease SplC																			27.5243	1.93039e+08	29.0188	5.4392e+08	29.3079	6.64609e+08	4.67189e+08	28.7994	0.957286	29.7725	9.17129e+08	29.0592	5.59371e+08	29.312	6.66468e+08	7.14323e+08	29.412	0.361672
SAUPAN004566000	Accessory genes in 18 isolates	Cellular processes	Protein folding and degradation	splB	Agr+	serine protease SplB																			32.2275	5.0286e+09	32.7935	7.44441e+09	33.1156	9.30681e+09	7.25994e+09	32.7573	0.449611	32.0048	4.3094e+09	31.7979	3.7336e+09	31.7816	3.6915e+09	3.9115e+09	31.8651	0.124457
SAUPAN004567000	Accessory genes in 18 isolates	Cellular processes	Protein folding and degradation	splA	Agr+	serine protease SplA																			30.2625	1.288e+09	30.6662	1.7039e+09	30.8796	1.97559e+09	1.65583e+09	30.6249	0.313424	30.0602	1.1195e+09	30.2912	1.3139e+09	29.8395	9.60673e+08	1.13136e+09	30.0754	0.225889
SAUPAN004575000	Accessory genes in 18 isolates	Cellular processes	Protein secretion	epiP		S8A family lantibiotic epidermin serine protease																			28.8679	4.89879e+08	29.7976	9.33173e+08	29.4592	7.38059e+08	7.2037e+08	29.4242	0.470558	27.9441	2.5824e+08	28.0294	2.7396e+08	27.5006	1.8989e+08	2.40697e+08	27.8426	0.283911
SAUPAN000509000	Accessory genes in 18 isolates	Cellular processes	Detoxification and antioxidant function	0509		metallo-beta-lactamase
SAUPAN004978000	Accessory genes in 18 isolates	Cellular processes	Cell division	4978		hypothetical protein																												24.3986	2.2117e+07	24.1919	1.91639e+07	24.0243	1.7062e+07	1.94476e+07	24.2131	0.187526
SAUPAN004570000	Accessory genes in 18 isolates	Cellular processes	Antibiotics resistance	4570		hypothetical protein																			31.8871	3.97159e+09	32.4025	5.67711e+09	31.5484	3.1407e+09	4.26314e+09	31.9893	0.430074	34.6208	2.6417e+10	33.5463	1.2544e+10	33.5376	1.2469e+10	1.71434e+10	33.9969	0.622858
SAUPAN004963000	Accessory genes in 18 isolates	Cellular processes	Antibiotics resistance	4963		beta-lactamase precursor, BlaZ	32.3541	5.48981e+09	31.7695	3.6609e+09	32.3205	5.36351e+09	4.83807e+09	32.1718	0.328232										28.2005	3.0846e+08	29.0593	5.59402e+08	28.0897	2.85649e+08	3.84504e+08	28.5184	0.530727	34.1789	1.9448e+10	34.1656	1.927e+10	33.9953	1.7124e+10	1.8614e+10	34.1157	0.102389	28.8754	4.9246e+08	28.1844	3.05039e+08	29.9769	1.0567e+09	6.18067e+08
SAUPAN004962000	Accessory genes in 18 isolates	Cellular processes	Antibiotics resistance	4962		beta-lactamase regulatory protein	28.0754	2.8283e+08	27.2849	1.6352e+08	28.1375	2.9527e+08	2.47207e+08	27.8811	0.47532										31.2588	2.5695e+09	30.4681	1.4853e+09	31.8691	3.92251e+09	2.6591e+09	31.3083	0.702444	32.9974	8.57453e+09	32.1862	4.88679e+09	33.0117	8.66018e+09	7.37383e+09	32.7798	0.472523	28.3791	3.49099e+08	27.506	1.906e+08	29.1088	5.7892e+08	3.72873e+08
SAUPAN001250000	Accessory genes in 18 isolates	Cell envelope	lipoproteins	1250		staphylococcal tandem lipoprotein
SAUPAN002148000	Accessory genes in 18 isolates	Cell envelope	lipoproteins	lpl7		lipoprotein																			28.5222	3.8552e+08	28.5866	4.03099e+08	28.6074	4.0895e+08	3.9919e+08	28.5725	0.0443771	28.6873	4.32241e+08	28.3013	3.30781e+08	28.684	4.31271e+08	3.98098e+08	28.5685	0.221905
SAUPAN006107000	Accessory genes in 18 isolates	Cell envelope	lipoproteins	sasG		Putative surface protein	31.927	4.08299e+09	33.2275	1.0057e+10	31.8435	3.85331e+09	5.99776e+09	32.4818	0.776082	36.1868	7.8219e+10	37.1641	1.5399e+11	37.4909	1.93141e+11	1.41783e+11	37.0449	0.678527	34.8971	3.19939e+10	35.786	5.92448e+10	35.0293	3.50649e+10	4.21012e+10	35.2931	0.479608	35.9866	6.80842e+10	36.4195	9.19111e+10	35.2025	3.95369e+10	6.65107e+10	35.9529	0.616908
SAUPAN002779000	Accessory genes in 18 isolates	Cell envelope	Murein sacculus and peptidoglycan	clfA	Agr-	fibrinogen-binding protein	31.4864	3.00851e+09	31.957	4.16881e+09	32.3984	5.66088e+09	4.2794e+09	31.9948	0.456068	33.5099	1.2232e+10	34.4449	2.33851e+10	33.7604	1.4551e+10	1.67227e+10	33.9611	0.483963	31.388	2.81009e+09	31.8618	3.9026e+09	30.8694	1.96159e+09	2.89143e+09	31.4291	0.496373	30.6859	1.7273e+09	31.0997	2.30111e+09	30.1087	1.1578e+09	1.72873e+09	30.6871	0.497708	30.4712	1.4885e+09	30.0924	1.1448e+09	28.5066	3.81371e+08	1.00489e+09
RKI239	Accessory genes in 18 isolates	Cell envelope	lipoproteins	RKI239		hypothetical protein
SAUPAN006113000	Accessory genes in 18 isolates	Cell envelope	Surface structures and adhesins	fnbB2	Agr-	fibronectin-binding protein B
SAUPAN002337000	Accessory genes in 18 isolates	Cell envelope	Surface structures and adhesins	sdrE	Agr-	sdrE protein	32.1152	4.65199e+09	32.4091	5.70291e+09	32.5636	6.34771e+09	5.56754e+09	32.3744	0.227773	33.8198	1.5163e+10	34.1761	1.941e+10	33.5765	1.281e+10	1.57943e+10	33.8787	0.301533	33.9481	1.6573e+10	33.9099	1.614e+10	33.1256	9.37129e+09	1.40281e+10	33.7076	0.464248	32.4188	5.74138e+09	32.9662	8.39097e+09	31.9617	4.18259e+09	6.10498e+09	32.5073	0.502898	34.1266	1.8755e+10	33.6285	1.328e+10	33.1095	9.26748e+09	1.37675e+10
SAUPAN002336000	Accessory genes in 18 isolates	Cell envelope	Surface structures and adhesins	sdrD	Agr-	Ser-Asp rich fibrinogen/bone sialoprotein-binding protein SdrD	31.5329	3.10701e+09	30.8131	1.8866e+09	32.0133	4.33472e+09	3.10944e+09	31.534	0.604039										33.0836	9.10221e+09	33.1072	9.25253e+09	32.4664	5.93421e+09	8.09632e+09	32.9146	0.363331	35.8918	6.37559e+10	36.1874	7.82499e+10	35.5024	4.86719e+10	6.35592e+10	35.8874	0.343572	28.6637	4.25239e+08	27.3302	1.6874e+08	26.8197	1.1845e+08	2.37477e+08
SAUPAN006452000	Accessory genes in 18 isolates	Cell envelope	Surface structures and adhesins	6452 (cna)	Agr-	collagen adhesin	29.4547	7.3577e+08	29.6007	8.14162e+08	29.901	1.0025e+09	8.50812e+08	29.6643	0.227534	29.8416	9.62119e+08	30.9225	2.0352e+09	30.0888	1.1419e+09	1.37974e+09	30.3617	0.566347																			28.6767	4.291e+08	27.8363	2.39649e+08	27.7528	2.2617e+08	2.98306e+08
SAUPAN001395000	Accessory genes in 18 isolates	DNA replication, recombination, repair, restriction	DNA replication, recombination, repair, restriction	ssb2		single-strand binding protein	28.6967	4.35069e+08	28.4698	3.71751e+08	28.3216	3.3547e+08	3.80763e+08	28.5043	0.188903			27.047	1.3866e+08	27.9148	2.5304e+08	1.9585e+08	27.5452	0.613634	27.8918	2.4904e+08	26.9685	1.3132e+08	27.6394	2.0907e+08	1.96476e+08	27.5498	0.477192	26.3947	8.8226e+07	26.1353	7.37071e+07	26.0635	7.01272e+07	7.73534e+07	26.205	0.174242
SAUPAN001397000	Accessory genes in 18 isolates	DNA replication, recombination, repair, restriction	DNA replication, recombination, repair, restriction	recT		hypothetical protein	27.6657	2.1291e+08	27.016	1.3571e+08	28.3634	3.4532e+08	2.31313e+08	27.7853	0.673847	26.1899	7.65527e+07	25.899	6.25731e+07	25.416	4.47679e+07	6.12979e+07	25.8693	0.390951	26.5289	9.68299e+07	27.0674	1.4064e+08	27.473	1.86289e+08	1.41253e+08	27.0737	0.473568
SAUPAN006089000	Accessory genes in 18 isolates	DNA replication, recombination, repair, restriction	DNA replication, recombination, repair, restriction	mutT		NUDIX hydrolase	27.639	2.0901e+08	26.6812	1.0761e+08	26.8024	1.1704e+08	1.44554e+08	27.107	0.521511
RKI99	Accessory genes in 18 isolates	DNA replication, recombination, repair, restriction	DNA replication, recombination, repair, restriction	RKI99		phage transcriptional regulator																												25.4305	4.52201e+07	25.9209	6.35289e+07	25.5691	4.97809e+07	5.28433e+07	25.6552	0.25283	26.9009	1.2531e+08			26.6027	1.0191e+08	1.1361e+08
SAUPAN002000000	Accessory genes in 18 isolates	Regulatory functions	DNA interactions	2000		hypothetical protein																																					28.227	3.1417e+08			26.2812	8.15482e+07	1.97859e+08
RKI305	Accessory genes in 18 isolates	Regulatory functions	DNA interactions	RKI305		hypothetical protein
SAUPAN001641000	Accessory genes in 18 isolates	Translation	Ribosomal proteins: synthesis and modification	1641		hypothetical protein
SAUPAN002058000	Accessory genes in 18 isolates	Translation	Ribosomal proteins: synthesis and modification	2058		hypothetical protein	28.3186	3.34771e+08	27.469	1.8578e+08	28.0107	2.7043e+08	2.6366e+08	27.9741	0.430116
SAUPAN000972000	Accessory genes in 18 isolates	Energy metabolism	Fermentation	adhE		alcohol dehydrogenase																																					28.8847	4.95631e+08	27.2129	1.5556e+08	24.7535	2.82849e+07	2.26492e+08
SAUPAN002696000	Accessory genes in 18 isolates	Energy metabolism	TCA cycle	2696		malate dehydrogenase (oxaloacetate-decarboxylating) (NADP( ))
RKI131	Accessory genes in 18 isolates	Purines, pyrimidines, nucleosides, and nucleotides	Salvage of nucleosides and nucleotides	RKI131		adenine phosphoribosyl transferase
SAUPAN000616000	Accessory genes in 18 isolates	Unknown function	Unknown function	0616		hypothetical protein
SAUPAN000644000	Accessory genes in 18 isolates	Unknown function	Unknown function	0644		hypothetical protein																												30.4765	1.494e+09	30.9044	2.00981e+09	30.6222	1.6527e+09	1.71884e+09	30.6788	0.217543
SAUPAN000851000	Accessory genes in 18 isolates	Unknown function	Unknown function	0851		alpha/beta hydrolase																																					26.6036	1.0197e+08	26.7701	1.1445e+08	27.1161	1.4546e+08	1.20627e+08
SAUPAN001458000	Accessory genes in 18 isolates	Unknown function	Unknown function	1458		hypothetical protein
SAUPAN001945000	Accessory genes in 18 isolates	Unknown function	Unknown function	1945		hypothetical protein
SAUPAN002935000	Accessory genes in 18 isolates	Unknown function	Unknown function	2935		hypothetical protein
SAUPAN003398000	Accessory genes in 18 isolates	Unknown function	Unknown function	flr		hypothetical protein																			27.6636	2.12609e+08	29.1208	5.83768e+08	28.659	4.23859e+08	4.06746e+08	28.5996	0.744698	26.4044	8.88212e+07	27.1979	1.5395e+08	26.9648	1.3098e+08	1.24584e+08	26.8925	0.407837
SAUPAN004001000	Accessory genes in 18 isolates	Unknown function	Unknown function	4001		hypothetical protein																																					28.0805	2.83839e+08	26.5262	9.66482e+07	31.1924	2.4538e+09	9.44762e+08
SAUPAN004090000	Accessory genes in 18 isolates	Unknown function	Unknown function	4090		hypothetical protein																												25.6047	5.1026e+07	25.6903	5.41459e+07	26.1399	7.39409e+07	5.97043e+07	25.8313	0.287453
SAUPAN004731000	Accessory genes in 18 isolates	Unknown function	Unknown function	4731		hypothetical protein
SAUPAN005162000	Accessory genes in 18 isolates	Unknown function	Unknown function	5162		glycosyl transferase family protein
SAUPAN005171000	Accessory genes in 18 isolates	Unknown function	Unknown function	5171		hypothetical protein
SAUPAN000647000	Accessory genes in 18 isolates	Unknown function	Unknown function	0647		hypothetical protein	29.4679	7.42538e+08	29.5871	8.065e+08	28.3519	3.426e+08	6.30546e+08	29.232	0.681314
SAUPAN001824000	Accessory genes in 18 isolates	Unknown function	Unknown function	1824		hypothetical protein	28.703	4.36979e+08	28.8782	4.93389e+08	29.3705	6.94062e+08	5.41477e+08	29.0123	0.346082										26.1038	7.21162e+07			25.2203	3.9089e+07	5.56026e+07	25.7286	0.624771
SAUPAN000145000	Accessory genes in 18 isolates	Unknown function	Unknown function	0145		hypothetical protein	29.5475	7.8467e+08	27.3294	1.6864e+08	26.7715	1.1456e+08	3.55957e+08	28.4071	1.46841
SAUPAN005123000	Accessory genes in 18 isolates	Unknown function	Unknown function	5123		hypothetical protein	28.1757	3.0321e+08	26.3611	8.61961e+07	26.8883	1.2422e+08	1.71209e+08	27.3512	0.933473
SAUPAN000641000	Accessory genes in 18 isolates	Unknown function	Unknown function	0641		hypothetical protein	26.9054	1.257e+08			26.626	1.0357e+08	1.14635e+08	26.7725	0.197551																			24.6938	2.7138e+07	25.8722	6.14211e+07	24.3559	2.14711e+07	3.66767e+07	25.1284	0.796048
SAUPAN003989000	Accessory genes in 18 isolates	Unknown function	Unknown function	3989		hypothetical protein	26.4161	8.95463e+07	26.0214	6.81131e+07	27.0473	1.3869e+08	9.87832e+07	26.5578	0.517452
SAUPAN000632000	Accessory genes in 18 isolates	Unknown function	Unknown function	0632		hypothetical protein	24.808	2.93741e+07	25.2215	3.91229e+07	25.2598	4.0174e+07	3.62237e+07	25.1104	0.25049
SAUPAN000374000	Accessory genes in 18 isolates	Unknown function	Unknown function	0374		hypothetical protein	23.5043	1.1899e+07	23.9552	1.6264e+07	24.4732	2.329e+07	1.7151e+07	24.0318	0.484823
SAUPAN003978000	Accessory genes in 18 isolates	Unknown function	Unknown function	3978		hypothetical protein	23.8021	1.4627e+07	22.5717	6.23388e+06	24.3454	2.13159e+07	1.40589e+07	23.745	0.908777
RKI35	Accessory genes in 18 isolates	Unknown function	Unknown function	RKI35		hypothetical protein
RKI236	Accessory genes in 18 isolates	Unknown function	Unknown function	RKI236		hypothetical protein																			32.63	6.6466e+09	32.7084	7.01818e+09	32.9536	8.318e+09	7.3276e+09	32.7707	0.168811
Transcription and transcriptional regulators
SAUPAN005422000	Genetic information processing	Transcription	DNA-dependent RNA polymerase	rpoE		DNA-directed RNA polymerase subunit delta																												24.7348	2.79201e+07			24.3009	2.06681e+07	2.42941e+07	24.5341	0.306814
SAUPAN002314000	Genetic information processing	Transcription	DNA-dependent RNA polymerase	rpoB		DNA-directed RNA polymerase subunit beta	28.9604	5.22331e+08	27.4956	1.89231e+08	29.6503	8.4261e+08	5.18057e+08	28.9485	1.10034										29.023	5.4551e+08	25.4516	4.58869e+07	26.3119	8.33067e+07	2.24901e+08	27.7447	1.86393	29.0219	5.45079e+08	28.6804	4.3019e+08	29.2842	6.53771e+08	5.43013e+08	29.0164	0.302769	30.7178	1.766e+09	29.9866	1.0638e+09	30.6568	1.6929e+09	1.50757e+09
SAUPAN002315000	Genetic information processing	Transcription	DNA-dependent RNA polymerase	rpoC		DNA-directed RNA polymerase subunit beta'	29.0402	5.52022e+08	26.9017	1.2538e+08	29.6233	8.26999e+08	5.01467e+08	28.9016	1.43294										28.6791	4.298e+08	24.6525	2.63719e+07	23.5996	1.27111e+07	1.56294e+08	27.2197	2.6809	28.8676	4.8978e+08	28.0391	2.7582e+08	29.2295	6.2943e+08	4.6501e+08	28.7927	0.610205	30.9231	2.036e+09	30.0901	1.1429e+09	31.0095	2.1616e+09	1.78016e+09
SAUPAN005676000	Genetic information processing	Transcription	DNA-dependent RNA polymerase	rpoA		DNA-directed RNA polymerase subunit alpha	27.1441	1.4832e+08	24.592	2.52891e+07	27.9954	2.67581e+08	1.47063e+08	27.1319	1.77111	25.9549	6.50452e+07	25.5678	4.97378e+07			5.73915e+07	25.7743	0.273721	28.5731	3.99359e+08	26.5734	9.98618e+07	28.0352	2.7506e+08	2.58093e+08	27.9433	1.03479	27.8844	2.47771e+08	27.2946	1.64621e+08	28.6689	4.2679e+08	2.79727e+08	28.0594	0.689484	29.5944	8.10569e+08	28.958	5.2146e+08	29.7408	8.97179e+08	7.43069e+08
SAUPAN002714000	Genetic information processing	Transcription	RNA processing	rnr		VacB/RNase II family exoribonuclease																																					24.098	1.7957e+07			24.8362	2.99531e+07	2.3955e+07
SAUPAN002249000	Genetic information processing	Transcription	RNA processing	2249		hypothetical protein	29.2518	6.39248e+08	28.9584	5.216e+08	29.4472	7.3194e+08	6.30929e+08	29.2329	0.246025										28.4732	3.72641e+08	27.3111	1.6652e+08			2.6958e+08	28.0061	0.821722	28.42	3.5916e+08	27.5718	1.995e+08	28.3917	3.52171e+08	3.0361e+08	28.1776	0.481756
SAUPAN003192000	Genetic information processing	Transcription	RNA processing	3192		hypothetical protein	28.2404	3.1711e+08	29.1584	5.9917e+08	30.0443	1.1072e+09	6.74494e+08	29.3292	0.901978	28.2025	3.0889e+08	26.3474	8.53779e+07	27.2432	1.5886e+08	1.84376e+08	27.4581	0.927761	29.2461	6.36732e+08	27.8377	2.3987e+08	28.1514	2.98131e+08	3.91578e+08	28.5447	0.739429	29.3151	6.6792e+08	28.8121	4.713e+08	29.8635	9.76828e+08	7.05349e+08	29.3938	0.525893	31.9105	4.03659e+09	30.2686	1.2935e+09	30.437	1.4536e+09	2.26123e+09
SAUPAN003575000	Genetic information processing	Transcription	RNA processing	pnpA		polynucleotide phosphorylase/polyadenylase	29.5149	7.67143e+08	27.6777	2.147e+08	30.1242	1.1703e+09	7.17381e+08	29.4182	1.27356										28.2794	3.258e+08	24.2388	1.9797e+07	26.9798	1.3235e+08	1.59315e+08	27.2473	2.06272	28.19	3.0623e+08	26.9354	1.2834e+08	27.4591	1.84501e+08	2.06357e+08	27.6206	0.630169	30.1542	1.1949e+09	29.7424	8.98168e+08	29.6949	8.6909e+08	9.87385e+08
SAUPAN003312000	Genetic information processing	Transcription	RNA processing	rnjA		hypothetical protein	29.3014	6.61598e+08	28.7882	4.63579e+08	28.7529	4.52361e+08	5.25846e+08	28.9701	0.306972										27.9577	2.6067e+08	26.7939	1.1635e+08	26.8168	1.1821e+08	1.65077e+08	27.2986	0.665385	28.2522	3.1971e+08	28.3753	3.4819e+08	28.5038	3.80639e+08	3.49513e+08	28.3808	0.12584	29.7218	8.8544e+08	29.2473	6.3727e+08	28.5881	4.03519e+08	6.42076e+08
SAUPAN003929000	Genetic information processing	Transcription	RNA processing	ndk		nucleoside diphosphate kinase	27.4675	1.85581e+08	28.4603	3.69329e+08	28.9232	5.09039e+08	3.54649e+08	28.4018	0.743771	28.3579	3.44011e+08	27.6088	2.04681e+08	26.8727	1.2288e+08	2.23857e+08	27.738	0.742614	26.8118	1.178e+08			27.4538	1.8383e+08	1.50815e+08	27.1682	0.453991	28.6769	4.2916e+08	28.0577	2.79389e+08	28.5044	3.80779e+08	3.63109e+08	28.4358	0.319572	31.3505	2.73801e+09			29.511	7.65072e+08	1.75154e+09
SAUPAN003576000	Genetic information processing	Transcription	RNA processing	rnjB		metallo-beta-lactamase	28.931	5.11791e+08	27.4596	1.8457e+08	28.452	3.6721e+08	3.54524e+08	28.4013	0.75048																			27.389	1.7576e+08	26.5777	1.0016e+08	27.7801	2.3049e+08	1.68803e+08	27.3308	0.613315	28.7069	4.38159e+08	28.096	2.86899e+08	28.5029	3.80381e+08	3.6848e+08
SAUPAN004037000	Genetic information processing	Transcription	RNA processing	rnz		AtsA/ElaC family protein	25.499	4.74199e+07			25.3626	4.31429e+07	4.52814e+07	25.4324	0.0964282	24.9513	3.24409e+07			25.6327	5.20239e+07	4.22324e+07	25.3318	0.481794										25.1547	3.7353e+07	25.4348	4.5356e+07	25.5421	4.8859e+07	4.3856e+07	25.3863	0.200016
SAUPAN004212000	Genetic information processing	Transcription	RNA processing	yrrK		Holliday junction resolvase	25.7216	5.53331e+07	24.6597	2.65041e+07	25.8468	6.035e+07	4.73957e+07	25.4983	0.652262
SAUPAN003528000	Genetic information processing	Transcription	RNA processing	rimM		16S rRNA processing protein RimM	25.1916	3.83191e+07	24.3076	2.0765e+07	26.1091	7.23791e+07	4.38211e+07	25.3851	0.900762												25.4856	4.69809e+07	24.0613	1.7505e+07	3.22429e+07	24.9425	1.00714	25.8774	6.1642e+07	25.1584	3.74481e+07	26.0952	7.16871e+07	5.69257e+07	25.7626	0.490248	24.5041	2.37949e+07			25.3663	4.32531e+07	3.3524e+07
SAUPAN004126000	Genetic information processing	Transcription regulation	Protein kinases/phosphatases	glk		glucokinase	27.9978	2.68019e+08	27.5538	1.9703e+08	27.9422	2.57901e+08	2.40983e+08	27.8444	0.241868	28.5485	3.9261e+08	28.1612	3.00171e+08	28.2211	3.12901e+08	3.35227e+08	28.3206	0.20848	28.2366	3.16281e+08	28.5737	3.99519e+08	27.959	2.6092e+08	3.25573e+08	28.2784	0.307809	28.8143	4.72029e+08	29.9929	1.0685e+09	28.2614	3.21769e+08	6.20766e+08	29.2095	0.884392	28.3901	3.51771e+08			27.7049	2.18781e+08	2.85276e+08
SAUPAN000976000	Genetic information processing	Transcription regulation	Transcription factors	cap5C		capsular polysaccharide biosynthesis protein Cap5C
SAUPAN002438000	Genetic information processing	Transcription regulation	Transcription factors	hypR		Rrf2-family repressor of the hypR-merA operon										25.3545	4.29002e+07	24.1801	1.9008e+07	24.8342	2.9912e+07	3.06067e+07	24.8673	0.58846																			25.0486	3.47031e+07			27.8373	2.39801e+08	1.37252e+08
SAUPAN004142000	Genetic information processing	Transcription regulation	Transcription factors	sigA		RNA polymerase sigma factor SigA
SAUPAN004228000	Genetic information processing	Transcription regulation	Transcription factors	cymR		Rfr2 family transcriptional regulator
SAUPAN004760000	Genetic information processing	Transcription regulation	Transcription factors	traP		RNAIII-activating protein TRAP	30.2118	1.2435e+09	30.3691	1.3868e+09	30.0156	1.0854e+09	1.23857e+09	30.206	0.17712										28.8613	4.8767e+08			28.2567	3.207e+08	4.04185e+08	28.5904	0.427573	30.1821	1.2182e+09	29.7792	9.21347e+08	30.2079	1.2402e+09	1.12658e+09	30.0693	0.240435	30.6398	1.673e+09	27.0823	1.421e+08	29.8251	9.51171e+08	9.2209e+08
SAUPAN003553000	Genetic information processing	Transcription regulation	Transcription factors	codY		CodY family transcriptional regulator	30.5976	1.62479e+09	28.5396	3.90179e+08	31.2228	2.50611e+09	1.50703e+09	30.4891	1.40394										28.1444	2.9669e+08	25.8244	5.9419e+07	24.2671	2.01891e+07	1.25433e+08	26.9023	1.95111	29.18	6.082e+08	27.9265	2.551e+08	30.0686	1.126e+09	6.631e+08	29.3047	1.0762	28.712	4.39711e+08	29.3633	6.90631e+08	29.9342	1.0259e+09	7.18747e+08
SAUPAN003264000	Genetic information processing	Transcription regulation	Transcription factors	3264		hypothetical protein	28.275	3.24801e+08	28.9337	5.12739e+08	29.4072	7.1194e+08	5.16493e+08	28.9442	0.568617	28.2166	3.1192e+08	27.8722	2.45671e+08	28.1397	2.95739e+08	2.84443e+08	28.0836	0.180814	30.0614	1.1204e+09	30.175	1.2122e+09	30.7765	1.8393e+09	1.39063e+09	30.3731	0.384311	29.6429	8.38299e+08	29.2459	6.36621e+08	29.237	6.32741e+08	7.02554e+08	29.388	0.231813	30.4572	1.4741e+09	29.6406	8.36958e+08	29.7545	9.05708e+08	1.07226e+09
SAUPAN005334000	Genetic information processing	Transcription regulation	Transcription factors	rsbW		anti-sigma B factor	29.3761	6.96771e+08	28.0374	2.75489e+08	28.8536	4.85081e+08	4.8578e+08	28.8557	0.674696										27.6619	2.1235e+08	25.7735	5.73571e+07			1.34854e+08	27.0068	1.3353	28.4085	3.56301e+08	27.7599	2.27281e+08	28.7624	4.55359e+08	3.46314e+08	28.3675	0.508433	28.4577	3.68651e+08			27.6734	2.1406e+08	2.91355e+08
SAUPAN005788000	Genetic information processing	Transcription regulation	Transcription factors	lytR2		cell envelope transcriptional attenuator	28.9936	5.34491e+08	27.7466	2.252e+08	28.413	3.57421e+08	3.72371e+08	28.4722	0.623973	30.6773	1.7171e+09	30.928	2.043e+09	30.3745	1.392e+09	1.71737e+09	30.6776	0.277174	30.3266	1.3465e+09	30.8732	1.9668e+09	30.0903	1.1431e+09	1.48547e+09	30.4683	0.401568	30.0097	1.081e+09	30.141	1.184e+09	29.9478	1.0356e+09	1.1002e+09	30.0351	0.0986556	28.0079	2.69909e+08	27.4126	1.7865e+08	29.0315	5.48718e+08	3.32426e+08
SAUPAN002820000	Genetic information processing	Transcription regulation	Transcription factors	arsC1		putative arsenate Reductase (ArsC) family protein	27.8084	2.3505e+08	27.8726	2.4574e+08	28.4796	3.7429e+08	2.85027e+08	28.0865	0.37038																			26.5799	1.0031e+08	26.4942	9.45281e+07	27.3401	1.699e+08	1.21579e+08	26.8573	0.465612	29.4189	7.17752e+08			28.0651	2.8083e+08	4.99291e+08
SAUPAN004206000	Genetic information processing	Transcription regulation	Transcription factors	greA		transcription elongation factor GreA	26.5081	9.54373e+07	29.1721	6.04912e+08	28.0542	2.7871e+08	3.26353e+08	28.2819	1.33777	28.296	3.29561e+08	29.0999	5.7536e+08	28.9963	5.35481e+08	4.80134e+08	28.8389	0.437309	28.8026	4.68229e+08	25.0441	3.4595e+07	27.4534	1.83781e+08	2.28868e+08	27.7699	1.90404	28.7754	4.59459e+08	28.3773	3.48671e+08	28.5407	3.9049e+08	3.9954e+08	28.5738	0.200094
SAUPAN005335000	Genetic information processing	Transcription regulation	Transcription factors	rsbV		anti-sigma B factor antagonist	27.5209	1.9258e+08	27.9484	2.5901e+08	28.2086	3.10199e+08	2.53929e+08	27.9199	0.347247	26.3603	8.61448e+07	26.3543	8.57908e+07	26.0367	6.88398e+07	8.02585e+07	26.2582	0.185093	24.5008	2.37391e+07			24.8533	3.0311e+07	2.70251e+07	24.6878	0.249312	26.3931	8.813e+07	25.921	6.3532e+07	26.7455	1.1251e+08	8.80574e+07	26.3919	0.413698	28.5644	3.96949e+08			25.5693	4.97871e+07	2.23368e+08
SAUPAN002236000	Genetic information processing	Transcription regulation	Transcription factors	spoVG		putative septation protein spoVG	28.0826	2.84249e+08	27.7994	2.33589e+08	27.6261	2.0715e+08	2.41663e+08	27.8484	0.230434	25.8752	6.15472e+07			25.8377	5.99701e+07	6.07587e+07	25.8566	0.0264811	26.2247	7.84212e+07	26.9117	1.2625e+08	26.9585	1.3041e+08	1.11694e+08	26.735	0.41079	27.1385	1.47739e+08	28.1391	2.9561e+08	28.0447	2.76881e+08	2.40077e+08	27.8389	0.552481	27.7148	2.2029e+08			25.8065	5.86859e+07	1.39488e+08
SAUPAN004780000	Genetic information processing	Transcription regulation	Transcription factors	4780		transcriptional regulator	27.5259	1.9325e+08	27.1349	1.4737e+08	26.8513	1.2107e+08	1.53897e+08	27.1974	0.338732	26.633	1.0407e+08	26.3214	8.38583e+07	25.9127	6.31689e+07	8.36991e+07	26.3187	0.361227	26.9254	1.2745e+08	25.7249	5.54579e+07			9.14541e+07	26.4465	0.84886	26.5499	9.82477e+07	25.9254	6.37269e+07	26.2993	8.25789e+07	8.15178e+07	26.2806	0.314279
SAUPAN003751000	Genetic information processing	Transcription regulation	Transcription factors	msrR		transcriptional regulator	27.4063	1.7788e+08	26.1385	7.38708e+07	27.4779	1.86921e+08	1.46224e+08	27.1236	0.753477	27.8243	2.37649e+08			27.0826	1.4213e+08	1.8989e+08	27.5006	0.524405	29.4832	7.50439e+08	29.3372	6.7823e+08	29.6777	8.5876e+08	7.62477e+08	29.5061	0.170816	27.4457	1.828e+08	27.2495	1.5956e+08	27.1693	1.5093e+08	1.6443e+08	27.2929	0.142191	26.7617	1.1378e+08			27.2539	1.6004e+08	1.3691e+08
SAUPAN002305000	Genetic information processing	Transcription regulation	Transcription factors	nusG		transcription antitermination protein	26.9658	1.3107e+08	25.5163	4.7993e+07	27.9995	2.6835e+08	1.49138e+08	27.1521	1.24739																			26.7565	1.1337e+08	25.8395	6.00429e+07	26.467	9.27568e+07	8.87231e+07	26.4028	0.468749	26.7538	1.1316e+08			27.4171	1.79211e+08	1.46185e+08
SAUPAN003567000	Genetic information processing	Transcription regulation	Transcription factors	nusA		transcription elongation factor NusA	26.7964	1.1655e+08	26.1524	7.4588e+07	27.4562	1.8414e+08	1.25093e+08	26.8984	0.651911										27.7781	2.3016e+08	26.2609	8.04133e+07	27.3723	1.7373e+08	1.61434e+08	27.2664	0.785433	26.2973	8.24668e+07	26.4158	8.95283e+07	26.252	7.99143e+07	8.39698e+07	26.3234	0.0846235	26.3395	8.49152e+07	26.911	1.2619e+08	27.2787	1.6282e+08	1.24642e+08
SAUPAN002549000	Genetic information processing	Transcription regulation	Transcription factors	yeeN		putative transcriptional regulatory protein	27.479	1.8707e+08	25.4697	4.64679e+07	26.9996	1.3418e+08	1.22572e+08	26.8691	1.0494	25.8331	5.97779e+07	25.8278	5.95592e+07	25.5123	4.78601e+07	5.57324e+07	25.732	0.1837	26.6566	1.0579e+08	26.6506	1.0535e+08	26.8473	1.2074e+08	1.10627e+08	26.7211	0.111876	26.9298	1.2784e+08	27.1663	1.5062e+08	26.4156	8.95159e+07	1.22659e+08	26.8701	0.383805	26.338	8.48282e+07			27.4047	1.7768e+08	1.31254e+08
SAUPAN002570000	Genetic information processing	Transcription regulation	Transcription factors	mgrA		MarR family transcriptional regulator	27.3953	1.7653e+08	26.7614	1.1376e+08	25.6774	5.36621e+07	1.14651e+08	26.7727	0.868742																			26.4101	8.91709e+07	26.5926	1.012e+08	26.604	1.02e+08	9.74568e+07	26.5383	0.108829	27.9684	2.6262e+08	26.4964	9.46678e+07	25.9312	6.39859e+07	1.40424e+08
SAUPAN004025000	Genetic information processing	Transcription regulation	Transcription factors	srrA		DNA-binding response regulator SrrA	27.5347	1.94431e+08	24.5723	2.49461e+07	27.5608	1.9798e+08	1.39119e+08	27.0517	1.71791										24.6975	2.7208e+07	23.8808	1.5447e+07	26.2326	7.88501e+07	4.05017e+07	25.2715	1.19404	25.5232	4.82231e+07	24.7281	2.77911e+07	24.7734	2.8678e+07	3.48974e+07	25.0566	0.446544	28.2573	3.20849e+08			27.3841	1.7516e+08	2.48005e+08
SAUPAN002485000	Genetic information processing	Transcription regulation	Transcription factors	sarA		staphylococcal accessory regulator A	27.3353	1.6933e+08	26.0407	6.9029e+07	26.1555	7.47458e+07	1.04368e+08	26.6371	0.71658																			25.4675	4.63961e+07	24.5701	2.49081e+07	26.7419	1.1223e+08	6.1178e+07	25.8665	1.09132	25.8621	6.09921e+07			25.4532	4.59378e+07	5.3465e+07
SAUPAN004135000	Genetic information processing	Transcription regulation	Transcription factors	zur		Zn-uptake transcriptional regulator	26.1359	7.37362e+07	26.0423	6.91071e+07	25.8956	6.24258e+07	6.8423e+07	26.028	0.121091
SAUPAN004400000	Genetic information processing	Transcription regulation	Transcription factors	ccpA		catabolite control protein A	25.7862	5.78639e+07	25.4442	4.56519e+07	26.6439	1.0486e+08	6.94586e+07	26.0496	0.61806	27.6588	2.119e+08	26.9969	1.3393e+08	27.4233	1.7998e+08	1.7527e+08	27.385	0.335507	27.043	1.3828e+08	26.3942	8.81978e+07	26.7632	1.139e+08	1.13459e+08	26.7576	0.325409	27.4903	1.88541e+08	28.6223	4.1321e+08	27.3805	1.7472e+08	2.58824e+08	27.9474	0.687463	26.1351	7.36969e+07			25.3368	4.23771e+07	5.8037e+07
SAUPAN003835000	Genetic information processing	Transcription regulation	Transcription factors	arlR		response regulator	26.1248	7.31751e+07			25.7226	5.53688e+07	6.4272e+07	25.9377	0.284455																												25.525	4.82839e+07			25.2999	4.13069e+07	4.47954e+07
SAUPAN004031000	Genetic information processing	Transcription regulation	Transcription factors	fur		FUR family transcriptional regulator	26.0591	6.9917e+07	25.7204	5.52871e+07	25.3596	4.30521e+07	5.60854e+07	25.7411	0.349838
SAUPAN006164000	Genetic information processing	Transcription regulation	Transcription factors	6164		MarR family transcriptional regulator	26.5028	9.50933e+07	25.3352	4.2331e+07	25.13	3.67189e+07	5.80477e+07	25.7907	0.740506																												25.3075	4.15251e+07			24.8495	3.02311e+07	3.58781e+07
SAUPAN004317000	Genetic information processing	Transcription regulation	Transcription factors	phoP		alkaline phosphatase synthesis transcriptional regulatory protein	24.3303	2.1093e+07			25.9937	6.68178e+07	4.39554e+07	25.3895	1.17625
SAUPAN004840000	Genetic information processing	Transcription regulation	Transcription factors	perR		peroxide regulon repressor PerR	24.9305	3.1977e+07	25.1438	3.70711e+07	24.8264	2.97501e+07	3.29327e+07	24.973	0.161796										24.3473	2.1344e+07			25.5536	4.92479e+07	3.5296e+07	25.073	0.852933	24.317	2.09e+07	23.4596	1.1536e+07	24.5196	2.40509e+07	1.8829e+07	24.1665	0.562673	25.3827	4.37479e+07			23.7119	1.374e+07	2.87439e+07
SAUPAN005760000	Genetic information processing	Transcription regulation	Transcription factors	sarR		accessory regulator R	25.5849	5.03309e+07	25.0188	3.39941e+07	24.0782	1.7712e+07	3.40123e+07	25.0196	0.761073																			23.873	1.5364e+07	24.058	1.7465e+07	24.2312	1.9693e+07	1.75073e+07	24.0615	0.179097
SAUPAN004227000	Genetic information processing	Transcription regulation	Transcription factors	csbD		sigma-B mediated bacterial general stress response protein			24.4439	2.2822e+07	24.7419	2.80571e+07	2.54395e+07	24.6006	0.210675																			25.9751	6.59592e+07	26.8905	1.2441e+08	25.6941	5.4288e+07	8.15525e+07	26.2812	0.625615
SAUPAN003175000	Genetic information processing	Transcription regulation	Two-component systems	cyaA		adenylate cyclase
SAUPAN004899000	Genetic information processing	Transcription regulation	Two-component systems	vraR		response regulator VraR	28.0537	2.78619e+08	26.0332	6.8673e+07	28.2255	3.13861e+08	2.20384e+08	27.7154	1.21916																			26.1489	7.44073e+07			26.7142	1.101e+08	9.22537e+07	26.4591	0.399727	25.75	5.64308e+07			26.6306	1.039e+08	8.01654e+07
SAUPAN000032000	Genetic information processing	Transcription regulation	Two-component systems	walR		response regulator VicR	27.3685	1.7328e+08	26.0155	6.78352e+07	28.2737	3.24511e+08	1.88542e+08	27.4903	1.13646										24.6043	2.55051e+07			24.4988	2.3706e+07	2.46055e+07	24.5525	0.074621	25.7766	5.74829e+07	25.3959	4.41509e+07	26.9689	1.3136e+08	7.76646e+07	26.2108	0.820662	29.3893	7.03171e+08			27.0885	1.4271e+08	4.2294e+08
Translation (Aminacyl tRNA synthetases, translation factors and ribosomal proteins)
SAUPAN003569000	Genetic information processing	Translation	Ribosomal proteins: synthesis and modification	rpl7AE		ribosomal protein L7AE family protein																												25.1143	3.632e+07	26.0507	6.95082e+07	26.4904	9.42781e+07	6.67021e+07	25.9912	0.70286
SAUPAN005688000	Genetic information processing	Translation	Ribosomal proteins: synthesis and modification	rpsH		30S ribosomal protein S8	32.3696	5.54919e+09	32.8369	7.67181e+09	31.9935	4.27581e+09	5.83227e+09	32.4414	0.422506	28.9646	5.23851e+08	28.9679	5.2505e+08	30.476	1.4934e+09	8.47432e+08	29.6585	0.871639	31.6057	3.26791e+09	31.2027	2.4714e+09	31.089	2.2842e+09	2.6745e+09	31.3166	0.271512	31.9326	4.0989e+09	31.465	2.96411e+09	31.9938	4.27649e+09	3.77983e+09	31.8157	0.289279	32.5844	6.43981e+09	32.1816	4.8712e+09	30.7677	1.8281e+09	4.3797e+09
SAUPAN002242000	Genetic information processing	Translation	Ribosomal proteins: synthesis and modification	rplY		50S ribosomal protein L25/general stress protein rplY	33.0871	9.1247e+09	31.5929	3.23911e+09	31.799	3.7364e+09	5.36673e+09	32.3214	0.809764	26.9138	1.2643e+08			25.645	5.24689e+07	8.94493e+07	26.4146	0.897177	30.807	1.8786e+09	30.9178	2.0286e+09	29.6862	8.63841e+08	1.59035e+09	30.5667	0.681357	30.9485	2.07221e+09	31.5292	3.09901e+09	30.4313	1.4479e+09	2.20637e+09	31.039	0.54923	31.5709	3.18989e+09	30.0186	1.0877e+09	31.1922	2.45349e+09	2.24369e+09
SAUPAN004253000	Genetic information processing	Translation	Ribosomal proteins: synthesis and modification	rplU		50S ribosomal protein L21	32.9253	8.15631e+09	31.6608	3.3952e+09	31.1749	2.4242e+09	4.65857e+09	32.1172	0.903593	27.2186	1.5618e+08	26.5168	9.60192e+07	27.1297	1.4684e+08	1.33013e+08	26.987	0.382107	31.0579	2.23541e+09	31.1947	2.4577e+09	30.5576	1.5804e+09	2.09117e+09	30.9617	0.335348	30.3865	1.4036e+09	30.5008	1.5194e+09	30.6066	1.63491e+09	1.5193e+09	30.5008	0.110068	30.0661	1.1241e+09	28.957	5.21109e+08	30.4763	1.4938e+09	1.04634e+09
SAUPAN005667000	Genetic information processing	Translation	Ribosomal proteins: synthesis and modification	rplM		50S ribosomal protein L13	31.2992	2.6424e+09	32.0846	4.55448e+09	31.6383	3.34259e+09	3.51316e+09	31.7101	0.393937	28.7211	4.4249e+08	27.427	1.8045e+08	29.9875	1.0645e+09	5.6248e+08	29.0672	1.28028	31.3122	2.66641e+09	31.0048	2.1546e+09	31.2022	2.47061e+09	2.43054e+09	31.1786	0.155797	31.4016	2.83681e+09	31.3228	2.6859e+09	31.7227	3.5438e+09	3.02217e+09	31.4929	0.211814	29.722	8.85582e+08			30.1845	1.2202e+09	1.05289e+09
SAUPAN003527000	Genetic information processing	Translation	Ribosomal proteins: synthesis and modification	rpsP		30S ribosomal protein S16	32.2179	4.99508e+09	31.3937	2.82129e+09	31.2029	2.47171e+09	3.42936e+09	31.6753	0.539424	29.4764	7.46952e+08	29.1375	5.90561e+08	29.3109	6.65969e+08	6.67827e+08	29.3149	0.16948	31.157	2.39431e+09	30.8274	1.9053e+09	30.4122	1.4288e+09	1.90947e+09	30.8305	0.373219	30.422	1.4386e+09	31.0318	2.19541e+09	30.8103	1.8829e+09	1.83897e+09	30.7763	0.308687	29.2519	6.39279e+08			27.6836	2.1557e+08	4.27424e+08
SAUPAN005684000	Genetic information processing	Translation	Ribosomal proteins: synthesis and modification	rpmD		50S ribosomal protein L30	32.194	4.91332e+09	31.7636	3.6458e+09	30.5416	1.5629e+09	3.37401e+09	31.6518	0.85725	32.0241	4.3672e+09	30.3786	1.3959e+09	31.9145	4.04771e+09	3.27027e+09	31.6068	0.92003	31.3007	2.6452e+09	32.2817	5.22118e+09	31.167	2.41109e+09	3.42583e+09	31.6738	0.608655	31.9331	4.10041e+09	32.6433	6.70839e+09	31.7846	3.69941e+09	4.83607e+09	32.1712	0.458937	27.9915	2.6686e+08			28.7666	4.56671e+08	3.61766e+08
SAUPAN004251000	Genetic information processing	Translation	Ribosomal proteins: synthesis and modification	rpmA		50S ribosomal protein L27	31.5927	3.23859e+09	32.1489	4.762e+09	30.7131	1.7602e+09	3.2536e+09	31.5994	0.723961	28.5797	4.0119e+08	27.4533	1.8376e+08	29.3838	7.00481e+08	4.28477e+08	28.6746	0.969736	30.6658	1.7034e+09	31.7395	3.58531e+09	30.2469	1.2742e+09	2.18763e+09	31.0267	0.769826	31.058	2.23559e+09	31.1968	2.46129e+09	31.1327	2.3544e+09	2.35043e+09	31.1303	0.069448	29.7325	8.92007e+08	28.5161	3.8388e+08	30.7318	1.7832e+09	1.0197e+09
SAUPAN005675000	Genetic information processing	Translation	Ribosomal proteins: synthesis and modification	rplQ		50S ribosomal protein L17	31.9108	4.0376e+09	30.8804	1.9767e+09	31.2838	2.6144e+09	2.87623e+09	31.4215	0.519229										29.6955	8.69421e+08	28.3855	3.5067e+08	28.6101	4.09739e+08	5.43277e+08	29.0171	0.70052	30.1061	1.1557e+09	29.2511	6.38951e+08	30.6757	1.7152e+09	1.16995e+09	30.1238	0.717048	32.3297	5.39771e+09	29.7555	9.06348e+08	29.8714	9.82151e+08	2.42874e+09
SAUPAN005634000	Genetic information processing	Translation	Ribosomal proteins: synthesis and modification	rpsI		30S ribosomal protein S9	31.3508	2.7386e+09	31.472	2.97871e+09	31.0328	2.19681e+09	2.63804e+09	31.2968	0.226867	29.2543	6.40379e+08	28.7612	4.54971e+08	29.7473	9.01192e+08	6.65514e+08	29.3099	0.49303	31.3485	2.7342e+09	29.6421	8.37858e+08	31.0854	2.27839e+09	1.95015e+09	30.8609	0.918673	31.397	2.82779e+09	31.102	2.30479e+09	29.9909	1.067e+09	2.06653e+09	30.9446	0.741476	31.0538	2.22909e+09	29.8952	9.98523e+08	28.9779	5.28709e+08	1.25211e+09
SAUPAN005687000	Genetic information processing	Translation	Ribosomal proteins: synthesis and modification	rplF		50S ribosomal protein L6	31.2965	2.6374e+09	31.042	2.211e+09	31.3939	2.8217e+09	2.5567e+09	31.2516	0.181677	28.4626	3.6992e+08	28.0243	2.73001e+08	29.8215	9.48781e+08	5.30567e+08	28.983	0.937055	32.3051	5.30641e+09	31.1695	2.41519e+09	31.0913	2.28779e+09	3.33647e+09	31.6357	0.679333	32.4073	5.69591e+09	32.6857	6.90852e+09	32.9417	8.24979e+09	6.95141e+09	32.6947	0.267294	27.9744	2.6372e+08			29.105	5.77422e+08	4.20571e+08
SAUPAN005697000	Genetic information processing	Translation	Ribosomal proteins: synthesis and modification	rplV		50S ribosomal protein L22	30.637	1.6698e+09	31.8421	3.84981e+09	31.0677	2.25071e+09	2.59011e+09	31.2704	0.61067	28.811	4.70941e+08	28.2123	3.11e+08	30.0044	1.077e+09	6.19647e+08	29.2069	0.912317	30.4294	1.446e+09	29.3653	6.91551e+08	29.8606	9.7488e+08	1.03748e+09	29.9504	0.532501	30.45	1.46681e+09	30.4342	1.4508e+09	30.106	1.1556e+09	1.35774e+09	30.3386	0.194217	30.2255	1.2554e+09	29.8828	9.89991e+08	29.1496	5.95539e+08	9.46977e+08
SAUPAN005692000	Genetic information processing	Translation	Ribosomal proteins: synthesis and modification	rplN		50S ribosomal protein L14	31.3571	2.75051e+09	31.9861	4.2537e+09	29.8009	9.35336e+08	2.64651e+09	31.3014	1.12488	28.7412	4.48711e+08	29.0168	5.43152e+08	29.7709	9.16087e+08	6.35983e+08	29.2444	0.533062	30.6637	1.7009e+09	31.3329	2.70479e+09	29.9746	1.055e+09	1.82023e+09	30.7615	0.679159	30.9332	2.0503e+09	30.624	1.6548e+09	31.2644	2.57949e+09	2.09487e+09	30.9642	0.320278	31.3015	2.6467e+09	30.3957	1.4126e+09	31.5317	3.10449e+09	2.38793e+09
SAUPAN002307000	Genetic information processing	Translation	Ribosomal proteins: synthesis and modification	rplK		50S ribosomal protein L11	31.2462	2.547e+09	30.9375	2.05639e+09	30.4771	1.4946e+09	2.03266e+09	30.9207	0.387005	29.6647	8.51092e+08	30.015	1.085e+09	30.018	1.0872e+09	1.00776e+09	29.9085	0.2031	30.1049	1.1547e+09	29.2679	6.46422e+08	29.5643	7.9386e+08	8.64994e+08	29.6881	0.424379	29.7397	8.96451e+08	29.5698	7.96898e+08	29.7423	8.98099e+08	8.63816e+08	29.6861	0.0988253	31.0028	2.1516e+09	29.3683	6.9299e+08	30.3231	1.3433e+09	1.39596e+09
SAUPAN005685000	Genetic information processing	Translation	Ribosomal proteins: synthesis and modification	rpsE		30S ribosomal protein S5	30.8195	1.895e+09	30.6309	1.6627e+09	30.2089	1.241e+09	1.59957e+09	30.575	0.312687	29.2619	6.43748e+08	28.5011	3.79909e+08	29.1702	6.04099e+08	5.42585e+08	29.0153	0.415336	30.5952	1.62209e+09	29.8173	9.4603e+08	30.1054	1.1551e+09	1.24107e+09	30.2089	0.393287	30.8313	1.9105e+09	30.872	1.9652e+09	31.2754	2.5992e+09	2.1583e+09	31.0072	0.245501	25.2377	3.95639e+07			27.7384	2.2392e+08	1.31742e+08
SAUPAN005702000	Genetic information processing	Translation	Ribosomal proteins: synthesis and modification	rplC		50S ribosomal protein L3	30.1834	1.2193e+09	30.644	1.6779e+09	30.4201	1.4367e+09	1.44463e+09	30.4281	0.23033	25.696	5.4358e+07	24.4054	2.2221e+07	27.17	1.51e+08	7.58596e+07	26.1768	1.38329	28.9637	5.23538e+08	29.1216	5.84072e+08	29.007	5.39501e+08	5.49037e+08	29.0323	0.0815567	30.0081	1.0798e+09	30.6364	1.6691e+09	30.887	1.9857e+09	1.5782e+09	30.5556	0.452766	27.6676	2.13189e+08			28.8651	4.8896e+08	3.51074e+08
SAUPAN003937000	Genetic information processing	Translation	Ribosomal proteins: synthesis and modification	rpsA		30S ribosomal protein S1	30.1153	1.1631e+09	29.4891	7.53541e+08	30.5726	1.5969e+09	1.17118e+09	30.1253	0.54395	30.4283	1.4449e+09	30.375	1.3925e+09	29.865	9.77838e+08	1.27175e+09	30.2442	0.310981	30.5499	1.572e+09	29.2525	6.3958e+08	30.2239	1.254e+09	1.15519e+09	30.1055	0.674915	29.5964	8.1171e+08	29.7955	9.31829e+08	29.9847	1.0624e+09	9.35313e+08	29.8009	0.194166	30.8172	1.8919e+09	29.381	6.99118e+08	30.1788	1.2154e+09	1.26881e+09
SAUPAN003530000	Genetic information processing	Translation	Ribosomal proteins: synthesis and modification	rplS		50S ribosomal protein L19	30.953	2.07871e+09	29.8167	9.45649e+08	29.2415	6.34709e+08	1.21969e+09	30.1839	0.870954										27.3937	1.7633e+08	27.13	1.4687e+08	24.189	1.9126e+07	1.14108e+08	26.7658	1.77898	28.2236	3.1343e+08	27.5112	1.91291e+08	28.3488	3.4185e+08	2.8219e+08	28.0721	0.4518	29.9035	1.0043e+09	28.4479	3.6617e+08	30.7003	1.7447e+09	1.03839e+09
SAUPAN000025000	Genetic information processing	Translation	Ribosomal proteins: synthesis and modification	rplI		50S ribosomal protein L9	29.7317	8.91513e+08	30.4007	1.4175e+09	29.0697	5.63441e+08	9.57484e+08	29.8347	0.665508	25.9815	6.62538e+07	24.7087	2.7419e+07	27.0584	1.3976e+08	7.7811e+07	26.2135	1.17622	29.0091	5.40279e+08	28.6024	4.07549e+08	28.3993	3.54041e+08	4.33956e+08	28.693	0.310512	29.8234	9.50058e+08	29.8333	9.56606e+08	30.1214	1.168e+09	1.02489e+09	29.9328	0.169233	27.2318	1.5761e+08			28.4142	3.57711e+08	2.5766e+08
SAUPAN005695000	Genetic information processing	Translation	Ribosomal proteins: synthesis and modification	rplP		50S ribosomal protein L16	30.3483	1.3669e+09	29.3128	6.66861e+08	29.0028	5.3791e+08	8.57223e+08	29.6751	0.704575																			28.0035	2.69089e+08	27.1377	1.4766e+08	28.021	2.7237e+08	2.29706e+08	27.7752	0.504997	27.4345	1.8139e+08	28.1619	3.00319e+08	28.6892	4.32819e+08	3.04843e+08
SAUPAN003356000	Genetic information processing	Translation	Ribosomal proteins: synthesis and modification	rpmF		50S ribosomal protein L32	29.7852	9.25232e+08	30.1642	1.2032e+09	28.4142	3.57701e+08	8.28711e+08	29.6263	0.920698	25.4326	4.52869e+07	24.2475	1.9917e+07	26.1563	7.47889e+07	4.66643e+07	25.4758	0.963658	27.963	2.6164e+08	29.7719	9.16729e+08	28.8458	4.82459e+08	5.53609e+08	29.0443	0.904541	28.8657	4.89139e+08	30.9462	2.0689e+09	30.2541	1.2805e+09	1.27951e+09	30.2529	1.05951	26.6242	1.0344e+08	27.185	1.5258e+08	28.5109	3.82501e+08	2.1284e+08
SAUPAN005683000	Genetic information processing	Translation	Ribosomal proteins: synthesis and modification	rplO		50S ribosomal protein L15	30.3641	1.382e+09	28.7502	4.51522e+08	28.8641	4.886e+08	7.74041e+08	29.5278	0.900712	26.0549	6.97099e+07	24.4889	2.35441e+07	26.6053	1.0209e+08	6.51147e+07	25.9565	1.09807	30.0767	1.1324e+09	29.6849	8.63093e+08	29.6191	8.24572e+08	9.40022e+08	29.8081	0.247423	29.9753	1.0555e+09	30.1749	1.2121e+09	30.5672	1.5909e+09	1.28617e+09	30.2604	0.301146	25.7059	5.47308e+07			29.1548	5.97689e+08	3.2621e+08
SAUPAN005691000	Genetic information processing	Translation	Ribosomal proteins: synthesis and modification	rplX		50S ribosomal protein L24	29.262	6.43801e+08	30.1036	1.1537e+09	28.4113	3.57e+08	7.18167e+08	29.4197	0.846139			26.0792	7.08979e+07	27.7305	2.22701e+08	1.46799e+08	27.1293	1.16764	29.622	8.26242e+08	29.6944	8.68759e+08	28.9547	5.20261e+08	7.38421e+08	29.4599	0.40779	29.2761	6.5012e+08	29.1338	5.89032e+08	29.452	7.34379e+08	6.57844e+08	29.2932	0.159383	28.301	3.30719e+08			29.5053	7.62018e+08	5.46368e+08
SAUPAN001914000	Genetic information processing	Translation	Ribosomal proteins: synthesis and modification	rpsF		30S ribosomal protein S6	29.2064	6.19462e+08	29.0385	5.51398e+08	29.3103	6.65701e+08	6.12187e+08	29.1894	0.137143										27.2033	1.5453e+08			28.5157	3.83782e+08	2.69156e+08	28.0039	0.928007	27.948	2.5894e+08	27.0709	1.4098e+08	28.5066	3.81371e+08	2.6043e+08	27.9563	0.723716	29.6816	8.61091e+08	27.5911	2.02179e+08	29.2254	6.27678e+08	5.63649e+08
SAUPAN002311000	Genetic information processing	Translation	Ribosomal proteins: synthesis and modification	rplL		50S ribosomal protein L7/L12	28.86	4.87211e+08	28.83	4.77181e+08	29.1484	5.95039e+08	5.1981e+08	28.9534	0.175835	25.7774	5.7512e+07			25.7295	5.56339e+07	5.65729e+07	25.7536	0.0338704	28.3722	3.4745e+08	26.5373	9.73947e+07	29.2464	6.36868e+08	3.60571e+08	28.4257	1.38264	28.7387	4.47921e+08	26.4721	9.30911e+07	28.5988	4.06531e+08	3.15848e+08	28.2347	1.27013
SAUPAN003555000	Genetic information processing	Translation	Ribosomal proteins: synthesis and modification	rpsB		30S ribosomal protein S2	29.6564	8.46198e+08	27.4033	1.77509e+08	29.3209	6.7062e+08	5.64776e+08	29.0731	1.21561	25.4	4.4275e+07	24.786	2.89289e+07			3.6602e+07	25.1254	0.434149	28.0834	2.8442e+08	27.6754	2.1435e+08	27.8892	2.48589e+08	2.4912e+08	27.8923	0.204108	28.8351	4.789e+08	28.5628	3.96501e+08	28.5555	3.945e+08	4.233e+08	28.6571	0.159419	27.569	1.9911e+08			28.482	3.74921e+08	2.87015e+08
SAUPAN005701000	Genetic information processing	Translation	Ribosomal proteins: synthesis and modification	rplD		50S ribosomal protein L4	28.7595	4.5442e+08	28.2294	3.147e+08	28.3774	3.4869e+08	3.72603e+08	28.4731	0.273506	25.8019	5.84999e+07			26.9292	1.2779e+08	9.31449e+07	26.473	0.7971	28.3718	3.47349e+08	28.5738	3.9955e+08	27.8104	2.35371e+08	3.27423e+08	28.2866	0.395573	29.2595	6.42651e+08	29.7981	9.33523e+08	29.8944	9.97948e+08	8.58041e+08	29.6765	0.342187	25.5603	4.94799e+07			27.8773	2.46541e+08	1.4801e+08
SAUPAN005412000	Genetic information processing	Translation	Ribosomal proteins: synthesis and modification	rpmE2		50S ribosomal protein L31	28.1617	3.00271e+08	28.5299	3.8757e+08	28.1258	2.92889e+08	3.2691e+08	28.2843	0.223663	27.2785	1.62801e+08	25.7167	5.5144e+07	27.7283	2.2235e+08	1.46765e+08	27.1289	1.05577	30.1015	1.152e+09	30.0072	1.0791e+09	28.7841	4.62251e+08	8.97782e+08	29.7418	0.734885	29.649	8.4184e+08	28.6057	4.0848e+08	29.2583	6.42112e+08	6.30811e+08	29.2326	0.527088
SAUPAN002317000	Genetic information processing	Translation	Ribosomal proteins: synthesis and modification	rpsL		ribosomal protein S12	27.8012	2.33889e+08	29.1837	6.09778e+08	27.7633	2.27811e+08	3.57159e+08	28.412	0.809353	26.7784	1.1511e+08	26.0366	6.88331e+07	26.7928	1.1626e+08	1.00068e+08	26.5764	0.432501	27.369	1.7333e+08	28.3832	3.50109e+08	27.6512	2.1079e+08	2.44743e+08	27.8667	0.523493	28.1715	3.0233e+08	28.7641	4.55871e+08	28.7217	4.4269e+08	4.00297e+08	28.5765	0.330539	26.8285	1.1917e+08	27.7253	2.21899e+08	27.231	1.5753e+08	1.662e+08
SAUPAN005690000	Genetic information processing	Translation	Ribosomal proteins: synthesis and modification	rplE		50S ribosomal protein L5	28.3082	3.32369e+08	27.0001	1.3423e+08	29.4078	7.12221e+08	3.9294e+08	28.5497	1.20531	26.7967	1.1658e+08	25.2905	4.10381e+07	26.8489	1.2087e+08	9.28295e+07	26.4681	0.885089	28.839	4.8017e+08	28.7157	4.40849e+08	29.3457	6.82252e+08	5.34424e+08	28.9934	0.333897	29.0274	5.47169e+08	28.6041	4.0803e+08	29.3682	6.92971e+08	5.4939e+08	29.0333	0.382802	25.5975	5.0771e+07			27.2828	1.6328e+08	1.07025e+08
SAUPAN005693000	Genetic information processing	Translation	Ribosomal proteins: synthesis and modification	rpsQ		30S ribosomal protein S17	29.1068	5.78139e+08	27.3211	1.67679e+08	28.1961	3.07519e+08	3.51112e+08	28.3874	0.892915										26.6175	1.0296e+08	26.7347	1.1167e+08	25.8554	6.07079e+07	9.17794e+07	26.4517	0.477445	27.7434	2.2469e+08	26.4779	9.34603e+07	28.3756	3.4825e+08	2.22134e+08	27.7269	0.966303	24.6885	2.7039e+07			25.3452	4.26251e+07	3.48321e+07
SAUPAN005696000	Genetic information processing	Translation	Ribosomal proteins: synthesis and modification	rpsC		30S ribosomal protein S3	28.1958	3.07451e+08	28.0138	2.7101e+08	28.2785	3.2559e+08	3.0135e+08	28.1669	0.135424	27.6655	2.1289e+08	26.7484	1.1274e+08	26.6722	1.0694e+08	1.4419e+08	27.1034	0.552802	26.1955	7.68499e+07	26.5316	9.70053e+07	28.1089	2.8948e+08	1.54445e+08	27.2025	1.02158	28.5771	4.00479e+08	28.737	4.47391e+08	28.5262	3.8659e+08	4.11487e+08	28.6163	0.109954	29.3717	6.9465e+08	27.8851	2.47881e+08	29.7155	8.8154e+08	6.08023e+08
SAUPAN005703000	Genetic information processing	Translation	Ribosomal proteins: synthesis and modification	rpsJ		30S ribosomal protein S10	29.068	5.62789e+08	27.7218	2.21349e+08	27.5757	2.0004e+08	3.28059e+08	28.2894	0.822674	27.3717	1.7366e+08	25.1483	3.71869e+07	26.1524	7.4587e+07	9.51446e+07	26.5036	1.11343	28.0248	2.7309e+08	28.5187	3.8457e+08	28.1059	2.88891e+08	3.15517e+08	28.2331	0.264837	27.8416	2.4053e+08	28.6726	4.27859e+08	28.6421	4.18911e+08	3.62433e+08	28.4331	0.471177			26.0867	7.1265e+07	28.4112	3.56971e+08	2.14118e+08
SAUPAN005677000	Genetic information processing	Translation	Ribosomal proteins: synthesis and modification	rpsK		30S ribosomal protein S11	28.2358	3.16101e+08	27.8716	2.4557e+08	27.036	1.3761e+08	2.33094e+08	27.7963	0.615134			25.5192	4.80889e+07	26.5493	9.82048e+07	7.31468e+07	26.1243	0.728384	28.3532	3.4289e+08	29.6593	8.47889e+08	28.0534	2.7855e+08	4.89776e+08	28.8675	0.853903	29.1038	5.76902e+08	29.5188	7.6923e+08	29.7294	8.90123e+08	7.45418e+08	29.4735	0.318361
SAUPAN004372000	Genetic information processing	Translation	Ribosomal proteins: synthesis and modification	rpsD		30S ribosomal protein S4	27.5639	1.9841e+08	26.7156	1.102e+08	28.5487	3.92669e+08	2.3376e+08	27.8005	0.917441	26.2083	7.75348e+07			26.3697	8.67103e+07	8.21225e+07	26.2913	0.114099	26.0948	7.16662e+07	24.15	1.8615e+07			4.51406e+07	25.4279	1.3752	27.2625	1.61001e+08	26.739	1.1201e+08	27.9624	2.6153e+08	1.7818e+08	27.4088	0.613793	30.7293	1.7801e+09			30.0766	1.1323e+09	1.4562e+09
SAUPAN002318000	Genetic information processing	Translation	Ribosomal proteins: synthesis and modification	rpsG		ribosomal protein S7	27.8484	2.41659e+08	27.2858	1.6362e+08	27.3924	1.7617e+08	1.93816e+08	27.5301	0.298849										25.5989	5.08199e+07			25.9	6.2613e+07	5.67165e+07	25.7573	0.212889	27.1301	1.4688e+08	26.9039	1.2557e+08	27.2535	1.6e+08	1.4415e+08	27.103	0.177286	28.3367	3.38991e+08			27.1822	1.5229e+08	2.45641e+08
SAUPAN003507000	Genetic information processing	Translation	Ribosomal proteins: synthesis and modification	rpmB		50S ribosomal protein L28	28.2789	3.2568e+08	27.8261	2.37959e+08	26.3607	8.6174e+07	2.16604e+08	27.6905	1.00263										25.6769	5.3642e+07	26.6779	1.0736e+08			8.0501e+07	26.2625	0.707828	27.3174	1.6725e+08	27.9611	2.61291e+08	27.6202	2.0631e+08	2.11617e+08	27.6569	0.322012
SAUPAN003708000	Genetic information processing	Translation	Ribosomal proteins: synthesis and modification	rpmG2		50S ribosomal protein L33	26.8873	1.2413e+08	27.8824	2.47429e+08	27.0564	1.3957e+08	1.70376e+08	27.3441	0.53249										26.9166	1.2668e+08	28.8075	4.69809e+08			2.98244e+08	28.1519	1.33706	27.4886	1.8832e+08			27.7242	2.2173e+08	2.05025e+08	27.6112	0.166608	26.9547	1.3007e+08			30.3226	1.3428e+09	7.36436e+08
SAUPAN003574000	Genetic information processing	Translation	Ribosomal proteins: synthesis and modification	rpsO		30S ribosomal protein S15	28.871	4.90939e+08			25.1562	3.73921e+07	2.64166e+08	27.9769	2.62672																			25.6086	5.11631e+07	25.9939	6.68271e+07	24.8753	3.07759e+07	4.95887e+07	25.5635	0.568264
SAUPAN002308000	Genetic information processing	Translation	Ribosomal proteins: synthesis and modification	rplA		50S ribosomal protein L1	25.7595	5.68029e+07	26.5536	9.84993e+07	27.7147	2.2027e+08	1.25191e+08	26.8996	0.983342										27.2947	1.6464e+08	27.2907	1.6418e+08	27.0695	1.4084e+08	1.56553e+08	27.2221	0.128904	28.9524	5.19439e+08	28.0755	2.82859e+08	28.8138	4.71859e+08	4.24719e+08	28.6619	0.471373	30.3835	1.4007e+09	30.9665	2.09821e+09	31.0818	2.27279e+09	1.9239e+09
SAUPAN004158000	Genetic information processing	Translation	Ribosomal proteins: synthesis and modification	rpsU		30S ribosomal protein S21	27.8654	2.44531e+08	26.5725	9.97989e+07	25.1484	3.71889e+07	1.27173e+08	26.9222	1.35906																			26.5264	9.66596e+07	24.6785	2.68521e+07	25.2627	4.02549e+07	5.45889e+07	25.7021	0.94454
SAUPAN005699000	Genetic information processing	Translation	Ribosomal proteins: synthesis and modification	rplB		50S ribosomal protein L2	25.5922	5.05841e+07	27.0009	1.34301e+08	26.7432	1.1233e+08	9.90716e+07	26.562	0.750073	26.3437	8.5164e+07			25.497	4.73559e+07	6.62599e+07	25.9816	0.598707										26.7671	1.1421e+08	25.5806	5.018e+07	25.1013	3.59959e+07	6.67952e+07	25.9932	0.857546	30.7982	1.8672e+09	29.9393	1.0295e+09	29.2927	6.5762e+08	1.18477e+09
SAUPAN003844000	Genetic information processing	Translation	Ribosomal proteins: synthesis and modification	3844		acetyltransferase (GNAT) family protein	25.1789	3.79851e+07			26.9408	1.2882e+08	8.34025e+07	26.3136	1.24582
SAUPAN001916000	Genetic information processing	Translation	Ribosomal proteins: synthesis and modification	rpsR		30S ribosomal protein S18	26.8728	1.2289e+08	25.1387	3.694e+07	25.7787	5.75651e+07	7.24649e+07	26.1108	0.876908
SAUPAN004172000	Genetic information processing	Translation	Ribosomal proteins: synthesis and modification	rpsT		30S ribosomal protein S20	26.9153	1.2656e+08	25.2926	4.10999e+07	25.5423	4.88651e+07	7.21751e+07	26.105	0.873711																			25.6279	5.18539e+07	25.4366	4.5412e+07	26.4108	8.92179e+07	6.21613e+07	25.8895	0.51619
SAUPAN002247000	Genetic information processing	Translation	Ribosomal proteins: synthesis and modification	2247		S4 domain-containing protein	27.1066	1.4451e+08	25.0357	3.43939e+07	25.5169	4.80119e+07	7.56385e+07	26.1726	1.08378																												25.3684	4.33161e+07			25.6648	5.31951e+07	4.82556e+07
SAUPAN005686000	Genetic information processing	Translation	Ribosomal proteins: synthesis and modification	rplR		50S ribosomal protein L18	26.752	1.1302e+08	25.6365	5.2164e+07	25.18	3.8013e+07	6.77322e+07	26.0133	0.808691												26.4865	9.4023e+07	27.2762	1.6254e+08	1.28282e+08	26.9347	0.558409	27.018	1.359e+08	26.8635	1.221e+08	27.339	1.6977e+08	1.4259e+08	27.0873	0.242573
SAUPAN005698000	Genetic information processing	Translation	Ribosomal proteins: synthesis and modification	rpsS		30S ribosomal protein S19	26.4076	8.9019e+07	25.2162	3.89789e+07	25.6105	5.12302e+07	5.97427e+07	25.8323	0.606953										26.8159	1.1814e+08			26.4184	8.9686e+07	1.03913e+08	26.6308	0.281103	26.9743	1.3185e+08	25.4661	4.63511e+07			8.91004e+07	26.4089	1.06647	28.7364	4.47202e+08			26.8249	1.1888e+08	2.83041e+08
SAUPAN002536000	Genetic information processing	Translation	Ribosomal proteins: synthesis and modification	2536		acetyltransferase	25.8602	6.09102e+07	24.7775	2.8759e+07	26.0953	7.1694e+07	5.37877e+07	25.6808	0.702873
SAUPAN005678000	Genetic information processing	Translation	Ribosomal proteins: synthesis and modification	rpsM		30S ribosomal protein S13	26.185	7.62879e+07	25.6696	5.33739e+07	24.6168	2.57281e+07	5.17966e+07	25.6264	0.799259																			25.711	5.49269e+07	26.3765	8.71218e+07	24.6255	2.58821e+07	5.59769e+07	25.7383	0.883897	25.9089	6.3004e+07			27.1629	1.5026e+08	1.06632e+08
SAUPAN005885000	Genetic information processing	Translation	Ribosomal proteins: synthesis and modification	paiA		acetyltransferase	24.5153	2.398e+07	24.4201	2.2449e+07	25.4645	4.62991e+07	3.09094e+07	24.8815	0.577433
SAUPAN006165000	Genetic information processing	Translation	Ribosomal proteins: synthesis and modification	6165		GNAT family acetyltransferase			24.2383	1.9791e+07	23.5451	1.224e+07	1.60155e+07	23.933	0.490195			25.1465	3.714e+07	25.3786	4.3624e+07	4.0382e+07	25.2672	0.164155	25.525	4.82809e+07	26.128	7.3333e+07	25.5987	5.0815e+07	5.74763e+07	25.7765	0.32892
SAUPAN001111000	Genetic information processing	Translation	Translation factors	rihA		inosine/uridine-preferring nucleoside hydrolase
SAUPAN005409000	Genetic information processing	Translation	Translation factors	prfA		peptide chain release factor RF1																			26.8214	1.1859e+08			26.6682	1.0664e+08	1.12615e+08	26.7468	0.108357	26.0511	6.9527e+07	26.0128	6.77069e+07	26.2899	8.20437e+07	7.30926e+07	26.1232	0.150155
SAUPAN002320000	Genetic information processing	Translation	Translation factors	tuf		elongation factor EF1A	31.9148	4.0487e+09	32.6384	6.68569e+09	32.3972	5.65641e+09	5.4636e+09	32.3472	0.368451	33.1895	9.79583e+09	32.6398	6.69209e+09	32.2371	5.06228e+09	7.1834e+09	32.742	0.478078	33.3291	1.0791e+10	32.4215	5.75249e+09	32.8092	7.52597e+09	8.02315e+09	32.9015	0.455387	32.429	5.78239e+09	32.6354	6.67148e+09	32.405	5.68688e+09	6.04692e+09	32.4936	0.126639	32.7182	7.06602e+09	31.3283	2.69629e+09	31.9238	4.074e+09	4.6121e+09
SAUPAN002319000	Genetic information processing	Translation	Translation factors	fus		translational elongation factor G	31.6099	3.2773e+09	30.9233	2.0363e+09	32.1481	4.75939e+09	3.35766e+09	31.6448	0.613909	29.9333	1.0252e+09	29.4293	7.2295e+08	28.3435	3.4059e+08	6.96247e+08	29.375	0.812456	31.2255	2.5108e+09	30.2486	1.2757e+09	30.5037	1.5224e+09	1.76963e+09	30.7208	0.506673	32.2134	4.97969e+09	32.6089	6.5501e+09	32.5911	6.46978e+09	5.99986e+09	32.4823	0.223358	32.3527	5.48449e+09	32.6317	6.65462e+09	32.657	6.77212e+09	6.30374e+09
SAUPAN003557000	Genetic information processing	Translation	Translation factors	tsf		elongation factor Ts	30.9554	2.0821e+09	28.0384	2.7568e+08	31.2245	2.5091e+09	1.62229e+09	30.5954	1.76694										29.4603	7.38668e+08	29.1671	6.0279e+08	30.477	1.4945e+09	9.45321e+08	29.8162	0.687455	30.3753	1.3928e+09	28.7771	4.6001e+08	30.863	1.9529e+09	1.26857e+09	30.2406	1.09111	29.9231	1.018e+09	25.877	6.16249e+07	29.2396	6.3386e+08	5.71162e+08
SAUPAN002661000	Genetic information processing	Translation	Translation factors	saHPF		ribosomal subunit interface protein	29.786	9.25739e+08	29.1934	6.13901e+08	31.01	2.1625e+09	1.23405e+09	30.2007	0.926419										29.7877	9.26837e+08	29.3607	6.89349e+08	29.5931	8.09878e+08	8.08688e+08	29.591	0.21382	31.2048	2.4751e+09	30.9526	2.0781e+09	31.4618	2.9576e+09	2.5036e+09	31.2214	0.254584	31.9668	4.19729e+09	29.5962	8.11598e+08	31.1628	2.4041e+09	2.471e+09
SAUPAN004106000	Genetic information processing	Translation	Translation factors	efp		elongation factor P	29.8883	9.93731e+08	28.4534	3.67551e+08	28.1669	3.01359e+08	5.54214e+08	29.0459	0.922329	30.3357	1.355e+09	31.2167	2.4955e+09	30.9758	2.1117e+09	1.9874e+09	30.8882	0.455338	30.2935	1.316e+09	30.6363	1.6689e+09	29.8143	9.44038e+08	1.30965e+09	30.2865	0.412875	29.3684	6.93072e+08	31.487	3.0098e+09	30.3172	1.3378e+09	1.68022e+09	30.646	1.06121	28.9384	5.14419e+08	32.7131	7.04089e+09	29.4809	7.49291e+08	2.7682e+09
SAUPAN005680000	Genetic information processing	Translation	Translation factors	infA		translation initiation factor IF-1	27.6977	2.1769e+08	26.8914	1.2449e+08	27.7905	2.32159e+08	1.91446e+08	27.5124	0.494473			24.1969	1.9231e+07	25.2401	3.963e+07	2.94305e+07	24.8108	0.737626	24.7227	2.76859e+07			23.9179	1.5849e+07	2.17675e+07	24.3757	0.569051	25.9978	6.7008e+07	24.9945	3.34261e+07	26.2651	8.0646e+07	6.036e+07	25.8471	0.669909	28.644	4.19469e+08			30.2024	1.2355e+09	8.27486e+08
SAUPAN004299000	Genetic information processing	Translation	Translation factors	infC		translation initiation factor IF-3	27.1495	1.4887e+08	27.4058	1.7782e+08	27.7953	2.3293e+08	1.8654e+08	27.4749	0.325199										26.3872	8.77679e+07	25.1742	3.786e+07			6.28139e+07	25.9046	0.857735	27.6803	2.1508e+08	27.6278	2.074e+08	28.4329	3.6238e+08	2.6162e+08	27.9629	0.450439	29.005	5.38739e+08			27.0539	1.3933e+08	3.39034e+08
SAUPAN003559000	Genetic information processing	Translation	Translation factors	frr		ribosome recycling factor			25.5114	4.78279e+07	26.8341	1.1964e+08	8.37342e+07	26.3193	0.935347	26.3963	8.83251e+07	27.7334	2.23139e+08	26.0809	7.09781e+07	1.27481e+08	26.9257	0.877303										26.7682	1.143e+08	25.4965	4.73391e+07	27.1201	1.4587e+08	1.02503e+08	26.6111	0.854116
SAUPAN003570000	Genetic information processing	Translation	Translation factors	infB		translation initiation factor IF-2	25.5654	4.96551e+07			26.5949	1.0136e+08	7.55075e+07	26.1701	0.727945																			25.681	5.3795e+07	25.9803	6.61992e+07	25.6939	5.42778e+07	5.80907e+07	25.7918	0.169226	27.9531	2.59849e+08			27.7887	2.3186e+08	2.45855e+08
SAUPAN003564000	Genetic information processing	Translation	tRNA aminoacylation	proS		proline--tRNA ligase																												25.542	4.88549e+07	26.0065	6.74128e+07	25.4753	4.66489e+07	5.43055e+07	25.6946	0.28936	25.5963	5.07291e+07	24.1068	1.8066e+07	25.196	3.84369e+07	3.5744e+07
SAUPAN003914000	Genetic information processing	Translation	tRNA aminoacylation	asnC		asparaginyl-tRNA synthetase																												25.2706	4.04781e+07	25.6384	5.22302e+07	25.7932	5.81469e+07	5.02851e+07	25.5836	0.268412	26.0372	6.88599e+07			25.9081	6.2966e+07	6.59129e+07
SAUPAN004236000	Genetic information processing	Translation	tRNA aminoacylation	hisS		histidyl-tRNA synthetase																												25.0072	3.3723e+07	23.9009	1.5663e+07	25.0416	3.45351e+07	2.79737e+07	24.7376	0.6489
SAUPAN004238000	Genetic information processing	Translation	tRNA aminoacylation	dtd		D-tyrosyl-tRNA(Tyr) deacylase										27.0551	1.3944e+08	26.8932	1.2464e+08	27.1077	1.4462e+08	1.36233e+08	27.0215	0.111792	26.9502	1.2966e+08	26.3023	8.27502e+07	26.2679	8.08033e+07	9.77379e+07	26.5424	0.384365	27.3488	1.7093e+08	27.8873	2.48269e+08	27.6987	2.17839e+08	2.12346e+08	27.6618	0.273243
SAUPAN003465000	Genetic information processing	Translation	tRNA aminoacylation	ileS		isoleucyl-tRNA synthetase	31.5976	3.24959e+09	30.5408	1.5621e+09	32.1268	4.68951e+09	3.16707e+09	31.5605	0.807468										29.8756	9.85008e+08	25.9638	6.5445e+07	27.9409	2.57659e+08	4.36037e+08	28.6999	1.95593	30.6083	1.6369e+09	29.4563	7.36617e+08	30.904	2.00919e+09	1.4609e+09	30.4442	0.764864	30.215	1.2463e+09	30.5064	1.52529e+09	31.3414	2.72091e+09	1.83083e+09
SAUPAN004275000	Genetic information processing	Translation	tRNA aminoacylation	valS		valyl-tRNA synthetase	30.3636	1.3815e+09	29.2141	6.22738e+08	30.926	2.0401e+09	1.34811e+09	30.3283	0.872589										28.4587	3.68909e+08			23.4796	1.1697e+07	1.90303e+08	27.5037	3.52072	29.1131	5.80649e+08	27.5773	2.0026e+08	29.6001	8.13829e+08	5.31579e+08	28.9857	1.05576	29.3598	6.88929e+08	29.1308	5.87841e+08	29.8697	9.81042e+08	7.52604e+08
SAUPAN000017000	Genetic information processing	Translation	tRNA aminoacylation	serS		seryl-tRNA synthetase	30.0276	1.0945e+09	30.1911	1.2258e+09	30.0575	1.1174e+09	1.1459e+09	30.0938	0.0870398	29.1188	5.82971e+08	28.0882	2.8536e+08	28.2054	3.0951e+08	3.92614e+08	28.5485	0.564259	30.1914	1.2261e+09	28.4434	3.6503e+08	29.8008	9.35291e+08	8.4214e+08	29.6495	0.917475	30.3351	1.3545e+09	30.6294	1.66099e+09	30.5266	1.5468e+09	1.52076e+09	30.5021	0.14936	31.6133	3.28501e+09	31.0428	2.21221e+09	29.8099	9.41157e+08	2.14612e+09
SAUPAN002294000	Genetic information processing	Translation	tRNA aminoacylation	gltX		glutamyl-tRNA synthetase	29.9657	1.0485e+09	29.6035	8.15749e+08	30.3832	1.4004e+09	1.08822e+09	30.0193	0.390148	26.6433	1.0482e+08	25.4772	4.67091e+07	25.1911	3.83061e+07	6.32784e+07	25.9152	0.76929	29.0582	5.5896e+08	28.5795	4.0112e+08	28.4452	3.65471e+08	4.4185e+08	28.719	0.322219	29.5408	7.81029e+08	29.1997	6.16562e+08	29.2586	6.4229e+08	6.7996e+08	29.3409	0.182326	31.3961	2.82589e+09	30.3948	1.4117e+09	29.9507	1.0377e+09	1.75843e+09
SAUPAN003375000	Genetic information processing	Translation	tRNA aminoacylation	pheT		phenylalanyl-tRNA synthetase subunit beta	29.7593	9.08739e+08	29.0565	5.58329e+08	30.9307	2.0468e+09	1.17129e+09	30.1254	0.946807	23.3785	1.0905e+07			23.5148	1.1986e+07	1.14455e+07	23.4483	0.0964211	29.3046	6.6309e+08	28.0973	2.8716e+08	28.1919	3.06621e+08	4.18957e+08	28.6422	0.671423	28.9541	5.20059e+08	29.6154	8.22471e+08	29.1781	6.07429e+08	6.49986e+08	29.2758	0.336325	29.17	6.04011e+08	29.3596	6.88862e+08	29.2628	6.44118e+08	6.45664e+08
SAUPAN002227000	Genetic information processing	Translation	tRNA aminoacylation	metS		methionyl-tRNA synthetase	30.1489	1.1905e+09	28.1513	2.9812e+08	31.2631	2.5771e+09	1.35524e+09	30.3359	1.57665										27.8815	2.47259e+08	24.2688	2.0213e+07	27.2805	1.6302e+08	1.43497e+08	27.0964	1.93575	28.7156	4.40819e+08	28.1824	3.0461e+08	28.8734	4.91771e+08	4.124e+08	28.6195	0.362108	30.1061	1.1557e+09	29.0763	5.66021e+08	28.9549	5.20329e+08	7.4735e+08
SAUPAN004441000	Genetic information processing	Translation	tRNA aminoacylation	leuS		leucyl-tRNA synthetase	29.4086	7.12621e+08	28.8782	4.93399e+08	30.6341	1.6664e+09	9.57474e+08	29.8347	0.900597										28.1621	3.0035e+08			27.7915	2.32311e+08	2.6633e+08	27.9886	0.262047	28.7277	4.44541e+08	27.907	2.5167e+08	28.9899	5.33111e+08	4.09774e+08	28.6103	0.564957	29.8678	9.79717e+08	28.7439	4.49551e+08	28.9818	5.30148e+08	6.53139e+08
SAUPAN004303000	Genetic information processing	Translation	tRNA aminoacylation	thrS		threonyl-tRNA synthetase	29.3854	7.01292e+08	28.8845	4.95562e+08	30.0243	1.092e+09	7.62952e+08	29.507	0.571309										28.4789	3.741e+08	23.896	1.561e+07	28.1142	2.9055e+08	2.26753e+08	27.7565	2.5472	29.4738	7.45581e+08	28.5676	3.97839e+08	30.0188	1.0878e+09	7.43741e+08	29.4702	0.733034	29.1477	5.94759e+08	28.4383	3.63739e+08	29.3151	6.67901e+08	5.42133e+08
SAUPAN004146000	Genetic information processing	Translation	tRNA aminoacylation	glyS		glycyl-tRNA synthetase	29.1839	6.09871e+08	28.7004	4.36199e+08	29.4775	7.4748e+08	5.9785e+08	29.1552	0.392377										28.0384	2.7568e+08	27.1165	1.4551e+08	28.29	3.28191e+08	2.49794e+08	27.8962	0.617798	29.5523	7.87252e+08	29.2705	6.47579e+08	30.256	1.2822e+09	9.05676e+08	29.7544	0.507577	30.1534	1.1942e+09	30.2083	1.2405e+09	30.7741	1.83621e+09	1.42363e+09
SAUPAN002298000	Genetic information processing	Translation	tRNA aminoacylation	cysS		cysteinyl-tRNA synthetase	29.3345	6.76962e+08	28.5954	4.0558e+08	29.0961	5.73839e+08	5.52127e+08	29.0404	0.377219										28.9794	5.29259e+08	26.731	1.1139e+08	28.6138	4.1078e+08	3.50476e+08	28.3847	1.20648	29.2051	6.18891e+08	28.6334	4.1641e+08	29.0703	5.6368e+08	5.32994e+08	28.9895	0.298844	29.13	5.87499e+08	29.1308	5.87841e+08	28.8238	4.75131e+08	5.50157e+08
SAUPAN004409000	Genetic information processing	Translation	tRNA aminoacylation	pheT2		phenylalanyl-tRNA synthetase (beta subunit)	27.6313	2.07901e+08	28.5567	3.9485e+08	28.9503	5.18702e+08	3.73818e+08	28.4778	0.677138	26.0406	6.90238e+07	28.6432	4.19231e+08	28.1711	3.0223e+08	2.63495e+08	27.9732	1.38656	27.7472	2.2529e+08	28.3397	3.39701e+08	27.4496	1.833e+08	2.4943e+08	27.8941	0.453099	28.3223	3.35619e+08	28.1427	2.96351e+08	28.6239	4.13671e+08	3.48547e+08	28.3768	0.24316	28.6421	4.18929e+08	26.0267	6.83638e+07	27.0962	1.4347e+08	2.10254e+08
SAUPAN002473000	Genetic information processing	Translation	tRNA aminoacylation	argS		arginyl-tRNA synthetase	28.0741	2.82589e+08	26.2952	8.23451e+07	29.5162	7.67829e+08	3.77588e+08	28.4922	1.61345																			26.8824	1.2371e+08	25.9438	6.45458e+07	27.2301	1.57429e+08	1.15228e+08	26.7799	0.665386	28.8208	4.7416e+08	24.8286	2.97951e+07	27.0478	1.3874e+08	2.14232e+08
SAUPAN003374000	Genetic information processing	Translation	tRNA aminoacylation	pheS		phenylalanyl-tRNA synthetase subunit alpha	27.9956	2.67611e+08	27.5753	1.9998e+08	27.4249	1.8019e+08	2.15927e+08	27.686	0.29576										28.143	2.964e+08	28.35	3.4214e+08	27.8285	2.38351e+08	2.92297e+08	28.1229	0.262587	28.0397	2.75919e+08	27.6912	2.1671e+08	28.1228	2.92281e+08	2.61637e+08	27.963	0.228989	26.9509	1.2973e+08	27.5446	1.95769e+08	26.3529	8.57082e+07	1.37069e+08
SAUPAN002260000	Genetic information processing	Translation	tRNA aminoacylation	lysS		asparaginyl-tRNA synthetase	26.1376	7.38252e+07	25.5394	4.87659e+07	27.9704	2.6299e+08	1.28527e+08	26.9375	1.2667																			26.4477	9.15267e+07	25.6563	5.28819e+07	27.6055	2.0421e+08	1.16206e+08	26.7921	0.980327	29.465	7.41032e+08	27.3645	1.728e+08	28.367	3.462e+08	4.20011e+08
SAUPAN004927000	Genetic information processing	Translation	tRNA aminoacylation	gatA		aspartyl/glutamyl-tRNA amidotransferase subunit A	26.2154	7.79151e+07	26.4729	9.31427e+07	26.5038	9.51533e+07	8.8737e+07	26.403	0.158336	27.2716	1.6202e+08	26.6557	1.0572e+08	27.2558	1.6026e+08	1.42667e+08	27.0881	0.351146	27.3377	1.6962e+08	24.5564	2.4673e+07	25.542	4.88549e+07	8.10493e+07	26.2723	1.41018	28.314	3.33701e+08	28.5093	3.8208e+08	28.6897	4.32969e+08	3.82917e+08	28.5125	0.187904	28.3292	3.37231e+08	27.0405	1.3804e+08	26.4462	9.14342e+07	1.88902e+08
SAUPAN002310000	Genetic information processing	Translation	tRNA aminoacylation	rplJ		50S ribosomal protein L10	26.3063	8.29829e+07	25.7672	5.711e+07	26.4794	9.3562e+07	7.7885e+07	26.2148	0.371431										26.6248	1.0348e+08			27.0052	1.347e+08	1.1909e+08	26.8275	0.268976	27.1149	1.4534e+08	27.1351	1.4739e+08	26.8621	1.2198e+08	1.38237e+08	27.0426	0.152115	25.8707	6.13568e+07			28.1412	2.9603e+08	1.78694e+08
SAUPAN003163000	Genetic information processing	Translation	tRNA aminoacylation	trpS		tryptophanyl-tRNA synthetase	26.1418	7.40389e+07	24.6038	2.5496e+07	27.7272	2.2219e+08	1.07242e+08	26.6763	1.56179										24.7867	2.8942e+07			26.4729	9.31408e+07	6.10414e+07	25.8633	1.19236	25.2286	3.9317e+07	26.2747	8.11839e+07	26.5298	9.68897e+07	7.24635e+07	26.1108	0.689492	26.8403	1.2015e+08			26.5534	9.84822e+07	1.09316e+08
SAUPAN004215000	Genetic information processing	Translation	tRNA aminoacylation	alaS		alanyl-tRNA synthetase	25.3762	4.355e+07			26.6879	1.0811e+08	7.58302e+07	26.1763	0.927554																			26.7433	1.1234e+08	26.134	7.36392e+07	26.8595	1.2176e+08	1.0258e+08	26.6122	0.389682	25.9747	6.59409e+07	24.728	2.7789e+07	25.0795	3.54549e+07	4.30616e+07
SAUPAN004235000	Genetic information processing	Translation	tRNA aminoacylation	aspS		aspartyl-tRNA synthetase	26.1431	7.41062e+07	25.4251	4.50511e+07	25.7697	5.7209e+07	5.87888e+07	25.809	0.35911																			24.5656	2.4831e+07	24.6578	2.64681e+07	24.5595	2.4725e+07	2.53414e+07	24.595	0.0550474	27.6592	2.1196e+08	23.188	9.55643e+06	26.5129	9.57593e+07	1.05759e+08
SAUPAN004849000	Genetic information processing	Translation	tRNA aminoacylation	4849		hypothetical protein	25.3643	4.3192e+07			26.1733	7.56727e+07	5.94323e+07	25.8247	0.572056																			25.5027	4.7542e+07	24.3365	2.1185e+07	25.863	6.10302e+07	4.32524e+07	25.3663	0.797904
SAUPAN004926000	Genetic information processing	Translation	tRNA aminoacylation	gatB		aspartyl/glutamyl-tRNA amidotransferase subunit B	25.712	5.4965e+07	24.3649	2.1605e+07	26.884	1.2385e+08	6.68067e+07	25.9935	1.26059																			27.5416	1.9536e+08	28.5934	4.05009e+08	28.4466	3.6582e+08	3.22063e+08	28.2628	0.569635	28.5018	3.80099e+08	24.6701	2.6696e+07	25.783	5.77381e+07	1.54844e+08
SAUPAN004388000	Genetic information processing	Translation	tRNA aminoacylation	tyrS		tyrosyl-tRNA synthetase	24.2976	2.0621e+07	23.9236	1.5912e+07	26.0426	6.9121e+07	3.5218e+07	25.0698	1.13101																			27.0092	1.3508e+08	27.2727	1.62141e+08	27.8338	2.3922e+08	1.78813e+08	27.4139	0.42112	27.1243	1.4629e+08	26.3963	8.8322e+07	25.8234	5.93761e+07	9.79962e+07
SAUPAN004245000	Genetic information processing	Translation	tRNA and rRNA base modification	tgt		queuine tRNA-ribosyltransferase																												24.4802	2.3403e+07	24.1428	1.85229e+07	24.1759	1.8953e+07	2.0293e+07	24.2745	0.185967	23.983	1.6581e+07			24.2867	2.04661e+07	1.85235e+07
SAUPAN004791000	Genetic information processing	Translation	tRNA and rRNA base modification	cspR		RNA methyltransferase
SAUPAN006487000	Genetic information processing	Translation	tRNA and rRNA base modification	gidB		16S rRNA methyltransferase GidB
SAUPAN006488000	Genetic information processing	Translation	tRNA and rRNA base modification	gidA		tRNA uridine 5-carboxymethylaminomethyl modification enzyme GidA	28.4574	3.6859e+08	28.1076	2.8922e+08	28.5546	3.94281e+08	3.50697e+08	28.3856	0.235127										27.0128	1.3541e+08			27.1943	1.5357e+08	1.4449e+08	27.1064	0.128382	26.9268	1.2758e+08	27.2677	1.6158e+08	27.2419	1.5872e+08	1.49293e+08	27.1536	0.189785	28.9021	5.01658e+08	28.1594	2.99801e+08	27.632	2.08e+08	3.36487e+08
SAUPAN004026000	Genetic information processing	Translation	tRNA and rRNA base modification	rluB		ribosomal large subunit pseudouridine synthase B	27.78	2.30469e+08			27.5268	1.9337e+08	2.1192e+08	27.6589	0.179047
SAUPAN004111000	Genetic information processing	Translation	tRNA and rRNA base modification	4111		rhodanese-like domain-containing protein	26.8845	1.2389e+08	24.8969	3.12411e+07	26.4584	9.22081e+07	8.24465e+07	26.297	1.04643
SAUPAN004440000	Genetic information processing	Translation	tRNA and rRNA base modification	4440		rhodanese-like domain-containing protein	25.5388	4.8745e+07	26.6053	1.0209e+08	25.8075	5.87262e+07	6.98538e+07	26.0578	0.554696	24.4821	2.3434e+07	24.9655	3.27611e+07	25.7676	5.7125e+07	3.77734e+07	25.1709	0.649313										24.764	2.849e+07	25.2503	3.9912e+07	24.9482	3.2371e+07	3.3591e+07	25.0016	0.245554
SAUPAN000040000	Genetic information processing	Translation	tRNA and rRNA base modification	orfX		rRNA large subunit methyltransferase	26.0988	7.18652e+07	25.4689	4.64421e+07	25.5975	5.0772e+07	5.63598e+07	25.7482	0.332797																			25.0584	3.49411e+07	25.5543	4.92749e+07	25.7218	5.534e+07	4.65187e+07	25.4713	0.344986	26.0721	7.05469e+07			26.1927	7.66993e+07	7.36231e+07
SAUPAN002597000	Genetic information processing	Translation	tRNA and rRNA base modification	queD		6-pyruvoyltetrahydropterin synthase			25.2275	3.92859e+07	25.7133	5.50161e+07	4.7151e+07	25.4908	0.343541																			23.4549	1.1498e+07	23.4514	1.147e+07	23.6165	1.2861e+07	1.1943e+07	23.5097	0.0943439	27.2879	1.6386e+08			24.6918	2.71009e+07	9.54806e+07
SAUPAN002300000	Genetic information processing	Translation	tRNA and rRNA base modification	yacO		TrmH family RNA methyltransferase	24.7615	2.8442e+07			25.0118	3.38291e+07	3.11355e+07	24.8921	0.176946	27.6599	2.1206e+08	27.4175	1.7926e+08	26.5393	9.75258e+07	1.62949e+08	27.2798	0.589603										25.8933	6.23229e+07	26.0674	7.0316e+07	26.7563	1.1336e+08	8.19997e+07	26.2891	0.456421
SAUPAN002231000	Genetic information processing	Translation	tRNA and rRNA base modification	ksgA		dimethyladenosine transferase	23.7957	1.4562e+07			24.4277	2.2567e+07	1.85645e+07	24.146	0.446891																												24.3485	2.13619e+07			23.2651	1.0081e+07	1.57215e+07
Amino acid biosynthesis
SAUPAN004402000	Metabolism	Amino acid biosynthesis	Aromatic amino acid family	aroA2		bifunctional 3-deoxy-7-phosphoheptulonate synthase/chorismate mutase	28.2528	3.19841e+08	28.3527	3.42769e+08	28.861	4.87569e+08	3.83393e+08	28.5142	0.326186										29.0699	5.63519e+08	27.4605	1.8468e+08	28.8295	4.77038e+08	4.08412e+08	28.6055	0.868183	28.9889	5.32749e+08	28.4935	3.77929e+08	28.8569	4.86178e+08	4.65619e+08	28.7946	0.25652	28.2003	3.0842e+08	28.1663	3.0124e+08	28.2043	3.0928e+08	3.06314e+08
SAUPAN004182000	Metabolism	Amino acid biosynthesis	Aromatic amino acid family	aroE		shikimate 5-dehydrogenase	26.6953	1.0866e+08			26.5575	9.87659e+07	1.03713e+08	26.628	0.0973969	26.1729	7.56517e+07	26.0096	6.75569e+07	24.189	1.9125e+07	5.41112e+07	25.6894	1.10131
SAUPAN003700000	Metabolism	Amino acid biosynthesis	Aspartate family	hom		homoserine dehydrogenase																			23.6007	1.2721e+07			24.2429	1.98529e+07	1.6287e+07	23.9572	0.454062	25.339	4.2442e+07	25.4621	4.6224e+07	25.7144	5.5055e+07	4.7907e+07	25.5137	0.191353
SAUPAN005004000	Metabolism	Amino acid biosynthesis	Aspartate family	5004		hypothetical protein	29.2264	6.28092e+08	26.8721	1.2283e+08	28.6356	4.1704e+08	3.89321e+08	28.5364	1.22487										27.5941	2.026e+08	26.4834	9.38218e+07	27.8554	2.4283e+08	1.79751e+08	27.4214	0.728475	27.9511	2.59489e+08	27.6558	2.1146e+08	28.0671	2.81219e+08	2.50723e+08	27.9015	0.212066	24.8994	3.1295e+07	25.6543	5.28079e+07	25.5806	5.01811e+07	4.47613e+07
SAUPAN005430000	Metabolism	Amino acid biosynthesis	Aspartate family	luxS		S-ribosylhomocysteine lyase	26.8092	1.1759e+08	28.3963	3.533e+08	27.8347	2.3938e+08	2.36757e+08	27.8188	0.804787	27.1248	1.4635e+08	26.8904	1.244e+08	27.0374	1.3774e+08	1.36163e+08	27.0208	0.118471	27.5404	1.952e+08			27.0005	1.3426e+08	1.6473e+08	27.2955	0.381788	28.0265	2.7341e+08	27.1487	1.4879e+08	27.8261	2.37959e+08	2.20053e+08	27.7133	0.459996
SAUPAN003813000	Metabolism	Amino acid biosynthesis	Aspartate family	lysA		diaminopimelate decarboxylase	26.5855	1.007e+08	25.5319	4.85151e+07	27.3774	1.7435e+08	1.07855e+08	26.6845	0.925826																			24.8432	3.00979e+07			25.1702	3.77549e+07	3.39264e+07	25.0159	0.231224
SAUPAN001900000	Metabolism	Amino acid biosynthesis	Aspartate family	metE		methionine synthase	25.0197	3.40151e+07	23.7486	1.4094e+07	28.0223	2.72621e+08	1.0691e+08	26.6718	2.19456																												26.1402	7.39589e+07	23.6571	1.3228e+07			4.35934e+07
SAUPAN003701000	Metabolism	Amino acid biosynthesis	Aspartate family	thrC		threonine synthase	25.1329	3.67931e+07			25.7203	5.52798e+07	4.60364e+07	25.4563	0.415298	24.6022	2.5468e+07			26.0323	6.86288e+07	4.70484e+07	25.4876	1.01125	26.1933	7.67291e+07	25.5011	4.7488e+07	25.9187	6.34299e+07	6.2549e+07	25.8985	0.348558	25.8839	6.1919e+07	26.9815	1.3251e+08	27.1229	1.46151e+08	1.13527e+08	26.7585	0.678225
SAUPAN003810000	Metabolism	Amino acid biosynthesis	Aspartate family	dapD		2,3,4,5-tetrahydropyridine-2,6-dicarboxylate N-succinyltransferase	25.1718	3.77981e+07			25.2693	4.0442e+07	3.912e+07	25.2214	0.0689712	25.8629	6.1023e+07	26.7061	1.0948e+08	25.989	6.6601e+07	7.90346e+07	26.236	0.454815	25.2576	4.01139e+07	25.3871	4.38809e+07	25.6316	5.19842e+07	4.53263e+07	25.4338	0.189909	26.151	7.45131e+07	27.2504	1.5966e+08	27.0703	1.4092e+08	1.25031e+08	26.8977	0.589682	24.7029	2.73089e+07			26.0484	6.9398e+07	4.83535e+07
SAUPAN003809000	Metabolism	Amino acid biosynthesis	Aspartate family	dapB		dihydrodipicolinate reductase	24.7226	2.7685e+07			25.3475	4.26919e+07	3.51885e+07	25.0686	0.441843	25.9882	6.65608e+07	26.2923	8.21832e+07	25.9532	6.49668e+07	7.12369e+07	26.0861	0.186529										25.2034	3.86359e+07	24.9428	3.2249e+07	25.7101	5.48911e+07	4.19254e+07	25.3213	0.390174
SAUPAN003626000	Metabolism	Amino acid biosynthesis	Glutamate family	glnA		glutamate--ammonia ligase	32.1365	4.72131e+09	32.0023	4.3017e+09	32.5473	6.27662e+09	5.09988e+09	32.2478	0.283989	29.5709	7.97467e+08	28.2014	3.08651e+08	29.3215	6.70899e+08	5.92339e+08	29.1418	0.729409	32.4687	5.94372e+09	30.9913	2.1345e+09	31.3475	2.7324e+09	3.60354e+09	31.7468	0.771031	32.1744	4.84692e+09	32.3321	5.40658e+09	32.4063	5.69189e+09	5.31513e+09	32.3075	0.118397	33.403	1.1358e+10	33.2632	1.0309e+10	32.8653	7.82449e+09	9.83049e+09
SAUPAN003059000	Metabolism	Amino acid biosynthesis	Glutamate family	rocD		ornithine--oxo-acid transaminase	30.1612	1.2007e+09	29.8229	9.49689e+08	29.5794	8.0223e+08	9.84207e+08	29.8744	0.292182	30.3614	1.3794e+09	27.6302	2.07739e+08	29.0042	5.38421e+08	7.08519e+08	29.4002	1.3656	30.0328	1.0984e+09	29.6028	8.15308e+08	29.6662	8.5196e+08	9.2189e+08	29.78	0.232119	30.6046	1.6327e+09	30.0602	1.1195e+09	31.0084	2.15999e+09	1.6374e+09	30.6088	0.47582	29.9005	1.0022e+09	29.3724	6.94991e+08	28.8823	4.9481e+08	7.30666e+08
SAUPAN003060000	Metabolism	Amino acid biosynthesis	Glutamate family	gudB		glutamate dehydrogenase	28.9256	5.09869e+08	28.6236	4.13571e+08	30.1841	1.2199e+09	7.14448e+08	29.4123	0.827702	27.2549	1.6016e+08	24.2772	2.0332e+07			9.02461e+07	26.4274	2.10554	29.1726	6.05088e+08	27.3889	1.7574e+08	28.8956	4.994e+08	4.26743e+08	28.6688	0.959912	29.4925	7.55319e+08	29.4963	7.5729e+08	30.3052	1.3267e+09	9.46435e+08	29.8179	0.468119	30.2034	1.2363e+09	30.5678	1.5916e+09	30.4091	1.4258e+09	1.4179e+09
SAUPAN004036000	Metabolism	Amino acid biosynthesis	Glutamate family	proC		pyrroline-5-carboxylate reductase	27.7861	2.3144e+08	27.0676	1.4066e+08	28.1894	3.061e+08	2.26067e+08	27.7522	0.568221	28.4325	3.6228e+08	28.7163	4.4103e+08	28.678	4.29469e+08	4.10926e+08	28.6143	0.153969	26.3082	8.30899e+07	26.6326	1.0404e+08	27.1209	1.4595e+08	1.11027e+08	26.7263	0.409112	27.8275	2.3819e+08	27.624	2.0685e+08	27.8774	2.4657e+08	2.30537e+08	27.7804	0.134244	26.8094	1.1761e+08			26.7803	1.1526e+08	1.16435e+08
SAUPAN004075000	Metabolism	Amino acid biosynthesis	Glutamate family	argR		arginine repressor	26.0075	6.74572e+07	25.1989	3.85151e+07	25.6918	5.42e+07	5.33908e+07	25.6701	0.407498																												27.2017	1.5436e+08			27.0985	1.437e+08	1.4903e+08
SAUPAN003333000	Metabolism	Amino acid biosynthesis	Histidine family	suhB2		inositol monophosphatase																												23.8269	1.488e+07	24.6562	2.644e+07	23.8197	1.4806e+07	1.87087e+07	24.1572	0.480914
SAUPAN002326000	Metabolism	Amino acid biosynthesis	Pyruvate family	ilvE		branched-chain amino acid aminotransferase	29.6785	8.59231e+08	28.7436	4.49461e+08	29.2778	6.50882e+08	6.53191e+08	29.2829	0.469012	29.5512	7.8669e+08	28.4718	3.72272e+08	29.4746	7.45979e+08	6.3498e+08	29.2421	0.602306	29.9184	1.0147e+09	30.2635	1.2889e+09	29.8435	9.63347e+08	1.08898e+09	30.0203	0.224018	29.6006	8.14083e+08	29.766	9.1295e+08	29.9956	1.0705e+09	9.32511e+08	29.7965	0.198391	29.0245	5.46058e+08	27.2127	1.5554e+08	29.2107	6.21311e+08	4.4097e+08
SAUPAN004072000	Metabolism	Amino acid biosynthesis	Pyruvate family	bfmBAA		pyruvate dehydrogenase (acetyl-transferring) alpha subunit	26.5153	9.59201e+07	25.2218	3.9131e+07	26.2429	7.94118e+07	7.14876e+07	26.0912	0.681904	25.4571	4.60641e+07			25.0123	3.3841e+07	3.99526e+07	25.2518	0.314571	25.4693	4.6455e+07			25.1234	3.65511e+07	4.1503e+07	25.3067	0.244602			24.9347	3.207e+07	24.8137	2.94889e+07	3.07795e+07	24.8755	0.0855953	24.5025	2.37671e+07			25.3652	4.3221e+07	3.3494e+07
SAUPAN004071000	Metabolism	Amino acid biosynthesis	Pyruvate family	bfmBAB		2-oxoisovalerate dehydrogenase (acylating) beta subunit	25.7179	5.51899e+07			24.1286	1.8341e+07	3.67654e+07	25.1318	1.12383	26.2613	8.04328e+07			25.1303	3.6726e+07	5.85794e+07	25.8039	0.799724
SAUPAN001016000	Metabolism	Amino acid biosynthesis	Serine family	fdh		formate dehydrogenase
SAUPAN005775000	Metabolism	Amino acid biosynthesis	Serine family	gyaR		D-isomer specific 2-hydroxyacid dehydrogenase family protein										28.4966	3.78729e+08	26.9883	1.3313e+08	27.2303	1.5745e+08	2.23103e+08	27.7331	0.810051	26.5703	9.96447e+07	26.7172	1.1033e+08	27.628	2.0742e+08	1.39132e+08	27.0519	0.572965	27.1058	1.44429e+08	26.796	1.1652e+08	27.4859	1.8797e+08	1.4964e+08	27.1569	0.345562	28.5878	4.03449e+08			27.5152	1.9182e+08	2.97634e+08
SAUPAN005786000	Metabolism	Amino acid biosynthesis	Serine family	fdhA		formate dehydrogenase alpha subunit																												24.0788	1.7719e+07	23.7756	1.4361e+07	24.3483	2.1358e+07	1.78126e+07	24.0864	0.286475
SAUPAN005404000	Metabolism	Amino acid biosynthesis	Serine family	glyA		glycine hydroxymethyltransferase	29.8391	9.60453e+08	29.997	1.0715e+09	30.8696	1.96189e+09	1.33128e+09	30.3102	0.555012										30.0695	1.1267e+09	27.3419	1.7011e+08	29.918	1.0144e+09	7.70404e+08	29.521	1.53291	30.0457	1.1083e+09	30.0028	1.0758e+09	30.3526	1.371e+09	1.18503e+09	30.1423	0.190785	30.2413	1.2692e+09	29.7583	9.0809e+08	29.5655	7.94537e+08	9.90608e+08
SAUPAN002255000	Metabolism	Amino acid biosynthesis	Serine family	cysK		cysteine synthase	28.65	4.21229e+08	27.8506	2.4203e+08	28.7444	4.49701e+08	3.70987e+08	28.4668	0.491056	30.2582	1.2842e+09	29.0677	5.62669e+08	28.563	3.96559e+08	7.47808e+08	29.4781	0.87044	29.4373	7.26939e+08	29.9481	1.0358e+09	29.8621	9.75867e+08	9.12869e+08	29.7658	0.273511	27.9599	2.61081e+08	28.9613	5.22668e+08	28.494	3.7806e+08	3.8727e+08	28.5288	0.501072	28.7787	4.6052e+08			28.629	4.15139e+08	4.3783e+08
SAUPAN006169000	Metabolism	Amino acid biosynthesis	Serine family	ddh		D-lactate dehydrogenase	27.9883	2.66271e+08	24.8641	3.0539e+07	26.2205	7.819e+07	1.25e+08	26.8974	1.5666	31.2137	2.4903e+09	27.4206	1.7965e+08	28.7396	4.4821e+08	1.03939e+09	29.9531	1.92562	29.4582	7.37583e+08	26.1228	7.30702e+07	27.8081	2.35001e+08	3.48551e+08	28.3768	1.66776	28.9946	5.3488e+08	28.6664	4.26021e+08	27.6339	2.0827e+08	3.89724e+08	28.5379	0.710098
SAUPAN002175000	Metabolism	Amino acid biosynthesis	Serine family	yrhB		bifunctional cystathionine gamma-lyase/gamma-synthase	24.3171	2.0901e+07			24.0017	1.6797e+07	1.8849e+07	24.168	0.223										24.2368	1.977e+07			23.3669	1.0818e+07	1.5294e+07	23.8665	0.615098	24.2113	1.9424e+07	23.3049	1.0363e+07	24.1759	1.8952e+07	1.62464e+07	23.9536	0.513372
Energy metabolism
SAUPAN006196000	Metabolism	Energy metabolism	Acetogenesis	cidC		pyruvate oxidase																														24.3432	2.1283e+07	24.6516	2.63549e+07	2.3819e+07	24.5056	0.218051
SAUPAN006309000	Metabolism	Energy metabolism	Acetogenesis	acsA2		AMP-dependent synthetase and ligase																			25.7275	5.55599e+07			24.9145	3.16241e+07	4.3592e+07	25.3776	0.574892	24.876	3.0792e+07	24.6735	2.67581e+07	24.919	3.17231e+07	2.97577e+07	24.8268	0.13114	25.7359	5.5882e+07	26.2038	7.72912e+07	26.9307	1.2792e+08	8.70311e+07
SAUPAN004363000	Metabolism	Energy metabolism	Acetogenesis	ackA		acetate kinase	30.6118	1.6409e+09	29.6806	8.6053e+08	30.6096	1.6384e+09	1.37994e+09	30.362	0.536989										29.5163	7.67898e+08	28.1025	2.88191e+08	29.4529	7.34878e+08	5.96989e+08	29.1531	0.798634	28.5141	3.8334e+08	28.3018	3.30891e+08	29.2285	6.29011e+08	4.47747e+08	28.7381	0.485513	29.0676	5.62641e+08	26.8014	1.1696e+08	27.914	2.529e+08	3.10834e+08
SAUPAN004397000	Metabolism	Energy metabolism	Acetogenesis	acsA		acetyl-CoA synthetase	25.8963	6.24561e+07	24.5234	2.4114e+07	25.5046	4.7604e+07	4.47247e+07	25.4146	0.707259																			22.8251	7.43061e+06			25.5152	4.79551e+07	2.76928e+07	24.723	1.90221	27.1769	1.5173e+08	27.3672	1.7312e+08	28.5266	3.86689e+08	2.3718e+08
SAUPAN005927000	Metabolism	Energy metabolism	Anaerobic respiration	narH		respiratory nitrate reductase subunit beta																																					26.1271	7.32909e+07	25.7886	5.79602e+07	24.3395	2.12279e+07	5.08263e+07
SAUPAN005928000	Metabolism	Energy metabolism	Anaerobic respiration	narG		respiratory nitrate reductase subunit alpha																																					27.7654	2.2815e+08	26.5551	9.85997e+07	24.4478	2.2883e+07	1.16544e+08
SAUPAN003613000	Metabolism	Energy metabolism	Anaerobic respiration	glpD		aerobic glycerol-3-phosphate dehydrogenase	24.659	2.6491e+07			24.5834	2.51381e+07	2.58145e+07	24.6217	0.0534785																			25.3992	4.42511e+07	24.9613	3.2667e+07	26.1942	7.6777e+07	5.12317e+07	25.6105	0.624979	25.3268	4.20849e+07			25.2911	4.1056e+07	4.15705e+07
SAUPAN003341000	Metabolism	Energy metabolism	Anaplerotic reactions	pycA		pyruvate carboxylase	30.4027	1.4195e+09	29.4736	7.45462e+08	30.9646	2.0954e+09	1.42012e+09	30.4034	0.753014										28.6564	4.2309e+08	25.8201	5.92421e+07	27.1435	1.4825e+08	2.10194e+08	27.6471	1.41919	28.4038	3.55149e+08	28.0667	2.81139e+08	28.377	3.48591e+08	3.28293e+08	28.2904	0.187368	30.2339	1.2627e+09	29.5987	8.12989e+08	30.0661	1.1241e+09	1.0666e+09
SAUPAN004503000	Metabolism	Energy metabolism	Anaplerotic reactions	pckA		phosphoenolpyruvate carboxykinase	30.1693	1.2074e+09	30.1959	1.2299e+09	29.7669	9.13513e+08	1.11694e+09	30.0569	0.240388	25.9045	6.28091e+07			24.3332	2.1136e+07	4.19726e+07	25.3229	1.11106	30.3261	1.3461e+09	29.2529	6.3974e+08	29.2664	6.45759e+08	8.772e+08	29.7083	0.615767	30.9496	2.0738e+09	31.0788	2.26799e+09	31.4112	2.8558e+09	2.3992e+09	31.1599	0.238157	32.0902	4.57191e+09	31.7735	3.67091e+09	31.3623	2.76061e+09	3.66781e+09
SAUPAN005397000	Metabolism	Energy metabolism	ATP-synthase	atpH		proton-translocating F-type ATPase beta subunit
SAUPAN005394000	Metabolism	Energy metabolism	ATP-synthase	atpD		proton-translocating F-type ATPase delta subunit	28.2097	3.1044e+08	28.8106	4.7082e+08	28.5757	4.00079e+08	3.9378e+08	28.5528	0.302804	27.6267	2.0724e+08	27.7137	2.20119e+08	27.7718	2.2917e+08	2.18843e+08	27.7053	0.0730314	29.2503	6.3857e+08	27.4625	1.8494e+08	29.1451	5.93688e+08	4.72399e+08	28.8154	1.00321	28.0056	2.69479e+08	28.1039	2.88481e+08	28.3546	3.4323e+08	3.00397e+08	28.1623	0.17996	28.6284	4.14949e+08	29.6801	8.60208e+08	28.5586	3.95351e+08	5.56836e+08
SAUPAN005396000	Metabolism	Energy metabolism	ATP-synthase	atpA		proton-translocating F-type ATPase alpha subunit	28.6371	4.17471e+08	28.4963	3.7865e+08	28.2701	3.23711e+08	3.73277e+08	28.4757	0.185132	27.2921	1.6434e+08	27.3405	1.69949e+08	27.8143	2.36019e+08	1.90103e+08	27.5022	0.288544	29.064	5.6122e+08	28.4033	3.55019e+08	28.6886	4.3263e+08	4.49623e+08	28.7441	0.331359	28.1922	3.06691e+08	28.2026	3.08899e+08	28.0133	2.70931e+08	2.95507e+08	28.1386	0.106379	28.6655	4.25779e+08	29.3173	6.68921e+08	28.4065	3.5581e+08	4.83503e+08
SAUPAN005393000	Metabolism	Energy metabolism	ATP-synthase	atpC		proton- translocating F-type ATPase epsilon subunit	25.8928	6.23031e+07	25.5324	4.85319e+07	25.3695	4.33479e+07	5.13943e+07	25.6151	0.267803																			24.1776	1.8975e+07	24.1194	1.82251e+07	23.9071	1.5731e+07	1.76437e+07	24.0727	0.142376
SAUPAN005395000	Metabolism	Energy metabolism	ATP-synthase	atpG		proton-translocating F-type ATPase gamma subunit	26.124	7.3133e+07			24.733	2.78851e+07	5.05091e+07	25.59	0.983607																												25.9606	6.53018e+07			25.6944	5.4297e+07	5.97994e+07
SAUPAN001124000	Metabolism	Energy metabolism	Catabolism of amino acids	tarJ'		alcohol dehydrogenase, zinc-containing																												25.7919	5.8095e+07	26.2403	7.92743e+07	24.9232	3.1816e+07	5.63951e+07	25.7491	0.669629
SAUPAN005818000	Metabolism	Energy metabolism	Catabolism of amino acids	hutU		urocanate hydratase	29.6764	8.58022e+08	29.4947	7.56492e+08	29.5939	8.10299e+08	8.08271e+08	29.5903	0.0909708										30.5517	1.5739e+09	30.0424	1.1058e+09	29.696	8.69729e+08	1.18314e+09	30.14	0.430429	31.2615	2.57421e+09	31.6965	3.4801e+09	31.4984	3.0337e+09	3.02933e+09	31.4964	0.21779	31.6963	3.47959e+09	31.0777	2.2663e+09	30.3002	1.3221e+09	2.35599e+09
SAUPAN002821000	Metabolism	Energy metabolism	Catabolism of amino acids	gcvH		glycine cleavage system protein H	29.2333	6.31081e+08	27.5639	1.9841e+08	29.7596	9.08928e+08	5.79473e+08	29.1102	1.14635	29.9548	1.0406e+09	30.3244	1.3445e+09	29.8489	9.66953e+08	1.11735e+09	30.0574	0.249668	28.0493	2.77759e+08	27.6805	2.1511e+08	28.4319	3.62119e+08	2.84996e+08	28.0864	0.375716	29.735	8.9356e+08	29.2673	6.46171e+08	30.2057	1.2383e+09	9.26009e+08	29.7865	0.469186
SAUPAN004112000	Metabolism	Energy metabolism	Catabolism of amino acids	gcvPB		glycine dehydrogenase (decarboxylating) subunit 2	28.8895	4.97289e+08	28.1162	2.90941e+08	28.6874	4.32271e+08	4.06834e+08	28.5999	0.401088																			28.6867	4.32079e+08	29.0744	5.6528e+08	29.1352	5.89612e+08	5.2899e+08	28.9787	0.24328	28.2633	3.2218e+08	27.9651	2.6202e+08	27.6195	2.062e+08	2.63466e+08
SAUPAN004361000	Metabolism	Energy metabolism	Catabolism of amino acids	ald2		alanine dehydrogenase	28.4765	3.73499e+08	28.5619	3.96279e+08	28.06	2.79841e+08	3.49873e+08	28.3823	0.268539	26.1184	7.28502e+07	27.1104	1.4489e+08	27.4151	1.7897e+08	1.32237e+08	26.9785	0.678024	28.7328	4.46109e+08	27.8967	2.4988e+08	27.8139	2.35951e+08	3.10646e+08	28.2107	0.508332	28.5755	4.00021e+08	28.7478	4.50781e+08	28.814	4.71931e+08	4.40911e+08	28.7159	0.123128	28.7432	4.49339e+08	29.6988	8.71448e+08	29.2994	6.60682e+08	6.6049e+08
SAUPAN004113000	Metabolism	Energy metabolism	Catabolism of amino acids	gcvPA		glycine dehydrogenase (decarboxylating) subunit 1	28.434	3.62649e+08	26.4196	8.97619e+07	28.9898	5.33089e+08	3.285e+08	28.2913	1.35232																			27.2224	1.5659e+08	26.5213	9.63179e+07	27.8067	2.3477e+08	1.62559e+08	27.2764	0.64357	25.8414	6.01228e+07	25.2981	4.12571e+07	26.4355	9.0756e+07	6.40453e+07
SAUPAN004428000	Metabolism	Energy metabolism	Catabolism of amino acids	dat		D-alanine aminotransferase	28.6317	4.15911e+08	27.4791	1.8708e+08	27.4113	1.785e+08	2.60497e+08	27.9567	0.685854	28.2716	3.2405e+08	27.8053	2.3454e+08	28.1456	2.9693e+08	2.85173e+08	28.0873	0.241249	28.1302	2.9378e+08	28.239	3.16801e+08	28.2359	3.16129e+08	3.08903e+08	28.2026	0.0619743	28.4531	3.6749e+08	29.1743	6.05802e+08	27.7859	2.3142e+08	4.01571e+08	28.5811	0.69434	28.2222	3.13131e+08	29.6875	8.64601e+08	29.18	6.08208e+08	5.95313e+08
SAUPAN006217000	Metabolism	Energy metabolism	Catabolism of amino acids	rocA		1-pyrroline-5-carboxylate dehydrogenase	27.6606	2.12169e+08	26.2041	7.73078e+07	27.4062	1.7786e+08	1.55779e+08	27.2149	0.777944										27.9528	2.5979e+08			23.9543	1.6254e+07	1.38022e+08	27.0403	2.82735	29.5512	7.86657e+08	28.8605	4.874e+08	28.9482	5.17929e+08	5.97329e+08	29.1539	0.375996	28.4505	3.66811e+08	28.4003	3.54279e+08	28.6603	4.24241e+08	3.81777e+08
SAUPAN000014000	Metabolism	Energy metabolism	Catabolism of amino acids	hutH		histidine ammonia-lyase	27.3347	1.6927e+08	25.4825	4.688e+07	28.0059	2.6953e+08	1.61893e+08	27.2705	1.30696										24.5007	2.37379e+07			23.03	8.56487e+06	1.61514e+07	23.9452	1.03993	26.5571	9.87358e+07	26.6364	1.0432e+08	27.4245	1.8014e+08	1.27732e+08	26.9285	0.479567	28.2372	3.16399e+08	28.0261	2.7333e+08	27.5758	2.00049e+08	2.6326e+08
SAUPAN005817000	Metabolism	Energy metabolism	Catabolism of amino acids	hutI		imidazolonepropionase	26.4439	9.12847e+07	26.202	7.71959e+07	26.5845	1.0063e+08	8.97036e+07	26.4187	0.193455	23.3927	1.1013e+07			23.9249	1.5926e+07	1.34695e+07	23.6832	0.376308	27.055	1.3943e+08	25.8261	5.94882e+07	26.3229	8.39449e+07	9.42878e+07	26.4906	0.618175	28.6188	4.1222e+08	29.3627	6.9033e+08	28.9625	5.23089e+08	5.41879e+08	29.0134	0.372294	29.0614	5.60209e+08	29.7801	9.21922e+08	29.0474	5.54791e+08	6.78974e+08
SAUPAN003943000	Metabolism	Energy metabolism	Catabolism of amino acids	ansA		L-asparaginase	26.9496	1.2961e+08	25.5588	4.94278e+07	26.4698	9.29428e+07	9.06602e+07	26.434	0.706446	26.7	1.0902e+08	26.0137	6.77482e+07	26.1609	7.50277e+07	8.3932e+07	26.3227	0.361333	25.6816	5.38182e+07	25.7502	5.6441e+07	25.2465	3.98059e+07	5.00217e+07	25.5761	0.273193	25.1647	3.7611e+07	26.6555	1.0571e+08	25.886	6.2011e+07	6.84441e+07	26.0284	0.745575
SAUPAN005822000	Metabolism	Energy metabolism	Catabolism of amino acids	hutG		formimidoylglutamase	26.6786	1.0741e+08	24.5352	2.43129e+07	26.7684	1.1431e+08	8.2011e+07	26.2893	1.26418										25.8024	5.85169e+07	25.2237	3.91829e+07	25.1202	3.64701e+07	4.47233e+07	25.4145	0.367614	25.5858	5.03591e+07	26.9094	1.2605e+08	26.2106	7.76558e+07	8.46883e+07	26.3357	0.66218	26.9542	1.3002e+08			27.316	1.6708e+08	1.4855e+08
SAUPAN005509000	Metabolism	Energy metabolism	Catabolism of amino acids	rocF		arginase	26.5	9.49089e+07	25.4911	4.71619e+07	25.3681	4.33059e+07	6.17922e+07	25.8809	0.62108	28.0693	2.81641e+08	27.5993	2.0334e+08	27.8376	2.3985e+08	2.4161e+08	27.8481	0.234988	26.3	8.26218e+07	26.6091	1.0236e+08	26.9327	1.281e+08	1.04361e+08	26.637	0.316368	26.1338	7.3629e+07	27.1525	1.4918e+08	26.9348	1.2829e+08	1.17033e+08	26.8023	0.536476	26.2124	7.77538e+07			27.7956	2.3298e+08	1.55367e+08
SAUPAN004114000	Metabolism	Energy metabolism	Catabolism of amino acids	gcvT		aminomethyltransferase	24.0171	1.6977e+07			24.9944	3.34249e+07	2.5201e+07	24.587	0.691084																												25.1294	3.67029e+07			25.9805	6.62079e+07	5.14554e+07
SAUPAN002648000	Metabolism	Energy metabolism	Catabolism of carbohydrates	2648		glycerate kinase																												24.5594	2.4724e+07	25.7456	5.62601e+07	25.2086	3.87741e+07	3.99194e+07	25.2506	0.593983
SAUPAN006373000	Metabolism	Energy metabolism	Catabolism of carbohydrates	pmi		mannose-6-phosphate isomerase																			24.7989	2.9188e+07	24.8546	3.03369e+07	24.2627	2.0128e+07	2.65509e+07	24.6623	0.326826
SAUPAN005500000	Metabolism	Energy metabolism	Catabolism of carbohydrates	mtlD		mannitol-1-phosphate 5-dehydrogenase	27.4519	1.8359e+08	26.3981	8.84341e+07	29.1787	6.07669e+08	2.93231e+08	28.1275	1.40381	27.4764	1.8673e+08	25.2116	3.88551e+07	25.7836	5.77621e+07	9.44491e+07	26.493	1.1777										26.1506	7.4494e+07	26.3163	8.35572e+07	26.1147	7.26611e+07	7.69041e+07	26.1966	0.10752	27.4735	1.8636e+08	26.47	9.29538e+07	25.7724	5.7313e+07	1.12209e+08
SAUPAN002528000	Metabolism	Energy metabolism	Catabolism of carbohydrates	dhaK		dihydroxyacetone kinase subunit DhaK	26.98	1.3237e+08	24.6139	2.5675e+07	26.8927	1.246e+08	9.4215e+07	26.4895	1.34161										25.378	4.3605e+07			24.7821	2.885e+07	3.62275e+07	25.1106	0.421379	25.5176	4.80369e+07			25.9768	6.60379e+07	5.70374e+07	25.7654	0.324668	24.8343	2.9913e+07			25.2098	3.88069e+07	3.436e+07
SAUPAN002530000	Metabolism	Energy metabolism	Catabolism of carbohydrates	dhaM		PTS-dependent dihydroxyacetone kinase phosphotransferase subunit DhaM	26.0238	6.82242e+07	26.8811	1.236e+08	25.28	4.07411e+07	7.75216e+07	26.2081	0.80123	24.433	2.265e+07	24.462	2.31099e+07	24.6113	2.56289e+07	2.37963e+07	24.5042	0.0956523												24.4453	2.2843e+07	25.0631	3.50551e+07	2.8949e+07	24.787	0.4369
SAUPAN004042000	Metabolism	Energy metabolism	Catabolism of carbohydrates	malA		alpha-D-1,4-glucosidase	25.0325	3.43191e+07			24.9787	3.30629e+07	3.3691e+07	25.0059	0.0380423																			25.1563	3.73931e+07	24.8608	3.0469e+07	25.3935	4.4076e+07	3.73127e+07	25.1532	0.266855	27.7821	2.308e+08	26.7763	1.1494e+08	25.8463	6.03249e+07	1.35355e+08
SAUPAN005440000	Metabolism	Energy metabolism	Catabolism of carbohydrates	manA		mannose-6-phosphate isomerase, class I	24.8722	3.07101e+07			24.4143	2.2358e+07	2.65341e+07	24.6613	0.323798
SAUPAN001071000	Metabolism	Energy metabolism	Catabolism of carbohydrates	iolE		sugar phosphate isomerase/epimerase	24.647	2.6272e+07			24.3671	2.16379e+07	2.39549e+07	24.5138	0.197962	25.4146	4.47269e+07			23.6301	1.2983e+07	2.8855e+07	24.7823	1.26185	24.798	2.9171e+07	24.7462	2.8142e+07	24.1911	1.9154e+07	2.5489e+07	24.6034	0.336431	23.8394	1.501e+07	24.522	2.4091e+07	24.8783	3.08389e+07	2.33133e+07	24.4747	0.527887	25.917	6.33592e+07			25.5783	5.01001e+07	5.67296e+07
SAUPAN005585000	Metabolism	Energy metabolism	Catabolism of carbohydrates	lacG		6-phospho-beta-galactosidase	24.2064	1.9357e+07			23.9331	1.6017e+07	1.7687e+07	24.0762	0.193217																												24.7588	2.8388e+07	24.1632	1.8787e+07	24.2728	2.027e+07	2.24817e+07
SAUPAN001069000	Metabolism	Energy metabolism	Catabolism of carbohydrates	1069		Gfo/Idh/MocA family oxidoreductase	23.6893	1.3527e+07			24.099	1.7969e+07	1.5748e+07	23.9087	0.28968																			23.7322	1.3935e+07	24.2799	2.037e+07	24.1238	1.828e+07	1.75283e+07	24.0632	0.282168	23.0556	8.71809e+06	25.1956	3.8426e+07	24.7491	2.8198e+07	2.5114e+07
SAUPAN003270000	Metabolism	Energy metabolism	Electron transport	qoxA		quinol oxidase subunit II																			28.9801	5.2952e+08	29.2778	6.50859e+08	27.8289	2.3842e+08	4.72933e+08	28.8171	0.765175	27.458	1.8436e+08	27.6699	2.13529e+08	26.7974	1.1663e+08	1.71506e+08	27.3537	0.455072
SAUPAN003037000	Metabolism	Energy metabolism	Electron transport	ndh2		pyridine nucleotide-disulfide oxidoreductase	26.8556	1.2143e+08	26.7516	1.1299e+08	27.6169	2.0583e+08	1.4675e+08	27.1288	0.472423	26.9463	1.2931e+08	26.4422	9.11772e+07	26.2861	8.18279e+07	1.00772e+08	26.5865	0.345034	26.2402	7.92661e+07	25.2877	4.09611e+07	26.4254	9.01247e+07	7.01173e+07	26.0633	0.610432	26.4091	8.91128e+07	26.8874	1.2414e+08	27.1908	1.5319e+08	1.22148e+08	26.8641	0.394058	25.0156	3.39181e+07			24.8879	3.10459e+07	3.2482e+07
SAUPAN003040000	Metabolism	Energy metabolism	Electron transport	ndh2		NADH dehydrogenase	27.5785	2.0043e+08	25.9729	6.58619e+07	26.5153	9.59148e+07	1.20735e+08	26.8473	0.816755										27.453	1.8373e+08	26.3715	8.68161e+07	27.1353	1.4741e+08	1.39319e+08	27.0538	0.555894	25.7101	5.48919e+07	25.2391	3.96039e+07	25.7654	5.7036e+07	5.05106e+07	25.5901	0.289185	27.8672	2.44829e+08	26.5871	1.0081e+08	27.6661	2.12969e+08	1.86203e+08
SAUPAN001082000	Metabolism	Energy metabolism	Fermentation	pflB		formate acetyltransferase																																					31.0876	2.2819e+09	29.3822	6.99699e+08	27.5361	1.94621e+08	1.05874e+09
SAUPAN005625000	Metabolism	Energy metabolism	Fermentation	alsS		acetolactate synthase																														24.2481	1.9926e+07	24.3454	2.13151e+07	2.06205e+07	24.2976	0.0687449
SAUPAN006295000	Metabolism	Energy metabolism	Fermentation	budA2		alpha-acetolactate decarboxylase																												24.2479	1.9922e+07	23.6556	1.3214e+07	24.018	1.6988e+07	1.6708e+07	23.994	0.298614
SAUPAN000932000	Metabolism	Energy metabolism	Fermentation	butA		acetoin reductase	28.4413	3.64489e+08	28.1765	3.0338e+08	29.071	5.63941e+08	4.10603e+08	28.6132	0.45945	29.1608	6.00159e+08	29.2945	6.58428e+08	29.0048	5.38641e+08	5.99076e+08	29.1582	0.144993	28.4917	3.7746e+08	28.6062	4.0863e+08	28.0698	2.8175e+08	3.55947e+08	28.4071	0.282493	28.5767	4.00351e+08	28.9762	5.28091e+08	28.7835	4.62058e+08	4.635e+08	28.788	0.199801
SAUPAN006297000	Metabolism	Energy metabolism	Fermentation	ldh2		L-lactate dehydrogenase 2	28.6717	4.27619e+08	26.9628	1.308e+08	27.898	2.5011e+08	2.6951e+08	28.0058	0.85575										29.2054	6.19028e+08	29.1985	6.1607e+08	28.9213	5.08351e+08	5.8115e+08	29.1143	0.162113	29.4181	7.17339e+08	29.443	7.29853e+08	29.4545	7.35678e+08	7.27623e+08	29.4386	0.0186211	29.5723	7.9828e+08	29.6215	8.2595e+08	28.1588	2.9966e+08	6.41297e+08
SAUPAN005582000	Metabolism	Energy metabolism	Fermentation	5582		alcohol dehydrogenase, zinc-containing	27.5215	1.9266e+08	27.2028	1.5447e+08	27.3435	1.703e+08	1.72476e+08	27.3618	0.159727	27.4865	1.8805e+08	27.0319	1.3722e+08	28.2196	3.1256e+08	2.1261e+08	27.6636	0.599234										26.0111	6.76248e+07	28.0014	2.6869e+08	26.7551	1.1326e+08	1.49858e+08	27.159	1.00567	26.0895	7.14039e+07			27.4266	1.80399e+08	1.25902e+08
SAUPAN001107000	Metabolism	Energy metabolism	Fermentation	ldh1		L-lactate dehydrogenase	26.3485	8.54448e+07	25.5944	5.0663e+07	26.2056	7.73871e+07	7.1165e+07	26.0847	0.40053										31.0264	2.1872e+09	26.5507	9.83022e+07	29.8039	9.37283e+08	1.07426e+09	30.0007	2.31336	30.6465	1.6808e+09	27.3939	1.7635e+08	29.4124	7.1454e+08	8.5723e+08	29.6751	1.64201	30.0739	1.1302e+09	30.5186	1.5382e+09	30.0291	1.0956e+09	1.25467e+09
SAUPAN002470000	Metabolism	Energy metabolism	Fermentation	adh1		alcohol dehydrogenase	24.9959	3.3459e+07			25.8183	5.91691e+07	4.6314e+07	25.4649	0.58156										27.4392	1.81981e+08	24.2068	1.9363e+07	25.1091	3.61901e+07	7.91779e+07	26.2386	1.66794	27.4854	1.879e+08	26.1708	7.55412e+07	26.0713	7.05068e+07	1.11316e+08	26.7301	0.789295	30.3849	1.4021e+09	28.9363	5.13689e+08	28.4159	3.5814e+08	7.57976e+08
SAUPAN005624000	Metabolism	Energy metabolism	Fermentation	budA1		acetolactate decarboxylase	25.4851	4.69649e+07			25.2705	4.04751e+07	4.372e+07	25.3818	0.15171										24.7865	2.8938e+07	25.5063	4.76601e+07	24.8385	3.00011e+07	3.55331e+07	25.0827	0.401407	26.6566	1.0579e+08	26.8617	1.2195e+08	27.0604	1.3996e+08	1.22567e+08	26.869	0.201913
SAUPAN002710000	Metabolism	Energy metabolism	Glycolysis/gluconeogenesis	eno		phosphopyruvate hydratase	33.9156	1.6204e+10	33.6722	1.3688e+10	34.2452	2.0362e+10	1.67513e+10	33.9636	0.287561	32.2763	5.20171e+09	31.7621	3.64209e+09	31.8894	3.97801e+09	4.27394e+09	31.9929	0.267814	33.8993	1.60211e+10	32.417	5.73442e+09	33.141	9.47199e+09	1.04092e+10	33.2771	0.741191	33.5124	1.2253e+10	33.5391	1.2482e+10	33.4559	1.1782e+10	1.21723e+10	33.5029	0.0425174	33.0434	8.85257e+09	34.3496	2.189e+10	33.9054	1.6089e+10	1.56105e+10
SAUPAN002706000	Metabolism	Energy metabolism	Glycolysis/gluconeogenesis	gap		glyceraldehyde-3-phosphate dehydrogenase (phosphorylating)	33.2282	1.0062e+10	32.2201	5.00301e+09	33.5262	1.2371e+10	9.14533e+09	33.0904	0.684454	31.0125	2.1662e+09	30.5868	1.6127e+09	31.1422	2.37e+09	2.04963e+09	30.9327	0.290551	33.4657	1.1863e+10	33.0711	9.024e+09	32.9273	8.16768e+09	9.6849e+09	33.1731	0.278799	33.7609	1.4556e+10	33.9997	1.71761e+10	33.9064	1.6101e+10	1.59443e+10	33.8923	0.120345	31.6288	3.32049e+09	33.0213	8.7174e+09	33.2691	1.0351e+10	7.46296e+09
SAUPAN002707000	Metabolism	Energy metabolism	Glycolysis/gluconeogenesis	pgk		phosphoglycerate kinase	32.5554	6.31191e+09	31.8522	3.87669e+09	32.1422	4.7399e+09	4.97617e+09	32.2124	0.353419	30.3174	1.338e+09	29.7122	8.79538e+08	31.425	2.88309e+09	1.70021e+09	30.6631	0.868588	31.9729	4.2151e+09	31.1617	2.4021e+09	31.6181	3.29609e+09	3.30443e+09	31.6218	0.406695	31.3261	2.6922e+09	30.9249	2.0386e+09	31.2956	2.63579e+09	2.45553e+09	31.1934	0.223343	32.2312	5.04141e+09	32.3643	5.5288e+09	31.7006	3.4901e+09	4.68677e+09
SAUPAN005417000	Metabolism	Energy metabolism	Glycolysis/gluconeogenesis	fbaA		fructose-bisphosphate aldolase	32.7921	7.43708e+09	30.3886	1.4057e+09	31.6667	3.4089e+09	4.08389e+09	31.9273	1.20253	32.751	7.2282e+09	32.6594	6.78339e+09	32.4102	5.70749e+09	6.57303e+09	32.6139	0.176353	31.5508	3.14591e+09	31.6427	3.3528e+09	32.3467	5.4618e+09	3.98684e+09	31.8926	0.435418	32.0948	4.5867e+09	32.5583	6.32448e+09	31.2656	2.5816e+09	4.4976e+09	32.0665	0.654905	29.8757	9.85131e+08	27.6846	2.15721e+08	30.2697	1.2945e+09	8.31785e+08
SAUPAN003070000	Metabolism	Energy metabolism	Glycolysis/gluconeogenesis	pgi		glucose-6-phosphate isomerase	30.7889	1.8551e+09	30.4545	1.4714e+09	32.1729	4.84181e+09	2.72277e+09	31.3424	0.911054	29.0608	5.59992e+08	26.9983	1.3406e+08	24.957	3.257e+07	2.42207e+08	27.8517	2.0519	30.4354	1.452e+09	28.042	2.76371e+08	30.6969	1.7406e+09	1.15632e+09	30.1069	1.46317	30.6097	1.6385e+09	30.0292	1.0957e+09	30.9256	2.0395e+09	1.59124e+09	30.5675	0.454646	31.6049	3.26601e+09	31.303	2.64929e+09	31.3407	2.71961e+09	2.8783e+09
SAUPAN005952000	Metabolism	Energy metabolism	Glycolysis/gluconeogenesis	gpmA		phosphoglyceromutase	31.4661	2.96641e+09	30.054	1.1147e+09	31.818	3.7859e+09	2.62234e+09	31.2882	0.933576	25.8229	5.93552e+07	23.5138	1.1977e+07	25.001	3.35779e+07	3.497e+07	25.0596	1.17042	29.7045	8.74868e+08	29.6576	8.46879e+08	30.0677	1.1253e+09	9.49015e+08	29.8219	0.224447	31.3646	2.765e+09	31.0392	2.2066e+09	31.868	3.91949e+09	2.9637e+09	31.4648	0.417591	30.6532	1.6886e+09	28.4661	3.70809e+08	31.3833	2.80101e+09	1.62014e+09
SAUPAN002708000	Metabolism	Energy metabolism	Glycolysis/gluconeogenesis	tpiA		triose-phosphate isomerase	30.4385	1.4551e+09	29.6283	8.2987e+08	31.6809	3.44279e+09	1.90925e+09	30.8304	1.03387	31.5941	3.24169e+09	31.7773	3.68059e+09	31.2498	2.5535e+09	3.15859e+09	31.5566	0.267798	29.7876	9.26773e+08	30.1961	1.2301e+09	31.1227	2.3381e+09	1.49832e+09	30.4807	0.684073	31.8314	3.82131e+09	30.7096	1.7559e+09	31.9037	4.01769e+09	3.1983e+09	31.5747	0.669554	30.5003	1.51879e+09	30.7604	1.8189e+09	30.0077	1.0795e+09	1.4724e+09
SAUPAN004324000	Metabolism	Energy metabolism	Glycolysis/gluconeogenesis	pykA		pyruvate kinase	30.3641	1.382e+09	29.8771	9.86039e+08	30.8954	1.99729e+09	1.45511e+09	30.4385	0.509325	30.4561	1.473e+09	30.1992	1.2327e+09	29.721	8.84919e+08	1.19687e+09	30.1566	0.373078	30.3883	1.4054e+09	29.6944	8.6874e+08	29.9825	1.0608e+09	1.11165e+09	30.0501	0.348648	31.3326	2.70419e+09	31.6366	3.3387e+09	31.938	4.11421e+09	3.3857e+09	31.6568	0.302711	30.0868	1.1403e+09	26.958	1.3037e+08	29.2456	6.36498e+08	6.35724e+08
SAUPAN002709000	Metabolism	Energy metabolism	Glycolysis/gluconeogenesis	pgm		bisphosphoglycerate mutase	29.6935	8.68247e+08	28.7748	4.5929e+08	30.6715	1.7102e+09	1.01258e+09	29.9154	0.948499	27.997	2.6787e+08	26.1236	7.31107e+07	26.8692	1.2258e+08	1.5452e+08	27.2032	0.943167	28.0408	2.7613e+08	27.5677	1.98931e+08	28.3386	3.3944e+08	2.715e+08	28.0164	0.388752	29.3418	6.80382e+08	28.9624	5.2306e+08	29.4474	7.32072e+08	6.45171e+08	29.2651	0.255054	31.661	3.3956e+09	29.9119	1.0101e+09	29.4438	7.30257e+08	1.71199e+09
SAUPAN004325000	Metabolism	Energy metabolism	Glycolysis/gluconeogenesis	pfkA		6-phosphofructokinase	28.1058	2.88859e+08	26.803	1.1709e+08	27.8899	2.4872e+08	2.18223e+08	27.7012	0.698226	26.9686	1.3133e+08			26.014	6.77642e+07	9.9547e+07	26.5689	0.675004	28.2503	3.1929e+08	28.2687	3.2339e+08	28.4336	3.62541e+08	3.35074e+08	28.3199	0.100923	28.988	5.32409e+08	29.4079	7.1232e+08	29.1371	5.90389e+08	6.11706e+08	29.1883	0.212915	27.3975	1.768e+08			27.6715	2.1378e+08	1.9529e+08
SAUPAN006305000	Metabolism	Energy metabolism	Glycolysis/gluconeogenesis	fdaB		fructose-1,6-bisphosphate aldolase	27.6416	2.0939e+08	26.2621	8.04791e+07	26.9249	1.2741e+08	1.39093e+08	27.0515	0.689931	28.4078	3.5612e+08	28.2055	3.0954e+08	27.2046	1.5467e+08	2.73444e+08	28.0267	0.644254	24.1855	1.9079e+07	26.1139	7.26238e+07	26.27	8.09221e+07	5.75416e+07	25.7781	1.16108	25.8244	5.94202e+07	26.4771	9.34098e+07	25.3793	4.36449e+07	6.54916e+07	25.9648	0.552138	28.9939	5.34621e+08			28.1752	3.031e+08	4.1886e+08
SAUPAN006159000	Metabolism	Energy metabolism	Glycolysis/gluconeogenesis	fbp		fructose-bisphosphatase	26.198	7.69789e+07	24.2825	2.0406e+07	27.3582	1.7204e+08	8.98084e+07	26.4203	1.55322																												28.2323	3.15339e+08	25.3147	4.1734e+07	27.4317	1.8104e+08	1.79371e+08
SAUPAN004309000	Metabolism	Energy metabolism	Glycolysis/gluconeogenesis	gapB		glyceraldehyde 3-phosphate dehydrogenase 2	25.7999	5.84168e+07	25.3261	4.20639e+07	25.1601	3.74931e+07	4.59913e+07	25.4549	0.331994										25.5077	4.77061e+07	25.3381	4.2417e+07	25.6953	5.43302e+07	4.81511e+07	25.5211	0.178631	24.7702	2.8614e+07	24.3088	2.0782e+07	24.4312	2.2622e+07	2.4006e+07	24.5169	0.239019
SAUPAN006207000	Metabolism	Energy metabolism	Other energy metabolism	mvaS		hydroxymethylglutaryl-CoA synthase	29.0763	5.6604e+08	28.1687	3.0174e+08	29.1709	6.04388e+08	4.90723e+08	28.8703	0.553327	29.1772	6.0705e+08	27.5995	2.0336e+08	27.2275	1.57141e+08	3.22517e+08	28.2648	1.03516	28.3443	3.40791e+08	28.0314	2.7435e+08	28.5207	3.85101e+08	3.33414e+08	28.3127	0.247764	27.4648	1.8524e+08	27.4476	1.8304e+08	27.4333	1.8123e+08	1.8317e+08	27.4486	0.0158073	28.7251	4.4374e+08	26.2912	8.21171e+07	27.5073	1.90779e+08	2.38879e+08
SAUPAN006256000	Metabolism	Energy metabolism	Other energy metabolism	6256		putative hydrolase/acyltransferase	26.736	1.1177e+08	26.541	9.76441e+07	26.9222	1.2717e+08	1.12195e+08	26.7414	0.190592	30.7973	1.866e+09	29.807	9.39313e+08	30.1104	1.1591e+09	1.32147e+09	30.2995	0.507367	29.4977	7.58041e+08	28.4281	3.61179e+08	29.2986	6.60338e+08	5.93186e+08	29.1439	0.56882	28.7186	4.4173e+08	29.4539	7.35357e+08	29.1072	5.78279e+08	5.85122e+08	29.1242	0.367839	27.6873	2.1612e+08	26.7203	1.1056e+08	28.0172	2.71649e+08	1.99443e+08
SAUPAN004063000	Metabolism	Energy metabolism	Pentose phosphate pathway	gnd		6-phosphogluconate dehydrogenase	32.0139	4.33652e+09	31.8552	3.88471e+09	32.7712	7.33022e+09	5.18382e+09	32.2714	0.489537	28.9618	5.22831e+08	28.0286	2.7381e+08	25.5252	4.8291e+07	2.81644e+08	28.0693	1.77704	31.4209	2.87489e+09	29.7075	8.76689e+08	31.1916	2.45251e+09	2.06803e+09	30.9456	0.930126	31.6766	3.4324e+09	31.2982	2.64049e+09	31.7911	3.71609e+09	3.263e+09	31.6035	0.257989	30.9023	2.0069e+09	31.5703	3.18861e+09	31.2164	2.4951e+09	2.56354e+09
SAUPAN004479000	Metabolism	Energy metabolism	Pentose phosphate pathway	tal		translaldolase	30.6751	1.7144e+09	28.892	4.98131e+08	31.2712	2.5917e+09	1.60141e+09	30.5767	1.23801	30.9812	2.1197e+09	30.8736	1.9673e+09	30.0932	1.1454e+09	1.74413e+09	30.6999	0.484618	28.5991	4.0663e+08	29.1953	6.1468e+08	29.4399	7.28261e+08	5.8319e+08	29.1194	0.432443	30.8005	1.87019e+09	30.3847	1.4019e+09	31.1327	2.3543e+09	1.87546e+09	30.8046	0.374735	29.6405	8.36929e+08	30.3295	1.3492e+09	29.4086	7.12621e+08	9.66251e+08
SAUPAN003717000	Metabolism	Energy metabolism	Pentose phosphate pathway	tkt		transketolase	29.9373	1.0281e+09	30.7973	1.866e+09	29.8773	9.86217e+08	1.29344e+09	30.2686	0.514699	30.9121	2.0206e+09	31.088	2.2825e+09	30.8546	1.9416e+09	2.08157e+09	30.955	0.121579	31.0814	2.2721e+09	31.2525	2.5582e+09	30.7359	1.7883e+09	2.2062e+09	31.0389	0.263128	32.5308	6.2049e+09	32.9336	8.20332e+09	32.5842	6.43909e+09	6.9491e+09	32.6942	0.218766	31.9403	4.12089e+09	31.1407	2.36741e+09	30.8602	1.94921e+09	2.8125e+09
SAUPAN004039000	Metabolism	Energy metabolism	Pentose phosphate pathway	zwf		glucose-6-phosphate 1-dehydrogenase	30.66	1.6966e+09	29.1849	6.10261e+08	30.3467	1.3654e+09	1.22409e+09	30.1891	0.777184										29.3002	6.6108e+08	23.8954	1.5604e+07	26.4035	8.87639e+07	2.55149e+08	27.9268	2.70475	29.5458	7.8374e+08	29.0836	5.68888e+08	29.5602	7.91591e+08	7.1474e+08	29.4128	0.271115	29.8557	9.71541e+08	29.2909	6.56832e+08	29.2621	6.43841e+08	7.57405e+08
SAUPAN003505000	Metabolism	Energy metabolism	Pentose phosphate pathway	cfxE		ribulose-phosphate 3-epimerase	25.5536	4.9249e+07	24.5002	2.3729e+07	26.1737	7.56969e+07	4.95583e+07	25.5626	0.846087	25.7102	5.48949e+07			24.9706	3.28771e+07	4.3886e+07	25.3873	0.522969										25.2049	3.86761e+07			24.7566	2.8346e+07	3.3511e+07	24.9981	0.316996	24.4522	2.2953e+07			25.1911	3.83079e+07	3.06305e+07
SAUPAN003320000	Metabolism	Energy metabolism	Pyruvate dehydrogenase	pdhD		dihydrolipoyl dehydrogenase	33.5674	1.2729e+10	33.1322	9.41452e+09	33.2443	1.0175e+10	1.07728e+10	33.3267	0.225947	31.5798	3.20981e+09	31.7389	3.58389e+09	32.4466	5.85308e+09	4.21559e+09	31.9731	0.461389	33.0149	8.67893e+09	31.9612	4.181e+09	31.2825	2.612e+09	5.15731e+09	32.264	0.872918	32.4559	5.8913e+09	32.9822	8.4846e+09	32.5261	6.1848e+09	6.85357e+09	32.6742	0.285749	32.8004	7.47979e+09	32.672	6.84332e+09	32.1176	4.6597e+09	6.3276e+09
SAUPAN003317000	Metabolism	Energy metabolism	Pyruvate dehydrogenase	pdhA		pyruvate dehydrogenase (acetyl-transferring) alpha subunit	30.9301	2.0459e+09	30.1026	1.1529e+09	30.0611	1.1202e+09	1.43967e+09	30.4231	0.490163	31.1961	2.4601e+09	31.1322	2.3535e+09	30.9573	2.0848e+09	2.29947e+09	31.0987	0.123629	31.2337	2.52509e+09	30.7146	1.762e+09	30.7951	1.8631e+09	2.05007e+09	30.933	0.279392	31.1576	2.3953e+09	31.2323	2.5227e+09	31.3789	2.7925e+09	2.57017e+09	31.2592	0.112601	29.5768	8.00741e+08	28.8089	4.70269e+08	28.3942	3.52789e+08	5.41266e+08
SAUPAN003318000	Metabolism	Energy metabolism	Pyruvate dehydrogenase	pdhB		pyruvate dehydrogenase (acetyl-transferring) beta subunit	30.2343	1.2631e+09	28.0889	2.85491e+08	29.4303	7.23421e+08	7.57337e+08	29.4964	1.08388	31.0943	2.2926e+09	29.6999	8.72077e+08	30.2194	1.2501e+09	1.47159e+09	30.4547	0.704739	30.2513	1.2781e+09	29.774	9.18077e+08	30.1246	1.1706e+09	1.12226e+09	30.0638	0.247246	29.8842	9.90918e+08	30.837	1.91801e+09	30.2217	1.2521e+09	1.38701e+09	30.3693	0.483085	28.3935	3.52601e+08	26.2825	8.16223e+07	27.6537	2.1115e+08	2.15124e+08
SAUPAN003319000	Metabolism	Energy metabolism	Pyruvate dehydrogenase	pdhC		dihydrolipoyllysine-residue acetyltransferase	27.9997	2.6838e+08	27.8995	2.50371e+08	28.484	3.75451e+08	2.98067e+08	28.1511	0.312609	27.3717	1.7366e+08	27.2953	1.64701e+08	27.3204	1.6759e+08	1.6865e+08	27.3295	0.0389536	27.6924	2.1689e+08	26.6289	1.0378e+08	26.5915	1.0112e+08	1.40597e+08	27.067	0.625072	27.8665	2.4471e+08	27.5701	1.9926e+08	27.4994	1.8974e+08	2.11237e+08	27.6543	0.194756	30.161	1.2005e+09	28.3621	3.45019e+08	27.3839	1.7514e+08	5.73553e+08
SAUPAN004073000	Metabolism	Energy metabolism	Pyruvate dehydrogenase	lpdA		dihydrolipoyl dehydrogenase	26.6433	1.0482e+08	25.6688	5.3345e+07	26.017	6.79038e+07	7.53563e+07	26.1672	0.49382																			25.3728	4.34481e+07	25.0294	3.4245e+07	25.057	3.4906e+07	3.7533e+07	25.1617	0.190799	26.2171	7.80081e+07	26.1395	7.3922e+07	25.5952	5.0689e+07	6.75397e+07
SAUPAN003735000	Metabolism	Energy metabolism	TCA cycle	citB		aconitate hydratase	31.4572	2.94831e+09	31.7407	3.58849e+09	32.0069	4.31541e+09	3.6174e+09	31.7523	0.274851	31.6337	3.33181e+09	30.8283	1.9065e+09	30.9694	2.1024e+09	2.4469e+09	31.1883	0.430078	31.1369	2.36119e+09	30.5858	1.6115e+09	31.0781	2.26689e+09	2.07986e+09	30.9538	0.302641	32.9627	8.37052e+09	33.5556	1.2625e+10	33.0613	8.96291e+09	9.98613e+09	33.2173	0.31768	33.338	1.0858e+10	32.9166	8.10761e+09	31.9998	4.2944e+09	7.75334e+09
SAUPAN003538000	Metabolism	Energy metabolism	TCA cycle	sucD		succinate--CoA ligase (ADP-forming) alpha subunit	30.5914	1.6178e+09	29.5445	7.83018e+08	29.9841	1.062e+09	1.15427e+09	30.1043	0.525691	31.3592	2.7547e+09	30.2556	1.2819e+09	31.317	2.6752e+09	2.23727e+09	31.0591	0.62533	31.0551	2.2311e+09	31.73	3.5619e+09	30.8919	1.9924e+09	2.59513e+09	31.2732	0.444336	31.4172	2.86771e+09	32.0737	4.52001e+09	31.6628	3.39991e+09	3.59588e+09	31.7437	0.331663	29.3327	6.76099e+08	29.0438	5.53439e+08	29.2601	6.42918e+08	6.24152e+08
SAUPAN003831000	Metabolism	Energy metabolism	TCA cycle	sucA		2-oxoglutarate dehydrogenase E1 component	29.402	7.09398e+08	29.7375	8.95098e+08	30.2744	1.2987e+09	9.67732e+08	29.85	0.440061										28.7146	4.40501e+08	23.5192	1.2022e+07	26.3119	8.3305e+07	1.78609e+08	27.4122	2.60014	29.5504	7.86259e+08	30.2699	1.2946e+09	29.9991	1.0731e+09	1.05132e+09	29.9696	0.363366	30.6106	1.6395e+09	29.5042	7.6149e+08	28.8253	4.75629e+08	9.58873e+08
SAUPAN004320000	Metabolism	Energy metabolism	TCA cycle	citZ		citrate (Si)-synthase	29.8773	9.86183e+08	28.0824	2.84219e+08	30.5863	1.6121e+09	9.60833e+08	29.8397	1.29057										27.4346	1.814e+08	25.3854	4.38289e+07	27.5859	2.0145e+08	1.42227e+08	27.0836	1.22911	27.3449	1.7046e+08	26.193	7.67158e+07	28.3524	3.42709e+08	1.96628e+08	27.5509	1.0805	28.8268	4.7614e+08	26.5067	9.53487e+07	28.5347	3.88869e+08	3.20119e+08
SAUPAN003537000	Metabolism	Energy metabolism	TCA cycle	sucC		succinate--CoA ligase (ADP-forming) beta subunit	30.1428	1.1855e+09	28.3992	3.54011e+08	29.9317	1.0241e+09	8.54538e+08	29.6706	0.951608										30.2534	1.2799e+09	29.584	8.04758e+08	30.2278	1.2574e+09	1.11402e+09	30.0531	0.37931	30.8464	1.9306e+09	30.582	1.6073e+09	31.4658	2.96579e+09	2.1679e+09	31.0136	0.453615	29.9738	1.0544e+09	29.7575	9.07618e+08	30.4866	1.5045e+09	1.15551e+09
SAUPAN004784000	Metabolism	Energy metabolism	TCA cycle	fumC		fumarate hydratase	28.484	3.7543e+08	28.3275	3.3684e+08	28.4462	3.65721e+08	3.59331e+08	28.4207	0.0816494	28.1153	2.90769e+08	26.8895	1.2432e+08	27.708	2.1925e+08	2.11446e+08	27.6557	0.6243	28.5532	3.93891e+08	25.5232	4.82211e+07	27.9285	2.55449e+08	2.3252e+08	27.7928	1.59985	29.3507	6.84588e+08	29.3596	6.88829e+08	29.4438	7.30222e+08	7.01213e+08	29.3853	0.0513727	28.4897	3.76911e+08	28.2221	3.1312e+08	28.1055	2.88801e+08	3.26277e+08
SAUPAN003460000	Metabolism	Energy metabolism	TCA cycle	sepF		hypothetical protein	27.784	2.31109e+08	28.0996	2.8763e+08	28.2521	3.19679e+08	2.79473e+08	28.0581	0.238722	27.4103	1.7837e+08	27.8281	2.3828e+08	27.657	2.1164e+08	2.0943e+08	27.6419	0.21003	26.9277	1.2766e+08	27.2997	1.6521e+08	26.3123	8.3331e+07	1.254e+08	26.902	0.498664	26.7818	1.1538e+08	26.6775	1.0733e+08	26.6759	1.0721e+08	1.09974e+08	26.7126	0.0607108
SAUPAN006306000	Metabolism	Energy metabolism	TCA cycle	lqo		malate:quinone oxidoreductase	26.4313	9.04928e+07	26.5729	9.98238e+07	27.9663	2.6223e+08	1.50849e+08	27.1685	0.848298	27.7946	2.3281e+08			25.7282	5.55861e+07	1.44198e+08	27.1035	1.46114	27.9568	2.6052e+08	26.3472	8.53702e+07	27.1176	1.4562e+08	1.63837e+08	27.2877	0.80504	25.6145	5.13738e+07	25.2144	3.89319e+07	25.265	4.03199e+07	4.35419e+07	25.3759	0.217867	26.6317	1.0398e+08			26.6061	1.0215e+08	1.03065e+08
SAUPAN003388000	Metabolism	Energy metabolism	TCA cycle	sdhA		succinate dehydrogenase flavoprotein subunit	27.0818	1.4205e+08	26.5663	9.93661e+07	26.551	9.83178e+07	1.13245e+08	26.7549	0.302178										25.8781	6.1671e+07			24.318	2.09141e+07	4.12926e+07	25.2994	1.10317	26.3705	8.67608e+07	27.4784	1.86991e+08	27.7167	2.2058e+08	1.64777e+08	27.2959	0.718374	26.4207	8.98329e+07	26.7708	1.145e+08	27.557	1.97461e+08	1.33931e+08
SAUPAN004319000	Metabolism	Energy metabolism	TCA cycle	citC		isocitrate dehydrogenase (NADP(+))	26.0719	7.05372e+07	25.8659	6.1153e+07	27.0778	1.41649e+08	9.11132e+07	26.4412	0.648424										24.7644	2.8499e+07			25.4391	4.54911e+07	3.69951e+07	25.1408	0.477064	24.9939	3.34131e+07	25.7392	5.60119e+07	26.6798	1.075e+08	6.56416e+07	25.9681	0.844807	26.0878	7.13179e+07			24.7753	2.8716e+07	5.00169e+07
SAUPAN003593000	Metabolism	Energy metabolism	TCA cycle	porB		2-oxoglutarate ferredoxin oxidoreductase subunit beta	26.1422	7.40599e+07	26.0354	6.87769e+07	26.3839	8.7571e+07	7.68026e+07	26.1947	0.178569	27.5759	2.0006e+08	26.9815	1.3251e+08	27.0715	1.4104e+08	1.5787e+08	27.2342	0.320332	25.7624	5.69199e+07	26.0003	6.7121e+07	25.9052	6.28431e+07	6.22946e+07	25.8926	0.119713	24.9887	3.32919e+07	26.4275	9.0256e+07	25.8582	6.08279e+07	6.14586e+07	25.8731	0.724628	26.5662	9.93647e+07			26.4674	9.2789e+07	9.60768e+07
SAUPAN003389000	Metabolism	Energy metabolism	TCA cycle	sdhB		succinate dehydrogenase iron-sulfur subunit	26.9788	1.3226e+08	25.4316	4.52561e+07	25.9152	6.32762e+07	8.02641e+07	26.2583	0.791512	27.2894	1.64029e+08	26.6464	1.0504e+08	26.4417	9.11488e+07	1.20073e+08	26.8393	0.44232	26.1761	7.58229e+07	25.9014	6.26769e+07	26.8591	1.2173e+08	8.67433e+07	26.3702	0.493132	25.8848	6.19581e+07	26.8315	1.1942e+08	26.4033	8.8751e+07	9.00431e+07	26.4241	0.474057	27.2067	1.5489e+08			26.9606	1.306e+08	1.42745e+08
SAUPAN003830000	Metabolism	Energy metabolism	TCA cycle	sucB		dihydrolipoamide succinyltransferase	25.0512	3.47671e+07	25.2016	3.8587e+07	25.902	6.27021e+07	4.53521e+07	25.4347	0.45406										25.8163	5.90859e+07	26.7601	1.1366e+08	26.5571	9.87379e+07	9.04946e+07	26.4313	0.496795	26.2297	7.8694e+07	28.5623	3.96391e+08	29.0476	5.54861e+08	3.43315e+08	28.355	1.50645	27.6978	2.17701e+08	26.8096	1.1762e+08	28.0293	2.73951e+08	2.0309e+08
Central intermediary metabolism
SAUPAN002586000	Metabolism	Central intermediary metabolism	Biosynthesis of amino sugars	nagA		N-acetylglucosamine-6-phosphate deacetylase	27.2046	1.5467e+08	27.0716	1.4105e+08	27.162	1.5017e+08	1.4863e+08	27.1471	0.067911										26.4901	9.42579e+07	25.8977	6.25172e+07	26.5173	9.60492e+07	8.42748e+07	26.3286	0.350103	26.5986	1.0162e+08	26.9686	1.3133e+08	27.0071	1.3488e+08	1.2261e+08	26.8695	0.225556	25.0984	3.59229e+07	26.2323	7.8831e+07	25.7397	5.60282e+07	5.69274e+07
SAUPAN004790000	Metabolism	Central intermediary metabolism	Biosynthesis of amino sugars	4790		glucosamine-6-phosphate isomerase	27.2327	1.5771e+08	25.7141	5.50451e+07	27.4648	1.8524e+08	1.32665e+08	26.9832	0.950875										26.0976	7.18079e+07	24.6059	2.55341e+07			4.8671e+07	25.5366	1.05481	26.8016	1.1697e+08	25.8879	6.20901e+07	27.0559	1.3952e+08	1.06193e+08	26.6621	0.614255	27.8377	2.3988e+08			26.9185	1.2685e+08	1.83365e+08
SAUPAN006091000	Metabolism	Central intermediary metabolism	Biosynthesis of amino sugars	pgcA		phosphoglucomutase/phosphomannomutase	25.5001	4.74551e+07	24.3581	2.1504e+07	25.9385	6.43082e+07	4.44224e+07	25.4048	0.815881																			23.8961	1.5612e+07	23.1101	9.0536e+06	24.389	2.197e+07	1.55452e+07	23.89	0.645062	27.4442	1.8261e+08	26.7882	1.1589e+08	26.4485	9.15788e+07	1.30026e+08
SAUPAN005281000	Metabolism	Central intermediary metabolism	Nitrogen metabolism	agrA		accessory gene regulator protein A
SAUPAN005755000	Metabolism	Central intermediary metabolism	Nitrogen metabolism	ureC		urease alpha subunit
SAUPAN004771000	Metabolism	Central intermediary metabolism	Nitrogen metabolism	prsA		peptidylprolyl isomerase	28.5096	3.8216e+08	26.4416	9.11399e+07	28.0781	2.8337e+08	2.52223e+08	27.9101	1.09096										28.272	3.2414e+08	29.3054	6.63421e+08	29.1678	6.03078e+08	5.30213e+08	28.982	0.561099	28.8127	4.71509e+08	29.2245	6.27269e+08	28.538	3.89771e+08	4.96183e+08	28.8863	0.345506	26.3928	8.8108e+07			28.4169	3.58369e+08	2.23238e+08
SAUPAN004371000	Metabolism	Central intermediary metabolism	Nitrogen metabolism	4371		GAF domain-containing protein	24.7145	2.75309e+07	26.0484	6.94009e+07	25.4573	4.60699e+07	4.76672e+07	25.5065	0.668385
SAUPAN004185000	Metabolism	Central intermediary metabolism	Other intermediary metabolism	mtnN		5'-methylthioadenosine/S-adenosylhomocysteine nucleosidase																			26.2303	7.87262e+07	26.3563	8.5911e+07	26.7996	1.1681e+08	9.38158e+07	26.4833	0.298996	27.8262	2.37969e+08	27.1913	1.5325e+08	28.3286	3.37109e+08	2.42776e+08	27.8551	0.569949
SAUPAN004501000	Metabolism	Central intermediary metabolism	Other intermediary metabolism	metK		S-adenosylmethionine synthetase																			26.4395	9.10093e+07			26.1477	7.43413e+07	8.26753e+07	26.301	0.206369	25.301	4.1339e+07	25.0943	3.58209e+07	24.8496	3.02319e+07	3.57973e+07	25.0933	0.225982
SAUPAN004956000	Metabolism	Central intermediary metabolism	Other intermediary metabolism	aldH		aldehyde dehydrogenase
SAUPAN002368000	Metabolism	Central intermediary metabolism	Other intermediary metabolism	eutD		phosphotransacetylase	31.5942	3.24189e+09	30.5556	1.5782e+09	31.5289	3.09841e+09	2.6395e+09	31.2976	0.581677	33.0408	8.83627e+09	31.3955	2.8248e+09	32.1611	4.80251e+09	5.48786e+09	32.3536	0.823303	31.2205	2.5021e+09	30.9476	2.0709e+09	31.1704	2.4167e+09	2.3299e+09	31.1176	0.145261	30.7437	1.79791e+09	31.3725	2.7801e+09	31.1406	2.36731e+09	2.3151e+09	31.1084	0.317999	26.7257	1.1098e+08	26.7584	1.1352e+08	26.1236	7.31123e+07	9.92042e+07
SAUPAN001030000	Metabolism	Central intermediary metabolism	Other intermediary metabolism	ipdC		thiamine pyrophosphate TPP binding domain-containing protein	27.6707	2.13649e+08	27.0021	1.3441e+08	27.2488	1.5948e+08	1.6918e+08	27.334	0.338102	28.2294	3.147e+08	27.853	2.4244e+08	28.2329	3.1546e+08	2.90866e+08	28.1158	0.218297	27.5551	1.97199e+08			24.7564	2.8342e+07	1.12771e+08	26.7488	1.97894	28.6274	4.1467e+08	28.5539	3.94079e+08	28.578	4.00701e+08	4.0315e+08	28.5867	0.0374645	29.8444	9.63968e+08	28.99	5.33159e+08	28.4573	3.68549e+08	6.21892e+08
SAUPAN002372000	Metabolism	Central intermediary metabolism	Other intermediary metabolism	mvaD		diphosphomevalonate decarboxylase	24.4165	2.2392e+07	24.3083	2.07741e+07	25.3942	4.40971e+07	2.90877e+07	24.7939	0.598162										24.3033	2.0702e+07			25.2605	4.01941e+07	3.04481e+07	24.8598	0.67685	23.7703	1.4308e+07	24.4495	2.29099e+07	24.7919	2.90479e+07	2.20886e+07	24.3968	0.51997
Fatty acid, phospholipid and sterol metabolism
SAUPAN001093000	Metabolism	Fatty acid and phospholipid metabolism	Fatty acid and phospholipid metabolism	fadB		3-hydroxyacyl-CoA dehydrogenase																																					26.9843	1.3277e+08	24.0942	1.7909e+07	24.6419	2.6178e+07	5.89522e+07
SAUPAN003519000	Metabolism	Fatty acid and phospholipid metabolism	Fatty acid and phospholipid metabolism	acpP		acyl carrier protein																												25.4165	4.47831e+07	23.9583	1.6299e+07	25.6718	5.34561e+07	3.81794e+07	25.1863	0.924465
SAUPAN004082000	Metabolism	Fatty acid and phospholipid metabolism	Fatty acid and phospholipid metabolism	accB		acetyl-CoA carboxylase, biotin carboxyl carrier protein
SAUPAN005813000	Metabolism	Fatty acid and phospholipid metabolism	Fatty acid and phospholipid metabolism	gdhII		oxidoreductase																			26.8238	1.1879e+08	27.2774	1.6267e+08	26.4241	9.00442e+07	1.23835e+08	26.8838	0.426903
SAUPAN003065000	Metabolism	Fatty acid and phospholipid metabolism	Fatty acid and phospholipid metabolism	glpQ		glycerophosphoryl diester phosphodiesterase	33.658	1.3554e+10	33.0847	9.10922e+09	34.2003	1.9738e+10	1.41338e+10	33.7184	0.557862	31.9013	4.01101e+09	30.4672	1.4844e+09	31.1327	2.3544e+09	2.6166e+09	31.285	0.717663	32.6944	6.95002e+09	33.2432	1.0167e+10	33.6865	1.38239e+10	1.03137e+10	33.2638	0.496975	33.4954	1.2109e+10	33.5997	1.3017e+10	33.114	9.2963e+09	1.14741e+10	33.4177	0.255664	35.5517	5.03639e+10	33.1036	9.22959e+09	35.8551	6.21532e+10	4.05822e+10
SAUPAN005387000	Metabolism	Fatty acid and phospholipid metabolism	Fatty acid and phospholipid metabolism	fabZ		(3R)-hydroxymyristoyl-[acyl carrier protein] dehydratase	30.4491	1.4659e+09	30.5908	1.6172e+09	29.6698	8.54088e+08	1.3124e+09	30.2896	0.495942	30.312	1.333e+09	29.5984	8.1287e+08	29.7711	9.16189e+08	1.02069e+09	29.9269	0.372297	29.4173	7.16941e+08	28.1326	2.94279e+08	28.5361	3.8925e+08	4.66823e+08	28.7983	0.656968	29.3813	6.99258e+08	29.4794	7.48481e+08	30.2376	1.266e+09	9.0458e+08	29.7527	0.468677	30.7733	1.8352e+09	29.0016	5.3747e+08	29.3625	6.9022e+08	1.02096e+09
SAUPAN003128000	Metabolism	Fatty acid and phospholipid metabolism	Fatty acid and phospholipid metabolism	fab		3-oxoacyl-[acyl-carrier-protein] synthase	29.2602	6.42998e+08	29.9973	1.0717e+09	29.2699	6.47309e+08	7.87335e+08	29.5524	0.422758	30.6554	1.6912e+09	30.7779	1.8411e+09	30.6731	1.7121e+09	1.74813e+09	30.7032	0.0662171	30.4175	1.4341e+09	29.207	6.19689e+08	30.0464	1.1088e+09	1.0542e+09	29.9735	0.620174	30.5383	1.5594e+09	31.0815	2.27231e+09	30.6659	1.7036e+09	1.8451e+09	30.7811	0.284023	28.4458	3.6562e+08	28.6917	4.33561e+08	28.6853	4.31651e+08	4.10277e+08
SAUPAN001898000	Metabolism	Fatty acid and phospholipid metabolism	Fatty acid and phospholipid metabolism	thlA		acetyl-CoA acetyltransferase	29.1289	5.87039e+08	28.25	3.19221e+08	28.7547	4.52929e+08	4.53063e+08	28.7551	0.441063	28.3477	3.4159e+08	29.225	6.27469e+08	28.9627	5.23179e+08	4.97413e+08	28.8899	0.450308	28.5063	3.81281e+08	28.3084	3.3241e+08	28.3021	3.30971e+08	3.48221e+08	28.3754	0.116101	28.3437	3.40639e+08	28.6407	4.18499e+08	28.5135	3.83189e+08	3.80776e+08	28.5044	0.148999	29.2285	6.2902e+08	29.6517	8.43422e+08	28.8491	4.8356e+08	6.52001e+08
SAUPAN003127000	Metabolism	Fatty acid and phospholipid metabolism	Fatty acid and phospholipid metabolism	fabH		3-oxoacyl-[acyl-carrier-protein] synthase	29.0328	5.4922e+08	27.7993	2.3358e+08	28.9889	5.32771e+08	4.38524e+08	28.7081	0.699824	26.8329	1.1954e+08	24.72	2.76349e+07	26.6056	1.0211e+08	8.30951e+07	26.3083	1.15985	28.2603	3.21519e+08	28.351	3.42379e+08	28.3401	3.398e+08	3.34566e+08	28.3177	0.0495119	28.539	3.90041e+08	28.4451	3.6546e+08	28.491	3.77259e+08	3.77587e+08	28.4922	0.0469594	27.1744	1.5146e+08	28.1471	2.9725e+08	27.22	1.5633e+08	2.0168e+08
SAUPAN003515000	Metabolism	Fatty acid and phospholipid metabolism	Fatty acid and phospholipid metabolism	fabG		3-oxoacyl-[acyl-carrier-protein] reductase	28.3969	3.5344e+08	27.9012	2.50669e+08	29.4057	7.1119e+08	4.38433e+08	28.7078	0.766669	27.0532	1.3926e+08	26.2925	8.21917e+07	26.0704	7.04668e+07	9.73063e+07	26.536	0.515402	28.6197	4.1246e+08	28.0199	2.72169e+08	28.1021	2.88119e+08	3.2425e+08	28.2725	0.325154	28.3319	3.37869e+08	27.6575	2.11709e+08	28.1705	3.02121e+08	2.839e+08	28.0808	0.352143	25.8206	5.92631e+07			24.1128	1.8142e+07	3.87025e+07
SAUPAN004081000	Metabolism	Fatty acid and phospholipid metabolism	Fatty acid and phospholipid metabolism	accC		acetyl-CoA carboxylase biotin carboxylase subunit	27.1618	1.5015e+08	26.8461	1.2064e+08	27.0183	1.3593e+08	1.35573e+08	27.0145	0.158066	25.3931	4.40641e+07	24.9175	3.16899e+07	25.1479	3.7176e+07	3.76433e+07	25.1659	0.237829	27.3189	1.6742e+08	24.6547	2.64131e+07	25.7058	5.47301e+07	8.28545e+07	26.3041	1.34192	27.3575	1.7196e+08	27.4105	1.7839e+08	27.1463	1.4854e+08	1.66297e+08	27.3092	0.139767
SAUPAN003514000	Metabolism	Fatty acid and phospholipid metabolism	Fatty acid and phospholipid metabolism	fabD		[acyl-carrier-protein] S-malonyltransferase	26.8295	1.1926e+08			27.036	1.3761e+08	1.28435e+08	26.9365	0.146003	28.3632	3.4527e+08	26.1839	7.62318e+07	25.8114	5.88851e+07	1.60129e+08	27.2547	1.37837	25.0671	3.51509e+07	25.0103	3.3796e+07			3.44735e+07	25.039	0.0401	25.2918	4.10751e+07	25.6429	5.23959e+07			4.67355e+07	25.478	0.248329
SAUPAN003513000	Metabolism	Fatty acid and phospholipid metabolism	Fatty acid and phospholipid metabolism	plsX		fatty acid/phospholipid synthesis protein	26.7724	1.1463e+08	25.8321	5.97361e+07	26.2205	7.8191e+07	8.41857e+07	26.3271	0.472518										26.3183	8.3676e+07	25.9538	6.49948e+07	26.0483	6.93941e+07	7.26883e+07	26.1152	0.189157	25.9456	6.46233e+07	26.3052	8.2919e+07	26.5302	9.69172e+07	8.14865e+07	26.2801	0.294921
SAUPAN004348000	Metabolism	Fatty acid and phospholipid metabolism	Fatty acid and phospholipid metabolism	accD		acetyl-CoA carboxylase subunit beta	26.1828	7.61732e+07	24.9547	3.25179e+07	26.2229	7.83201e+07	6.23371e+07	25.8936	0.72087	26.2369	7.9085e+07	25.3328	4.226e+07	26.0391	6.8952e+07	6.34323e+07	25.9187	0.47529	25.2046	3.86681e+07	25.0046	3.36621e+07			3.61651e+07	25.1081	0.141435	26.3448	8.52242e+07	27.6237	2.068e+08	27.3605	1.72321e+08	1.54782e+08	27.2057	0.675351	25.1484	3.71889e+07			23.786	1.4464e+07	2.58264e+07
SAUPAN003184000	Metabolism	Fatty acid and phospholipid metabolism	Fatty acid and phospholipid metabolism	fabI		enoyl-[acyl-carrier-protein] reductase (NADH)	25.7611	5.68671e+07			25.4803	4.68089e+07	5.1838e+07	25.6275	0.198563	24.6083	2.5576e+07			24.8587	3.04241e+07	2.80001e+07	24.7389	0.177074	26.3935	8.81538e+07	26.2004	7.71092e+07	25.9351	6.4156e+07	7.6473e+07	26.1884	0.230166	25.8547	6.06809e+07	26.8528	1.212e+08	25.798	5.83419e+07	8.00742e+07	26.2548	0.593285
SAUPAN006191000	Metabolism	Fatty acid and phospholipid metabolism	Fatty acid and phospholipid metabolism	6191		thioesterase	26.2488	7.97411e+07	25.1893	3.8258e+07	25.1029	3.60361e+07	5.13451e+07	25.6137	0.638117
SAUPAN004203000	Metabolism	Fatty acid and phospholipid metabolism	Fatty acid and phospholipid metabolism	accB		acetyl-CoA carboxylase biotin carboxyl carrier subunit			24.4947	2.36401e+07	24.4631	2.3128e+07	2.3384e+07	24.479	0.0223375
SAUPAN003935000	Metabolism	Fatty acid and phospholipid metabolism	Fatty acid and phospholipid metabolism	gpsA		NAD(P)H-dependent glycerol-3-phosphate dehydrogenase	24.3531	2.143e+07	24.208	1.9379e+07	24.8567	3.03819e+07	2.37303e+07	24.5002	0.340464
Nucleotide biosynthesis
SAUPAN004032000	Metabolism	Purines, pyrimidines, nucleosides, and nucleotides	2-Deoxyribonucleotide metabolism	nudF		MutT/nudix family protein																			23.9582	1.6298e+07	25.2171	3.9003e+07	25.039	3.44729e+07	2.99246e+07	24.8348	0.681248	23.6096	1.28e+07	24.5767	2.50219e+07	23.3365	1.0592e+07	1.6138e+07	23.944	0.651659
SAUPAN002631000	Metabolism	Purines, pyrimidines, nucleosides, and nucleotides	2-Deoxyribonucleotide metabolism	nrdF		ribonucleoside-diphosphate reductase subunit beta	29.5394	7.80271e+08	27.3189	1.6742e+08	30.1527	1.1936e+09	7.13763e+08	29.4109	1.49092										26.6367	1.0434e+08	25.3362	4.23588e+07	26.3685	8.6637e+07	7.77787e+07	26.2129	0.68667	26.2327	7.88567e+07	26.2901	8.20563e+07	26.8136	1.1795e+08	9.29543e+07	26.47	0.32009	25.7359	5.5882e+07			26.0336	6.86921e+07	6.2287e+07
SAUPAN003859000	Metabolism	Purines, pyrimidines, nucleosides, and nucleotides	2-Deoxyribonucleotide metabolism	thyA		thymidylate synthase	27.0737	1.4125e+08	25.902	6.27038e+07	27.0181	1.3591e+08	1.13288e+08	26.7554	0.660975										24.5957	2.5354e+07			24.7821	2.8851e+07	2.71025e+07	24.6919	0.131812	25.2676	4.03921e+07	26.0335	6.8684e+07	25.6135	5.13379e+07	5.34713e+07	25.6723	0.383545
SAUPAN002630000	Metabolism	Purines, pyrimidines, nucleosides, and nucleotides	2-Deoxyribonucleotide metabolism	nrdE		ribonuceloside diphosphate reductase subunit alpha	24.3641	2.1593e+07			27.2464	1.5922e+08	9.04067e+07	26.4299	2.03816
SAUPAN003392000	Metabolism	Purines, pyrimidines, nucleosides, and nucleotides	2-Deoxyribonucleotide metabolism	3392		hypothetical protein	24.6053	2.55231e+07	25.914	6.3224e+07	25.1716	3.77921e+07	4.21797e+07	25.33	0.656307
SAUPAN003491000	Metabolism	Purines, pyrimidines, nucleosides, and nucleotides	Nucleotide and nucleoside interconversions	gmk		guanylate kinase																												25.6787	5.3709e+07	24.1754	1.8946e+07	25.7645	5.70001e+07	4.32183e+07	25.3651	0.893712
SAUPAN003942000	Metabolism	Purines, pyrimidines, nucleosides, and nucleotides	Nucleotide and nucleoside interconversions	cmk		cytidylate kinase
SAUPAN005681000	Metabolism	Purines, pyrimidines, nucleosides, and nucleotides	Nucleotide and nucleoside interconversions	adk		adenylate kinase	28.9906	5.33399e+08	27.4632	1.85029e+08	29.8609	9.7507e+08	5.64499e+08	29.0724	1.21379	30.4516	1.4684e+09	30.1123	1.1607e+09	29.019	5.43981e+08	1.05769e+09	29.9783	0.74866	27.1794	1.5199e+08	27.3197	1.6751e+08	27.612	2.0513e+08	1.74876e+08	27.3818	0.220687	28.5015	3.80031e+08	28.0317	2.74401e+08	29.0241	5.45911e+08	4.00114e+08	28.5758	0.496423	29.2046	6.18681e+08	27.928	2.55369e+08	27.9014	2.50701e+08	3.74917e+08
SAUPAN003710000	Metabolism	Purines, pyrimidines, nucleosides, and nucleotides	Nucleotide and nucleoside interconversions	guaC		GMP reductase	27.2419	1.5872e+08	25.7992	5.83901e+07	26.1725	7.56318e+07	9.75807e+07	26.5401	0.748815										26.7786	1.1512e+08	27.5258	1.9324e+08	27.3754	1.7411e+08	1.60823e+08	27.2609	0.395234	26.9375	1.2853e+08	28.8649	4.88871e+08	28.0203	2.7223e+08	2.96544e+08	28.1437	0.966123	26.3987	8.84691e+07	26.6344	1.0417e+08	27.7297	2.2258e+08	1.38407e+08
SAUPAN002329000	Metabolism	Purines, pyrimidines, nucleosides, and nucleotides	Nucleotide and nucleoside interconversions	dck		deoxynucleoside kinase	24.085	1.7795e+07			26.2883	8.19528e+07	4.98739e+07	25.5718	1.55798																			24.3031	2.0699e+07			24.4306	2.26121e+07	2.16556e+07	24.3682	0.0901773
SAUPAN001996000	Metabolism	Purines, pyrimidines, nucleosides, and nucleotides	Purine ribonucleotide biosynthesis	guaB		inosine-5'-monophosphate dehydrogenase	32.1353	4.71729e+09	32.446	5.85081e+09	32.4796	5.98888e+09	5.51899e+09	32.3618	0.189832	29.6202	8.25218e+08	28.3404	3.39859e+08	29.9058	1.0059e+09	7.23659e+08	29.4307	0.833697	32.3197	5.36031e+09	31.0702	2.25459e+09	31.5491	3.1422e+09	3.5857e+09	31.7396	0.630372	31.4082	2.84979e+09	31.0081	2.1596e+09	30.6763	1.7159e+09	2.24177e+09	31.062	0.366476	31.6288	3.3207e+09	31.5178	3.07481e+09	31.26	2.5716e+09	2.98904e+09
SAUPAN000028000	Metabolism	Purines, pyrimidines, nucleosides, and nucleotides	Purine ribonucleotide biosynthesis	purA		adenylosuccinate synthase	31.3115	2.6651e+09	31.5334	3.1082e+09	31.5179	3.075e+09	2.94943e+09	31.4578	0.123879	28.7035	4.3714e+08	26.8452	1.2056e+08	27.9744	2.6372e+08	2.73807e+08	28.0286	0.936323	30.5606	1.5837e+09	29.8357	9.58172e+08	30.5045	1.5232e+09	1.35502e+09	30.3357	0.403303	31.3951	2.82399e+09	31.8399	3.84389e+09	31.7613	3.64e+09	3.43596e+09	31.6781	0.237402	30.6173	1.6471e+09	31.4013	2.8361e+09	31.0227	2.18149e+09	2.22156e+09
SAUPAN001997000	Metabolism	Purines, pyrimidines, nucleosides, and nucleotides	Purine ribonucleotide biosynthesis	guaA		GMP synthase	31.1935	2.45581e+09	29.9401	1.0301e+09	30.8797	1.9757e+09	1.82054e+09	30.7617	0.652219										30.3737	1.3912e+09	28.141	2.96e+08	29.1229	5.8461e+08	7.57269e+08	29.4962	1.11903	30.4846	1.5024e+09	29.3086	6.64922e+08	30.0449	1.1077e+09	1.09167e+09	30.0239	0.594206	30.4416	1.4583e+09	30.2268	1.2565e+09	30.5427	1.5641e+09	1.4263e+09
SAUPAN003277000	Metabolism	Purines, pyrimidines, nucleosides, and nucleotides	Purine ribonucleotide biosynthesis	purE		5-(carboxyamino)imidazole ribonucleotide mutase	30.0877	1.141e+09	30.7531	1.8097e+09	29.9156	1.0127e+09	1.32113e+09	30.2991	0.442326	29.5954	8.11171e+08	29.5095	7.6424e+08	29.5664	7.95011e+08	7.9014e+08	29.5575	0.043739	29.0932	5.7269e+08	28.0139	2.71031e+08	28.8354	4.7898e+08	4.409e+08	28.7159	0.563652	30.1752	1.2124e+09	29.9936	1.069e+09	30.3241	1.3442e+09	1.20853e+09	30.1706	0.165515	31.893	3.98789e+09	31.0814	2.2721e+09	31.4985	3.0338e+09	3.09793e+09
SAUPAN003281000	Metabolism	Purines, pyrimidines, nucleosides, and nucleotides	Purine ribonucleotide biosynthesis	purQ		phosphoribosylformylglycinamidine synthase subunit I	30.0177	1.087e+09	29.0328	5.49201e+08	30.309	1.3302e+09	9.888e+08	29.8811	0.668799	30.4867	1.5046e+09	30.6795	1.7197e+09	29.8165	9.45492e+08	1.38993e+09	30.3724	0.452988	29.0777	5.6657e+08	29.763	9.11078e+08	29.7013	8.72942e+08	7.8353e+08	29.5454	0.379118	30.5846	1.6102e+09	30.1554	1.1959e+09	30.8243	1.9012e+09	1.5691e+09	30.5473	0.338848	30.6316	1.66349e+09	31.2867	2.6196e+09	30.9514	2.0763e+09	2.1198e+09
SAUPAN003284000	Metabolism	Purines, pyrimidines, nucleosides, and nucleotides	Purine ribonucleotide biosynthesis	purM		phosphoribosylformylglycinamidine cyclo-ligase	29.6814	8.60977e+08	28.7732	4.58759e+08	29.0078	5.3977e+08	6.19835e+08	29.2073	0.471473	30.441	1.4576e+09	29.0078	5.3977e+08	30.4191	1.4357e+09	1.14436e+09	30.0919	0.821215	29.3595	6.88781e+08	28.014	2.71049e+08	28.414	3.57669e+08	4.39166e+08	28.7102	0.690919	30.452	1.4688e+09	30.2002	1.2336e+09	30.1849	1.2206e+09	1.30767e+09	30.2843	0.149963	28.6874	4.32271e+08	27.2698	1.61821e+08	27.66	2.1208e+08	2.68724e+08
SAUPAN003283000	Metabolism	Purines, pyrimidines, nucleosides, and nucleotides	Purine ribonucleotide biosynthesis	purF		amidophosphoribosyltransferase	29.1839	6.09871e+08	28.6036	4.07891e+08	29.5329	7.76753e+08	5.98172e+08	29.156	0.469411										28.6683	4.26609e+08	26.5818	1.0044e+08	27.5633	1.98321e+08	2.4179e+08	27.8492	1.0439	29.6225	8.26529e+08	29.2082	6.20201e+08	30.1191	1.1661e+09	8.70945e+08	29.698	0.456063	28.8729	4.9161e+08	29.2058	6.19178e+08	30.0385	1.1028e+09	7.37862e+08
SAUPAN003280000	Metabolism	Purines, pyrimidines, nucleosides, and nucleotides	Purine ribonucleotide biosynthesis	purS		phosphoribosylformylglycinamidine synthase	28.0639	2.8059e+08	28.0267	2.7345e+08	28.6488	4.20879e+08	3.24973e+08	28.2757	0.348947										26.9302	1.2788e+08	27.2763	1.6255e+08	27.1233	1.4619e+08	1.4554e+08	27.1168	0.17343	26.7792	1.1517e+08	25.7662	5.70708e+07	27.7122	2.1989e+08	1.3071e+08	26.9618	0.973253	24.4389	2.27421e+07			25.1525	3.7295e+07	3.00185e+07
SAUPAN003286000	Metabolism	Purines, pyrimidines, nucleosides, and nucleotides	Purine ribonucleotide biosynthesis	purH		phosphoribosylaminoimidazolecarboxamide formyltransferase/IMP cyclohydrolase	28.3413	3.40071e+08	26.3724	8.68739e+07	29.5509	7.8651e+08	4.04485e+08	28.5915	1.60428	22.2076	4.8435e+06			22.7857	7.23068e+06	6.03709e+06	22.5254	0.408764	24.2661	2.0176e+07	24.1123	1.8135e+07	22.9889	8.32437e+06	1.55451e+07	23.89	0.697248	23.3641	1.0797e+07	21.843	3.7618e+06	24.3732	2.1731e+07	1.20966e+07	23.5281	1.27374	31.0557	2.232e+09	27.2024	1.5443e+08	30.4794	1.497e+09	1.29448e+09
SAUPAN004937000	Metabolism	Purines, pyrimidines, nucleosides, and nucleotides	Purine ribonucleotide biosynthesis	purB		adenylosuccinate lyase	28.0624	2.80301e+08	25.8087	5.87758e+07	29.4674	7.42312e+08	3.60463e+08	28.4253	1.8457																			27.2458	1.5915e+08	26.155	7.4723e+07	28.2863	3.27359e+08	1.87077e+08	27.4791	1.06572	27.8935	2.4933e+08	26.91	1.261e+08	27.9862	2.65889e+08	2.13773e+08
SAUPAN003285000	Metabolism	Purines, pyrimidines, nucleosides, and nucleotides	Purine ribonucleotide biosynthesis	purN		putative phosphoribosylglycinamide formyltransferase	27.5663	1.9874e+08	26.2161	7.79551e+07	27.6934	2.17041e+08	1.64579e+08	27.2942	0.818675	25.0149	3.3903e+07	25.119	3.644e+07	25.0926	3.5779e+07	3.5374e+07	25.0762	0.0541197
SAUPAN002240000	Metabolism	Purines, pyrimidines, nucleosides, and nucleotides	Purine ribonucleotide biosynthesis	prs		ribose-phosphate pyrophosphokinase	27.3805	1.7473e+08	25.8754	6.15562e+07	27.8463	2.413e+08	1.59195e+08	27.2462	1.0301										25.7306	5.56759e+07	25.3438	4.25849e+07	25.1445	3.70901e+07	4.5117e+07	25.4272	0.297962	26.3679	8.65992e+07	26.3986	8.84642e+07	25.9475	6.4712e+07	7.99251e+07	26.2521	0.252015	27.904	2.51149e+08			26.2222	7.82821e+07	1.64716e+08
SAUPAN003287000	Metabolism	Purines, pyrimidines, nucleosides, and nucleotides	Purine ribonucleotide biosynthesis	purD		phosphoribosylamine--glycine ligase	26.4971	9.4717e+07	26.6335	1.0411e+08	26.909	1.2601e+08	1.08279e+08	26.6902	0.209794										26.0321	6.86202e+07	26.1546	7.47008e+07	25.8068	5.86969e+07	6.73393e+07	26.0049	0.176437	25.7847	5.78042e+07	25.4044	4.44109e+07	25.7144	5.50569e+07	5.2424e+07	25.6437	0.202336	27.4209	1.79689e+08			25.5541	4.92671e+07	1.14478e+08
SAUPAN003278000	Metabolism	Purines, pyrimidines, nucleosides, and nucleotides	Purine ribonucleotide biosynthesis	purK		5-(carboxyamino)imidazole ribonucleotide synthase	26.5123	9.57182e+07	25.5181	4.80539e+07	26.8138	1.1797e+08	8.72472e+07	26.3786	0.677995										26.6555	1.0571e+08	26.8326	1.1951e+08	27.1429	1.4819e+08	1.2447e+08	26.8912	0.246684	25.9898	6.66379e+07	26.3634	8.63301e+07	26.5102	9.55803e+07	8.28494e+07	26.304	0.268287	27.5912	2.022e+08			26.7095	1.0974e+08	1.5597e+08
SAUPAN003279000	Metabolism	Purines, pyrimidines, nucleosides, and nucleotides	Purine ribonucleotide biosynthesis	purC		phosphoribosylaminoimidazolesuccinocarboxamide synthase	25.2799	4.07379e+07	24.2014	1.92909e+07	26.3116	8.32848e+07	4.77712e+07	25.5096	1.05515	27.3554	1.7171e+08	26.0058	6.73801e+07	25.6657	5.32301e+07	9.74401e+07	26.538	0.893679	26.0838	7.11238e+07	26.7366	1.1182e+08	27.6786	2.1482e+08	1.32588e+08	26.9824	0.801718	26.7305	1.1135e+08	26.443	9.12291e+07	27.5533	1.9696e+08	1.3318e+08	26.9888	0.576272	28.6065	4.08721e+08	26.0377	6.8888e+07	27.5067	1.90689e+08	2.22766e+08
SAUPAN003483000	Metabolism	Purines, pyrimidines, nucleosides, and nucleotides	Pyrimidine ribonucleotide biosynthesis	carB		carbamoyl-phosphate synthase (glutamine-hydrolyzing), large subunit																												25.9562	6.51039e+07	25.1194	3.64501e+07	25.092	3.57629e+07	4.57723e+07	25.448	0.491257	28.0417	2.7631e+08	26.2681	8.0815e+07	26.0999	7.1922e+07	1.43016e+08
SAUPAN003481000	Metabolism	Purines, pyrimidines, nucleosides, and nucleotides	Pyrimidine ribonucleotide biosynthesis	pyrC		dihydroorotase	30.6842	1.7253e+09	31.1503	2.38329e+09	30.3344	1.3538e+09	1.8208e+09	30.7619	0.409349	30.3502	1.3687e+09	30.4311	1.4477e+09	30.8648	1.9554e+09	1.5906e+09	30.5669	0.276745	30.2272	1.2569e+09	29.7301	8.90531e+08	30.5048	1.5236e+09	1.22368e+09	30.1886	0.392524	30.9395	2.0593e+09	31.2415	2.5388e+09	30.837	1.9181e+09	2.17207e+09	31.0164	0.210276	29.732	8.91698e+08	30.7315	1.7828e+09	30.1109	1.1595e+09	1.278e+09
SAUPAN005421000	Metabolism	Purines, pyrimidines, nucleosides, and nucleotides	Pyrimidine ribonucleotide biosynthesis	pyrG		CTP synthase	29.0968	5.74121e+08	28.8227	4.74779e+08	29.3883	7.02688e+08	5.83863e+08	29.1211	0.28286										28.6035	4.07849e+08	27.9047	2.51269e+08	27.454	1.8386e+08	2.80993e+08	28.066	0.579163	28.9227	5.08848e+08	29.2453	6.3637e+08	29.3877	7.02382e+08	6.15867e+08	29.198	0.238261	29.8022	9.36147e+08	29.875	9.84653e+08	29.3953	7.06101e+08	8.75634e+08
SAUPAN003482000	Metabolism	Purines, pyrimidines, nucleosides, and nucleotides	Pyrimidine ribonucleotide biosynthesis	carA		carbamoyl-phosphate synthase (glutamine-hydrolyzing), small subunit	29.2559	6.41089e+08	27.8961	2.4979e+08	28.0338	2.74789e+08	3.88556e+08	28.5335	0.748531	29.6915	8.67038e+08	28.8257	4.7577e+08	28.634	4.16589e+08	5.86466e+08	29.1275	0.563417	28.6114	4.10108e+08	29.0061	5.39138e+08	28.4695	3.71681e+08	4.40309e+08	28.7139	0.278036	28.5923	4.04701e+08	29.0285	5.47571e+08	29.0134	5.41899e+08	4.98057e+08	28.8917	0.247612	27.3997	1.7706e+08	25.9947	6.68609e+07	27.9234	2.54549e+08	1.66157e+08
SAUPAN003485000	Metabolism	Purines, pyrimidines, nucleosides, and nucleotides	Pyrimidine ribonucleotide biosynthesis	pyrE		orotate phosphoribosyltransferase	27.9791	2.6458e+08	26.7208	1.106e+08	29.4203	7.18469e+08	3.6455e+08	28.4415	1.35082	26.4439	9.1286e+07	26.9602	1.3057e+08	27.2017	1.5436e+08	1.25405e+08	26.902	0.387135	27.3389	1.6976e+08	26.3018	8.27221e+07	26.4523	9.18229e+07	1.14768e+08	26.7741	0.560411	28.1801	3.04121e+08	27.5657	1.98661e+08	27.723	2.2154e+08	2.4144e+08	27.8471	0.319131	27.2882	1.639e+08	27.8026	2.3411e+08	26.5514	9.83499e+07	1.65453e+08
SAUPAN005410000	Metabolism	Purines, pyrimidines, nucleosides, and nucleotides	Pyrimidine ribonucleotide biosynthesis	tdk		thymidine kinase	26.6188	1.0305e+08			27.1612	1.5008e+08	1.26565e+08	26.9153	0.383528										25.7371	5.59308e+07	25.5771	5.00581e+07	25.6931	5.425e+07	5.3413e+07	25.6707	0.0826753	27.0583	1.3975e+08	26.4849	9.39201e+07	27.847	2.4143e+08	1.58367e+08	27.2387	0.683883
SAUPAN003480000	Metabolism	Purines, pyrimidines, nucleosides, and nucleotides	Pyrimidine ribonucleotide biosynthesis	pyrB		aspartate carbamoyltransferase	25.4453	4.5687e+07	25.0474	3.46759e+07	27.4568	1.84219e+08	8.81941e+07	26.3942	1.29164																			24.9445	3.2289e+07			25.9499	6.48179e+07	4.85535e+07	25.5331	0.71089
SAUPAN003484000	Metabolism	Purines, pyrimidines, nucleosides, and nucleotides	Pyrimidine ribonucleotide biosynthesis	pyrF		orotidine-5'-phosphate decarboxylase	24.7148	2.75361e+07			25.6881	5.40601e+07	4.07981e+07	25.282	0.688185										24.9793	3.3076e+07	25.705	5.4699e+07	25.506	4.76519e+07	4.51423e+07	25.428	0.374998	26.6625	1.0622e+08	26.4241	9.00398e+07	26.9178	1.2678e+08	1.0768e+08	26.6822	0.246893
SAUPAN000959000	Metabolism	Purines, pyrimidines, nucleosides, and nucleotides	Salvage of nucleosides and nucleotides	ushA		5-nucleotidase
SAUPAN005435000	Metabolism	Purines, pyrimidines, nucleosides, and nucleotides	Salvage of nucleosides and nucleotides	deoD		purine nucleoside phosphorylase	30.5175	1.537e+09	29.6124	8.20768e+08	31.1718	2.41899e+09	1.59225e+09	30.5684	0.783034	30.3549	1.3732e+09	30.2948	1.3172e+09	30.4448	1.4615e+09	1.38397e+09	30.3662	0.0754785	29.4878	7.52872e+08	29.9586	1.0434e+09	29.6901	8.66179e+08	8.87483e+08	29.7251	0.236182	31.3498	2.7367e+09	31.42	2.8731e+09	31.2179	2.49769e+09	2.7025e+09	31.3316	0.102562	28.317	3.34391e+08	28.7844	4.6235e+08	29.5678	7.958e+08	5.30847e+08
SAUPAN000951000	Metabolism	Purines, pyrimidines, nucleosides, and nucleotides	Salvage of nucleosides and nucleotides	deoB		phosphopentomutase	28.8408	4.80769e+08	29.1313	5.88012e+08	28.9335	5.127e+08	5.2716e+08	28.9737	0.148377	29.2916	6.57142e+08	28.1703	3.0206e+08	29.0577	5.5879e+08	5.05997e+08	28.9146	0.591577	28.9865	5.3186e+08	28.0016	2.68741e+08	29.3024	6.62048e+08	4.87549e+08	28.861	0.678423	29.0225	5.45321e+08	28.878	4.93331e+08	29.079	5.67081e+08	5.35244e+08	28.9956	0.103668	29.4233	7.19919e+08	29.6333	8.32751e+08	29.2231	6.26639e+08	7.26437e+08
SAUPAN005403000	Metabolism	Purines, pyrimidines, nucleosides, and nucleotides	Salvage of nucleosides and nucleotides	upp		uracil phosphoribosyltransferase	26.7945	1.164e+08	24.9659	3.27699e+07	28.949	5.18209e+08	2.2246e+08	27.729	1.99376										23.5746	1.2493e+07			25.8642	6.10801e+07	3.67866e+07	25.1327	1.61898										25.6622	5.31001e+07			25.7365	5.59072e+07	5.45036e+07
SAUPAN004954000	Metabolism	Purines, pyrimidines, nucleosides, and nucleotides	Salvage of nucleosides and nucleotides	ppaC		manganese-dependent inorganic pyrophosphatase	26.8246	1.1885e+08	25.4545	4.59789e+07	27.4945	1.8909e+08	1.17973e+08	26.8139	1.03985	27.1972	1.5388e+08	25.8886	6.21211e+07	25.4683	4.64212e+07	8.74741e+07	26.3824	0.90171	26.9346	1.2827e+08	26.6089	1.0235e+08	27.2281	1.5721e+08	1.29277e+08	26.9459	0.309729	26.0777	7.08228e+07	25.8818	6.1829e+07	25.6283	5.18669e+07	6.15062e+07	25.8742	0.225313
SAUPAN004150000	Metabolism	Purines, pyrimidines, nucleosides, and nucleotides	Salvage of nucleosides and nucleotides	cdd		cytidine deaminase	25.9943	6.68419e+07	26.862	1.2197e+08	25.9376	6.42659e+07	8.43592e+07	26.33	0.518111										26.4281	9.02911e+07	26.1576	7.48542e+07			8.25726e+07	26.2992	0.191272	26.3012	8.26917e+07	26.2033	7.72638e+07	26.2264	7.85142e+07	7.94899e+07	26.2443	0.0511927
SAUPAN004240000	Metabolism	Purines, pyrimidines, nucleosides, and nucleotides	Salvage of nucleosides and nucleotides	apt		adenine phosphoribosyltransferase	26.3816	8.74309e+07	24.0156	1.696e+07	26.6748	1.0713e+08	7.0507e+07	26.0713	1.45803																			24.9272	3.1903e+07	24.0639	1.7537e+07	25.428	4.5144e+07	3.1528e+07	24.9101	0.690044	25.4421	4.55851e+07			25.2158	3.89681e+07	4.22766e+07
SAUPAN002251000	Metabolism	Purines, pyrimidines, nucleosides, and nucleotides	Salvage of nucleosides and nucleotides	hpt		hypoxanthine phosphoribosyltransferase	25.0272	3.41931e+07			25.8345	5.98339e+07	4.70135e+07	25.4866	0.570819																			25.3149	4.17401e+07			25.4412	4.5558e+07	4.3649e+07	25.3794	0.0892864
SAUPAN003178000	Metabolism	Purines, pyrimidines, nucleosides, and nucleotides	Salvage of nucleosides and nucleotides	ppnK		inorganic polyphosphate/ATP-NAD kinase	25.2647	4.0311e+07	25.0502	3.47421e+07	25.9326	6.40462e+07	4.63664e+07	25.4666	0.460223																			24.7471	2.81589e+07	24.1376	1.8456e+07	25.8307	5.96782e+07	3.54311e+07	25.0785	0.857547
SAUPAN005432000	Metabolism	Purines, pyrimidines, nucleosides, and nucleotides	Salvage of nucleosides and nucleotides	pdp		pyrimidine nucleoside phosphorylase	23.7674	1.4279e+07	23.5279	1.2095e+07	24.8658	3.0575e+07	1.8983e+07	24.1782	0.713448										25.1653	3.7629e+07			26.0366	6.88341e+07	5.32315e+07	25.6658	0.616088	24.5406	2.44041e+07	25.1113	3.6245e+07	25.6277	5.1846e+07	3.74984e+07	25.1603	0.54378	27.1422	1.4812e+08			24.4493	2.29071e+07	8.55135e+07
Biosynthesis of cofactors, prosthetic groups, and carriers
SAUPAN003446000	Metabolism	Biosynthesis of cofactors, prosthetic groups, and carriers	Bacillithiol	bshC		bacillithiol biosynthesis cysteine-adding enzyme BshC
SAUPAN002344000	Metabolism	Biosynthesis of cofactors, prosthetic groups, and carriers	Bacillithiol	bshB		bacillithiol biosynthesis deacetylase BshB2	26.3555	8.58622e+07	25.2465	3.9807e+07	27.7858	2.31399e+08	1.19023e+08	26.8267	1.27303	27.5904	2.0209e+08	28.7374	4.4754e+08	28.3458	3.4114e+08	3.30257e+08	28.299	0.583042	23.3915	1.1004e+07	24.4309	2.26169e+07	23.5181	1.2013e+07	1.52113e+07	23.8586	0.567088	26.8189	1.1838e+08	25.6624	5.31082e+07	26.7676	1.1425e+08	9.52461e+07	26.5052	0.653373
SAUPAN006293000	Metabolism	Biosynthesis of cofactors, prosthetic groups, and carriers	coenzyme A	panB		3-methyl-2-oxobutanoate hydroxymethyltransferase	26.7197	1.1052e+08	26.0971	7.17801e+07	28.3959	3.532e+08	1.785e+08	27.4113	1.18897	28.1647	3.0089e+08	28.352	3.4261e+08	26.9363	1.2842e+08	2.57306e+08	27.9389	0.769003	25.7914	5.8074e+07	24.5212	2.4078e+07	26.6765	1.0726e+08	6.31374e+07	25.912	1.08338	27.4493	1.8326e+08	26.6258	1.0355e+08	27.418	1.7933e+08	1.5538e+08	27.2112	0.466721	28.2822	3.2643e+08	25.4466	4.57301e+07	27.3825	1.7497e+08	1.82377e+08
SAUPAN006281000	Metabolism	Biosynthesis of cofactors, prosthetic groups, and carriers	coenzyme A	panD		aspartate alpha-decarboxylase	26.101	7.19739e+07	26.1184	7.28502e+07	25.879	6.17091e+07	6.88444e+07	26.0368	0.133492	25.0463	3.4648e+07	24.4944	2.3634e+07	24.7149	2.7537e+07	2.86064e+07	24.7698	0.277805										24.7839	2.88871e+07			24.2999	2.0654e+07	2.47705e+07	24.5621	0.34224
SAUPAN004396000	Metabolism	Biosynthesis of cofactors, prosthetic groups, and carriers	Folic acid	fhs		formate--tetrahydrofolate ligase	32.6467	6.72389e+09	33.065	8.98568e+09	32.727	7.109e+09	7.60619e+09	32.8245	0.221993	29.5169	7.6817e+08	29.3759	6.96689e+08	30.3387	1.3579e+09	9.4092e+08	29.8095	0.519985	31.7354	3.57521e+09	31.2862	2.61869e+09	30.5424	1.5638e+09	2.5859e+09	31.268	0.602517	32.7466	7.20629e+09	33.2249	1.0039e+10	33.2334	1.0098e+10	9.11444e+09	33.0855	0.278612	33.371	1.1109e+10	33.6264	1.326e+10	32.8133	7.54702e+09	1.06387e+10
SAUPAN003276000	Metabolism	Biosynthesis of cofactors, prosthetic groups, and carriers	Folic acid	folD		methylene-THF dehydrogenase (NADP(+))/methenyltetrahydrofolate cyclohydrolase	29.425	7.20778e+08	28.5782	4.00759e+08	28.3641	3.45509e+08	4.89016e+08	28.8653	0.560991	31.4092	2.85171e+09	30.6018	1.6295e+09	31.0356	2.2012e+09	2.22747e+09	31.0528	0.404075	30.3988	1.4156e+09	30.8643	1.9547e+09	30.4004	1.4172e+09	1.59584e+09	30.5717	0.268305	29.3412	6.80118e+08	30.7063	1.7519e+09	30.0359	1.1008e+09	1.17761e+09	30.1332	0.682566	30.2764	1.3005e+09	28.6168	4.11641e+08	30.3435	1.3624e+09	1.02485e+09
SAUPAN002343000	Metabolism	Biosynthesis of cofactors, prosthetic groups, and carriers	Folic acid	folE2		GTP cyclohydrolase	28.7469	4.50481e+08	26.8492	1.209e+08	28.3265	3.36609e+08	3.02663e+08	28.1731	0.996669										27.0012	1.3433e+08	26.8255	1.1893e+08	27.5675	1.9891e+08	1.50723e+08	27.1673	0.387761	28.4368	3.63349e+08	27.6952	2.1731e+08	28.5768	4.0037e+08	3.2701e+08	28.2848	0.47377	26.3966	8.83422e+07	27.7249	2.2183e+08	27.4544	1.83909e+08	1.64694e+08
SAUPAN003858000	Metabolism	Biosynthesis of cofactors, prosthetic groups, and carriers	Folic acid	dfrA		dihydrofolate reductase	27.2755	1.6246e+08	26.0053	6.73549e+07	27.4981	1.8956e+08	1.39792e+08	27.0587	0.805344																			26.0384	6.892e+07	25.0006	3.35691e+07			5.12446e+07	25.6109	0.733828	23.7583	1.4189e+07			25.7364	5.59021e+07	3.50456e+07
SAUPAN002257000	Metabolism	Biosynthesis of cofactors, prosthetic groups, and carriers	Folic acid	folB		dihydroneopterin aldolase	27.3026	1.65539e+08	26.0897	7.14128e+07	26.261	8.04188e+07	1.0579e+08	26.6566	0.65643																			25.6449	5.24678e+07	24.881	3.0898e+07	25.7913	5.807e+07	4.71453e+07	25.4906	0.488809
SAUPAN002626000	Metabolism	Biosynthesis of cofactors, prosthetic groups, and carriers	Folic acid	queF		7-cyano-7-deazaguanine reductase	24.3671	2.1639e+07	25.8891	6.21439e+07	26.4512	9.17478e+07	5.85102e+07	25.8022	1.07824
SAUPAN004758000	Metabolism	Biosynthesis of cofactors, prosthetic groups, and carriers	Heme, porphyrin, and cobalamin	hemE		uroporphyrinogen decarboxylase
SAUPAN004844000	Metabolism	Biosynthesis of cofactors, prosthetic groups, and carriers	Heme, porphyrin, and cobalamin	gsaB		glutamate-1-semialdehyde aminotransferase																			24.4963	2.3666e+07	24.0367	1.7209e+07	24.567	2.4855e+07	2.191e+07	24.3851	0.287973	24.6781	2.68441e+07	25.2641	4.02951e+07	25.9854	6.64318e+07	4.45236e+07	25.4081	0.6548
SAUPAN004913000	Metabolism	Biosynthesis of cofactors, prosthetic groups, and carriers	Heme, porphyrin, and cobalamin	gatD		cobyric acid synthase																												24.5439	2.446e+07	24.5308	2.4238e+07	24.4991	2.37119e+07	2.41367e+07	24.5247	0.0230334
SAUPAN005269000	Metabolism	Biosynthesis of cofactors, prosthetic groups, and carriers	Heme, porphyrin, and cobalamin	yodC		nitroreductase
SAUPAN002367000	Metabolism	Biosynthesis of cofactors, prosthetic groups, and carriers	Heme, porphyrin, and cobalamin	hemQ		heme peroxidase	28.9083	5.03819e+08	27.6169	2.0584e+08	29.5344	7.77582e+08	4.95747e+08	28.885	0.977782										27.2399	1.585e+08	26.9709	1.3154e+08	27.5116	1.9134e+08	1.6046e+08	27.2576	0.270316	28.3613	3.4483e+08	27.5924	2.0237e+08	28.4297	3.6158e+08	3.02927e+08	28.1744	0.464934	26.149	7.44119e+07	27.5916	2.02249e+08	28.3431	3.4051e+08	2.05724e+08
SAUPAN004283000	Metabolism	Biosynthesis of cofactors, prosthetic groups, and carriers	Heme, porphyrin, and cobalamin	hemB		porphobilinogen synthase	27.8676	2.4489e+08			27.9794	2.6463e+08	2.5476e+08	27.9246	0.0790828										26.1342	7.36489e+07	24.7894	2.8998e+07	26.7183	1.1041e+08	7.10191e+07	26.0817	0.989101	25.968	6.56372e+07	25.5851	5.03378e+07	26.7601	1.1366e+08	7.6545e+07	26.1898	0.599267
SAUPAN006168000	Metabolism	Biosynthesis of cofactors, prosthetic groups, and carriers	Heme, porphyrin, and cobalamin	frp		FMN reductase	27.7155	2.20389e+08	26.4004	8.85758e+07	29.0589	5.59251e+08	2.89405e+08	28.1085	1.32928	24.1026	1.80141e+07			24.972	3.29099e+07	2.5462e+07	24.6018	0.614759
SAUPAN004516000	Metabolism	Biosynthesis of cofactors, prosthetic groups, and carriers	Heme, porphyrin, and cobalamin	4516		hypothetical protein	27.1566	1.4961e+08	27.6358	2.0854e+08	27.0988	1.4373e+08	1.67293e+08	27.3178	0.294739	28.8014	4.67821e+08	28.3747	3.4805e+08	30.1955	1.2296e+09	6.81823e+08	29.3448	0.952287	29.8047	9.3781e+08	29.8137	9.43652e+08	28.6329	4.1626e+08	7.65907e+08	29.5126	0.679146	28.1294	2.93621e+08	27.9137	2.5284e+08	28.2027	3.0892e+08	2.85127e+08	28.087	0.150242	27.0474	1.387e+08			27.255	1.6017e+08	1.49435e+08
SAUPAN004285000	Metabolism	Biosynthesis of cofactors, prosthetic groups, and carriers	Heme, porphyrin, and cobalamin	hemC		hydroxymethylbilane synthase	26.7466	1.126e+08			26.6094	1.0238e+08	1.0749e+08	26.6796	0.0970645										25.8276	5.95488e+07	25.9175	6.33781e+07	26.0089	6.7526e+07	6.34843e+07	25.9199	0.0906861	26.6022	1.0187e+08	25.2558	4.0065e+07	26.9205	1.2702e+08	8.96516e+07	26.4178	0.883639	26.7421	1.1225e+08			26.143	7.4102e+07	9.3176e+07
SAUPAN005572000	Metabolism	Biosynthesis of cofactors, prosthetic groups, and carriers	Heme, porphyrin, and cobalamin	iucB		Iuc family aerobactin synthesis protein	24.6462	2.62579e+07			27.0112	1.3526e+08	8.0759e+07	26.2671	1.67224																			23.1567	9.35139e+06			22.926	7.9689e+06	8.66015e+06	23.046	0.1632
SAUPAN004282000	Metabolism	Biosynthesis of cofactors, prosthetic groups, and carriers	Heme, porphyrin, and cobalamin	hemL		glutamate-1-semialdehyde 2,1-aminomutase	25.0769	3.5392e+07			24.6985	2.7226e+07	3.1309e+07	24.9001	0.267597																			25.8123	5.89231e+07	24.9697	3.28571e+07	25.3729	4.3452e+07	4.50774e+07	25.4259	0.421445
SAUPAN002811000	Metabolism	Biosynthesis of cofactors, prosthetic groups, and carriers	Heme, porphyrin, and cobalamin	gpmA1		phosphoglycerate mutase family protein	24.6369	2.6089e+07			24.4507	2.293e+07	2.45095e+07	24.5468	0.13167
SAUPAN001013000	Metabolism	Biosynthesis of cofactors, prosthetic groups, and carriers	iron sulfur cluster	1013		short chain acyl-CoA dehydrogenase																			25.3267	4.20829e+07	25.2783	4.06939e+07	25.0125	3.38471e+07	3.88746e+07	25.2123	0.169167
SAUPAN001138000	Metabolism	Biosynthesis of cofactors, prosthetic groups, and carriers	iron sulfur cluster	scdA		cell wall biosynthesis protein ScdA
SAUPAN002894000	Metabolism	Biosynthesis of cofactors, prosthetic groups, and carriers	iron sulfur cluster	sufC		FeS assembly ATPase SufC										24.7676	2.85619e+07	25.298	4.1254e+07	24.7407	2.80351e+07	3.2617e+07	24.9591	0.314291	24.7323	2.78719e+07			24.595	2.53421e+07	2.6607e+07	24.6653	0.0970716	24.5632	2.47891e+07	25.1823	3.8075e+07	24.8491	3.02229e+07	3.1029e+07	24.8871	0.30987
SAUPAN003035000	Metabolism	Biosynthesis of cofactors, prosthetic groups, and carriers	iron sulfur cluster	nfu		NifU domain-containing protein
SAUPAN003739000	Metabolism	Biosynthesis of cofactors, prosthetic groups, and carriers	iron sulfur cluster	3739		hypothetical protein																												26.2166	7.7981e+07	26.1817	7.61178e+07	26.2966	8.24279e+07	7.88422e+07	26.2325	0.058908	25.9912	6.67012e+07			25.1033	3.60461e+07	5.13737e+07
SAUPAN003862000	Metabolism	Biosynthesis of cofactors, prosthetic groups, and carriers	iron sulfur cluster	3862		hypothetical protein										24.0353	1.7193e+07			24.4063	2.2235e+07	1.9714e+07	24.2327	0.262344										23.2583	1.0033e+07	23.8148	1.4756e+07	23.1875	9.55259e+06	1.14472e+07	23.4485	0.343588
SAUPAN002899000	Metabolism	Biosynthesis of cofactors, prosthetic groups, and carriers	iron sulfur cluster	sufB		FeS assembly protein SufB	28.1651	3.0099e+08	27.6239	2.0684e+08	27.9766	2.64109e+08	2.57313e+08	27.9389	0.274712	25.6615	5.3075e+07	26.8185	1.1835e+08	25.5521	4.91991e+07	7.35415e+07	26.1321	0.701688	28.8616	4.87761e+08	27.358	1.7202e+08	27.1493	1.4885e+08	2.69544e+08	28.0059	0.934203	28.611	4.0998e+08	29.2201	6.25368e+08	28.7477	4.5074e+08	4.95363e+08	28.8839	0.319618	27.0961	1.4346e+08	27.6453	2.09919e+08	26.899	1.2514e+08	1.59506e+08
SAUPAN003039000	Metabolism	Biosynthesis of cofactors, prosthetic groups, and carriers	iron sulfur cluster	sufA		hypothetical protein	26.0661	7.02551e+07	27.061	1.40011e+08	25.6686	5.3335e+07	8.78669e+07	26.3888	0.717227										26.2341	7.89311e+07			26.2665	8.07271e+07	7.98291e+07	26.2504	0.0229527	25.4707	4.65001e+07	25.2881	4.09699e+07	26.0615	7.0029e+07	5.24997e+07	25.6458	0.404238
SAUPAN002898000	Metabolism	Biosynthesis of cofactors, prosthetic groups, and carriers	iron sulfur cluster	sufU		NifU family SUF system FeS assembly protein	26.0363	6.88169e+07	26.415	8.94731e+07	25.9783	6.61061e+07	7.47987e+07	26.1565	0.237153			25.0785	3.5432e+07	25.922	6.35778e+07	4.95049e+07	25.5611	0.596423										24.8656	3.05691e+07	24.9371	3.2124e+07	24.7293	2.78131e+07	3.01687e+07	24.8466	0.105611
SAUPAN002895000	Metabolism	Biosynthesis of cofactors, prosthetic groups, and carriers	iron sulfur cluster	sufD		FeS assembly protein SufD	25.4552	4.60009e+07			24.8739	3.07461e+07	3.83735e+07	25.1936	0.411013																			26.1245	7.31589e+07	25.1587	3.74551e+07	25.4483	4.5784e+07	5.21327e+07	25.6357	0.495657	24.0854	1.78e+07			25.7774	5.7514e+07	3.7657e+07
SAUPAN002897000	Metabolism	Biosynthesis of cofactors, prosthetic groups, and carriers	iron sulfur cluster	sufS		SufS subfamily cysteine desulfurase	25.0916	3.5754e+07	22.9336	8.01122e+06	26.6717	1.069e+08	5.02218e+07	25.5818	1.87648																			25.7763	5.74702e+07	25.3306	4.2195e+07	26.6487	1.0521e+08	6.82918e+07	26.0252	0.670474	22.9412	8.05359e+06			24.2237	1.9591e+07	1.38223e+07
SAUPAN003022000	Metabolism	Biosynthesis of cofactors, prosthetic groups, and carriers	Lipoate	lipA		lipoyl synthase	24.0759	1.7684e+07			23.9369	1.6059e+07	1.68715e+07	24.0081	0.0983303																			25.2737	4.0563e+07	25.3806	4.3684e+07	23.53	1.2113e+07	3.212e+07	24.937	1.03892
SAUPAN004452000	Metabolism	Biosynthesis of cofactors, prosthetic groups, and carriers	Menaquinone and ubiquinone	pldB		lysophospholipase																												24.7926	2.9062e+07	24.9971	3.34861e+07	25.4667	4.63691e+07	3.63057e+07	25.1137	0.345599
SAUPAN003248000	Metabolism	Biosynthesis of cofactors, prosthetic groups, and carriers	Menaquinone and ubiquinone	menB		naphthoate synthase	29.9133	1.0111e+09	28.5543	3.94191e+08	30.433	1.4496e+09	9.51631e+08	29.8258	0.970083	27.8124	2.3571e+08	24.9293	3.19499e+07	26.9225	1.272e+08	1.3162e+08	26.9718	1.47633	28.3854	3.50629e+08	28.5889	4.0374e+08	29.1331	5.88738e+08	4.47702e+08	28.738	0.386562	29.8591	9.7382e+08	30.0324	1.0981e+09	30.508	1.5269e+09	1.19961e+09	30.1599	0.335973	29.4814	7.49509e+08	28.8117	4.71169e+08	29.076	5.65911e+08	5.9553e+08
SAUPAN003246000	Metabolism	Biosynthesis of cofactors, prosthetic groups, and carriers	Menaquinone and ubiquinone	menD		2-oxoglutarate decarboxylase	24.8055	2.9323e+07			24.9652	3.27541e+07	3.10385e+07	24.8876	0.112883																												24.7677	2.85639e+07	24.8018	2.92469e+07	24.5927	2.5301e+07	2.77039e+07
SAUPAN004510000	Metabolism	Biosynthesis of cofactors, prosthetic groups, and carriers	Menaquinone and ubiquinone	menC		o-succinylbenzoic acid (OSB) synthetase	22.9136	7.90081e+06	23.108	9.04081e+06	23.6106	1.2809e+07	9.91686e+06	23.2415	0.359715
SAUPAN005736000	Metabolism	Biosynthesis of cofactors, prosthetic groups, and carriers	Molybdopterin	moaB		molybdopterin cofactor biosynthesis protein MoaB																												24.7299	2.7826e+07			24.7471	2.81589e+07	2.79925e+07	24.7385	0.012134
SAUPAN005734000	Metabolism	Biosynthesis of cofactors, prosthetic groups, and carriers	Molybdopterin	moeA		molybdopterin biosynthesis protein MoeA	25.6687	5.33409e+07	25.3436	4.2579e+07	26.1842	7.62471e+07	5.7389e+07	25.7743	0.423847	23.7225	1.3842e+07			25.4343	4.534e+07	2.9591e+07	24.8187	1.21038	26.9924	1.3351e+08	25.1035	3.60511e+07	26.164	7.51891e+07	8.15833e+07	26.2818	0.946789	27.4289	1.8069e+08	27.9855	2.6576e+08	27.4211	1.79709e+08	2.0872e+08	27.637	0.323649	26.5244	9.65237e+07	26.8631	1.2207e+08	26.1792	7.59828e+07	9.81921e+07
SAUPAN001123000	Metabolism	Biosynthesis of cofactors, prosthetic groups, and carriers	Other cofactors	tarI'		2-C-methyl-D-erythritol 4-phosphate cytidylyltransferase																												24.419	2.2431e+07	23.7728	1.4333e+07	24.3335	2.1141e+07	1.93017e+07	24.2022	0.350998
SAUPAN001133000	Metabolism	Biosynthesis of cofactors, prosthetic groups, and carriers	Other cofactors	tarI		2-C-methyl-D-erythritol 4-phosphate cytidylyltransferase	27.2704	1.6189e+08	26.4123	8.93082e+07	29.0642	5.61309e+08	2.70836e+08	28.0128	1.35319	27.4065	1.779e+08	26.4705	9.29828e+07	26.2686	8.08441e+07	1.17242e+08	26.8049	0.607122	25.2436	3.97271e+07	26.327	8.41821e+07	27.2092	1.5516e+08	9.3023e+07	26.4711	0.984495	27.7837	2.3106e+08	27.3223	1.6781e+08	28.6108	4.09941e+08	2.69603e+08	28.0063	0.652887	28.0752	2.82791e+08			27.3857	1.7535e+08	2.2907e+08
SAUPAN005845000	Metabolism	Biosynthesis of cofactors, prosthetic groups, and carriers	Other cofactors	fni		isopentenyl pyrophosphate isomerase	25.9668	6.55822e+07	24.234	1.9731e+07	25.9681	6.5639e+07	5.03174e+07	25.5846	1.00082																			24.7227	2.76871e+07	23.3343	1.0576e+07	25.0063	3.3701e+07	2.3988e+07	24.5158	0.894773	23.7525	1.4132e+07	23.9445	1.61439e+07	24.6309	2.598e+07	1.8752e+07
SAUPAN004946000	Metabolism	Biosynthesis of cofactors, prosthetic groups, and carriers	Pyridine nucleotides	pncB		nicotinate phosphoribosyltransferase	28.1877	3.05729e+08	26.7735	1.1472e+08	28.5207	3.85101e+08	2.68517e+08	28.0004	0.92764										26.754	1.1318e+08			24.773	2.867e+07	7.09249e+07	26.0798	1.40078	26.8319	1.1946e+08	25.8316	5.9715e+07	27.4073	1.78e+08	1.19058e+08	26.8271	0.797351	28.1368	2.95139e+08	26.9184	1.2684e+08	27.334	1.6918e+08	1.97053e+08
SAUPAN004953000	Metabolism	Biosynthesis of cofactors, prosthetic groups, and carriers	Pyridine nucleotides	pncA		isochorismatase	26.2779	8.13647e+07	26.0067	6.74189e+07	26.7893	1.1598e+08	8.82545e+07	26.3952	0.397418																			26.2596	8.03408e+07	25.3388	4.2437e+07	26.7015	1.0913e+08	7.73026e+07	26.204	0.695213
SAUPAN004945000	Metabolism	Biosynthesis of cofactors, prosthetic groups, and carriers	Pyridine nucleotides	nadE		NAD synthetase	26.8654	1.2226e+08	25.4987	4.7411e+07	26.0971	7.17831e+07	8.04848e+07	26.2622	0.685086										26.0486	6.941e+07	25.7488	5.63831e+07	26.3117	8.32917e+07	6.96949e+07	26.0546	0.281656	24.6277	2.59219e+07	23.5789	1.253e+07	24.6745	2.67781e+07	2.17433e+07	24.3741	0.619496
SAUPAN001029000	Metabolism	Biosynthesis of cofactors, prosthetic groups, and carriers	Pyridine nucleotides	entB		isochorismatase family protein	25.7078	5.48029e+07	25.6223	5.16509e+07	25.8692	6.12922e+07	5.59153e+07	25.7367	0.125389	25.7555	5.6646e+07	27.0446	1.3843e+08	27.0844	1.423e+08	1.12459e+08	26.7448	0.756013																			25.618	5.14979e+07			26.0858	7.1223e+07	6.13604e+07
SAUPAN006378000	Metabolism	Biosynthesis of cofactors, prosthetic groups, and carriers	Pyridine nucleotides	entB2		isochorismatase	24.5889	2.52341e+07			26.6053	1.0209e+08	6.36622e+07	25.9239	1.42581																			24.4	2.2138e+07	24.0282	1.7108e+07	25.8309	5.96881e+07	3.2978e+07	24.975	0.951821
SAUPAN005471000	Metabolism	Biosynthesis of cofactors, prosthetic groups, and carriers	Pyridoxal phosphate	5471		hypothetical protein	27.8664	2.4469e+08	26.068	7.03492e+07	28.2879	3.2772e+08	2.14253e+08	27.6747	1.17895										26.6402	1.0459e+08	25.78	5.76162e+07	26.3455	8.52662e+07	8.24908e+07	26.2977	0.437147	27.5558	1.97301e+08	27.6865	2.1601e+08	28.0524	2.78361e+08	2.30557e+08	27.7805	0.257393	25.8797	6.17382e+07			26.7711	1.1453e+08	8.81341e+07
SAUPAN002332000	Metabolism	Biosynthesis of cofactors, prosthetic groups, and carriers	Pyridoxal phosphate	2332		hydrolase	27.7482	2.2545e+08	26.414	8.94123e+07	27.0961	1.4346e+08	1.52774e+08	27.1868	0.667186	27.9973	2.6793e+08	27.9505	2.5939e+08	26.4198	8.97731e+07	2.05698e+08	27.616	0.897584										24.3639	2.159e+07	24.6793	2.6866e+07			2.4228e+07	24.5302	0.223036	25.8104	5.88451e+07			25.0703	3.5229e+07	4.70371e+07
SAUPAN003703000	Metabolism	Biosynthesis of cofactors, prosthetic groups, and carriers	Pyridoxal phosphate	3703		HAD superfamily hydrolase	25.6209	5.16001e+07			26.082	7.10322e+07	6.13161e+07	25.8698	0.326047										24.9942	3.342e+07	24.78	2.88081e+07	25.3729	4.34529e+07	3.5227e+07	25.0702	0.300269	25.7397	5.60309e+07			25.6171	5.14661e+07	5.37485e+07	25.6797	0.0866913
SAUPAN002283000	Metabolism	Biosynthesis of cofactors, prosthetic groups, and carriers	Pyridoxine	pdxS		pyridoxine (vitamin B6) biosynthesis protein	26.0542	6.96799e+07			27.0026	1.3446e+08	1.0207e+08	26.605	0.670592	28.4198	3.5909e+08	27.8786	2.4677e+08	26.9134	1.264e+08	2.44087e+08	27.8628	0.763055	27.0382	1.3782e+08	27.038	1.378e+08	27.7284	2.2238e+08	1.66e+08	27.3066	0.398571	27.5893	2.0193e+08	28.4966	3.78739e+08	27.5681	1.9899e+08	2.59886e+08	27.9533	0.530073	26.4094	8.9127e+07			27.9365	2.56869e+08	1.72998e+08
SAUPAN002284000	Metabolism	Biosynthesis of cofactors, prosthetic groups, and carriers	Pyridoxine	pdxT		GMP synthase (glutamine-hydrolyzing)	26.3724	8.68721e+07	24.9283	3.1928e+07	27.4084	1.7814e+08	9.89802e+07	26.5606	1.24564										26.4674	9.27832e+07	24.518	2.40239e+07	25.5959	5.0715e+07	5.58407e+07	25.7348	0.976516	27.0878	1.4264e+08	25.5618	4.953e+07	27.1237	1.4623e+08	1.128e+08	26.7492	0.891569	27.6912	2.1671e+08			26.6082	1.023e+08	1.59505e+08
SAUPAN004457000	Metabolism	Biosynthesis of cofactors, prosthetic groups, and carriers	Riboflavin, FMN, FAD	ribB		riboflavin synthase alpha subunit
SAUPAN004455000	Metabolism	Biosynthesis of cofactors, prosthetic groups, and carriers	Riboflavin, FMN, FAD	ribH		riboflavin synthase beta subunit	27.8899	2.4871e+08	26.5881	1.0088e+08	27.9972	2.67921e+08	2.05837e+08	27.6169	0.784436	25.8999	6.26091e+07			24.9034	3.13819e+07	4.69955e+07	25.486	0.704589										25.4427	4.5605e+07	25.1075	3.61489e+07			4.0877e+07	25.2848	0.23705	29.6036	8.1576e+08			26.8348	1.197e+08	4.6773e+08
SAUPAN002357000	Metabolism	Biosynthesis of cofactors, prosthetic groups, and carriers	Thiamine	pdxK		phosphomethylpyrimidine kinase										26.8411	1.2022e+08	26.2088	7.75611e+07	26.1171	7.27811e+07	9.01873e+07	26.4264	0.394213	25.1179	3.6412e+07	25.9165	6.33359e+07	25.0265	3.41769e+07	4.46416e+07	25.4119	0.489597			25.801	5.84601e+07	26.243	7.94179e+07	6.8939e+07	26.0388	0.312548
SAUPAN005373000	Metabolism	Biosynthesis of cofactors, prosthetic groups, and carriers	Thiamine	thiE		putative thiamine-phosphate pyrophosphorylase
SAUPAN005375000	Metabolism	Biosynthesis of cofactors, prosthetic groups, and carriers	Thiamine	thiD		putative phosphomethylpyrimidine kinase																			25.2084	3.8769e+07	25.7037	5.46508e+07			4.67099e+07	25.4772	0.350258	26.5041	9.5179e+07	27.1045	1.443e+08	27.1733	1.5135e+08	1.30276e+08	26.957	0.368093
SAUPAN005374000	Metabolism	Biosynthesis of cofactors, prosthetic groups, and carriers	Thiamine	thiM		hydroxyethylthiazole kinase	25.8261	5.9489e+07			26.683	1.0774e+08	8.36146e+07	26.3173	0.605892	26.043	6.91373e+07			26.2178	7.80448e+07	7.35911e+07	26.133	0.123631										26.3682	8.66232e+07	25.8587	6.08469e+07	26.8287	1.1919e+08	8.88867e+07	26.4055	0.485212	26.067	7.0297e+07			26.4339	9.06579e+07	8.04775e+07
Enzymes of unknown specificity
SAUPAN001136000	Metabolism	Enzymes of unknown specificity	Enzymes of unknown specificity	tarS		glycosyl transferase, group 2 family protein																																					25.5604	4.9481e+07	27.2041	1.5461e+08	26.696	1.0872e+08	1.0427e+08
SAUPAN002102000	Metabolism	Enzymes of unknown specificity	Enzymes of unknown specificity	2102		hypothetical protein																												24.3717	2.1707e+07	24.5403	2.4399e+07	25.4515	4.58831e+07	3.06631e+07	24.87	0.580889
SAUPAN004179000	Metabolism	Enzymes of unknown specificity	Enzymes of unknown specificity	yqeK		metal dependent phosphohydrolase
SAUPAN004378000	Metabolism	Enzymes of unknown specificity	Enzymes of unknown specificity	4378		class V aminotransferase
SAUPAN006445000	Metabolism	Enzymes of unknown specificity	Enzymes of unknown specificity	drp35		drP35 protein																			26.6991	1.0895e+08	27.1567	1.4962e+08	26.5599	9.89297e+07	1.19167e+08	26.8284	0.312254	26.8536	1.2127e+08	28.1538	2.98629e+08	27.4985	1.89621e+08	2.03173e+08	27.5981	0.650072
SAUPAN003273000	Metabolism	Enzymes of unknown specificity	Enzymes of unknown specificity	3273		hypothetical protein	30.4081	1.4248e+09	31.0203	2.1779e+09	30.4223	1.4389e+09	1.68053e+09	30.6463	0.349412	30.794	1.8617e+09	29.8608	9.74961e+08	31.1715	2.41861e+09	1.75176e+09	30.7062	0.674723	32.7392	7.16937e+09	32.166	4.81881e+09	31.5848	3.22091e+09	5.0697e+09	32.2393	0.577195	30.979	2.1165e+09	31.1894	2.4488e+09	30.2036	1.2365e+09	1.93393e+09	30.8489	0.51919	28.3636	3.4538e+08	27.2067	1.5489e+08	28.635	4.16869e+08	3.05713e+08
SAUPAN004958000	Metabolism	Enzymes of unknown specificity	Enzymes of unknown specificity	ykgB		3-carboxy-cis,cis-muconate lactonizing enzyme	29.9255	1.0197e+09	28.3234	3.35889e+08	28.7991	4.67082e+08	6.07558e+08	29.1784	0.822775										28.6901	4.33081e+08	27.4082	1.7811e+08	27.6274	2.0734e+08	2.72843e+08	28.0235	0.685621	29.179	6.07778e+08	29.6811	8.60792e+08	29.7988	9.33963e+08	8.00845e+08	29.5769	0.329179	25.0157	3.3922e+07			28.8893	4.97231e+08	2.65576e+08
SAUPAN004355000	Metabolism	Enzymes of unknown specificity	Enzymes of unknown specificity	uspA2		universal stress protein	29.0695	5.63371e+08	28.0637	2.80559e+08	28.4573	3.68549e+08	4.0416e+08	28.5903	0.506837										25.6302	5.19331e+07			26.197	7.6925e+07	6.44291e+07	25.9412	0.400788	26.724	1.1085e+08	26.4299	9.04038e+07	27.2727	1.62141e+08	1.21131e+08	26.852	0.427751	24.9402	3.21929e+07			27.3825	1.7497e+08	1.03581e+08
SAUPAN002322000	Metabolism	Enzymes of unknown specificity	Enzymes of unknown specificity	kbl		2-amino-3-ketobutyrate coenzyme A ligase	27.8713	2.45521e+08	28.1662	3.0122e+08	29.2422	6.34991e+08	3.9391e+08	28.5533	0.721567	28.683	4.30951e+08	27.078	1.4167e+08	27.8144	2.36031e+08	2.69551e+08	28.006	0.803401	28.5358	3.89171e+08	27.2535	1.6e+08	28.9037	5.02191e+08	3.50454e+08	28.3847	0.866285	29.0373	5.50951e+08	28.6495	4.2108e+08	29.3549	6.86598e+08	5.52877e+08	29.0424	0.353268	30.0518	1.113e+09	29.8424	9.62613e+08	29.3152	6.6798e+08	9.14532e+08
SAUPAN004349000	Metabolism	Enzymes of unknown specificity	Enzymes of unknown specificity	maeB		malate dehydrogenase (oxaloacetate-decarboxylating) (NADP( ))	28.6979	4.35431e+08	28.0143	2.711e+08	28.109	2.8951e+08	3.32014e+08	28.3067	0.37037	27.087	1.4256e+08	26.6649	1.064e+08	27.8852	2.47899e+08	1.6562e+08	27.3033	0.619716	28.8471	4.829e+08	28.3419	3.4021e+08	28.8068	4.69568e+08	4.30893e+08	28.6828	0.280803	29.3828	7e+08	29.2807	6.52169e+08	29.5674	7.9554e+08	7.15903e+08	29.4152	0.145309	28.4956	3.78461e+08	29.1211	5.83869e+08	28.5592	3.95529e+08	4.5262e+08
SAUPAN003443000	Metabolism	Enzymes of unknown specificity	Enzymes of unknown specificity	3443		hypothetical protein	27.8598	2.4357e+08	28.3094	3.3265e+08	28.1424	2.96281e+08	2.90834e+08	28.1156	0.227298	27.5134	1.9159e+08	25.6858	5.39769e+07	26.6	1.0172e+08	1.15762e+08	26.7866	0.913805	27.4918	1.88741e+08	25.9789	6.6135e+07	27.0373	1.3773e+08	1.30869e+08	26.9635	0.776281	27.1428	1.48179e+08	26.1127	7.2563e+07	27.2751	1.62409e+08	1.27717e+08	26.9284	0.63633	29.7254	8.87653e+08			28.0213	2.7242e+08	5.80037e+08
SAUPAN003078000	Metabolism	Enzymes of unknown specificity	Enzymes of unknown specificity	mhpD		2-keto-4-pentenoate hydratase	28.6809	4.30331e+08	26.6967	1.0877e+08	28.2577	3.2094e+08	2.8668e+08	28.0949	1.04505	29.5471	7.84468e+08	28.8204	4.74029e+08	28.794	4.6544e+08	5.74646e+08	29.0981	0.427402	28.3051	3.31651e+08	27.842	2.4059e+08	27.8988	2.50249e+08	2.74163e+08	28.0305	0.252572	29.0817	5.6814e+08	29.4272	7.21888e+08	28.9066	5.03229e+08	5.97752e+08	29.155	0.264893	26.2946	8.23132e+07			25.227	3.9271e+07	6.07921e+07
SAUPAN005993000	Metabolism	Enzymes of unknown specificity	Enzymes of unknown specificity	5993		epimerase/dehydratase	27.9097	2.52151e+08	26.6968	1.0878e+08	27.8803	2.47061e+08	2.02664e+08	27.5945	0.691914	26.4134	8.9377e+07	25.6433	5.24071e+07	26.9269	1.2759e+08	8.97914e+07	26.4201	0.6461	25.9299	6.39269e+07	25.784	5.77781e+07	25.8415	6.01278e+07	6.0611e+07	25.8531	0.0734926	26.2341	7.89322e+07	26.5861	1.0074e+08	26.8441	1.2047e+08	1.00047e+08	26.5761	0.306197	26.5399	9.7567e+07			27.3497	1.7103e+08	1.34298e+08
SAUPAN006461000	Metabolism	Enzymes of unknown specificity	Enzymes of unknown specificity	6461		N-acetyltransferase	26.8463	1.2065e+08			26.5832	1.0054e+08	1.10595e+08	26.7207	0.186012	26.3511	8.56002e+07			26.1929	7.6711e+07	8.11556e+07	26.2742	0.11185										26.0363	6.88169e+07	26.9352	1.2832e+08	26.8523	1.2116e+08	1.06099e+08	26.6608	0.496804	26.9978	1.34009e+08			27.7895	2.32e+08	1.83005e+08
SAUPAN002603000	Metabolism	Enzymes of unknown specificity	Enzymes of unknown specificity	2603		hypothetical protein	26.5155	9.59301e+07	24.5503	2.4568e+07	27.126	1.4647e+08	8.89894e+07	26.4071	1.34594																			24.1713	1.8892e+07			25.6469	5.25388e+07	3.57154e+07	25.09	1.04341
SAUPAN002564000	Metabolism	Enzymes of unknown specificity	Enzymes of unknown specificity	yvdD		putative lysine decarboxylase	25.7194	5.52488e+07	26.3769	8.71411e+07	25.9489	6.47748e+07	6.90549e+07	26.0412	0.333659	25.4835	4.69138e+07			25.8572	6.07828e+07	5.38483e+07	25.6824	0.26421	25.8766	6.16078e+07	25.5185	4.80659e+07			5.48368e+07	25.7086	0.253215	26.6058	1.0213e+08	26.8339	1.1962e+08	26.4318	9.05267e+07	1.04092e+08	26.6333	0.201625	26.9741	1.3183e+08			27.0484	1.388e+08	1.35315e+08
SAUPAN002583000	Metabolism	Enzymes of unknown specificity	Enzymes of unknown specificity	fruB		1-phosphofructokinase	26.7537	1.1315e+08	24.259	2.0077e+07	25.8436	6.02159e+07	6.44809e+07	25.9424	1.26242	27.1095	1.448e+08	27.2205	1.5638e+08	27.9234	2.5456e+08	1.85247e+08	27.4649	0.441391	27.8395	2.4018e+08	27.4727	1.8626e+08	27.2773	1.6266e+08	1.96366e+08	27.549	0.285448	27.3433	1.7028e+08	27.6532	2.11081e+08	26.4937	9.44927e+07	1.58618e+08	27.241	0.600332
SAUPAN006056000	Metabolism	Enzymes of unknown specificity	Enzymes of unknown specificity	bdhA		putative short chain dehydrogenase	25.9346	6.4136e+07	23.8255	1.4866e+07	26.5978	1.0156e+08	6.01874e+07	25.843	1.44761	26.1141	7.26309e+07	26.0344	6.87268e+07	25.6989	5.44689e+07	6.52755e+07	25.96	0.220312										27.413	1.78711e+08	27.3082	1.6618e+08	27.054	1.3934e+08	1.6141e+08	27.2662	0.184609	23.876	1.5395e+07			24.9987	3.3524e+07	2.44595e+07
SAUPAN004892000	Metabolism	Enzymes of unknown specificity	Enzymes of unknown specificity	4892		hypothetical protein	25.9548	6.50371e+07	24.961	3.26591e+07	25.3673	4.32831e+07	4.69931e+07	25.4859	0.499634																			25.0161	3.3931e+07	25.2608	4.02019e+07	24.9153	3.16401e+07	3.52577e+07	25.0714	0.177673
SAUPAN003591000	Metabolism	Enzymes of unknown specificity	Enzymes of unknown specificity	3591		hypothetical protein	25.3351	4.23289e+07			25.3788	4.36301e+07	4.29795e+07	25.3571	0.0308864	23.341	1.0625e+07			25.6409	5.23229e+07	3.1474e+07	24.9077	1.62633	25.3808	4.369e+07	25.7021	5.4588e+07	25.2925	4.1095e+07	4.64577e+07	25.4694	0.215566	27.3408	1.6998e+08	27.5428	1.95529e+08	28.16	2.99919e+08	2.2181e+08	27.7247	0.426779	23.8044	1.465e+07			26.2492	7.97599e+07	4.7205e+07
SAUPAN003900000	Metabolism	Enzymes of unknown specificity	Enzymes of unknown specificity	3900		hypothetical protein	24.5525	2.46061e+07			24.7813	2.8835e+07	2.67206e+07	24.6714	0.161793																			24.71	2.7444e+07	24.7484	2.81839e+07	24.536	2.43261e+07	2.66514e+07	24.6677	0.113171
SAUPAN004129000	Metabolism	Enzymes of unknown specificity	Enzymes of unknown specificity	gluP		peptidase, rhomboid family protein	25.0127	3.38499e+07	24.8561	3.03699e+07	23.7992	1.4597e+07	2.62723e+07	24.647	0.660078										26.8556	1.2143e+08	26.1016	7.20078e+07	25.7326	5.57539e+07	8.30639e+07	26.3077	0.572374	25.318	4.18281e+07	26.4774	9.34311e+07	24.8143	2.9501e+07	5.49201e+07	25.7108	0.852842
SAUPAN003027000	Metabolism	Enzymes of unknown specificity	Enzymes of unknown specificity	pdxp		HAD-superfamily hydrolase	24.7316	2.7859e+07			24.0737	1.76561e+07	2.27575e+07	24.4398	0.465262	27.4229	1.7993e+08	27.2491	1.5951e+08	26.3467	8.53401e+07	1.41593e+08	27.0772	0.577713	27.892	2.49079e+08	28.2012	3.08599e+08	27.9529	2.5981e+08	2.72496e+08	28.0217	0.163762	28.398	3.5371e+08	29.5026	7.6062e+08	27.2758	1.6249e+08	4.25607e+08	28.6649	1.11342
Unknown function
SAUPAN000958000	Unknown function	Unknown function	Unknown function	0958		hypothetical protein	24.8925	3.11459e+07	26.4228	8.99619e+07	26.0282	6.8435e+07	6.31809e+07	25.913	0.794482	28.9564	5.20871e+08	29.0222	5.45189e+08	29.0807	5.67762e+08	5.44607e+08	29.0206	0.0622157	30.9993	2.1464e+09	30.6533	1.6888e+09	30.6553	1.69111e+09	1.8421e+09	30.7787	0.199151	28.8548	4.85461e+08	29.2272	6.2844e+08	28.6428	4.19121e+08	5.11007e+08	28.9288	0.295852
SAUPAN001168000	Unknown function	Unknown function	Unknown function	1168		hypothetical protein																												25.2237	3.91829e+07	26.7923	1.1622e+08			7.77013e+07	26.2114	1.10914
SAUPAN001891000	Unknown function	Unknown function	Unknown function	1891		hypothetical protein	26.5512	9.83322e+07	26.7291	1.1124e+08	26.0228	6.81798e+07	9.2584e+07	26.4643	0.36733
SAUPAN002199000	Unknown function	Unknown function	Unknown function	2199		hypothetical protein	26.2251	7.84418e+07	26.7083	1.0965e+08	27.8852	2.47899e+08	1.4533e+08	27.1148	0.853841																			25.2126	3.8882e+07	26.0582	6.98719e+07	25.754	5.65879e+07	5.5114e+07	25.7159	0.428312
SAUPAN002345000	Unknown function	Unknown function	Unknown function	2345		hypothetical protein	27.0985	1.437e+08	27.5658	1.9867e+08	25.9682	6.5644e+07	1.36005e+08	27.0191	0.821428	26.3589	8.6063e+07	26.1205	7.29568e+07	26.403	8.87362e+07	8.25854e+07	26.2994	0.151961										26.273	8.10911e+07	25.2042	3.86571e+07	25.7399	5.60391e+07	5.85958e+07	25.8043	0.534406
SAUPAN002469000	Unknown function	Unknown function	Unknown function	2469		hypothetical protein	25.5468	4.90191e+07	25.2112	3.88451e+07	25.876	6.15839e+07	4.9816e+07	25.5701	0.332415																			24.3119	2.0826e+07	24.5317	2.4253e+07	24.3282	2.1063e+07	2.20473e+07	24.3941	0.122449
SAUPAN002480000	Unknown function	Unknown function	Unknown function	2480		hypothetical protein	34.5046	2.43731e+10	35.6882	5.5361e+10	34.0458	1.7734e+10	3.24894e+10	34.9192	0.847412	35.3827	4.47969e+10	35.5926	5.18139e+10	36.0347	7.03919e+10	5.56676e+10	35.6961	0.332821	35.8741	6.29772e+10	35.7466	5.76511e+10	35.903	6.42519e+10	6.16267e+10	35.8428	0.0832113	35.334	4.33091e+10	34.6863	2.76441e+10	34.1052	1.8479e+10	2.98107e+10	34.7951	0.614691	34.8969	3.19891e+10	34.0243	1.74721e+10	34.7653	2.9202e+10	2.62211e+10
SAUPAN002550000	Unknown function	Unknown function	Unknown function	2550		hypothetical protein																												24.4413	2.27801e+07	24.3562	2.1476e+07	24.722	2.76731e+07	2.39764e+07	24.5151	0.191404
SAUPAN002562000	Unknown function	Unknown function	Unknown function	2562		hypothetical protein	25.225	3.92171e+07	24.9505	3.2422e+07	24.9319	3.20069e+07	3.45487e+07	25.0421	0.164118
SAUPAN002566000	Unknown function	Unknown function	Unknown function	2566		hypothetical protein	25.7609	5.686e+07	26.5151	9.59022e+07	24.8343	2.9913e+07	6.08917e+07	25.8597	0.841869																												24.7568	2.83489e+07	26.193	7.67147e+07	27.1262	1.4649e+08	8.38513e+07
SAUPAN002580000	Unknown function	Unknown function	Unknown function	2580		hypothetical protein	27.0511	1.3906e+08	28.9084	5.0384e+08	27.4548	1.8396e+08	2.7562e+08	28.0381	0.976836	27.1273	1.466e+08	28.0978	2.8726e+08	29.3276	6.73718e+08	3.69193e+08	28.4598	1.10267	31.5659	3.1789e+09	31.2486	2.55129e+09	30.845	1.9287e+09	2.55296e+09	31.2495	0.36131
SAUPAN002805000	Unknown function	Unknown function	Unknown function	2805		hypothetical protein																			25.5214	4.81629e+07	25.8753	6.15519e+07			5.48574e+07	25.7092	0.250231	25.9213	6.35479e+07	25.7352	5.5856e+07	25.8852	6.1974e+07	6.04593e+07	25.8495	0.0986901
SAUPAN002892000	Unknown function	Unknown function	Unknown function	2892		hypothetical protein	27.1397	1.4786e+08	27.6769	2.1458e+08	28.068	2.81401e+08	2.14614e+08	27.6772	0.466109	27.4909	1.8862e+08	25.3642	4.3189e+07	28.036	2.7521e+08	1.69007e+08	27.3325	1.41178	26.5995	1.0168e+08	29.2387	6.3347e+08	26.3815	8.74218e+07	2.7419e+08	28.0306	1.59043	29.6763	8.57951e+08	31.1224	2.3376e+09	29.5963	8.1166e+08	1.33574e+09	30.315	0.858915	26.8749	1.2307e+08	29.5236	7.71751e+08	31.046	2.21711e+09	1.03731e+09
SAUPAN003123000	Unknown function	Unknown function	Unknown function	3123		phosphatidylethanolamine-binding protein																												26.8468	1.207e+08	27.197	1.5386e+08	27.2229	1.5664e+08	1.43733e+08	27.0988	0.210039
SAUPAN003302000	Unknown function	Unknown function	Unknown function	3302		hypothetical protein	25.5264	4.83291e+07	26.0315	6.85921e+07	26.6915	1.0838e+08	7.51003e+07	26.1623	0.584277																			25.4824	4.68771e+07	24.8424	3.00831e+07	25.8452	6.02802e+07	4.57468e+07	25.4472	0.507708
SAUPAN003327000	Unknown function	Unknown function	Unknown function	3327		hypothetical protein																					24.7487	2.819e+07	24.1568	1.8703e+07	2.34465e+07	24.4829	0.418544	23.9534	1.6244e+07	24.2982	2.0629e+07	24.0768	1.7694e+07	1.8189e+07	24.1166	0.174693
SAUPAN003332000	Unknown function	Unknown function	Unknown function	3332		hypothetical protein	26.3112	8.32629e+07			27.5761	2.00101e+08	1.41682e+08	27.0781	0.894476																			25.2585	4.0139e+07	24.9296	3.1957e+07	25.0039	3.3646e+07	3.52473e+07	25.071	0.172473
SAUPAN003338000	Unknown function	Unknown function	Unknown function	3338		hypothetical protein	28.0041	2.69199e+08	29.0174	5.434e+08	27.6442	2.09761e+08	3.40787e+08	28.3443	0.712072	26.9197	1.2695e+08	25.7443	5.62099e+07	27.2929	1.6443e+08	1.15863e+08	26.7879	0.808175	27.1821	1.5227e+08			26.7538	1.1316e+08	1.32715e+08	26.9838	0.302833	26.8071	1.1742e+08	26.6453	1.0496e+08	27.1438	1.4828e+08	1.23553e+08	26.8806	0.254302
SAUPAN003416000	Unknown function	Unknown function	Unknown function	3416		hypothetical protein	26.0827	7.10691e+07	26.6424	1.0475e+08	25.5477	4.90469e+07	7.49555e+07	26.1595	0.547406	26.0848	7.11732e+07	24.1883	1.9116e+07	25.1309	3.67421e+07	4.23438e+07	25.3356	0.948281
SAUPAN003488000	Unknown function	Unknown function	Unknown function	3488		hypothetical protein	25.5764	5.00338e+07	25.9123	6.31531e+07	25.7636	5.69649e+07	5.67173e+07	25.7573	0.16834																			25.3873	4.38879e+07	24.9769	3.3021e+07	25.8495	6.04601e+07	4.57897e+07	25.4485	0.436555
SAUPAN003595000	Unknown function	Unknown function	Unknown function	3595		hypothetical protein	25.3761	4.3547e+07	25.1203	3.64721e+07	25.2713	4.0497e+07	4.0172e+07	25.2597	0.128585																												27.2809	1.6307e+08			27.0258	1.3664e+08	1.49855e+08
SAUPAN003899000	Unknown function	Unknown function	Unknown function	3899		hypothetical protein	25.3991	4.4249e+07	23.7588	1.4194e+07	24.7266	2.7762e+07	2.8735e+07	24.7763	0.824598
SAUPAN004108000	Unknown function	Unknown function	Unknown function	4108		hypothetical protein	25.4006	4.4295e+07	25.5418	4.88481e+07	24.6352	2.60579e+07	3.97337e+07	25.2439	0.487798										24.8453	3.0143e+07	26.2219	7.8267e+07	27.4719	1.8615e+08	9.81866e+07	26.549	1.31379	26.2567	8.01801e+07	26.2272	7.85528e+07	25.9211	6.35368e+07	7.40899e+07	26.1428	0.185838
SAUPAN004125000	Unknown function	Unknown function	Unknown function	4125		hypothetical protein
SAUPAN004140000	Unknown function	Unknown function	Unknown function	4140		hypothetical protein	25.2	3.85439e+07			24.4924	2.36019e+07	3.10729e+07	24.8892	0.500349																			23.789	1.4495e+07			24.0407	1.7257e+07	1.5876e+07	23.9203	0.177929	24.8939	3.11759e+07	24.5789	2.50599e+07	24.3863	2.1928e+07	2.60546e+07
SAUPAN004211000	Unknown function	Unknown function	Unknown function	4211		hypothetical protein
SAUPAN004214000	Unknown function	Unknown function	Unknown function	4214		hypothetical protein																												23.9428	1.6125e+07	24.9296	3.1957e+07	24.2921	2.05429e+07	2.2875e+07	24.4473	0.500377
SAUPAN004226000	Unknown function	Unknown function	Unknown function	4226		hypothetical protein																												24.7079	2.74051e+07	25.9579	6.5177e+07	24.3593	2.1522e+07	3.80347e+07	25.1808	0.840556
SAUPAN004258000	Unknown function	Unknown function	Unknown function	4258		hypothetical protein																																					24.9924	3.33779e+07			25.11	3.62129e+07	3.47954e+07
SAUPAN004430000	Unknown function	Unknown function	Unknown function	4430		hypothetical protein	26.9796	1.3233e+08	27.7752	2.29701e+08	27.6931	2.17e+08	1.9301e+08	27.5241	0.437591			24.7572	2.8358e+07	25.3389	4.24391e+07	3.53985e+07	25.0772	0.411282	27.2842	1.6344e+08	25.7377	5.59521e+07	27.3425	1.7018e+08	1.29858e+08	26.9524	0.910169	27.7728	2.2933e+08	27.2961	1.648e+08	27.8669	2.4478e+08	2.1297e+08	27.6661	0.306017
SAUPAN004500000	Unknown function	Unknown function	Unknown function	4500		hypothetical protein
SAUPAN004897000	Unknown function	Unknown function	Unknown function	4897		hypothetical protein
SAUPAN005361000	Unknown function	Unknown function	Unknown function	5361		hypothetical protein																			26.142	7.40517e+07	28.0587	2.79581e+08	27.3752	1.74081e+08	1.75904e+08	27.3902	0.971376	26.9284	1.2772e+08	27.1311	1.4699e+08	27.1652	1.505e+08	1.41737e+08	27.0786	0.128013
SAUPAN005438000	Unknown function	Unknown function	Unknown function	5438		hypothetical protein	27.8259	2.3792e+08	26.5955	1.014e+08	27.7226	2.2148e+08	1.86933e+08	27.4779	0.68252										26.17	7.55009e+07	24.417	2.24001e+07	26.5193	9.61818e+07	6.46942e+07	25.9471	1.12653	26.6023	1.0188e+08	26.8153	1.1809e+08	27.1497	1.4889e+08	1.22953e+08	26.8735	0.275922	26.3726	8.68872e+07	26.3255	8.40923e+07	25.5667	4.96989e+07	7.35594e+07
SAUPAN005507000	Unknown function	Unknown function	Unknown function	5507		hypothetical protein	26.9311	1.2796e+08	27.2601	1.6073e+08	27.5536	1.9699e+08	1.61893e+08	27.2705	0.311383	27.6747	2.1425e+08	28.0151	2.7126e+08	26.9463	1.2931e+08	2.0494e+08	27.6106	0.546036	29.2084	6.20308e+08	30.1609	1.2004e+09	29.4733	7.45307e+08	8.55339e+08	29.6719	0.491619	29.1622	6.00759e+08	28.2757	3.2497e+08	29.2055	6.1905e+08	5.14926e+08	28.9398	0.524747	28.334	3.38359e+08	28.6349	4.16829e+08	27.8704	2.45369e+08	3.33519e+08
SAUPAN005562000	Unknown function	Unknown function	Unknown function	5562		hypothetical protein	27.8416	2.4053e+08	29.0805	5.67671e+08	28.0903	2.8577e+08	3.64657e+08	28.442	0.655368	27.6002	2.0347e+08	26.0905	7.14549e+07	27.4944	1.8908e+08	1.54668e+08	27.2046	0.842746	29.4238	7.20209e+08	29.7205	8.84649e+08	29.1533	5.9706e+08	7.33973e+08	29.4512	0.283715	30.3942	1.4111e+09	29.565	7.94251e+08	30.4132	1.4298e+09	1.21172e+09	30.1744	0.484288
SAUPAN005721000	Unknown function	Unknown function	Unknown function	5721		hypothetical protein	24.4138	2.235e+07			25.5388	4.8746e+07	3.5548e+07	25.0833	0.795502
SAUPAN005762000	Unknown function	Unknown function	Unknown function	5762		hypothetical protein	26.7273	1.111e+08	25.6068	5.11e+07	27.3514	1.71239e+08	1.11146e+08	26.7279	0.883997																												27.0466	1.3862e+08			25.5294	4.84311e+07	9.35255e+07
SAUPAN005909000	Unknown function	Unknown function	Unknown function	5909		hypothetical protein	26.6259	1.0356e+08	25.019	3.39981e+07	25.9796	6.61689e+07	6.7909e+07	26.0171	0.808582																			25.7654	5.7036e+07			26.2654	8.066e+07	6.8848e+07	26.0369	0.353539	24.6472	2.6275e+07			23.0511	8.69118e+06	1.74831e+07
SAUPAN005937000	Unknown function	Unknown function	Unknown function	5937		Activator of Hsp90 ATPase 1 family protein	25.2827	4.08179e+07	27.8589	2.4342e+08	25.9717	6.5803e+07	1.1668e+08	26.798	1.33372	26.6978	1.0885e+08	27.061	1.40011e+08	27.0258	1.3664e+08	1.285e+08	26.9372	0.200311										26.7372	1.1187e+08	26.9759	1.3199e+08	27.0338	1.374e+08	1.27087e+08	26.9212	0.157182	26.6617	1.0616e+08			25.3198	4.18809e+07	7.40203e+07
SAUPAN005981000	Unknown function	Unknown function	Unknown function	5981		hypothetical protein	24.7059	2.73669e+07			24.5171	2.401e+07	2.56884e+07	24.6146	0.133502
SAUPAN006255000	Unknown function	Unknown function	Unknown function	6255		hypothetical protein	26.5399	9.7567e+07			26.2074	7.74821e+07	8.75246e+07	26.3832	0.235134	29.1019	5.76178e+08	27.0759	1.4147e+08	28.1366	2.9509e+08	3.37579e+08	28.3307	1.01338	27.3884	1.75679e+08	26.2793	8.1446e+07	27.4812	1.8736e+08	1.48162e+08	27.1426	0.668722	26.9078	1.2591e+08	28.1036	2.88421e+08	27.6292	2.076e+08	2.0731e+08	27.6272	0.602128	25.2829	4.0825e+07			25.6544	5.28119e+07	4.68185e+07
SAUPAN006270000	Unknown function	Unknown function	Unknown function	6270		hypothetical protein	24.6003	2.5435e+07	23.9921	1.66859e+07	23.3288	1.0536e+07	1.75523e+07	24.0652	0.635944																			23.4944	1.1817e+07	23.5224	1.2049e+07	24.7179	2.75949e+07	1.71536e+07	24.032	0.698455
SAUPAN005580000	Unknown function	Unknown function	Unknown function	amaP		hypothetical protein	27.6746	2.1424e+08	26.5086	9.54717e+07	27.7512	2.2591e+08	1.7854e+08	27.4117	0.696378																			26.2722	8.10428e+07	25.4311	4.52401e+07	28.2174	3.12099e+08	1.46127e+08	27.1227	1.42916	27.1512	1.4905e+08			26.4048	8.88452e+07	1.18948e+08
SAUPAN004764000	Unknown function	Unknown function	Unknown function	gvpP		gas vesicle protein	27.1047	1.4432e+08	26.4624	9.24622e+07	25.9348	6.41448e+07	1.00309e+08	26.5799	0.585873	24.6721	2.67319e+07	25.5847	5.03221e+07	24.4211	2.2463e+07	3.31724e+07	24.9835	0.612367										25.1181	3.6416e+07	25.8195	5.9215e+07	26.3265	8.41512e+07	5.99274e+07	25.8367	0.606805
SAUPAN003054000	Unknown function	Unknown function	Unknown function	kapB		hypothetical protein	27.6138	2.0539e+08	27.1765	1.5169e+08	27.1524	1.4917e+08	1.6875e+08	27.3303	0.259699																			25.5769	5.00522e+07	25.2278	3.92941e+07	25.9744	6.59272e+07	5.17578e+07	25.6253	0.373541
SAUPAN000013000	Unknown function	Unknown function	Unknown function	nnrD		hypothetical protein	25.9545	6.5024e+07	25.0885	3.5677e+07	26.5997	1.017e+08	6.74669e+07	26.0077	0.758306																			24.4821	2.3434e+07	24.1992	1.92619e+07	25.2466	3.9809e+07	2.75016e+07	24.713	0.541813
SAUPAN006274000	Unknown function	Unknown function	Unknown function	phnB		3-demethylubiquinone-9 3-methyltransferase	28.1485	2.9754e+08	29.053	5.5698e+08	27.6985	2.17811e+08	3.57444e+08	28.4131	0.689868	27.7125	2.1993e+08	26.8482	1.2081e+08	28.5648	3.97079e+08	2.4594e+08	27.8737	0.858347	28.4719	3.7231e+08	27.1111	1.4496e+08	26.9768	1.3208e+08	2.1645e+08	27.6895	0.827167	28.3894	3.5162e+08	28.0641	2.80629e+08	28.0597	2.79771e+08	3.04007e+08	28.1795	0.18913	28.9292	5.11171e+08			27.1684	1.5083e+08	3.31e+08
SAUPAN006007000	Unknown function	Unknown function	Unknown function	pnbA		carboxylesterase																			26.3877	8.77977e+07			26.1694	7.547e+07	8.16339e+07	26.2827	0.154347	25.7211	5.53109e+07	26.4274	9.02491e+07	26.2388	7.9187e+07	7.49157e+07	26.1588	0.365726	26.2439	7.94713e+07	26.9863	1.3295e+08	26.3982	8.84421e+07	1.00288e+08
SAUPAN002217000	Unknown function	Unknown function	Unknown function	pstA		hypothetical protein	27.402	1.77349e+08	27.9393	2.5737e+08	27.2815	1.63141e+08	1.99287e+08	27.5703	0.350181	26.0629	7.0098e+07	26.7482	1.1272e+08	27.3113	1.6654e+08	1.16453e+08	26.7952	0.625206	27.0706	1.4095e+08	25.947	6.46869e+07	26.5965	1.0147e+08	1.02369e+08	26.6092	0.564097	27.0353	1.3754e+08	26.7075	1.0959e+08	27.4305	1.8088e+08	1.4267e+08	27.0881	0.361984	28.1611	3.0014e+08			27.1834	1.5241e+08	2.26275e+08
SAUPAN001059000	Unknown function	Unknown function	Unknown function	rlp		ABC-type dipeptide transport system periplasmic component																			27.1937	1.535e+08	27.0453	1.385e+08	27.7154	2.2038e+08	1.70793e+08	27.3477	0.351968	24.92	3.17451e+07	24.4992	2.37129e+07	25.4165	4.47849e+07	3.34143e+07	24.994	0.459189	26.7171	1.1032e+08	22.2234	4.89671e+06			5.76084e+07
SAUPAN001009000	Unknown function	Unknown function	Unknown function	srpF		hypothetical protein	27.3907	1.7596e+08	27.0861	1.4247e+08	28.7543	4.5281e+08	2.5708e+08	27.9376	0.888388										26.6324	1.0403e+08	25.9627	6.53951e+07	27.0362	1.3763e+08	1.02352e+08	26.609	0.542233	26.3321	8.44808e+07	25.6567	5.28969e+07	26.6476	1.0513e+08	8.08359e+07	26.2685	0.506239
SAUPAN000035000	Unknown function	Unknown function	Unknown function	walI		hypothetical protein YycI																			24.903	3.13721e+07	25.3451	4.2621e+07	25.3608	4.30891e+07	3.90274e+07	25.218	0.259904
SAUPAN006443000	Unknown function	Unknown function	Unknown function	yceI		hypothetical protein	27.877	2.46489e+08	29.0599	5.59611e+08	29.0073	5.39598e+08	4.48566e+08	28.7407	0.668297	26.7851	1.1564e+08	27.2652	1.613e+08	28.6971	4.3519e+08	2.37376e+08	27.8226	0.994705	29.3598	6.88919e+08	26.6054	1.021e+08	27.2859	1.6364e+08	3.1822e+08	28.2454	1.4347	29.4901	7.54032e+08	29.5101	7.64568e+08	29.2771	6.5057e+08	7.23057e+08	29.4295	0.129097	27.9744	2.63711e+08			28.0813	2.84001e+08	2.73856e+08
SAUPAN003354000	Unknown function	Unknown function	Unknown function	ylbN		hypothetical protein	25.8429	6.01871e+07			25.6414	5.23411e+07	5.62641e+07	25.7457	0.142489	26.0362	6.8816e+07	25.8295	5.96269e+07	25.2171	3.9004e+07	5.58156e+07	25.7342	0.425965										25.3645	4.3198e+07	25.9142	6.32332e+07	24.4976	2.3687e+07	4.33727e+07	25.3703	0.714188
SAUPAN003036000	Unknown function	Unknown function	Unknown function	yuzD		hypothetical protein	26.475	9.32752e+07	26.9213	1.2709e+08	24.9947	3.34321e+07	8.45992e+07	26.3341	1.00846																			24.7763	2.87339e+07	24.719	2.7616e+07	24.6334	2.60249e+07	2.74583e+07	24.7107	0.0718976	26.4789	9.3529e+07			24.3382	2.1209e+07	5.7369e+07
SAUPAN005405000	Unknown function	Unknown function	Unknown function	ywlG		hypothetical protein	27.0116	1.353e+08	25.9853	6.64299e+07	27.5712	1.9941e+08	1.33713e+08	26.9946	0.804279										26.8835	1.2381e+08	26.8356	1.1976e+08	25.2683	4.0412e+07	9.46606e+07	26.4963	0.919039	27.5845	2.01261e+08	27.2377	1.5826e+08	26.6289	1.0378e+08	1.54433e+08	27.2024	0.483719	24.6441	2.62179e+07			26.7549	1.1325e+08	6.97341e+07
SAUPAN005386000	Unknown function	Unknown function	Unknown function	ywpF		hypothetical protein	26.3986	8.84679e+07	24.8495	3.02311e+07	25.273	4.0543e+07	5.30807e+07	25.6617	0.800652
Table S6: Identification of 869 secreted proteins in the secretome of the eight S. aureus isolates of CC8, CC22 and CC398. The proteins were assigned with SAUPAN-IDs and gene symbols according to the Aureowiki database and classified according to TIGRfam annotation as in Tables S3-S4 into different functional categories. Proteins not present in the Aureowiki database were labeled with RKI numbers…
[truncated: 40 more columns]
