# Supplementary material for: Comparative Secretome Analyses of Human and Zoonotic Staphylococcus aureus Isolates CC8, CC22, and CC398
Source: Mol Cell Proteomics. 2018 Sep 10;17(12):2412–33. doi: 10.1074/mcp.RA118.001036 (PMC6283302; doi:10.1074/mcp.RA118.001036)
Supplement: supplemental Table S6 [file 140073_0_supp_183728_pd6z4y.xlsx]

## Sheet: Table S7A
Table S7A: Quantification of the log2-fold changes in the secreted amounts of 869 proteins between CC398/CC8, CC398/CC22, CC22/CC8 and SK41/SK42 of S. aureus
					CC22 vs CC8				CC398 vs CC8				CC398 vs CC22				SK41 vs SK42
PanID/ RKI-no.	Symbol	Agr-Regulon	Function		PanID	fold-change (log2)	p-value		PanID	fold-change (log2)	p-value		PanID	fold-change (log2)	p-value		PanID	fold-change (log2)	p-value		PSORTb	SecretomeP
Toxins and virulence factors
SAUPAN003712000	3712		hypothetical protein		3712	-1.47677	0.0687376		3712	0.148833	0.668272		3712	1.6256	9.59664e-05		3712	-0.544235	0.148371		Unknown	0.911818
SAUPAN004406000	4406		general stress protein		4406	0.931935	0.0549594		4406	-0.623791	0.0617751		4406	-1.55573	0.000700566		4406	0.23061	0.565513		Cytoplasmic	0.898659
SAUPAN004514000	4514		hypothetical protein		4514	-0.735009	0.313178		4514				4514				4514				Unknown	0.964910
SAUPAN006202000	amiD2		secretory antigen		amiD2	-0.616924	0.409212		amiD2	-1.0743	0.108049		amiD2	-0.457373	0.518259		amiD2	-0.561969	0.10628		Extracellular	0.852004
SAUPAN006367000	aur	Agr+	zinc metalloproteinase aureolysin		aur	1.1777	0.0122463		aur	3.61165	0.0167108		aur	2.43396	0.0308126		aur	-0.0988907	0.782161		Extracellular	0.911337
SAUPAN003394000	ecb	Agr-	fibrinogen binding-like protein		ecb	0.797924	0.389506		ecb	-0.11469	0.843018		ecb	-0.912613	0.231583		ecb	1.14124	0.0136607		Extracellular	0.752017
SAUPAN001245000	geh	Agr+	triacylglycerol lipase		geh	0.517301	0.335744		geh	0.366192	0.60291		geh	-0.151109	0.818361		geh	-0.0888036	0.811172		Extracellular	0.931326
SAUPAN006420000	lip	Agr+	triacylglycerol lipase		lip	-0.175383	0.784642		lip	-0.707814	0.0765335		lip	-0.532431	0.341155		lip	-0.00021484	0.999331		Extracellular	0.944271
SAUPAN000858000	plc	Agr+	phosphatidylinositol diacylglycerol-lyase		plc	-2.8424	0.00585562		plc	0.12599	0.77574		plc	2.96839	0.00317109		plc	-0.24827	0.590016		Extracellular	0.918353
SAUPAN002605000	ltaS	Agr-	lipoteichoic acid sulfatase		ltaS	-1.02564	0.0350983		ltaS	-0.817849	0.0190454		ltaS	0.20779	0.612584		ltaS	-0.211585	0.542031		Extracellular	0.957867
SAUPAN003509000	fakA		DAK2 domain-containing protein		fakA				fakA				fakA				fakA				Unknown	0.085310
SAUPAN003418000	hla	Agr+	α-hemolysin		hla	0.802416	0.322245		hla	2.44032	0.0978985		hla	1.63791	0.169004		hla	0.357977	0.21253		Extracellular	0.910638
SAUPAN005012000	hlb	Agr+	ß-hemolysin/ phospholipase C		hlb	5.97138	0.195578		hlb	8.09377	0.00039734		hlb	2.12239	0.00394401		hlb	0.202238	0.35153		Extracellular	0.925254
SAUPAN005274000	hld	Agr+	d-hemolysin		hld	1.34443	0.309494		hld	0.607096	0.648681		hld	-0.737338	0.501524		hld	-0.451956	0.761363		Extracellular	0.016673
SAUPAN005958000	hlgA	Agr+	g-hemolysin component A		hlgA	2.33927	0.000102023		hlgA	2.73734	4.25572e-05		hlgA	0.398076	0.285167		hlgA	0.0789276	0.779158		Extracellular	0.902470
SAUPAN005961000	hlgB	Agr+	g-hemolysin component B		hlgB	-0.136084	0.856314		hlgB	0.198779	0.639253		hlgB	0.334863	0.50539		hlgB	0.184456	0.452182		Extracellular	0.896829
SAUPAN005960000	hlgC	Agr+	g-hemolysin component C		hlgC	0.279699	0.715986		hlgC	0.476218	0.390614		hlgC	0.196519	0.739153		hlgC	0.0756521	0.550987		Extracellular	0.904251
SAUPAN005190000	lukF	Agr+	leukocidin subunit F		lukF	-1.55498	0.0651067		lukF	-0.699757	0.153671		lukF	0.855223	0.141539		lukF	0.624494	0.517754		Extracellular	0.902006
SAUPAN005192000	lukS	Agr+	leukocidin subunit S		lukS	-1.48303	0.0694069		lukS	-0.463486	0.279207		lukS	1.01954	0.105895		lukS	0.955464	0.271881		Extracellular	0.919612
SAUPAN003440000	psmß1	Agr+	phenol-solube modulin ß1		psmß1	1.42435	0.156872		psmß1	-0.0260995	0.984846		psmß1	-1.45045	0.170874		psmß1	-0.543099	0.0540863		Extracellular	0.017650
SAUPAN002545000	ssaA3	Agr-	secretory antigen SsaA-like protein		ssaA3	2.15017	0.0428909		ssaA3	-0.0301398	0.956088		ssaA3	-2.18031	0.00403409		ssaA3	-1.01512	0.112769		Cell wall	0.911804
SAUPAN006230000	ssaA5	Agr-	staphylococcal secretory antigen, SsaA5		ssaA5	-1.18208	0.00253059		ssaA5	-4.72925	1.00151e-09		ssaA5	-3.54717	4.24612e-05		ssaA5	-0.3219	0.182449		Extracellular	0.943763
SAUPAN001174000	ssaA2	Agr-	secretory antigen precursor SsaA		ssaA2	-1.1812	0.0551181		ssaA2	-1.09144	0.0032055		ssaA2	0.0897562	0.836564		ssaA2	-0.532952	0.0828393		Extracellular	0.932907
SAUPAN001967000	selX	Agr+	staphylococcal enterotoxin		selX	-0.670574	0.347511		selX	-4.68399	0.11411		selX	-4.01342	0.239368		selX				Extracellular	0.861777
SAUPAN002104000	ssl1	Agr+	superantigen-like protein 1		ssl1	-1.52814	0.00140831		ssl1	-1.39882	0.000583461		ssl1	0.129312	0.768111		ssl1	-0.0431763	0.916343		Extracellular	0.812880
SAUPAN002129000	ssl11	Agr+	superantigen-like protein		ssl11	-0.917946	0.412168		ssl11	-1.49013	0.0631084		ssl11	-0.572187	0.376049		ssl11	0.152834	0.803394		Extracellular	0.845342
SAUPAN003428000	ssl14	Agr+	superantigen-like protein		ssl14				ssl14				ssl14				ssl14				Extracellular	0.902576
SAUPAN002106000	ssl2	Agr+	superantigen-like protein 2		ssl2				ssl2	-3.20391	0.00722341		ssl2				ssl2				Extracellular	0.725662
SAUPAN002113000	ssl7	Agr+	superantigen-like protein 7		ssl7	-3.78477	0.0227799		ssl7	-1.03281	0.00911971		ssl7	2.75196	0.0226483		ssl7	0.159752	0.580187		Extracellular	0.779918
SAUPAN002118000	ssl9	Agr+	staphylococcal exotoxin		ssl9				ssl9				ssl9				ssl9				Extracellular	0.732979
SAUPAN002797000	vwb1		hypothetical protein similarity with vwb		vwb1				vwb1	-3.25259	0.0853318		vwb1				vwb1				Cell wall	0.818461
Protein folding and degradation
SAUPAN002321000	2321		M20/M25/M40 family peptidase		2321	0.775253	0.263637		2321	0.777178	0.142531		2321	0.00192536	0.997069		2321	-0.240234	0.498612		Cytoplasmic	0.157976
SAUPAN002657000	2657		degV family protein		2657	1.81753	0.0376518		2657	0.0981722	0.639978		2657	-1.71936	0.0252545		2657	-0.343333	0.34406		Cytoplasmic	0.152176
SAUPAN003579000	3579		hypothetical protein		3579				3579				3579				3579	-0.00905767	0.971717		Cytoplasmic	0.616890
SAUPAN003759000	3759		glutamyl aminopeptidase		3759	-0.433712	0.0972145		3759	-0.385885	0.219895		3759	0.0478274	0.92529		3759	-0.0201072	0.945074		Cytoplasmic	0.192078
SAUPAN004064000	4064		M20/M25/M40 family peptidase		4064	0.759222	0.0182574		4064	-0.704833	0.0209635		4064	-1.46405	7.74165e-05		4064	-0.187374	0.422696		Cytoplasmic	0.087626
SAUPAN005806000	5806		hypothetical protein		5806				5806				5806				5806	0.360524	0.293453		Cytoplasmic	0.105460
SAUPAN003041000	ampA		cytosol aminopeptidase		ampA	0.858756	0.148967		ampA	0.519662	0.19579		ampA	-0.339093	0.388664		ampA	0.3544	0.21129		Cytoplasmic	0.171703
SAUPAN004893000	ampS		aminopeptidase PepS		ampS	-1.36363	0.0101571		ampS	-0.333064	0.27788		ampS	1.03057	0.0565303		ampS	-0.416605	0.14507		Cytoplasmic	0.310208
SAUPAN002290000	clpC		AAA family ATP-binding protein		clpC	2.16957	0.229093		clpC	1.79573	0.00790367		clpC	-0.373833	0.563389		clpC	-0.177467	0.65541		Cytoplasmic	0.074474
SAUPAN006210000	clpL		S14 family endopeptidase Clp		clpL				clpL	-1.51597	0.00521661		clpL				clpL	0.300851	0.125319		Cytoplasmic	0.204665
SAUPAN002695000	clpP		S14 family endopeptidase ClpP		clpP	0.818066	0.142924		clpP	0.403397	0.342785		clpP	-0.414669	0.255519		clpP	0.355467	0.206478		Cytoplasmic	0.061644
SAUPAN003849000	ctpA		carboxyl-terminal protease		ctpA	-0.577145	0.573859		ctpA	0.0958545	0.834781		ctpA	0.673	0.327249		ctpA	-0.3216	0.295145		Membrane	0.915712
SAUPAN005193000	dapE		succinyl-diaminopimelate desuccinylase		dapE	-0.265733	0.441689		dapE	0.862027	0.00418939		dapE	1.12776	0.00054829		dapE	0.00658486	0.985963		Cytoplasmic	0.705321
SAUPAN003811000	dapL		M20/M25/M40 family peptidase		dapL				dapL				dapL				dapL				Cytoplasmic	0.126124
SAUPAN004162000	dnaJ		chaperone DnaJ		dnaJ	-0.200279	0.752417		dnaJ	-0.649106	0.0813975		dnaJ	-0.448828	0.456438		dnaJ	-0.225493	0.520597		Cytoplasmic	0.891175
SAUPAN004163000	dnaK		chaperone DnaK		dnaK	0.544563	0.0187065		dnaK	-0.835841	0.0176923		dnaK	-1.3804	2.57816e-05		dnaK	0.144938	0.492282		Cytoplasmic	0.711388
SAUPAN003857000	fakB2		hypothetical protein		fakB2	-0.395765	0.177593		fakB2				fakB2				fakB2				Cytoplasmic	0.311508
SAUPAN005241000	groEL		chaperone GroEL		groEL	1.24095	0.0205744		groEL	0.855397	0.152899		groEL	-0.385554	0.367998		groEL	0.946094	0.246978		Cytoplasmic	0.052875
SAUPAN005266000	groES		chaperone GroES		groES	0.834653	0.211757		groES	0.202699	0.281863		groES	-0.631954	0.211256		groES	0.314411	0.00362061		Cytoplasmic	0.108120
SAUPAN004164000	grpE		chaperone GrpE		grpE	-0.102109	0.84801		grpE	1.05731	0.00494171		grpE	1.15942	0.0163665		grpE	-0.457066	0.232465		Cytoplasmic	0.735053
SAUPAN002323000	hchA		ThiJ/PfpI family protein		hchA	1.37055	0.0484504		hchA	0.366101	0.455087		hchA	-1.00445	0.080514		hchA	-0.534703	0.247211		Cytoplasmic	0.710499
SAUPAN000893000	hipO		peptidase, M20/M25/M40 family		hipO				hipO	-0.199722	0.606165		hipO				hipO	-0.288453	0.553896		Cytoplasmic	0.143774
SAUPAN005429000	hmrA		M20/M25/M40 family peptidase		hmrA	0.857552	0.206041		hmrA				hmrA				hmrA				Cytoplasmic	0.104560
SAUPAN002254000	hslO		heat shock protein Hsp33		hslO	0.944078	0.0686681		hslO	-0.816637	0.00755484		hslO	-1.76071	0.00246195		hslO	-0.729855	0.217847		Cytoplasmic	0.101381
SAUPAN003551000	hslV		T01 family HslV component of HsIUV peptidase		hslV	1.1281	0.106449		hslV	-0.341584	0.534084		hslV	-1.46969	0.0601682		hslV				Cytoplasmic	0.040173
SAUPAN005914000	hsp20		putative small heat shock protein		hsp20				hsp20				hsp20				hsp20	-0.00488945	0.945131		Cytoplasmic	0.809529
SAUPAN004387000	htrA1		Trypsin-like serine endoprotease		htrA1	0.133762	0.579377		htrA1	-0.112216	0.581016		htrA1	-0.245978	0.361084		htrA1	0.0650715	0.801411		Membrane	0.900697
SAUPAN005823000	lyrA		hypothetical protein		lyrA				lyrA				lyrA				lyrA				Membrane	0.967708
SAUPAN004412000	pepA1		M42 family glutamyl aminopeptidase		pepA1	0.951622	0.0951247		pepA1	1.26196	0.0222889		pepA1	0.310334	0.591032		pepA1	-0.219039	0.5281		Cytoplasmic	0.111453
SAUPAN006012000	pepA2		M42 family glutamyl aminopeptidase		pepA2	0.456861	0.44912		pepA2	0.939411	0.00176175		pepA2	0.48255	0.199335		pepA2	0.0894188	0.745526		Cytoplasmic	0.117563
SAUPAN003171000	pepF		M03 family oligopeptidase F		pepF	2.17246	0.0794865		pepF	3.95097	0.00873588		pepF	1.77851	0.106748		pepF	0.00373111	0.98392		Cytoplasmic	0.423776
SAUPAN003790000	pepF		Oligoendopeptidase F		pepF	0.436162	0.638872		pepF	2.90094	0.0115699		pepF	2.46477	0.0830943		pepF	-0.342839	0.192893		Cytoplasmic	0.523457
SAUPAN002650000	pepT		peptidase T		pepT	-0.826652	0.0957507		pepT	0.100878	0.671759		pepT	0.927529	0.0103762		pepT	-0.123314	0.524091		Cytoplasmic	0.284277
SAUPAN004429000	pepV		Peptidase family M20/M25/M40		pepV	-0.199409	0.672032		pepV	0.871155	0.00269301		pepV	1.07056	0.00229169		pepV	0.244437	0.350816		Cytoplasmic	0.251592
SAUPAN004860000	pfpI		intracellular protease		pfpI	-0.262857	0.550398		pfpI	-2.14035	0.00276202		pfpI	-1.8775	0.00893775		pfpI	0.451985	0.107005		Cytoplasmic	0.236214
SAUPAN003055000	ppi		cyclophilin type peptidyl-prolyl cis-trans isomerase		ppi	1.77466	0.0252458		ppi	0.632167	0.0514188		ppi	-1.14249	0.0130488		ppi	0.163938	0.655587		Cytoplasmic	0.718046
SAUPAN003251000	sspA	Agr+	V8 protease sspA		sspA	0.995449	0.0662659		sspA	0.637608	0.0767263		sspA	-0.357841	0.333585		sspA	0.835533	0.120268		Extracellular	0.948362
SAUPAN004291000	tig		trigger factor		tig	-0.700142	0.0947814		tig	-1.91532	0.000291002		tig	-1.21518	0.00650651		tig	0.0866764	0.559237		Cytoplasmic	0.171636
Protein modification
SAUPAN003820000	acyP		putative acylphosphatase		acyP	0.785197	0.0374996		acyP	1.48528	0.289069		acyP	0.700082	0.50755		acyP				Cytoplasmic	0.064799
SAUPAN003315000	def		peptide deformylase		def	0.584812	0.177177		def	-0.188681	0.588127		def	-0.773493	0.0230197		def	0.113677	0.261641		Cytoplasmic	0.107394
SAUPAN002369000	lipL		lipoate-protein ligase A family protein		lipL				lipL				lipL				lipL	0.0883807	0.632025		Cytoplasmic	0.089257
SAUPAN004903000	map		methionine aminopeptidase		map	0.35499	0.48756		map	-0.155884	0.647212		map	-0.510874	0.309911		map	-0.488138	0.199997		Cytoplasmic	0.113552
SAUPAN004359000	pepQ		proline dipeptidase		pepQ	0.290478	0.516682		pepQ	0.355565	0.406559		pepQ	0.0650869	0.898089		pepQ	0.330147	0.350671		Cytoplasmic	0.212996
SAUPAN004107000	pepQ2		proline dipeptidase		pepQ2	0.130242	0.788572		pepQ2	-0.658457	0.15599		pepQ2	-0.788699	0.159067		pepQ2	0.320121	0.132962		Cytoplasmic	0.083091
SAUPAN002312000	rsmC		hypothetical protein		rsmC				rsmC				rsmC				rsmC	-0.107885	0.51232		Cytoplasmic	0.273721
SAUPAN003250000	sspB	Agr+	cysteine protease precursor SspB		sspB	-0.0800109	0.630946		sspB	1.53165	0.000751545		sspB	1.61166	0.000574521		sspB	0.177766	0.513609		Extracellular	0.930313
SAUPAN004939000	sspB2	Agr+	cysteine protease precursor SspB2		sspB2	1.05679	0.00302736		sspB2	1.75291	0.0784986		sspB2	0.696113	0.324807		sspB2	-0.0801712	0.701262		Extracellular	0.891250
Protein secretion
SAUPAN003496000	3496		hypothetical lipoprotein		3496				3496				3496				3496				Membrane	0.929778
SAUPAN006374000	6374		phage infection protein		6374	-0.525847	0.0913234		6374				6374				6374				Membrane	0.936099
SAUPAN003113000	clpB		S14 family endopeptidase ClpB		clpB				clpB				clpB				clpB	0.455527	0.15807		Cytoplasmic	0.070410
SAUPAN001176000	esaA		hypothetical protein		esaA	-0.255559	0.576971		esaA	-0.311181	0.450453		esaA	-0.0556224	0.910952		esaA	0.212089	0.391027		Membrane	0.931618
SAUPAN001175000	esxA		ESAT-6 family virulence protein		esxA	1.14996	0.0179416		esxA	3.54525	0.00857317		esxA	2.39529	0.0593586		esxA	-0.184426	0.482254		Extracellular	0.621340
SAUPAN003313000	rpoY		hypothetical protein		rpoY	0.863828	0.134687		rpoY	0.455987	0.341118		rpoY	-0.407841	0.475547		rpoY				Cytoplasmic	0.090170
SAUPAN003074000	spsB		signal peptidase IB		spsB	0.0716887	0.894689		spsB	0.98707	0.0416644		spsB	0.915381	0.0759671		spsB	0.404151	0.0971096		Cell wall	0.925576
SAUPAN000034000	walH		hypothetical protein YycH		walH				walH				walH				walH				Unknown	0.934038
SAUPAN004244000	yajC		preprotein translocase, YajC subunit		yajC				yajC				yajC	0.305563	0.20537		yajC	0.216932	0.364111		Membrane	0.759385
SAUPAN002228000	ycfH		Mg-dependent DNase		ycfH	0.156185	0.829276		ycfH	-0.377249	0.601248		ycfH	-0.533434	0.499346		ycfH	-0.87047	0.476685		Cytoplasmic	0.082307
Detoxification and adaptation to atypical environments
SAUPAN001875000	1875		alkanal monooxygenase (FMN-linked)		1875	0.0913627	0.842079		1875	-0.28361	0.496968		1875	-0.374973	0.0479875		1875				Cytoplasmic	0.141616
SAUPAN002819000	2819		thioredoxin		2819	1.1931	0.0840056		2819	3.53298	0.00697842		2819	2.33988	0.0084669		2819	-0.121142	0.521196		Cytoplasmic	0.347618
SAUPAN003829000	3829		hypothetical protein		3829	0.400178	0.463454		3829	-0.614747	0.155611		3829	-1.01493	0.00157868		3829	0.167943	0.34081		Cytoplasmic	0.139744
SAUPAN004046000	4046		glyoxalase		4046	-0.0574076	0.899222		4046	2.54018	0.0125586		4046	2.59759	0.00318129		4046	0.604445	0.108949		Cytoplasmic	0.395585
SAUPAN004080000	4080		hypothetical protein		4080	0.414875	0.332835		4080				4080				4080				Cytoplasmic	0.271285
SAUPAN004124000	4124		metallo-beta-lactamase		4124	0.611744	0.0550149		4124				4124				4124				Cytoplasmic	0.201577
SAUPAN004224000	4224		dehydrogenase		4224				4224				4224				4224				Cytoplasmic	0.145233
SAUPAN004358000	4358		putative metal-dependent hydrolase		4358	0.11555	0.788767		4358	-1.13045	0.00771544		4358	-1.246	0.000537709		4358	0.284572	0.510267		Cytoplasmic	0.212353
SAUPAN004411000	4411		thioredoxin		4411	-0.0119238	0.987432		4411	1.33531	0.150183		4411	1.34723	0.0313704		4411	-0.0127653	0.921157		Cytoplasmic	0.113288
SAUPAN004995000	4995		hypothetical protein		4995	1.23245	0.140953		4995	3.40744	0.00703842		4995	2.17498	0.086741		4995	-0.00556865	0.986571		Cytoplasmic	0.830983
SAUPAN005583000	5583		alcohol dehydrogenase, zinc-containing		5583	1.04239	0.00422682		5583	-0.308661	0.494173		5583	-1.35105	0.000726854		5583	0.255565	0.0546026		Cytoplasmic	0.123477
SAUPAN005907000	5907		pyridoxamine 5-phosphate oxidase		5907	0.774392	0.0186948		5907	1.25425	0.03597		5907	0.479863	0.256019		5907	0.406525	0.0120014		Cytoplasmic	0.741860
SAUPAN006038000	6038		alkylhydroperoxidase		6038	0.750171	0.282428		6038	0.976441	0.0250569		6038	0.226269	0.466795		6038	0.096373	0.754967		Cytoplasmic	0.097428
SAUPAN001062000	acpD		azoreductase		acpD	-0.735064	0.108821		acpD	0.617651	0.196502		acpD	1.35272	0.0183189		acpD	0.501013	0.541581		Cytoplasmic	0.230861
SAUPAN001982000	ahpC		peroxiredoxin subunit C		ahpC	0.0571662	0.853256		ahpC	0.293937	0.241467		ahpC	0.236771	0.28531		ahpC	-0.072776	0.716466		Cytoplasmic	0.698516
SAUPAN001981000	ahpF		peroxiredoxin subunit F		ahpF	-0.381105	0.17126		ahpF	-0.122597	0.538426		ahpF	0.258508	0.281528		ahpF	0.0872482	0.715884		Cytoplasmic	0.085234
SAUPAN001003000	aldA		aldehyde dehydrogenase		aldA	-1.34251	0.0645198		aldA	-2.0258	0.0011834		aldA	-0.683283	0.118647		aldA	0.0293643	0.934348		Cytoplasmic	0.143696
SAUPAN005414000	aldA2		aldehyde dehydrogenase		aldA2	-0.403257	0.491805		aldA2	-1.63459	0.0184074		aldA2	-1.23133	0.217846		aldA2				Cytoplasmic	0.265200
SAUPAN005578000	asp23		alkaline shock protein 23		asp23	-1.57378	0.0342037		asp23	-1.98258	0.00293738		asp23	-0.408803	0.492567		asp23	-0.00211589	0.99089		Cytoplasmic	0.945267
SAUPAN002333000	azo1		hypothetical protein		azo1	2.25033	0.0360086		azo1	0.516476	0.19163		azo1	-1.73386	0.00441573		azo1	-0.0642114	0.840648		Cytoplasmic	0.306515
SAUPAN004843000	bcp		peroxiredoxin		bcp	0.780669	0.185437		bcp	2.26532	0.0132895		bcp	1.48465	0.0355399		bcp	0.407503	0.0721917		Cytoplasmic	0.181077
SAUPAN006314000	betB		betaine aldehyde dehydrogenase		betB	-1.55621	0.00251797		betB	0.277335	0.681981		betB	1.83354	0.0706157		betB	0.957425	0.290423		Cytoplasmic	0.116679
SAUPAN003860000	brx		bacillredoxin BrxA		brx	0.0965474	0.762296		brx	0.136487	0.765775		brx	0.03994	0.890047		brx				Cytoplasmic	0.089984
SAUPAN004068000	brxB		bacillredoxin BrxB		brxB	0.518365	0.148165		brxB	0.0779122	0.801346		brxB	-0.440453	0.044117		brxB	0.196264	0.555431		Cytoplasmic	0.078616
SAUPAN002647000	brxC		bacillredoxin YtxJ		brxC				brxC				brxC				brxC				Cytoplasmic	0.531707
SAUPAN003622000	bsaA		glutathione peroxidase		bsaA	1.62176	0.163493		bsaA	0.812269	0.090114		bsaA	-0.809488	0.132946		bsaA	-0.284688	0.354129		Cytoplasmic	0.184356
SAUPAN006167000	catE2		dioxygenase		catE2	-0.301469	0.73582		catE2	-0.998443	0.464707		catE2	-0.696974	0.417417		catE2				Cytoplasmic	0.649155
SAUPAN003107000	cdr		coenzyme A disulfide reductase		cdr	0.573408	0.322237		cdr	1.48796	0.0677269		cdr	0.914554	0.322713		cdr	-0.113445	0.630547		Cytoplasmic	0.124454
SAUPAN003817000	cspA		CSD family cold shock protein		cspA	0.287271	0.561691		cspA	0.538164	0.0864655		cspA	0.250894	0.473892		cspA	-0.269401	0.237347		Cytoplasmic	0.581685
SAUPAN004499000	dkgB		aldo/keto reductase		dkgB	0.19554	0.679884		dkgB	1.64754	0.0889976		dkgB	1.452	0.0439892		dkgB	0.00259449	0.995076		Cytoplasmic	0.209129
SAUPAN005943000	dsbA		lipoprotein		dsbA				dsbA				dsbA				dsbA				Membrane	0.835275
SAUPAN001105000	hmp		flavohemoprotein		hmp	0.397981	0.620544		hmp	2.82349	0.122082		hmp	2.42551	0.140445		hmp	0.000118921	0.99975		Cytoplasmic	0.174749
SAUPAN002347000	hxlA		3-hexulose-6-phosphate synthase		hxlA	1.43206	0.0566881		hxlA	2.27512	0.0128936		hxlA	0.843064	0.161856		hxlA	0.065413	0.814498		Cytoplasmic	0.043990
SAUPAN002348000	hxlB		glucose-6-phosphate isomerase		hxlB	0.501534	0.242551		hxlB	0.678999	0.121955		hxlB	0.177465	0.611617		hxlB	-0.641019	0.155099		Cytoplasmic	0.101076
SAUPAN002463000	iolS		aldo/keto reductase oxidoreductase		iolS				iolS	0.645354	0.00434414		iolS				iolS	0.0744736	0.722826		Cytoplasmic	0.257236
SAUPAN003707000	katA		catalase		katA	-2.00449	0.0440904		katA	1.45001	0.00806172		katA	3.45451	0.00813265		katA	0.216651	0.455932		Cytoplasmic	0.553713
SAUPAN002375000	merA		pyridine nucleotide-disulfide reductase		merA	0.251091	0.52428		merA	0.101212	0.761201		merA	-0.149879	0.524172		merA	-0.122965	0.245051		Cytoplasmic	0.295707
SAUPAN003856000	msrA1		methionine sulfoxide reductase A		msrA1	0.834705	0.0421759		msrA1	-0.56372	0.0259742		msrA1	-1.39842	0.122483		msrA1				Cytoplasmic	0.932573
SAUPAN003750000	msrA2		methionine sulfoxide reductase A		msrA2	-0.390555	0.312893		msrA2	0.356931	0.364785		msrA2	0.747486	0.137313		msrA2				Cytoplasmic	0.861960
SAUPAN003854000	msrB		methionine sulfoxide reductase B		msrB				msrB				msrB	0.584867	0.0918073		msrB				Cytoplasmic	0.535899
SAUPAN003058000	namA		flavin oxidoreductase		namA	1.09955	0.126403		namA	2.0353	0.0841872		namA	0.935752	0.393068		namA	0.0912261	0.876347		Cytoplasmic	0.164809
SAUPAN002816000	ohr		OsmC/Ohr family protein		ohr	-0.206064	0.680873		ohr	-0.0742872	0.868009		ohr	0.131777	0.785946		ohr	0.218326	0.554751		Cytoplasmic	0.583169
SAUPAN004376000	ohr		organic hydroperoxide resistance protein		ohr				ohr				ohr	0.212133	0.682312		ohr				Cytoplasmic	0.315018
SAUPAN003592000	porA		flavodoxin/ferredoxin oxidoreductase		porA	1.05643	0.0121421		porA	1.76643	0.115895		porA	0.710001	0.369457		porA	-0.441479	0.0941133		Cytoplasmic	0.144698
SAUPAN004134000	sodA		superoxide dismutase		sodA	0.167231	0.827967		sodA	-0.0117135	0.973987		sodA	-0.178944	0.739848		sodA	-0.000839689	0.998841		Cytoplasmic	0.609641
SAUPAN000942000	sodM		superoxide dismutase		sodM	0.259948	0.754201		sodM	0.073602	0.854746		sodM	-0.186346	0.737136		sodM	0.0830484	0.824322		Cytoplasmic	0.657977
SAUPAN004365000	tpx		peroxiredoxin		tpx	-1.31559	0.0881323		tpx	1.27724	0.0383469		tpx	2.59283	0.0389652		tpx	-0.171426	0.361924		Cytoplasmic	0.092528
SAUPAN003383000	trxA		thioredoxin		trxA	0.645123	0.175187		trxA	2.85518	0.021308		trxA	2.21006	0.0344406		trxA	-0.203245	0.215263		Cytoplasmic	0.068707
SAUPAN002836000	trxA_3		thioredoxin		trxA_3				trxA_3				trxA_3				trxA_3				Cytoplasmic	0.067691
SAUPAN002684000	trxB		thioredoxin-disulfide reductase		trxB	-0.439129	0.349937		trxB	-0.688734	0.0676906		trxB	-0.249605	0.470147		trxB	0.346678	0.00961544		Cytoplasmic	0.083748
SAUPAN003508000	vfrA		alkaline shock protein		vfrA	-1.22819	0.165774		vfrA	-0.987302	0.0222426		vfrA	0.240883	0.470296		vfrA	0.0952564	0.634221		Cytoplasmic	0.284661
SAUPAN002235000	yabJ		endoribonuclease L-PSP		yabJ				yabJ				yabJ				yabJ	0.244959	0.82694		Cytoplasmic	0.141156
SAUPAN001992000	yflT		putative heat induced stress protein		yflT	0.253467	0.755337		yflT	2.02416	0.0184815		yflT	1.77069	0.0288228		yflT	0.0143264	0.967201		Cytoplasmic	0.759959
SAUPAN005442000	ylbE		putative NAD dependent epimerase		ylbE	0.476432	0.398811		ylbE	1.32548	0.0576932		ylbE	0.849048	0.162694		ylbE	-0.127474	0.476179		Cytoplasmic	0.564420
SAUPAN003944000	ypdA		putative bacillithiol disulfide reductase		ypdA	-1.19082	0.0852037		ypdA	-1.58729	0.00308529		ypdA	-0.396468	0.267561		ypdA	0.206036	0.516299		Cytoplasmic	0.320707
SAUPAN002588000	yvgN		oxidoreductase, aldo/keto reductase family		yvgN				yvgN				yvgN				yvgN				Cytoplasmic	0.156633
Cell division
SAUPAN001990000	1990		hypothetical protein		1990	-0.743354	0.103221		1990	-0.84476	0.0672911		1990	-0.101405	0.806541		1990	0.767162	0.194955		Cytoplasmic	0.885890
SAUPAN002442000	2442		hypothetical protein		2442				2442				2442				2442				Unknown	0.821144
SAUPAN003316000	3316		hypothetical protein		3316	-1.70981	0.0876713		3316	-2.56501	0.00592329		3316	-0.855205	0.013022		3316	0.426258	0.205032		Unknown	0.756768
SAUPAN003463000	3463		hypothetical protein		3463	-0.895301	0.111166		3463	0.917069	0.0045122		3463	1.81237	0.00312695		3463	-0.0324833	0.904238		Cytoplasmic	0.435042
SAUPAN003696000	3696		hypothetical protein		3696	-0.904727	0.124846		3696				3696				3696				Unknown	0.934844
SAUPAN004773000	4773		hypothetical protein		4773				4773				4773	1.44677	0.141607		4773				Cytoplasmic	0.591181
SAUPAN003946000	ebpS	Agr-	elastin-binding protein		ebpS	0.595423	0.360192		ebpS	-4.15387	2.20746e-06		ebpS	-4.74929	0.00638378		ebpS	-0.511446	0.154143		Cell wall	0.964864
SAUPAN003455000	ftsA		putative cell division protein		ftsA	-2.50647	0.135926		ftsA	0.0792328	0.945354		ftsA	2.58571	0.38693		ftsA	0.0362994	0.941309		Cytoplasmic	0.529941
SAUPAN002252000	ftsH		cell division protein FtsH		ftsH	0.514161	0.176763		ftsH	0.418647	0.403077		ftsH	-0.0955137	0.87923		ftsH	0.568988	0.00841597		Membrane	0.428746
SAUPAN004408000	ftsK		FtsK/SpoIIIE (DNA translocase stage III) protein		ftsK	0.0394321	0.932679		ftsK	-0.212499	0.672056		ftsK	-0.251931	0.399711		ftsK	0.38894	0.372381		Membrane	0.914004
SAUPAN003450000	ftsL		cell division protein		ftsL	-1.85318	0.0623493		ftsL	-2.12339	0.00904294		ftsL	-0.27021	0.564048		ftsL	0.273256	0.439407		Cytoplasmic	0.961659
SAUPAN003456000	ftsZ		cell division protein FtsZ		ftsZ	0.0996774	0.759787		ftsZ	-1.33475	0.00539602		ftsZ	-1.43443	2.77197e-06		ftsZ	-0.123519	0.755942		Cytoplasmic	0.066865
SAUPAN003904000	gpsB		hypothetical protein		gpsB	0.761983	0.144129		gpsB	1.69099	3.92738e-05		gpsB	0.929004	0.0262413		gpsB	0.369861	0.158546		Cytoplasmic	0.817817
Antibiotics resistance
SAUPAN004973000	4973		hypothetical protein		4973				4973				4973	-2.65997	0.366451		4973				Unknown	0.306596
SAUPAN005502000	5502		methicillin resistance determinant FmtB protein		5502	5.53583	0.0383598		5502	2.53754	0.0637548		5502	-2.99829	0.06038		5502				Cell Wall	0.918155
SAUPAN005717000	5717		RND acriflavin:proton (H+) antiporter		5717				5717				5717				5717				Membrane	0.940728
SAUPAN002621000	bmrU		diacylglycerol kinase		bmrU	0.296658	0.310206		bmrU				bmrU				bmrU				Cytoplasmic	0.474433
SAUPAN004922000	dgkB		lipid kinase		dgkB				dgkB				dgkB				dgkB				Cytoplasmic	0.088093
SAUPAN004199000	lamB		lactam utilization protein		lamB	-0.472901	0.0351885		lamB				lamB				lamB				Unknown	0.067892
SAUPAN003503000	pknB		protein kinase		pknB				pknB				pknB				pknB				Membrane	0.933844
Cell envelope functions
SAUPAN000603000	0603		putative lipoprotein		0603				0603	0.823917	0.00553676		0603				0603	0.350839	0.124301		Membrane	0.888523
SAUPAN001971000	1971		hypothetical protein		1971	-2.89963	3.89273e-06		1971	-0.897721	0.015103		1971	2.00191	0.0246029		1971	-0.0754942	0.815328		Unknown	0.895731
SAUPAN001978000	1978		hypothetical protein		1978				1978	0.597835	0.193348		1978				1978	0.717549	0.0744978		Unknown	0.850126
SAUPAN002733000	2733		hypothetical protein		2733				2733	1.4738	0.00282665		2733				2733	-0.569029	0.247248		Unknown	0.896033
SAUPAN004157000	4157		hypothetical protein		4157	1.0227	0.221759		4157	1.04967	0.176394		4157	0.0269765	0.962759		4157				Membrane	0.915931
SAUPAN004518000	4518		hypothetical protein		4518				4518				4518				4518				Unknown	0.935040
SAUPAN004544000	4544		hyaluronate lyase 2		4544	-1.23155	0.249041		4544	3.01138	3.38914e-07		4544	4.24293	2.41173e-05		4544	-0.235039	0.396668		Extracellular	0.912855
SAUPAN005560000	5560		UTP-glucose-1-phosphate uridylyltransferase		5560	0.232365	0.739557		5560	0.903531	0.00952775		5560	0.671166	0.080716		5560	0.0197509	0.966343		Cytoplasmic	0.196937
SAUPAN005584000	5584		hypothetical protein		5584	-0.78444	0.0386651		5584	-0.849902	0.00232003		5584	-0.0654622	0.795562		5584	0.227323	0.686404		Unknown	0.957289
SAUPAN006232000	6232		acetyltransferase		6232	-1.89918	0.00314785		6232	-1.85953	4.13548e-06		6232	0.0396478	0.932201		6232	0.337252	0.267775		Membrane	0.957090
SAUPAN006375000	6375	Agr-	N-acetylmuramoyl-L-alanine amidase		6375	-1.42576	0.00388469		6375	-1.88605	1.71972e-06		6375	-0.46029	0.235696		6375	-0.0872661	0.591497		Cell wall	0.937919
SAUPAN005341000	alr		alanine racemase		alr	0.153254	0.631997		alr	0.664143	0.0263842		alr	0.510889	0.153552		alr	0.117015	0.634365		Cytoplasmic	0.139392
SAUPAN003260000	atl	Agr-	MurNAc-L-alanine amidase/endo-beta-N-acetylglucosaminidase		atl	1.06649	0.0589595		atl	-0.409809	0.271917		atl	-1.4763	0.00197104		atl	-0.0633363	0.798538		Cell wall	0.914914
SAUPAN004932000	camS		pheromone lipoprotein CamS		camS	0.560491	0.0710172		camS	0.801575	0.133488		camS	0.241084	0.748176		camS	0.206918	0.483655		Membrane	0.914838
SAUPAN000979000	cap5E		capsular polysaccharide biosynthesis protein Cap5E		cap5E				cap5E				cap5E				cap5E	0.0821458	0.509423		Cytoplasmic	0.067014
SAUPAN000980000	cap5F		capsular polysaccharide biosynthesis protein Cap5F		cap5F				cap5F				cap5F	3.46748	0.0260651		cap5F	-0.0220631	0.859644		Cytoplasmic	0.591929
SAUPAN003031000	dltA		D-alanine--poly(phosphoribitol) ligase subunit 1 DltA		dltA	0.0586845	0.900958		dltA	0.00271913	0.991945		dltA	-0.0559654	0.880855		dltA	0.242133	0.563702		Cytoplasmic	0.177937
SAUPAN003124000	eap	Agr-	extracellular adherence protein Eap		eap	-0.714543	0.156745		eap	0.131771	0.819632		eap	0.846315	0.264269		eap	-0.181127	0.36412		Extracellular	0.804634
SAUPAN003402000	efb	Agr-	fibrinogen-binding protein		efb				efb				efb				efb				Extracellular	0.863148
SAUPAN002796000	emp	Agr-	secretory extracellular matrix and plasma binding protein		emp	-1.40292	0.0890184		emp	-3.73835	0.00132101		emp	-2.33543	2.92779e-06		emp	-0.14373	0.553829		Extracellular	0.901292
SAUPAN005506000	glmM		phosphoglucosamine mutase		glmM	0.660125	0.327039		glmM	-0.426429	0.249706		glmM	-1.08655	0.0495315		glmM	0.277382	0.141319		Cytoplasmic	0.106514
SAUPAN005492000	glmS		glucosamine--fructose-6-phosphate aminotransferase		glmS	1.77449	0.068346		glmS	1.21217	0.31357		glmS	-0.562315	0.533614		glmS	0.475343	0.223533		Cytoplasmic	0.074606
SAUPAN002239000	glmU		putative UDP-N-acetylglucosamine pyrophosphorylase		glmU	0.4837	0.260756		glmU	-0.195709	0.614314		glmU	-0.679408	0.101386		glmU	0.0592319	0.898372		Cytoplasmic	0.122713
SAUPAN002669000	lysM	Agr-	peptidoglycan hydrolysis related protein		lysM	1.46516	0.458831		lysM				lysM				lysM				Cell wall	0.850139
SAUPAN005782000	lytA	Agr-	mannosyl-glycoprotein endo-beta-N-acetylglucosaminidase		lytA	0.838145	0.149595		lytA				lytA				lytA				Cell wall	0.742475
SAUPAN004237000	lytH	Agr-	N-acetylmuramoyl-L-alanine amidase		lytH				lytH				lytH				lytH				Cell wall	0.916485
SAUPAN001163000	lytM	Agr-	peptidoglycan hydrolase LytM		lytM	-0.289996	0.537123		lytM	-1.49205	3.24624e-05		lytM	-1.20205	0.0303295		lytM	-0.104972	0.753534		Extracellular	0.945956
SAUPAN005623000	mapW	Agr+	truncated MHC class II analog protein		mapW	-0.715495	0.161481		mapW	-1.18523	0.0547928		mapW	-0.469737	0.513664		mapW	0.0228307	0.920166		Extracellular	0.788992
SAUPAN005007000	trunc mapW	Agr+	major histocompatibility complex class II analog protein, Map		trunc mapW	1.79468	0.141737		trunc mapW	1.88514	0.0305426		trunc mapW	0.0904654	0.891165		trunc mapW	0.0806135	0.719178		Extracellular	0.810448
SAUPAN004255000	mreC		rod shape-determining protein MreC		mreC	-1.36777	0.00193459		mreC	-4.24291	1.13693e-06		mreC	-2.87515	2.10988e-06		mreC	0.597498	0.0346472		Cytoplasmic	0.955917
SAUPAN005388000	murA1		UDP-N-acetylglucosamine 1-carboxyvinyltransferase		murA1	-1.87562	0.0287019		murA1	-2.78876	0.105208		murA1	-0.913138	0.358206		murA1				Cytoplasmic	0.053119
SAUPAN003453000	murD		UDP-N-acetylmuramoylalanine--D-glutamate ligase		murD				murD				murD	-0.517412	0.411742		murD				Cytoplasmic	0.362122
SAUPAN003390000	murI		glutamate racemase		murI				murI				murI				murI	-0.178831	0.831361		Cytoplasmic	0.086356
SAUPAN005416000	murZ		UDP-N-acetylglucosamine 1-carboxyvinyltransferase		murZ				murZ				murZ				murZ				Cytoplasmic	0.054725
SAUPAN001239000	nanA		N-acetylneuraminate lyase		nanA	0.0050107	0.990333		nanA	-0.0364476	0.926477		nanA	-0.0414583	0.94688		nanA				Cytoplasmic	0.162898
SAUPAN003451000	pbp1		penicillin-binding protein 1		pbp1	-0.95955	0.115957		pbp1	-1.30647	0.183528		pbp1	-0.34692	0.263365		pbp1				Membrane	0.913346
SAUPAN003910000	pbp2		penicillin-binding protein 2		pbp2	-0.618627	0.0780163		pbp2	-0.521921	0.287162		pbp2	0.0967066	0.861511		pbp2	0.149027	0.395924		Membrane	0.929242
SAUPAN004133000	pbp3		penicillin-binding protein 3		pbp3	-0.554631	0.224142		pbp3	0.269505	0.350175		pbp3	0.824136	0.0204098		pbp3	-0.175461	0.521446		Cell wall	0.914805
SAUPAN002519000	pbp4		penicillin-binding protein 4		pbp4				pbp4				pbp4				pbp4				Membrane	0.895440
SAUPAN002594000	saeP		hypothetical lipoprotein		saeP	-0.234158	0.757416		saeP	0.504128	0.235001		saeP	0.738286	0.237653		saeP	0.0594932	0.751007		Membrane	0.881644
SAUPAN002179000	sle1	Ag-	LysM family autolysin		sle1	1.40225	0.153848		sle1	-1.6022	2.75542e-05		sle1	-3.00444	0.00562443		sle1	-0.574075	0.17891		Cell Wall	0.898155
SAUPAN005883000	tpgX		putative lipoprotein		tpgX	-0.713505	0.0207303		tpgX	0.971641	0.275722		tpgX	1.68515	0.132572		tpgX	0.440481	0.0237679		Membrane	0.949669
Surface structures and adhesins
SAUPAN000037000	adsA		5'-nucleotidase		adsA	0.976676	0.0210516		adsA	0.35615	0.0589128		adsA	-0.620526	0.0201207		adsA	0.302344	0.250535		Cell Wall	0.914935
SAUPAN003878000	ebh	Agr-	cell wall associated fibronectin-binding protein		ebh	4.6675	0.0118911		ebh	1.53516	0.0203306		ebh	-3.13234	0.000134533		ebh	-0.54377	0.426434		Cell wall	0.901292
SAUPAN006098000	fnbA	Agr-	fibronectin-binding protein A		fnbA	1.12106	0.165376		fnbA	-4.14347	0.0733079		fnbA	-5.26453	0.0178724		fnbA	0.362984	0.719381		Cell wall	0.933267
SAUPAN006235000	isaA	Agr-	immunodominant antigen A		isaA	-0.635545	0.112264		isaA	-4.3688	2.10653e-08		isaA	-3.73325	3.81081e-05		isaA	-0.299697	0.24848		Extracellular	0.913513
SAUPAN006369000	isaB	Agr-	immunodominant antigen B		isaB	-0.322503	0.686115		isaB	1.18315	0.289082		isaB	1.50565	0.216739		isaB	0.305633	0.0909802		Extracellular	0.958853
SAUPAN003539000	lytN	Agr-	cell wall hydrolase		lytN	-0.0515759	0.944671		lytN				lytN				lytN				Cell wall	0.941353
SAUPAN005955000	sbi	Agr-	immunoglobulin G-binding protein SBI		sbi	-1.9402	0.0463031		sbi	-0.210408	0.711528		sbi	1.72979	0.0291683		sbi	-0.623755	0.0383555		Cell wall	0.884489
SAUPAN005381000	sceD	Agr-	transglycosylase		sceD	-0.625632	0.332438		sceD				sceD				sceD				Extracellular	0.923621
SAUPAN005268000	sdrH	Agr-	sdrH protein		sdrH	-1.58386	0.00125526		sdrH	-2.09594	0.000148681		sdrH	-0.512081	0.234206		sdrH	-0.0240446	0.913788		Cell wall	0.963062
SAUPAN000909000	spa	Agr-	immunoglobulin G binding protein A		spa	1.76785	0.233237		spa	-7.73086	0.11043		spa	-9.49871	0.178171		spa				Cell Wall	0.944553
SAUPAN006390000	sasA		LPXTG cell wall surface anchor family protein		sasA	-1.27707	0.292361		sasA				sasA				sasA				Cell wall	0.760997
SAUPAN004438000	sasC		cell surface anchored protein		sasC				sasC				sasC				sasC				Cell Wall	0.856036
SAUPAN006379000	sasF		LPXTG family cell wall surface anchor protein		sasF	-0.791898	0.257172		sasF				sasF				sasF				Cell Wall	0.888784
SAUPAN002132000	SCIN		Staphylococcal complement inhibitor SCIN		SCIN	-1.47496	0.130042		SCIN	-0.172692	0.854936		SCIN	1.30227	0.535893		SCIN	-0.603443	0.17566		Extracellular	0.929262
SAUPAN006178000	srtA		sortase		srtA	-0.298528	0.470744		srtA	-0.239351	0.237358		srtA	0.0591769	0.825753		srtA	-0.485431	0.137032		Membrane	0.941353
SAUPAN005772000	ssaA1	Agr-	secretory antigen SsaA		ssaA1	1.21617	0.00620856		ssaA1	-0.74829	0.122649		ssaA1	-1.96446	6.20639e-05		ssaA1	-0.880317	0.102322		Extracellular	0.896539
Transport and binding proteins
SAUPAN001032000	glcA		PTS system, IIABC components		glcA				glcA				glcA	0.608644	0.0673166		glcA	0.391674	0.0523201		Membrane	0.939256
SAUPAN002584000	fruA		PTS system fructose/mannitol (fru) transporter subunit IIABC		fruA				fruA				fruA				fruA	-0.0997905	0.801277		Membrane	0.934439
SAUPAN003304000	ptsI		phosphoenolpyruvate-protein phosphotransferase		ptsI	0.0646437	0.852491		ptsI	-0.173713	0.657895		ptsI	-0.238357	0.545077		ptsI	0.195966	0.512645		Cytoplasmic	0.062442
SAUPAN003303000	ptsH		phosphocarrier protein ptsH		ptsH	0.666683	0.227394		ptsH	0.729223	0.108172		ptsH	0.0625398	0.881937		ptsH	0.297826	0.266895		Cytoplasmic	0.566406
SAUPAN003853000	crr		PTS family glucose/glucoside (glc) porter component IIA		crr	1.03041	0.00228315		crr	0.587919	0.226871		crr	-0.442495	0.201574		crr	-0.0141405	0.969097		Cytoplasmic	0.088176
SAUPAN005498000	mtlA		PTS system, mannitol-specific IIA component		mtlA	0.107203	0.886247		mtlA	0.608853	0.139697		mtlA	0.501651	0.0829266		mtlA	-0.0584346	0.750046		Cytoplasmic	0.054732
SAUPAN005948000	tcyA		amino acid ABC transporter, binding protein		tcyA	0.27048	0.67339		tcyA	0.781332	0.0832193		tcyA	0.510852	0.384012		tcyA	-0.338508	0.377254		Membrane	0.855514
SAUPAN002840000	metQ		ABC transporter, binding protein		metQ	-0.420989	0.559355		metQ	0.77887	0.132655		metQ	1.19986	0.0355907		metQ	0.122313	0.627268		Membrane	0.824188
SAUPAN002178000	2178		ABC transporter, binding protein		2178	-0.00502627	0.992307		2178	1.52803	0.00515772		2178	1.53306	0.00867957		2178	-0.498111	0.180591		Membrane	0.730263
SAUPAN005998000	opuCC		glycine betaine/L-proline ABC transporter, binding protein		opuCC	-0.533551	0.428419		opuCC				opuCC				opuCC				Membrane	0.908322
SAUPAN001102000	1102		ABC transporter, binding protein		1102				1102				1102				1102				Membrane	0.895355
SAUPAN002476000	btuF		iron (Fe3 ) ABC superfamily ATP binding cassette transporter, binding protein		btuF				btuF				btuF				btuF	-0.871939	0.0899945		Membrane	0.797384
SAUPAN002507000	mntC		ABC transporter substrate-binding protein		mntC	-1.57388	0.00379859		mntC	0.577235	0.0386613		mntC	2.15111	0.000152452		mntC	-0.192208	0.440006		Membrane	0.867839
SAUPAN005436000	dps		Dps family stress protein		dps	0.40657	0.637145		dps	1.93319	0.0702656		dps	1.52662	0.0889774		dps	-0.133472	0.831213		Cytoplasmic	0.463034
SAUPAN005740000	modA		molybdenum (Mo2+) ABC transporter, binding protein		modA	0.254379	0.743266		modA	1.54833	0.075418		modA	1.29396	0.189557		modA	0.0881637	0.736461		Membrane	0.841359
SAUPAN004915000	ftn		ferritin		ftn	0.26116	0.539452		ftn	1.31888	0.123419		ftn	1.05772	0.297442		ftn	-0.301928	0.562469		Cytoplasmic	0.116756
SAUPAN003137000	oppA		oligopeptide ABC transporter, binding protein		oppA	-0.171763	0.496701		oppA	1.27234	0.141403		oppA	1.44411	0.319907		oppA	1.34997	0.35929		Membrane	0.895339
SAUPAN005347000	kdpC		K+-transporting ATPase, C subunit		kdpC	-0.906469	0.224012		kdpC				kdpC				kdpC				Membrane	0.696712
SAUPAN006222000	copZ		copper ion binding protein		copZ				copZ				copZ				copZ				Membrane	0.784329
SAUPAN005946000	tcyC		ABC transporter, ATP-binding protein		tcyC	-1.10989	0.100643		tcyC	-0.883973	0.107286		tcyC	0.225916	0.678673		tcyC				Membrane	0.063455
SAUPAN004776000	4776		hypothetical protein		4776	-0.23758	0.417585		4776	2.08251	0.000912933		4776	2.32009	0.00367479		4776	0.0568262	0.860768		Membrane	0.198973
SAUPAN006027000	cntA		peptide ABC transporter peptide-binding protein		cntA				cntA				cntA	1.33674	0.463443		cntA	0.46201	0.0625295		Membrane	0.898376
SAUPAN003362000	isdD	Agr-	hemoglobin iron ABC transporter, membrane component IsdD		isdD				isdD	-0.265281	0.263614		isdD				isdD	0.0253753	0.758194		Membrane	0.948588
SAUPAN003363000	isdE	Agr-	hemoglobin iron ABC transporter, lipoprotein IsdE		isdE				isdE	-0.75701	0.0440603		isdE				isdE	-0.486148	0.389367		Membrane	0.791909
SAUPAN003359000	isdA	Agr-	iron (Fe2+)-regulated surface determinant protein IsdA		isdA	0.248259	0.7188		isdA	-2.56234	4.2081e-08		isdA	-2.8106	0.00876278		isdA	0.205177	0.28415		Cell Wall	0.937335
SAUPAN003360000	isdC	Agr-	iron (Fe2+)-regulated surface determinant protein IsdC		isdC	0.329981	0.501541		isdC	-1.71777	0.000514991		isdC	-2.04775	0.00157542		isdC	0.180749	0.65438		Cell Wall	0.972252
SAUPAN005747000	fhuD2		iron (Fe+3) ABC transporter, iron-binding protein		fhuD2	0.316664	0.497918		fhuD2	0.460084	0.237556		fhuD2	0.14342	0.786451		fhuD2	0.471717	0.145316		Membrane	0.856621
SAUPAN005567000	htsA		heme ABC transporter, heme-binding protein HtsA		htsA	0.403872	0.5414		htsA	1.99813	0.0528704		htsA	1.59426	0.176312		htsA	0.229917	0.543696		Membrane	0.714574
SAUPAN000913000	sirA		Siderophore staphylobactin ABC transporter, binding protein SirA		sirA	-0.0366452	0.909998		sirA	0.432639	0.169062		sirA	0.469285	0.275241		sirA	0.489469	0.334413		Membrane	0.847809
SAUPAN004393000	isdH		cell wall surface anchored protein		isdH	-0.774398	0.199427		isdH				isdH				isdH				Cell Wall	0.929096
SAUPAN001001000	isdI		heme-degrading enzyme IsdG		isdI	-0.321315	0.799882		isdI	1.17967	0.109422		isdI	1.50098	0.09275		isdI	0.922326	0.116532		Cytoplasmic	0.860280
SAUPAN004763000	hit		HIT family protein		hit	0.774764	0.139745		hit	0.8477	0.215504		hit	0.0729361	0.892354		hit	0.368527	0.014754		Unknown	0.211330
SAUPAN003798000	pstS		phosphate ABC transporter substrate-binding protein		pstS				pstS				pstS				pstS	-0.087075	0.810647		Membrane	0.898662
SAUPAN001228000	1228		5'-nucleotidase		1228	-1.59192	0.016753		1228	-0.168168	0.672168		1228	1.42375	0.0314285		1228	-0.603415	0.187049		Cell wall	0.877015
SAUPAN004405000	4405		hypothetical protein		4405	0.852462	0.344601		4405	-1.863	0.00660594		4405	-2.71547	0.0802344		4405	0.215353	0.700364		Cell wall	0.920766
SAUPAN002640000	sstD		siderophore-Fe(III) ABC transporter,lipoprotein		sstD	-0.106479	0.840099		sstD	-1.7811	0.000492506		sstD	-1.67462	0.00227757		sstD	0.1857	0.590545		Membrane	0.858741
SAUPAN005938000	zinT		ABC transporter, binding protein		zinT	0.371112	0.383235		zinT	0.318045	0.46759		zinT	-0.0530666	0.915028		zinT	0.622738	0.150397		Membrane	0.909822
SAUPAN004854000	tagH		ABC-type polysaccharide/polyol phosphate transport system ATPase		tagH	-0.20016	0.540915		tagH				tagH				tagH				Membrane	0.871241
DNA replication, recombination and repair
SAUPAN000011000	gyrB		DNA gyrase, B subunit		gyrB				gyrB				gyrB				gyrB				Cytoplasmic	0.118814
SAUPAN003381000	polX		hypothetical protein		polX				polX				polX				polX	0.638063	0.269306		Cytoplasmic	0.150342
SAUPAN004277000	tag		DNA-3-methyladenine glycosylase		tag				tag				tag				tag	-0.100217	0.769598		Cytoplasmic	0.753226
SAUPAN004306000	dnaI		primosomal protein DnaI		dnaI				dnaI				dnaI				dnaI	0.129753	0.432433		Cytoplasmic	0.099261
SAUPAN004362000	uspA1		universal stress protein		uspA1	-0.926296	0.14586		uspA1	-0.509948	0.121406		uspA1	0.416348	0.371184		uspA1	0.349012	0.0270272		Cytoplasmic	0.126742
SAUPAN003934000	hup		DNA-binding protein HU		hup	-0.805407	0.140227		hup	-0.771832	0.0732643		hup	0.0335756	0.952206		hup	0.00695913	0.986457		Cytoplasmic	0.095887
SAUPAN004295000	4295		MutT/Nudix hydrolase family protein		4295	1.31073	0.0324974		4295	1.13138	0.0151646		4295	-0.179347	0.611637		4295	-0.29877	0.482272		Cytoplasmic	0.205211
SAUPAN000009000	yaaA		hypothetical protein		yaaA	1.5023	0.000675944		yaaA	1.24897	3.57319e-05		yaaA	-0.253336	0.247204		yaaA	0.247946	0.244661		Cytoplasmic	0.055322
SAUPAN004175000	comEB		comE operon protein 2		comEB				comEB				comEB	-0.482512	0.278721		comEB				Cytoplasmic	0.095944
SAUPAN006349000	phoB		alkaline phosphatase		phoB	-0.833961	0.246242		phoB	-0.809167	0.0605974		phoB	0.0247937	0.947934		phoB	-0.221427	0.386643		Extracellular	0.901198
SAUPAN004138000	nfo		endonuclease IV		nfo	-0.519624	0.0985786		nfo	0.255174	0.403389		nfo	0.774798	0.0507967		nfo	-0.0881911	0.746327		Cytoplasmic	0.175643
SAUPAN000007000	dnaN		DNA polymerase III subunit beta		dnaN	-1.21277	0.063728		dnaN	-0.620579	0.21562		dnaN	0.592192	0.272598		dnaN	0.130015	0.367241		Cytoplasmic	0.118162
SAUPAN004248000	ruvA		Holliday junction DNA helicase RuvA		ruvA	-0.889454	0.0492051		ruvA	-1.54339	0.0448908		ruvA	-0.653938	0.0965256		ruvA				Cytoplasmic	0.621001
SAUPAN004774000	sbcD		calcineurin-like phosphoesterase		sbcD	0.787132	0.18553		sbcD	-0.566175	0.499295		sbcD	-1.35331	0.00202814		sbcD				Cytoplasmic	0.542978
SAUPAN003742000	parC		DNA topoisomerase IV subunit A		parC				parC				parC	-1.57273	0.0654432		parC	0.0552451	0.902194		Cytoplasmic	0.092255
SAUPAN003391000	rdgB		deoxyribonucleotide triphosphate pyrophosphatase		rdgB	1.10049	0.0503681		rdgB	0.257265	0.144329		rdgB	-0.843221	0.0609441		rdgB	0.0451284	0.727789		Cytoplasmic	0.220592
SAUPAN002676000	uvrA		excinuclease ABC subunit A		uvrA				uvrA				uvrA	-1.23024	0.0925161		uvrA	-0.91184	0.0155055		Cytoplasmic	0.188418
SAUPAN003548000	topA		DNA topoisomerase A		topA				topA				topA	-0.911051	0.063027		topA	-0.0225631	0.948642		Cytoplasmic	0.710486
SAUPAN004772000	cbf1		3'-5' exoribonuclease cbf1		cbf1				cbf1				cbf1	-0.561127	0.0241708		cbf1	-0.070381	0.666236		Cytoplasmic	0.173532
SAUPAN000012000	gyrA		DNA gyrase, A subunit		gyrA	1.21624	0.42788		gyrA	1.15351	0.157188		gyrA	-0.0627268	0.919775		gyrA				Cytoplasmic	0.080278
SAUPAN003587000	recA		recombinase A		recA	-0.143549	0.798763		recA	-1.2245	0.345791		recA	-1.08095	0.106569		recA				Cytoplasmic	0.108461
SAUPAN003494000	priA		primosomal protein N`		priA				priA				priA	-1.91431	0.115737		priA	-0.594044	0.278411		Cytoplasmic	0.170575
SAUPAN002359000	ung		uracil-DNA glycosylase		ung	0.599178	0.336947		ung				ung				ung				Cytoplasmic	0.566450
SAUPAN003714000	lexA		DNA damage-inducible repressor		lexA	-0.474918	0.0050696		lexA	-0.346068	0.139537		lexA	0.12885	0.555392		lexA				Cytoplasmic	0.076311
Accessory genes in 18 isolates																	0
SAUPAN000610000	0610		hypothetical protein		0610				0610				0610				0610	0.945868	0.431767		Unknown	0.445688
SAUPAN000615000	0615		phage protein		0615				0615				0615				0615	0.70212	0.125471		Cytoplasmic	0.818604
SAUPAN000679000	0679		phage amidase		0679				0679				0679				0679				Extracellular	0.913082
SAUPAN001435000	1435		hypothetical protein		1435				1435				1435				1435	0.296532	0.327838		Cytoplasmic	0.086459
SAUPAN001442000	ssb1		ssDNA-binding protein		ssb1				ssb1				ssb1				ssb1	0.185355	0.112564		Cytoplasmic	0.911761
SAUPAN001472000	1472		hypothetical protein		1472				1472				1472				1472	0.117107	0.600643		Cytoplasmic	0.512334
SAUPAN001507000	1507		phage protein		1507				1507				1507				1507				Cytoplasmic	0.781945
SAUPAN001643000	1643		bacteriophage Mu Gam-like protein		1643				1643				1643				1643	-0.112755	0.422823		Cytoplasmic	0.852068
SAUPAN001672000	1672		ssDNA-binding protein		1672				1672				1672				1672	-0.076047	0.481273		Cytoplasmic	0.884566
SAUPAN001699000	1699		phage protein		1699				1699				1699				1699				Cytoplasmic	0.885437
SAUPAN001816000	1816		hypothetical protein		1816				1816				1816				1816	-0.167262	0.581696		Cytoplasmic	0.451967
SAUPAN004003000	4003		hypothetical protein		4003				4003				4003				4003	-0.292264	0.218464		Cytoplasmic	0.283540
SAUPAN005038000	sep		enterotoxin P, phage associated		sep				sep				sep				sep				Extracellular	0.892559
SAUPAN005172000	5172		hypothetical protein		5172				5172				5172				5172	0.157042	0.600293		Cytoplasmic	0.645999
SAUPAN002800000	nuc		thermonuclease precursor		nuc	-0.539003	0.37633		nuc	1.21927	0.00215968		nuc	1.75827	0.000701202		nuc	-0.0672124	0.89431		Extracellular	0.968648
SAUPAN000101000	mecA		penicillin-binding protein 2'		mecA	2.37364	0.000943751		mecA	0.373184	0.550605		mecA	-2.00046	2.74196e-05		mecA				Membrane	0.903247
SAUPAN005138000	5138		phi77 ORF006-like protein capsid protein		5138	-1.22718	0.0514978		5138				5138				5138				Unknown	0.313666
SAUPAN003987000	3987		phage protein		3987	2.17374	0.000149334		3987	-0.495359	0.263955		3987	-2.66909	0.00386151		3987				Cytoplasmic	0.860172
SAUPAN001826000	1826		prophage L54a, major tail protein		1826	3.81648	0.000192874		1826	2.89405	4.25307e-06		1826	-0.922424	0.00346657		1826	-0.256373	0.0815994		Unknown	0.881839
SAUPAN005055000	5055		hypothetical protein		5055	0.182017	0.819822		5055				5055				5055				Unknown	0.848886
SAUPAN005043000	5043		hypothetical protein		5043	1.00244	0.0139379		5043				5043				5043				Cytoplasmic	0.389876
SAUPAN001831000	1831		prophage L54a, major capsid protein		1831	4.45837	0.0500997		1831	4.16591	0.000215337		1831	-0.292458	0.431765		1831	0.125821	0.70243		Cytoplasmic	0.816707
SAUPAN005063000	5063		hypothetical protein		5063	1.23916	0.108821		5063				5063				5063				Cytoplasmic	0.779045
SAUPAN005052000	5052		hypothetical protein		5052	1.35516	0.0139708		5052				5052				5052				Cytoplasmic	0.606638
SAUPAN001915000	ssb		single-stranded DNA-binding protein		ssb	0.224222	0.459229		ssb	-0.855361	0.0290527		ssb	-1.07958	0.000749175		ssb	0.116693	0.476301		Cytoplasmic	0.929321
SAUPAN001829000	1829		hypothetical protein		1829				1829				1829				1829				Unknown	0.724225
SAUPAN001825000	1825		prophage L54a, major tail protein		1825				1825				1825	0.0197621	0.967042		1825	0.458446	0.178745		Unknown	0.863208
SAUPAN005061000	5061		hypothetical protein		5061	2.81104	0.00322743		5061				5061				5061				Unknown	0.826069
SAUPAN004613000	yent2		staphylococcal enterotoxin C-bovine		yent2				yent2				yent2				yent2				Extracellular	0.889210
SAUPAN005167000	5167		hypothetical protein		5167				5167				5167	-0.796927	0.0970801		5167	-0.312527	0.518459		Unknown	0.919716
SAUPAN001817000	1817		hypothetical protein		1817				1817				1817	3.18565	0.383712		1817	0.816273	0.242477		Unknown	0.864316
SAUPAN005143000	5143		hypothetical protein		5143				5143				5143				5143				Unknown	0.819762
SAUPAN004609000	sen		enterotoxin P, phage associated		sen				sen				sen				sen				Extracellular	0.956636
SAUPAN005046000	5046		hypothetical protein		5046				5046				5046				5046				Cytoplasmic	0.847052
SAUPAN003770000	femB		methicillin resistance factor FemB		femB	-0.283507	0.731979		femB	0.191476	0.811794		femB	0.474983	0.633779		femB				Cytoplasmic	0.704452
SAUPAN005125000	5125		hypothetical protein		5125	-1.66597	0.036249		5125				5125				5125				Cytoplasmic	0.498996
SAUPAN003358000	isdB		phage		isdB	-1.15827	0.11329		isdB	-0.344369	0.340257		isdB	0.813904	0.174042		isdB	-0.318829	0.559496		Cell Wall	0.928015
SAUPAN001765000	rusA		endodeoxyribonuclease RusA		rusA				rusA				rusA				rusA				Cytoplasmic	0.322385
SAUPAN002699000	2699		hypothetical protein		2699	-0.227421	0.610149		2699				2699				2699				Membrane	0.969953
SAUPAN000114000	0114		hypothetical protein		0114				0114				0114				0114				Cytoplasmic	0.152556
RKI316	RKI316	Agr+	enterotoxin A homolog (entA)		RKI316				RKI316				RKI316				RKI316				Extracellular	0.853735
RKI68	RKI68		bacteriophage transcriptional regulator		RKI68				RKI68				RKI68				RKI68	-0.15256	0.72023		Cytoplasmic	0.799143
RKI85	RKI85	Agr+	enterotoxin D (entD)		RKI85				RKI85				RKI85				RKI85				Extracellular	0.938576
RKI350	RKI350	Agr+	enterotoxin G homolog (entG)		RKI350				RKI350				RKI350				RKI350				Extracellular	0.910458
SAUPAN001490000	1490		putative major capsid protein		1490				1490				1490				1490	-0.391939	0.576268		Cytoplasmic	0.092381
SAUPAN001670000	1670		hypothetical protein		1670				1670				1670				1670	0.0100586	0.969935		Cytoplasmic	0.769490
SAUPAN003426000	ssl12	Agr+	superantigen-like protein		ssl12				ssl12	0.33535	0.566763		ssl12				ssl12	-0.360318	0.0897699		Extracellular	0.835863
SAUPAN003427000	ssl13	Agr+	superantigen-like protein		ssl13				ssl13				ssl13				ssl13				Extracellular	0.909890
SAUPAN004592000	lukE	Agr+	leukotoxin LukE		lukE				lukE				lukE				lukE				Extracellular	0.906673
SAUPAN005020000	chp		chemotaxis-inhibiting protein CHIPS		chp				chp				chp				chp				Unknown	0.859846
SAUPAN005018000	scn		Staphylococcal complement inhibitor SCIN		scn	1.24206	0.0588224		scn				scn				scn				Unknown	0.761855
SAUPAN001088000	coa	Agr-	staphylocoagulase		coa	-0.155613	0.860688		coa	0.232608	0.693916		coa	0.388221	0.516923		coa	0.430651	0.532632		Extracellular	0.928738
SAUPAN004615000	sei	Agr-	extracellular enterotoxin type I		sei				sei				sei				sei				Extracellular	0.863749
SAUPAN004616000	sem	Agr-	staphylococcal enterotoxin type I		sem				sem				sem				sem				Extracellular	0.854770
SAUPAN000565000	0565		amidohydrolase		0565				0565				0565				0565	0.508944	0.0646459		Cytoplasmic	0.484764
SAUPAN004559000	splD	Agr+	serine protease SplD		splD				splD				splD				splD				Extracellular	0.894201
SAUPAN004561000	splE	Agr+	serine protease SplE		splE				splE				splE				splE				Extracellular	0.973354
SAUPAN004564000	splC	Agr+	serine protease SplC		splC				splC				splC				splC				Extracellular	0.827782
SAUPAN004566000	splB	Agr+	serine protease SplB		splB				splB				splB				splB				Extracellular	0.939706
SAUPAN004567000	splA	Agr+	serine protease SplA		splA				splA				splA				splA				Extracellular	0.881241
SAUPAN004575000	epiP		S8A family lantibiotic epidermin serine protease		epiP				epiP				epiP				epiP				Membrane	0.947679
SAUPAN000509000	0509		metallo-beta-lactamase		0509				0509				0509				0509	-0.10112	0.733458		Cytoplasmic	0.624781
SAUPAN004978000	4978		hypothetical protein		4978				4978				4978				4978				Unknown	0.952512
SAUPAN004570000	4570		hypothetical protein		4570				4570				4570				4570				Unknown	0.858559
SAUPAN004963000	4963		beta-lactamase precursor, BlaZ		4963	-0.973381	0.462658		4963	-4.26435	0.00542107		4963	-3.29097	1.93652e-09		4963	-0.177126	0.545371		Cell Wall	0.817080
SAUPAN004962000	4962		beta-lactamase regulatory protein		4962	-4.34288	0.0333214		4962	-2.41783	0.000323727		4962	1.92505	0.128673		4962	-0.0853493	0.813492		Membrane	0.951153
SAUPAN001250000	1250		staphylococcal tandem lipoprotein		1250				1250				1250				1250				Membrane	0.930866
SAUPAN002148000	lpl7		lipoprotein		lpl7				lpl7				lpl7				lpl7				Unknown	0.937440
SAUPAN006107000	sasG		Putative surface protein		sasG	0.444279	0.590438		sasG				sasG				sasG				Cell Wall	0.912906
SAUPAN002779000	clfA	Agr-	fibrinogen-binding protein		clfA	2.18452	0.028884		clfA	-1.05213	0.00144877		clfA	-3.23665	0.000564522		clfA	-0.381564	0.162783		Cell Wall	0.943951
RKI239	RKI239		hypothetical protein		RKI239				RKI239				RKI239				RKI239	-0.0667834	0.788474		Unknown	0.926383
SAUPAN006113000	fnbB2	Agr-	fibronectin-binding protein B		fnbB2				fnbB2				fnbB2				fnbB2	0.0987407	0.88433		Cell Wall	0.895424
SAUPAN002337000	sdrE	Agr-	sdrE protein		sdrE	0.0854699	0.853769		sdrE	0.739533	0.0158652		sdrE	0.654063	0.0335995		sdrE	0.16259	0.39699		Cell Wall	0.950173
SAUPAN002336000	sdrD	Agr-	Ser-Asp rich fibrinogen/bone sialoprotein-binding protein SdrD		sdrD	-3.52635	0.128984		sdrD	-7.07611	0.00103234		sdrD	-3.54976	8.93612e-07		sdrD	-0.238298	0.538952		Cell Wall	0.940120
SAUPAN006452000	6452 (cna)	Agr-	collagen adhesin		6452 (cna)				6452 (cna)				6452 (cna)	-1.51873	0.000503114		6452 (cna)	-0.319938	0.664874		Cell Wall	0.932594
SAUPAN001395000	ssb2		single-strand binding protein		ssb2	1.16401	0.0161685		ssb2				ssb2				ssb2				Cytoplasmic	0.914944
SAUPAN001397000	recT		hypothetical protein		recT	0.0507038	0.945169		recT				recT				recT				Cytoplasmic	0.749540
SAUPAN006089000	mutT		NUDIX hydrolase		mutT				mutT				mutT				mutT				Cytoplasmic	0.085304
RKI99	RKI99		phage transcriptional regulator		RKI99				RKI99	1.1043	0.0124326		RKI99				RKI99				Cytoplasmic	0.727318
SAUPAN002000000	2000		hypothetical protein		2000				2000				2000				2000				Cytoplasmic	0.832401
RKI305	RKI305		hypothetical protein		RKI305				RKI305				RKI305				RKI305	0.281158	0.183121		Unknown	0.657959
SAUPAN001641000	1641		hypothetical protein		1641				1641				1641				1641	-0.494708	0.152956		Cytoplasmic	0.135701
SAUPAN002058000	2058		hypothetical protein		2058				2058				2058				2058				Cytoplasmic	0.181376
SAUPAN000972000	adhE		alcohol dehydrogenase		adhE				adhE				adhE				adhE				Cytoplasmic	0.100143
SAUPAN002696000	2696		malate dehydrogenase (oxaloacetate-decarboxylating) (NADP( ))		2696				2696				2696				2696				Unknown	0.183972
RKI131	RKI131		adenine phosphoribosyl transferase		RKI131				RKI131				RKI131				RKI131				Cytoplasmic	0.050402
SAUPAN000616000	0616		hypothetical protein		0616				0616				0616				0616	0.779855	0.409249		Unknown	0.766131
SAUPAN000644000	0644		hypothetical protein		0644				0644				0644				0644				Unknown	0.845016
SAUPAN000851000	0851		alpha/beta hydrolase		0851				0851				0851				0851	-0.117219	0.522353		Cytoplasmic	0.725492
SAUPAN001458000	1458		hypothetical protein		1458				1458				1458				1458				Unknown	0.308972
SAUPAN001945000	1945		hypothetical protein		1945				1945				1945				1945	0.155592	0.425575		Membrane	0.840003
SAUPAN002935000	2935		hypothetical protein		2935				2935				2935				2935	-0.447648	0.146253		Unknown	0.874229
SAUPAN003398000	flr		hypothetical protein		flr				flr				flr				flr				Unknown	0.932902
SAUPAN004001000	4001		hypothetical protein		4001				4001				4001				4001	-0.00514877	0.988726		Unknown	0.063400
SAUPAN004090000	4090		hypothetical protein		4090				4090				4090				4090				Unknown	0.822238
SAUPAN004731000	4731		hypothetical protein		4731				4731				4731				4731	0.503091	0.161391		Extracellular	0.948118
SAUPAN005162000	5162		glycosyl transferase family protein		5162				5162				5162				5162				Membrane	0.796842
SAUPAN005171000	5171		hypothetical protein		5171				5171				5171				5171	0.165034	0.55641		Unknown	0.924697
SAUPAN000647000	0647		hypothetical protein		0647				0647				0647				0647				Unknown	0.869022
SAUPAN001824000	1824		hypothetical protein		1824	3.28368	0.0173182		1824	3.49325	0.000801036		1824	0.209572	0.375024		1824	0.357134	0.130584		Cytoplasmic	0.857000
SAUPAN000145000	0145		hypothetical protein		0145				0145				0145				0145				Unknown	0.964343
SAUPAN005123000	5123		hypothetical protein		5123				5123				5123				5123				Unknown	0.274453
SAUPAN000641000	0641		hypothetical protein		0641	1.64411	0.0230379		0641	0.444928	0.252358		0641	-1.19918	0.00069673		0641	-0.0687266	0.807433		Unknown	0.925911
SAUPAN003989000	3989		hypothetical protein		3989				3989				3989				3989				Cytoplasmic	0.131250
SAUPAN000632000	0632		hypothetical protein		0632				0632				0632				0632				Unknown	0.812241
SAUPAN000374000	0374		hypothetical protein		0374				0374				0374				0374				Cytoplasmic	0.536002
SAUPAN003978000	3978		hypothetical protein		3978				3978				3978				3978				Unknown	0.769310
RKI35	RKI35		hypothetical protein		RKI35				RKI35				RKI35				RKI35	-0.103004	0.740873		Cytoplasmic	0.166005
RKI236	RKI236		hypothetical protein		RKI236				RKI236				RKI236				RKI236				Unknown	0.196737
Transcription and transcriptional regulators
SAUPAN005422000	rpoE		DNA-directed RNA polymerase subunit delta		rpoE				rpoE	0.512285	0.247728		rpoE				rpoE	0.592943	0.102959		Cytoplasmic	0.725735
SAUPAN002314000	rpoB		DNA-directed RNA polymerase subunit beta		rpoB	0.432166	0.518612		rpoB	1.37867	0.0426358		rpoB	0.946502	0.245335		rpoB	-0.113499	0.718733		Cytoplasmic	0.112386
SAUPAN002315000	rpoC		DNA-directed RNA polymerase subunit beta'		rpoC	0.690854	0.375282		rpoC	1.70464	0.0432645		rpoC	1.01378	0.282223		rpoC	0.0364795	0.912538		Cytoplasmic	0.077301
SAUPAN005676000	rpoA		DNA-directed RNA polymerase subunit alpha		rpoA	-1.27404	0.0513146		rpoA	0.400126	0.489919		rpoA	1.67416	0.0818997		rpoA	0.65326	0.139782		Cytoplasmic	0.062884
SAUPAN002714000	rnr		VacB/RNase II family exoribonuclease		rnr				rnr				rnr				rnr	-0.256088	0.519796		Cytoplasmic	0.137380
SAUPAN002249000	2249		hypothetical protein		2249	1.12144	0.0035978		2249	1.4462	0.000270114		2249	0.324766	0.189147		2249	0.209866	0.472662		Cytoplasmic	0.800764
SAUPAN003192000	3192		hypothetical protein		3192	-0.352956	0.543822		3192	1.6311	0.00500315		3192	1.98406	0.002872		3192	0.098397	0.652611		Cytoplasmic	0.086346
SAUPAN003575000	pnpA		polynucleotide phosphorylase/polyadenylase		pnpA	1.97219	0.0284075		pnpA	2.24368	6.75891e-07		pnpA	0.271497	0.390839		pnpA	0.0387891	0.916348		Cytoplasmic	0.076892
SAUPAN003312000	rnjA		hypothetical protein		rnjA	1.03122	0.0136331		rnjA	0.793795	0.038747		rnjA	-0.237422	0.4991		rnjA	0.286435	0.546908		Cytoplasmic	0.145087
SAUPAN003929000	ndk		nucleoside diphosphate kinase		ndk	0.0562538	0.897556		ndk	1.42703	0.159918		ndk	1.37078	0.13304		ndk	0.170126	0.348813		Cytoplasmic	0.079542
SAUPAN003576000	rnjB		metallo-beta-lactamase		rnjB	1.07054	0.142553		rnjB	0.973944	0.00708312		rnjB	-0.0965941	0.724063		rnjB	0.258401	0.477851		Cytoplasmic	0.067315
SAUPAN004037000	rnz		AtsA/ElaC family protein		rnz	-0.0032633	0.986833		rnz	0.250827	0.345172		rnz	0.254091	0.295515		rnz	0.384472	0.236219		Cytoplasmic	0.395676
SAUPAN004212000	yrrK		Holliday junction resolvase		yrrK				yrrK				yrrK				yrrK				Cytoplasmic	0.043785
SAUPAN003528000	rimM		16S rRNA processing protein RimM		rimM	-0.10265	0.85352		rimM	0.463805	0.178749		rimM	0.566455	0.21131		rimM	0.195746	0.311971		Cytoplasmic	0.109114
SAUPAN004126000	glk		glucokinase		glk	-0.715762	0.171588		glk	-1.24409	0.0274625		glk	-0.528327	0.0357866		glk	-0.405239	0.152191		Cytoplasmic	0.128942
SAUPAN000976000	cap5C		capsular polysaccharide biosynthesis protein Cap5C		cap5C				cap5C				cap5C				cap5C	-0.646963	0.156882		Cytoplasmic	0.154466
SAUPAN002438000	hypR		Rrf2-family repressor of the hypR-merA operon		hypR				hypR				hypR	2.16491	0.259846		hypR				Cytoplasmic	0.090162
SAUPAN004142000	sigA		RNA polymerase sigma factor SigA		sigA				sigA				sigA				sigA	-0.0712596	0.859292		Cytoplasmic	0.086181
SAUPAN004228000	cymR		Rfr2 family transcriptional regulator		cymR				cymR				cymR				cymR	-0.222696	0.427583		Cytoplasmic	0.057855
SAUPAN004760000	traP		RNAIII-activating protein TRAP		traP	0.564297	0.171219		traP	0.57291	0.191216		traP	0.00861268	0.983898		traP	-0.0378461	0.877827		Cytoplasmic	0.864644
SAUPAN003553000	codY		CodY family transcriptional regulator		codY	1.93446	0.0505953		codY	1.2285	0.0116384		codY	-0.705963	0.110213		codY	0.153213	0.445466		Cytoplasmic	0.038062
SAUPAN003264000	3264		hypothetical protein		3264	-1.38594	0.00905479		3264	0.458763	0.168112		3264	1.8447	0.000618733		3264	-0.0224461	0.942613		Membrane	0.933888
SAUPAN005334000	rsbW		anti-sigma B factor		rsbW	0.892227	0.127391		rsbW	0.604738	0.220948		rsbW	-0.287489	0.537754		rsbW	0.120073	0.264746		Cytoplasmic	0.097547
SAUPAN005788000	lytR2		cell envelope transcriptional attenuator		lytR2	-0.307215	0.489066		lytR2	-1.22343	0.000485383		lytR2	-0.916213	0.0802197		lytR2	-0.551934	0.224086		Membrane	0.909744
SAUPAN002820000	arsC1		putative arsenate Reductase (ArsC) family protein		arsC1	1.2292	0.0324996		arsC1	1.14583	0.179556		arsC1	-0.0833639	0.881037		arsC1	0.185309	0.73466		Cytoplasmic	0.848662
SAUPAN004206000	greA		transcription elongation factor GreA		greA	0.35995	0.429276		greA	1.23942	0.000900121		greA	0.879472	0.00757428		greA	0.243741	0.346716		Cytoplasmic	0.124871
SAUPAN005335000	rsbV		anti-sigma B factor antagonist		rsbV	1.39255	0.0623669		rsbV	2.876	0.0010004		rsbV	1.48344	0.00559319		rsbV	-0.00691557	0.979503		Cytoplasmic	0.123952
SAUPAN002236000	spoVG		putative septation protein spoVG		spoVG	-0.0550432	0.911645		spoVG	2.33997	0.00473838		spoVG	2.39501	0.00904304		spoVG	0.32742	0.1183		Cytoplasmic	0.448039
SAUPAN004780000	4780		transcriptional regulator		4780	0.474642	0.199566		4780	1.12061	0.000503785		4780	0.645966	0.0167983		4780	0.0558337	0.823458		Cytoplasmic	0.302575
SAUPAN003751000	msrR		transcriptional regulator		msrR	-1.50145	0.080335		msrR	-1.90918	0.0128889		msrR	-0.407729	0.125464		msrR	-0.0994252	0.754459		Membrane	0.742579
SAUPAN002305000	nusG		transcription antitermination protein		nusG	0.749261	0.412428		nusG	1.7709	0.0377253		nusG	1.02164	0.136265		nusG	0.219366	0.446404		Cytoplasmic	0.121558
SAUPAN003567000	nusA		transcription elongation factor NusA		nusA	0.0278381	0.957794		nusA	-0.18726	0.484246		nusA	-0.215098	0.41928		nusA	0.0355531	0.866068		Cytoplasmic	0.066870
SAUPAN002549000	yeeN		putative transcriptional regulatory protein		yeeN	-0.387751	0.302196		yeeN	0.160869	0.493041		yeeN	0.54862	0.130734		yeeN	0.0572862	0.894519		Cytoplasmic	0.152041
SAUPAN002570000	mgrA		MarR family transcriptional regulator		mgrA	0.234412	0.655356		mgrA	0.990387	0.0578018		mgrA	0.755975	0.134049		mgrA	0.192809	0.474422		Cytoplasmic	0.713363
SAUPAN004025000	srrA		DNA-binding response regulator SrrA		srrA	1.8837	0.0381122		srrA	2.26048	0.00188013		srrA	0.376778	0.501326		srrA	-0.297814	0.421816		Cytoplasmic	0.115144
SAUPAN002485000	sarA		staphylococcal accessory regulator A		sarA	0.770598	0.359924		sarA	0.284768	0.533003		sarA	-0.48583	0.239445		sarA	-0.121713	0.756497		Cytoplasmic	0.198818
SAUPAN004135000	zur		Zn-uptake transcriptional regulator		zur				zur				zur				zur				Cytoplasmic	0.115610
SAUPAN004400000	ccpA		catabolite control protein A		ccpA	-0.605217	0.272834		ccpA	-0.522215	0.2426		ccpA	0.0830019	0.820276		ccpA	0.112833	0.661355		Cytoplasmic	0.072772
SAUPAN003835000	arlR		response regulator		arlR				arlR				arlR	-0.39882	0.224571		arlR	-0.0228827	0.963098		Cytoplasmic	0.091926
SAUPAN004031000	fur		FUR family transcriptional regulator		fur				fur				fur	0.746938	0.0165885		fur	0.0553909	0.839838		Cytoplasmic	0.080757
SAUPAN006164000	6164		MarR family transcriptional regulator		6164				6164				6164	-0.694136	0.430051		6164				Unknown	0.168384
SAUPAN004317000	phoP		alkaline phosphatase synthesis transcriptional regulatory protein		phoP				phoP				phoP	-0.434298	0.551031		phoP				Cytoplasmic	0.065638
SAUPAN004840000	perR		peroxide regulon repressor PerR		perR	0.373796	0.414522		perR	0.46366	0.281542		perR	0.0898641	0.832168		perR	-0.329253	0.419145		Cytoplasmic	0.179232
SAUPAN005760000	sarR		accessory regulator R		sarR	0.958098	0.157283		sarR	1.13382	0.00130529		sarR	0.175721	0.566781		sarR	-0.0544969	0.82125		Cytoplasmic	0.660234
SAUPAN004227000	csbD		sigma-B mediated bacterial general stress response protein		csbD	-1.68066	0.139478		csbD				csbD				csbD				Extracellular	0.861754
SAUPAN003175000	cyaA		adenylate cyclase		cyaA				cyaA				cyaA				cyaA				Unknown	0.400325
SAUPAN004899000	vraR		response regulator VraR		vraR	1.25634	0.288957		vraR	0.397812	0.40001		vraR	-0.858532	0.0534423		vraR	0.0573005	0.864477		Cytoplasmic	0.035728
SAUPAN000032000	walR		response regulator VicR		walR	1.74007	0.0714702		walR	1.2628	0.384938		walR	-0.477266	0.662677		walR	0.508544	0.423397		Cytoplasmic	0.094883
Translation (Aminacyl tRNA synthetases, translation factors and ribosomal proteins)
SAUPAN003569000	rpl7AE		ribosomal protein L7AE family protein		rpl7AE				rpl7AE	-0.386078	0.407989		rpl7AE				rpl7AE				Cytoplasmic	0.056076
SAUPAN005688000	rpsH		30S ribosomal protein S8		rpsH	0.0495157	0.930174		rpsH	-0.53517	0.197685		rpsH	-0.584685	0.321829		rpsH	0.235429	0.414943		Cytoplasmic	0.040181
SAUPAN002242000	rplY		50S ribosomal protein L25/general stress protein rplY		rplY	0.778268	0.398176		rplY	-0.047415	0.883345		rplY	-0.825683	0.212365		rplY	0.13327	0.365536		Cytoplasmic	0.093209
SAUPAN004253000	rplU		50S ribosomal protein L21		rplU	0.408318	0.658641		rplU	-0.819854	0.00589811		rplU	-1.22817	0.149023		rplU	0.237891	0.0461888		Cytoplasmic	0.351985
SAUPAN005667000	rplM		50S ribosomal protein L13		rplM	-0.419947	0.373966		rplM	-1.05894	9.99504e-05		rplM	-0.638991	0.232623		rplM	0.167764	0.313546		Cytoplasmic	0.747162
SAUPAN003527000	rpsP		30S ribosomal protein S16		rpsP	0.128344	0.815837		rpsP	-1.78435	4.75423e-07		rpsP	-1.91269	0.0154478		rpsP	0.0701717	0.633535		Cytoplasmic	0.596717
SAUPAN005684000	rpmD		50S ribosomal protein L30		rpmD	-0.314361	0.389432		rpmD	-3.14305	3.33612e-05		rpmD	-2.82869	0.000148437		rpmD	0.694581	0.149958		Cytoplasmic	0.693881
SAUPAN004251000	rpmA		50S ribosomal protein L27		rpmA	-0.301558	0.608907		rpmA	-0.85374	0.00750534		rpmA	-0.552181	0.366635		rpmA	0.503922	0.032012		Cytoplasmic	0.526054
SAUPAN005675000	rplQ		50S ribosomal protein L17		rplQ	1.74746	0.00514307		rplQ	1.85405	0.0144351		rplQ	0.106591	0.854839		rplQ	0.2187	0.296117		Cytoplasmic	0.045926
SAUPAN005634000	rpsI		30S ribosomal protein S9		rpsI	-0.281985	0.548147		rpsI	-1.14541	0.00472352		rpsI	-0.863422	0.0761527		rpsI	-0.344144	0.0777281		Cytoplasmic	0.085288
SAUPAN005687000	rplF		50S ribosomal protein L6		rplF	-1.73654	0.00776982		rplF	-3.18103	0.000144248		rplF	-1.44449	0.033265		rplF	0.364195	0.0688868		Cytoplasmic	0.773210
SAUPAN005697000	rplV		50S ribosomal protein L22		rplV	0.422308	0.479088		rplV	-0.103405	0.759271		rplV	-0.525713	0.287754		rplV	-0.0722641	0.518686		Cytoplasmic	0.039834
SAUPAN005692000	rplN		50S ribosomal protein L14		rplN	-0.254254	0.648989		rplN	-0.620396	0.117997		rplN	-0.366142	0.52746		rplN	-0.566529	0.15599		Cytoplasmic	0.048400
SAUPAN002307000	rplK		50S ribosomal protein L11		rplK	0.814495	0.0397431		rplK	-0.0630083	0.866172		rplK	-0.877503	0.024738		rplK	0.277933	0.077651		Cytoplasmic	0.439008
SAUPAN005685000	rpsE		30S ribosomal protein S5		rpsE	-0.666207	0.104991		rpsE	-2.51111	2.85269e-05		rpsE	-1.84491	0.0046413		rpsE	0.268132	0.170916		Cytoplasmic	0.041632
SAUPAN005702000	rplC		50S ribosomal protein L3		rplC	-0.48444	0.471826		rplC	-1.65515	0.00815867		rplC	-1.17071	0.148255		rplC	0.988715	0.0566247		Cytoplasmic	0.697572
SAUPAN003937000	rpsA		30S ribosomal protein S1		rpsA	0.224759	0.36957		rpsA	0.213245	0.317591		rpsA	-0.0115147	0.952025		rpsA	0.0128217	0.927194		Cytoplasmic	0.155251
SAUPAN003530000	rplS		50S ribosomal protein L19		rplS	2.62185	0.0106286		rplS	1.62309	0.0316016		rplS	-0.998762	0.0730812		rplS	0.106728	0.784223		Cytoplasmic	0.055487
SAUPAN000025000	rplI		50S ribosomal protein L9		rplI	-0.494783	0.443261		rplI	-0.936664	0.019799		rplI	-0.441881	0.509134		rplI	0.544205	0.0564064		Cytoplasmic	0.730149
SAUPAN005695000	rplP		50S ribosomal protein L16		rplP	1.89988	0.0738576		rplP	0.341929	0.337904		rplP	-1.55795	0.00291478		rplP	-0.140678	0.751749		Cytoplasmic	0.077113
SAUPAN003356000	rpmF		50S ribosomal protein L32		rpmF	-1.06633	0.194118		rpmF	-2.24631	0.0101458		rpmF	-1.17998	0.201863		rpmF	-0.308202	0.542506		Cytoplasmic	0.924777
SAUPAN005683000	rplO		50S ribosomal protein L15		rplO	-1.40757	0.0154671		rplO	-3.06622	1.54291e-05		rplO	-1.65865	0.199214		rplO	0.455189	0.346231		Cytoplasmic	0.179948
SAUPAN005691000	rplX		50S ribosomal protein L24		rplX	-0.511838	0.283844		rplX	-0.94128	0.00469792		rplX	-0.429442	0.501937		rplX	0.662052	0.140004		Cytoplasmic	0.912497
SAUPAN001914000	rpsF		30S ribosomal protein S6		rpsF	1.21387	0.00334037		rpsF	1.62166	0.0022686		rpsF	0.407788	0.292721		rpsF	0.199633	0.514272		Cytoplasmic	0.085810
SAUPAN002311000	rplL		50S ribosomal protein L7/L12		rplL	-0.0158447	0.979714		rplL	2.04165	0.00891844		rplL	2.0575	0.0170647		rplL	0.581879	0.438876		Cytoplasmic	0.034393
SAUPAN003555000	rpsB		30S ribosomal protein S2		rpsB	0.0723724	0.916254		rpsB	0.855089	0.0261223		rpsB	0.782716	0.165707		rpsB	-0.457216	0.0772218		Cytoplasmic	0.073597
SAUPAN005701000	rplD		50S ribosomal protein L4		rplD	-1.18433	0.0654148		rplD	-2.40592	0.020313		rplD	-1.2216	0.149367		rplD				Cytoplasmic	0.235068
SAUPAN005412000	rpmE2		50S ribosomal protein L31		rpmE2	-1.69023	0.00310032		rpmE2	-4.18105	0.000650056		rpmE2	-2.49081	0.00616908		rpmE2	0.952535	0.455754		Cytoplasmic	0.879873
SAUPAN002317000	rpsL		ribosomal protein S12		rpsL	-0.496477	0.340834		rpsL	-0.414635	0.14013		rpsL	0.0818427	0.858298		rpsL	0.260713	0.430239		Cytoplasmic	0.879637
SAUPAN005690000	rplE		50S ribosomal protein L5		rplE	-1.15777	0.0249219		rplE	-1.02121	0.000996367		rplE	0.136562	0.811801		rplE	0.122277	0.631687		Cytoplasmic	0.062643
SAUPAN005693000	rpsQ		30S ribosomal protein S17		rpsQ	1.16157	0.0995291		rpsQ	-0.665413	0.210973		rpsQ	-1.82698	0.0076553		rpsQ	0.216441	0.651771		Cytoplasmic	0.919058
SAUPAN005696000	rpsC		30S ribosomal protein S3		rpsC	-0.345073	0.448109		rpsC	0.619724	0.15936		rpsC	0.964797	0.0393723		rpsC	0.176356	0.240334		Cytoplasmic	0.058506
SAUPAN005703000	rpsJ		30S ribosomal protein S10		rpsJ	-0.679826	0.15628		rpsJ	-1.41801	0.000886316		rpsJ	-0.738181	0.286506		rpsJ	0.175884	0.547414		Cytoplasmic	0.491379
SAUPAN005677000	rpsK		30S ribosomal protein S11		rpsK	-1.86866	0.00616053		rpsK				rpsK				rpsK				Cytoplasmic	0.608879
SAUPAN004372000	rpsD		30S ribosomal protein S4		rpsD	0.470131	0.522541		rpsD	1.82757	0.248971		rpsD	1.35744	0.326966		rpsD	0.279438	0.232497		Cytoplasmic	0.165368
SAUPAN002318000	rpsG		ribosomal protein S7		rpsG	0.828025	0.0493752		rpsG	2.54638	0.0028066		rpsG	1.71835	0.0361212		rpsG	0.18341	0.616184		Cytoplasmic	0.060159
SAUPAN003507000	rpmB		50S ribosomal protein L28		rpmB	0.44449	0.446335		rpmB	0.542298	0.085277		rpmB	0.0978077	0.77755		rpmB	0.0922486	0.701986		Cytoplasmic	0.892274
SAUPAN003708000	rpmG2		50S ribosomal protein L33		rpmG2	-0.562606	0.430824		rpmG2	1.54923	0.279756		rpmG2	2.11184	0.301573		rpmG2				Cytoplasmic	0.851135
SAUPAN003574000	rpsO		30S ribosomal protein S15		rpsO	2.41336	0.295055		rpsO				rpsO				rpsO				Cytoplasmic	0.341499
SAUPAN002308000	rplA		50S ribosomal protein L1		rplA	-1.21509	0.158682		rplA	1.65307	0.108772		rplA	2.86816	0.157885		rplA				Cytoplasmic	0.609944
SAUPAN004158000	rpsU		30S ribosomal protein S21		rpsU	1.22011	0.326798		rpsU	0.0587037	0.945842		rpsU	-1.16141	0.446208		rpsU				Cytoplasmic	0.918664
SAUPAN005699000	rplB		50S ribosomal protein L2		rplB	0.363701	0.528978		rplB	2.79262	0.242141		rplB	2.42892	0.149662		rplB	0.592866	0.458416		Cytoplasmic	0.446653
SAUPAN003844000	3844		acetyltransferase (GNAT) family protein		3844				3844				3844	-2.09683	0.0279786		3844	0.359017	0.507281		Cytoplasmic	0.209228
SAUPAN001916000	rpsR		30S ribosomal protein S18		rpsR				rpsR				rpsR				rpsR				Cytoplasmic	0.076892
SAUPAN004172000	rpsT		30S ribosomal protein S20		rpsT	0.215485	0.759222		rpsT				rpsT				rpsT				Cytoplasmic	0.889076
SAUPAN002247000	2247		S4 domain-containing protein		2247				2247				2247	-0.405447	0.505832		2247				Cytoplasmic	0.041313
SAUPAN005686000	rplR		50S ribosomal protein L18		rplR	-1.01486	0.0321273		rplR				rplR				rplR				Cytoplasmic	0.468693
SAUPAN005698000	rpsS		30S ribosomal protein S19		rpsS	-0.691867	0.211239		rpsS	1.55231	0.148641		rpsS	2.24418	0.169282		rpsS				Cytoplasmic	0.265589
SAUPAN002536000	2536		acetyltransferase		2536				2536				2536	-1.47467	0.0595635		2536				Cytoplasmic	0.137143
SAUPAN005678000	rpsM		30S ribosomal protein S13		rpsM	-0.111975	0.864292		rpsM	0.929739	0.292135		rpsM	1.04171	0.240782		rpsM				Cytoplasmic	0.094995
SAUPAN005885000	paiA		acetyltransferase		paiA				paiA				paiA				paiA				Cytoplasmic	0.263172
SAUPAN006165000	6165		GNAT family acetyltransferase		6165	-1.02734	0.0438665		6165	0.478195	0.0939145		6165	1.50553	0.00167478		6165	-0.0574548	0.863864		Cytoplasmic	0.210600
SAUPAN001111000	rihA		inosine/uridine-preferring nucleoside hydrolase		rihA				rihA				rihA				rihA	0.338752	0.198749		Cytoplasmic	0.062748
SAUPAN005409000	prfA		peptide chain release factor RF1		prfA				prfA				prfA				prfA				Cytoplasmic	0.568606
SAUPAN002320000	tuf		elongation factor EF1A		tuf	-0.153835	0.546795		tuf	-0.899754	0.000446436		tuf	-0.745919	0.00336014		tuf	-0.0915396	0.499729		Cytoplasmic	0.083319
SAUPAN002319000	fus		translational elongation factor G		fus	-0.938507	0.155346		fus	0.0541654	0.88654		fus	0.992672	0.0417239		fus	0.274603	0.318522		Cytoplasmic	0.109829
SAUPAN003557000	tsf		elongation factor Ts		tsf	0.551449	0.39689		tsf	0.963631	0.200225		tsf	0.412182	0.646425		tsf	-0.00763628	0.984485		Cytoplasmic	0.048518
SAUPAN002661000	saHPF		ribosomal subunit interface protein		saHPF	-0.424434	0.541808		saHPF	-0.313577	0.534621		saHPF	0.110857	0.882098		saHPF	-0.218007	0.196738		Cytoplasmic	0.105196
SAUPAN004106000	efp		elongation factor P		efp	-0.234336	0.660886		efp	-0.208096	0.813613		efp	0.0262401	0.978321		efp	0.1583	0.507824		Cytoplasmic	0.515898
SAUPAN005680000	infA		translation initiation factor IF-1		infA	1.49521	0.110849		infA	2.95112	0.234065		infA	1.45591	0.382209		infA				Cytoplasmic	0.282543
SAUPAN004299000	infC		translation initiation factor IF-3		infC	0.0347716	0.956155		infC	1.62665	0.00469957		infC	1.59187	0.0178819		infC	0.319593	0.305766		Cytoplasmic	0.060043
SAUPAN003559000	frr		ribosome recycling factor		frr	0.101602	0.876204		frr	1.21848	0.0123766		frr	1.11688	0.00898998		frr	0.204128	0.554594		Cytoplasmic	0.153565
SAUPAN003570000	infB		translation initiation factor IF-2		infB	0.378312	0.447276		infB	1.44979	0.16718		infB	1.07148	0.349281		infB				Cytoplasmic	0.210757
SAUPAN003564000	proS		proline--tRNA ligase		proS				proS	-0.905426	0.00201204		proS				proS	-0.217252	0.408529		Cytoplasmic	0.128432
SAUPAN003914000	asnC		asparaginyl-tRNA synthetase		asnC				asnC	0.848845	0.00661887		asnC				asnC	0.171664	0.298234		Cytoplasmic	0.180175
SAUPAN004236000	hisS		histidyl-tRNA synthetase		hisS				hisS				hisS				hisS				Cytoplasmic	0.136244
SAUPAN004238000	dtd		D-tyrosyl-tRNA(Tyr) deacylase		dtd	-0.186581	0.666478		dtd	-0.654561	0.0896778		dtd	-0.467981	0.0393163		dtd	0.458177	0.117687		Cytoplasmic	0.821866
SAUPAN003465000	ileS		isoleucyl-tRNA synthetase		ileS	1.73947	0.0207553		ileS	1.39705	0.00426072		ileS	-0.342418	0.365257		ileS	0.0667182	0.589444		Cytoplasmic	0.313168
SAUPAN004275000	valS		valyl-tRNA synthetase		valS	1.77076	0.0355691		valS	1.66412	0.0108587		valS	-0.106645	0.817893		valS	-0.0346744	0.800506		Cytoplasmic	0.221965
SAUPAN000017000	serS		seryl-tRNA synthetase		serS	-0.619024	0.144866		serS	0.594495	0.146481		serS	1.21352	0.01944		serS	0.397559	0.205604		Cytoplasmic	0.144254
SAUPAN002294000	gltX		glutamyl-tRNA synthetase		gltX	0.0376782	0.953811		gltX	1.82795	0.00192815		gltX	1.79028	0.00375911		gltX	0.411836	0.407862		Cytoplasmic	0.243445
SAUPAN003375000	pheT		phenylalanyl-tRNA synthetase subunit beta		pheT	0.404312	0.635209		pheT	0.672465	0.107919		pheT	0.268152	0.639298		pheT	0.122483	0.348605		Cytoplasmic	0.094839
SAUPAN002227000	metS		methionyl-tRNA synthetase		metS	2.28566	0.046587		metS	2.78048	0.00739993		metS	0.494824	0.507186		metS	-0.141384	0.464834		Cytoplasmic	0.327259
SAUPAN004441000	leuS		leucyl-tRNA synthetase		leuS	1.44203	0.0695183		leuS	1.71851	0.00750911		leuS	0.276477	0.596367		leuS	-0.00633643	0.973714		Cytoplasmic	0.627636
SAUPAN004303000	thrS		threonyl-tRNA synthetase		thrS	0.652873	0.307862		thrS	0.845378	0.0730386		thrS	0.192505	0.679531		thrS	0.350041	0.0300204		Cytoplasmic	0.174298
SAUPAN004146000	glyS		glycyl-tRNA synthetase		glyS	0.0493769	0.940105		glyS	0.579172	0.224943		glyS	0.529795	0.359644		glyS	-0.109903	0.706684		Cytoplasmic	0.288943
SAUPAN002298000	cysS		cysteinyl-tRNA synthetase		cysS	0.321819	0.388848		cysS	0.431027	0.17484		cysS	0.109209	0.763685		cysS	0.110342	0.712555		Cytoplasmic	0.196214
SAUPAN004409000	pheT2		phenylalanyl-tRNA synthetase (beta subunit)		pheT2	0.0919096	0.796704		pheT2	0.464128	0.300952		pheT2	0.372218	0.421173		pheT2	0.452043	0.0342927		Cytoplasmic	0.120383
SAUPAN002473000	argS		arginyl-tRNA synthetase		argS	1.71231	0.270408		argS	2.26315	0.0869924		argS	0.55084	0.500385		argS	0.00499818	0.993838		Cytoplasmic	0.114093
SAUPAN003374000	pheS		phenylalanyl-tRNA synthetase subunit alpha		pheS	-0.359171	0.0966721		pheS	-0.0622759	0.810497		pheS	0.296895	0.478872		pheS	-0.00321134	0.989648		Cytoplasmic	0.186494
SAUPAN002260000	lysS		asparaginyl-tRNA synthetase		lysS	0.145382	0.887079		lysS	0.949107	0.351707		lysS	0.803725	0.416165		lysS	0.0956665	0.857788		Cytoplasmic	0.124782
SAUPAN004927000	gatA		aspartyl/glutamyl-tRNA amidotransferase subunit A		gatA	-1.00361	0.142708		gatA	-0.708678	0.133402		gatA	0.294929	0.405696		gatA	0.44919	0.231259		Cytoplasmic	0.781888
SAUPAN002310000	rplJ		50S ribosomal protein L10		rplJ	-0.745495	0.00777047		rplJ	0.0544722	0.882681		rplJ	0.799967	0.215405		rplJ	0.299141	0.303291		Cytoplasmic	0.027557
SAUPAN003163000	trpS		tryptophanyl-tRNA synthetase		trpS	0.659496	0.43575		trpS	2.60435	0.0140183		trpS	1.94486	0.0851463		trpS	0.472061	0.392443		Cytoplasmic	0.249747
SAUPAN004215000	alaS		alanyl-tRNA synthetase		alaS	-0.4359	0.447204		alaS	-0.508383	0.0937048		alaS	-0.0724829	0.866694		alaS	0.260351	0.368381		Cytoplasmic	0.135655
SAUPAN004235000	aspS		aspartyl-tRNA synthetase		aspS	1.21405	0.0166589		aspS	1.32872	0.444824		aspS	0.114673	0.921549		aspS				Cytoplasmic	0.088618
SAUPAN004849000	4849		hypothetical protein		4849	0.458468	0.464574		4849	0.227554	0.573036		4849	-0.230914	0.562473		4849	0.527801	0.242274		Cytoplasmic	0.331326
SAUPAN004926000	gatB		aspartyl/glutamyl-tRNA amidotransferase subunit B		gatB	-2.26928	0.0229046		gatB	-0.973329	0.0363428		gatB	1.29595	0.1414		gatB	-0.282199	0.453597		Cytoplasmic	0.371789
SAUPAN004388000	tyrS		tyrosyl-tRNA synthetase		tyrS	-2.34407	0.0155857		tyrS	-1.35203	0.00688521		tyrS	0.992042	0.273817		tyrS	0.0126896	0.983183		Cytoplasmic	0.252330
SAUPAN004245000	tgt		queuine tRNA-ribosyltransferase		tgt				tgt	-0.0102803	0.942018		tgt				tgt	-0.0143618	0.942784		Cytoplasmic	0.131910
SAUPAN004791000	cspR		RNA methyltransferase		cspR				cspR				cspR				cspR	-0.250015	0.726429		Cytoplasmic	0.395855
SAUPAN006487000	gidB		16S rRNA methyltransferase GidB		gidB				gidB				gidB				gidB	-0.261481	0.477804		Cytoplasmic	0.172265
SAUPAN006488000	gidA		tRNA uridine 5-carboxymethylaminomethyl modification enzyme GidA		gidA	1.25076	0.000176388		gidA	1.86447	0.0380659		gidA	0.61371	0.420101		gidA	0.185238	0.546938		Cytoplasmic	0.105826
SAUPAN004026000	rluB		ribosomal large subunit pseudouridine synthase B		rluB				rluB				rluB	-2.45883	1.07783e-05		rluB	-0.503342	0.23902		Cytoplasmic	0.083536
SAUPAN004111000	4111		rhodanese-like domain-containing protein		4111				4111				4111	-1.05743	0.132885		4111	0.581818	0.260531		Cytoplasmic	0.866808
SAUPAN004440000	4440		rhodanese-like domain-containing protein		4440	0.679896	0.260744		4440	1.60479	0.000505494		4440	0.924893	0.00502174		4440	0.165284	0.502527		Cytoplasmic	0.194605
SAUPAN000040000	orfX		rRNA large subunit methyltransferase		orfX	0.276856	0.376972		orfX	1.10208	0.0176122		orfX	0.825228	0.044154		orfX	0.536634	0.104182		Cytoplasmic	0.186732
SAUPAN002597000	queD		6-pyruvoyltetrahydropterin synthase		queD	1.98112	0.00938052		queD	1.96191	0.256671		queD	-0.0192126	0.986413		queD	-0.454819	0.115706		Cytoplasmic	0.276301
SAUPAN002300000	yacO		TrmH family RNA methyltransferase		yacO	0.42674	0.600398		yacO	-0.414903	0.460023		yacO	-0.841643	0.474896		yacO				Cytoplasmic	0.058379
SAUPAN002231000	ksgA		dimethyladenosine transferase		ksgA				ksgA				ksgA	-0.271177	0.439017		ksgA				Cytoplasmic	0.158178
Amino acid biosynthesis
SAUPAN004402000	aroA2		bifunctional 3-deoxy-7-phosphoheptulonate synthase/chorismate mutase		aroA2	-0.188861	0.569214		aroA2	0.281493	0.477188		aroA2	0.470354	0.421969		aroA2	0.325921	0.0926733		Cytoplasmic	0.294308
SAUPAN004182000	aroE		shikimate 5-dehydrogenase		aroE				aroE				aroE				aroE				Cytoplasmic	0.180427
SAUPAN003700000	hom		homoserine dehydrogenase		hom				hom	1.9027	0.000201463		hom				hom	0.270765	0.400219		Cytoplasmic	0.082405
SAUPAN005004000	5004		hypothetical protein		5004	0.855034	0.13736		5004	0.30498	0.514143		5004	-0.550054	0.360931		5004	0.161405	0.526119		Cytoplasmic	0.680680
SAUPAN005430000	luxS		S-ribosylhomocysteine lyase		luxS	-0.0860778	0.817279		luxS	0.254198	0.279479		luxS	0.340275	0.279276		luxS	-0.148583	0.619981		Cytoplasmic	0.185488
SAUPAN003813000	lysA		diaminopimelate decarboxylase		lysA	1.66861	0.215329		lysA	0.886341	0.190366		lysA	-0.782272	0.157469		lysA	0.526191	0.34034		Cytoplasmic	0.158981
SAUPAN001900000	metE		methionine synthase		metE				metE				metE	0.687018	0.372508		metE	-0.27507	0.454624		Cytoplasmic	0.239647
SAUPAN003701000	thrC		threonine synthase		thrC	-0.919578	0.0993651		thrC	2.36299	9.64764e-06		thrC	3.28256	5.3138e-05		thrC	-0.382296	0.16606		Cytoplasmic	0.229971
SAUPAN003810000	dapD		2,3,4,5-tetrahydropyridine-2,6-dicarboxylate N-succinyltransferase		dapD	-0.433567	0.421638		dapD	-0.816874	0.394171		dapD	-0.383307	0.570757		dapD				Cytoplasmic	0.060760
SAUPAN003809000	dapB		dihydrodipicolinate reductase		dapB	0.438514	0.320226		dapB	0.348857	0.180358		dapB	-0.0896565	0.800048		dapB				Cytoplasmic	0.144936
SAUPAN003626000	glnA		glutamate--ammonia ligase		glnA	-0.647838	0.221509		glnA	0.680519	0.0136792		glnA	1.32836	0.00141722		glnA	0.0744028	0.722001		Cytoplasmic	0.172822
SAUPAN003059000	rocD		ornithine--oxo-acid transaminase		rocD	-0.596394	0.147232		rocD	-1.07759	0.00089462		rocD	-0.4812	0.114279		rocD	0.379341	0.335485		Cytoplasmic	0.105561
SAUPAN003060000	gudB		glutamate dehydrogenase		gudB	-0.562938	0.405721		gudB	0.639931	0.0593749		gudB	1.20287	0.0127479		gudB	-0.236811	0.492632		Cytoplasmic	0.084168
SAUPAN004036000	proC		pyrroline-5-carboxylate reductase		proC	0.899125	0.0241595		proC	0.111839	0.728104		proC	-0.787285	0.0131565		proC	0.0798714	0.767996		Cytoplasmic	0.291299
SAUPAN004075000	argR		arginine repressor		argR				argR				argR	1.48094	0.00364923		argR				Cytoplasmic	0.101613
SAUPAN003333000	suhB2		inositol monophosphatase		suhB2				suhB2				suhB2				suhB2				Cytoplasmic	0.188577
SAUPAN002326000	ilvE		branched-chain amino acid aminotransferase		ilvE	-0.650097	0.00527908		ilvE	-0.476683	0.125894		ilvE	0.173415	0.651352		ilvE	0.254579	0.216652		Cytoplasmic	0.335439
SAUPAN004072000	bfmBAA		pyruvate dehydrogenase (acetyl-transferring) alpha subunit		bfmBAA	0.703975	0.153748		bfmBAA	0.105848	0.646244		bfmBAA	-0.598127	0.101329		bfmBAA	0.448185	0.153724		Cytoplasmic	0.266165
SAUPAN004071000	bfmBAB		2-oxoisovalerate dehydrogenase (acylating) beta subunit		bfmBAB				bfmBAB				bfmBAB	-0.54628	0.386646		bfmBAB				Cytoplasmic	0.077362
SAUPAN001016000	fdh		formate dehydrogenase		fdh				fdh				fdh				fdh	-0.232341	0.753972		Cytoplasmic	0.149790
SAUPAN005775000	gyaR		D-isomer specific 2-hydroxyacid dehydrogenase family protein		gyaR	0.627782	0.213961		gyaR	0.80209	0.00984913		gyaR	0.174309	0.658896		gyaR	0.284315	0.308128		Cytoplasmic	0.059341
SAUPAN005786000	fdhA		formate dehydrogenase alpha subunit		fdhA				fdhA				fdhA				fdhA				Cytoplasmic	0.361965
SAUPAN005404000	glyA		glycine hydroxymethyltransferase		glyA	0.445325	0.309785		glyA	0.614999	0.139072		glyA	0.169674	0.729107		glyA	0.121733	0.658291		Cytoplasmic	0.100091
SAUPAN002255000	cysK		cysteine synthase		cysK	-0.21672	0.658124		cysK	-1.02553	0.00650624		cysK	-0.808811	0.063417		cysK	-0.337915	0.107025		Cytoplasmic	0.163522
SAUPAN006169000	ddh		D-lactate dehydrogenase		ddh	0.657338	0.605062		ddh				ddh				ddh				Cytoplasmic	0.138977
SAUPAN002175000	yrhB		bifunctional cystathionine gamma-lyase/gamma-synthase		yrhB	0.248603	0.464766		yrhB	1.09143	0.00893994		yrhB	0.842832	0.0942032		yrhB				Cytoplasmic	0.082696
Energy metabolism
SAUPAN006196000	cidC		pyruvate oxidase		cidC				cidC	-0.33384	0.315733		cidC				cidC	0.236857	0.574982		Membrane	0.185747
SAUPAN006309000	acsA2		AMP-dependent synthetase and ligase		acsA2				acsA2	0.363047	0.598863		acsA2				acsA2	-0.987684	0.233765		Cytoplasmic	0.371614
SAUPAN004363000	ackA		acetate kinase		ackA	1.40147	0.00496318		ackA	0.600002	0.311379		ackA	-0.801468	0.142426		ackA	0.116023	0.47658		Cytoplasmic	0.069827
SAUPAN004397000	acsA		acetyl-CoA synthetase		acsA	0.69156	0.474297		acsA	2.13362	0.288268		acsA	1.44206	0.282853		acsA	0.317059	0.337566		Cytoplasmic	0.410232
SAUPAN005927000	narH		respiratory nitrate reductase subunit beta		narH				narH				narH				narH				Membrane	0.397584
SAUPAN005928000	narG		respiratory nitrate reductase subunit alpha		narG				narG				narG				narG				Membrane	0.892983
SAUPAN003613000	glpD		aerobic glycerol-3-phosphate dehydrogenase		glpD	-0.988852	0.232874		glpD	0.00297216	0.995209		glpD	0.991824	0.216378		glpD				Cytoplasmic	0.669471
SAUPAN003341000	pycA		pyruvate carboxylase		pycA	2.39903	0.00360909		pycA	2.55662	0.00023142		pycA	0.157586	0.709536		pycA	-0.0823793	0.238686		Cytoplasmic	0.149568
SAUPAN004503000	pckA		phosphoenolpyruvate carboxykinase		pckA	-1.25383	0.0772943		pckA	0.472571	0.254576		pckA	1.7264	0.0108949		pckA	-0.0320035	0.913515		Cytoplasmic	0.766229
SAUPAN005397000	atpH		proton-translocating F-type ATPase beta subunit		atpH				atpH				atpH				atpH	0.0980368	0.810363		Membrane	0.726503
SAUPAN005394000	atpD		proton-translocating F-type ATPase delta subunit		atpD	-0.335089	0.383222		atpD	0.154931	0.649046		atpD	0.49002	0.162308		atpD	-0.199741	0.290922		Membrane	0.062914
SAUPAN005396000	atpA		proton-translocating F-type ATPase alpha subunit		atpA	-0.403383	0.174894		atpA	0.339525	0.169868		atpA	0.742908	0.0139422		atpA	0.0103191	0.970059		Membrane	0.070125
SAUPAN005393000	atpC		proton- translocating F-type ATPase epsilon subunit		atpC	1.54245	0.00418153		atpC				atpC				atpC				Membrane	0.055891
SAUPAN005395000	atpG		proton-translocating F-type ATPase gamma subunit		atpG				atpG				atpG	0.181301	0.604618		atpG	-0.0557938	0.867811		Membrane	0.847510
SAUPAN001124000	tarJ'		alcohol dehydrogenase, zinc-containing		tarJ'				tarJ'				tarJ'				tarJ'				Cytoplasmic	0.232803
SAUPAN005818000	hutU		urocanate hydratase		hutU	-1.38176	0.0832313		hutU	-0.497194	0.260442		hutU	0.884563	0.278647		hutU	0.704065	0.387417		Cytoplasmic	0.094087
SAUPAN002821000	gcvH		glycine cleavage system protein H		gcvH	0.486631	0.313957		gcvH	1.55711	0.000460826		gcvH	1.07048	0.00216517		gcvH	-0.115171	0.7097		Cytoplasmic	0.600119
SAUPAN004112000	gcvPB		glycine dehydrogenase (decarboxylating) subunit 2		gcvPB	-0.378802	0.193064		gcvPB	-2.01282	1.24169e-05		gcvPB	-1.63401	0.000540607		gcvPB	0.758325	0.103628		Cytoplasmic	0.243135
SAUPAN004361000	ald2		alanine dehydrogenase		ald2	-0.640522	0.0771765		ald2	0.804909	0.0431292		ald2	1.44543	0.00549585		ald2	-0.0352602	0.869934		Cytoplasmic	0.092440
SAUPAN004113000	gcvPA		glycine dehydrogenase (decarboxylating) subunit 1		gcvPA	1.01493	0.286943		gcvPA	-1.14571	0.00431259		gcvPA	-2.16064	0.00229288		gcvPA	0.250794	0.641809		Cytoplasmic	0.126252
SAUPAN004428000	dat		D-alanine aminotransferase		dat	-0.380751	0.23309		dat	0.786484	0.0299623		dat	1.16724	0.00513483		dat	-0.267722	0.441435		Cytoplasmic	0.173525
SAUPAN006217000	rocA		1-pyrroline-5-carboxylate dehydrogenase		rocA	-1.40876	0.192397		rocA	-0.846541	0.152018		rocA	0.562214	0.549876		rocA	1.70973	0.221632		Cytoplasmic	0.108142
SAUPAN000014000	hutH		histidine ammonia-lyase		hutH	0.962129	0.254771		hutH	1.53604	0.0143434		hutH	0.573908	0.313941		hutH	0.400788	0.285062		Cytoplasmic	0.104477
SAUPAN005817000	hutI		imidazolonepropionase		hutI	-2.42549	0.0584094		hutI	-0.0224972	0.970188		hutI	2.403	0.048454		hutI	-0.0465237	0.858744		Cytoplasmic	0.185433
SAUPAN003943000	ansA		L-asparaginase		ansA	0.559519	0.102436		ansA	-0.198133	0.680732		ansA	-0.757652	0.0963369		ansA	-0.823547	0.412485		Cytoplasmic	0.381520
SAUPAN005822000	hutG		formimidoylglutamase		hutG	0.341923	0.550123		hutG	2.56625	0.0131537		hutG	2.22432	0.0887384		hutG	0.439789	0.412051		Cytoplasmic	0.157572
SAUPAN005509000	rocF		arginase		rocF	0.454619	0.371226		rocF	0.0445104	0.88593		rocF	-0.410109	0.387056		rocF	0.297269	0.263887		Cytoplasmic	0.154418
SAUPAN004114000	gcvT		aminomethyltransferase		gcvT				gcvT				gcvT	1.64284	0.0800498		gcvT	0.16398	0.724015		Cytoplasmic	0.191040
SAUPAN002648000	2648		glycerate kinase		2648				2648	-0.0519216	0.869919		2648				2648	-0.114644	0.739101		Cytoplasmic	0.059456
SAUPAN006373000	pmi		mannose-6-phosphate isomerase		pmi				pmi				pmi				pmi				Cytoplasmic	0.781935
SAUPAN005500000	mtlD		mannitol-1-phosphate 5-dehydrogenase		mtlD	1.33373	0.387132		mtlD	1.75167	0.0447926		mtlD	0.417936	0.450668		mtlD	-0.0305031	0.941059		Cytoplasmic	0.105089
SAUPAN002528000	dhaK		dihydroxyacetone kinase subunit DhaK		dhaK	1.01462	0.175102		dhaK	0.00937206	0.965881		dhaK	-1.00525	0.0402395		dhaK	0.0559975	0.666242		Cytoplasmic	0.042707
SAUPAN002530000	dhaM		PTS-dependent dihydroxyacetone kinase phosphotransferase subunit DhaM		dhaM	0.807302	0.493201		dhaM				dhaM				dhaM				Cytoplasmic	0.061111
SAUPAN004042000	malA		alpha-D-1,4-glucosidase		malA	-0.147303	0.528306		malA	1.22062	0.196039		malA	1.36792	0.259091		malA	0.189673	0.731092		Cytoplasmic	0.901597
SAUPAN005440000	manA		mannose-6-phosphate isomerase, class I		manA				manA				manA	-0.196835	0.504929		manA	0.0468408	0.906187		Cytoplasmic	0.235772
SAUPAN001071000	iolE		sugar phosphate isomerase/epimerase		iolE	0.11386	0.753958		iolE	0.265708	0.612981		iolE	0.151847	0.821235		iolE	1.09104	0.0678745		Cytoplasmic	0.322010
SAUPAN005585000	lacG		6-phospho-beta-galactosidase		lacG				lacG				lacG	0.346061	0.321573		lacG				Cytoplasmic	0.640151
SAUPAN001069000	1069		Gfo/Idh/MocA family oxidoreductase		1069	-0.154516	0.589259		1069	0.529702	0.383579		1069	0.684218	0.396284		1069				Cytoplasmic	0.147417
SAUPAN003270000	qoxA		quinol oxidase subunit II		qoxA				qoxA				qoxA				qoxA				Cytoplasmic	0.927469
SAUPAN003037000	ndh2		pyridine nucleotide-disulfide oxidoreductase		ndh2	0.36446	0.274882		ndh2	-0.626713	0.0561752		ndh2	-0.991174	0.00451379		ndh2	0.142207	0.53758		Cytoplasmic	0.469436
SAUPAN003040000	ndh2		NADH dehydrogenase		ndh2	0.347146	0.573522		ndh2	0.288658	0.529564		ndh2	-0.0584887	0.915415		ndh2	0.303927	0.129607		Cytoplasmic	0.059893
SAUPAN001082000	pflB		formate acetyltransferase		pflB				pflB				pflB				pflB				Cytoplasmic	0.169202
SAUPAN005625000	alsS		acetolactate synthase		alsS				alsS	1.17954	0.258924		alsS				alsS	0.16228	0.846905		Cytoplasmic	0.159735
SAUPAN006295000	budA2		alpha-acetolactate decarboxylase		budA2				budA2				budA2				budA2				Cytoplasmic	0.118692
SAUPAN000932000	butA		acetoin reductase		butA	0.301175	0.181888		butA	-1.02601	0.000231881		butA	-1.32718	0.000444655		butA	-0.0708812	0.792182		Cytoplasmic	0.061741
SAUPAN006297000	ldh2		L-lactate dehydrogenase 2		ldh2	-1.27981	0.00167217		ldh2	0.0245373	0.921116		ldh2	1.30434	0.0280288		ldh2	0.102854	0.623286		Cytoplasmic	0.254988
SAUPAN005582000	5582		alcohol dehydrogenase, zinc-containing		5582	0.361584	0.459533		5582	-0.294143	0.494303		5582	-0.655727	0.0173772		5582	0.209195	0.227064		Cytoplasmic	0.176361
SAUPAN001107000	ldh1		L-lactate dehydrogenase		ldh1	-3.7624	0.114248		ldh1	-0.920172	0.167714		ldh1	2.84223	0.174277		ldh1	1.93176	0.21916		Cytoplasmic	0.055619
SAUPAN002470000	adh1		alcohol dehydrogenase		adh1	-1.04022	0.403455		adh1	1.76665	0.178234		adh1	2.80688	0.349247		adh1	1.37542	0.254649		Cytoplasmic	0.042471
SAUPAN005624000	budA1		acetolactate decarboxylase		budA1	-0.854472	0.374116		budA1	-0.667009	0.464164		budA1	0.187463	0.730303		budA1				Cytoplasmic	0.122208
SAUPAN002710000	eno		phosphopyruvate hydratase		eno	-0.103017	0.815578		eno	0.479224	0.0646274		eno	0.582241	0.085396		eno	-0.0567097	0.846322		Cytoplasmic	0.085322
SAUPAN002706000	gap		glyceraldehyde-3-phosphate dehydrogenase (phosphorylating)		gap	-1.19494	0.0134096		gap	-0.641449	0.0267793		gap	0.553491	0.214302		gap	0.559165	0.117909		Cytoplasmic	0.103795
SAUPAN002707000	pgk		phosphoglycerate kinase		pgk	0.213006	0.621978		pgk	0.125016	0.61736		pgk	-0.0879905	0.793159		pgk	0.172329	0.285298		Cytoplasmic	0.081523
SAUPAN005417000	fbaA		fructose-bisphosphate aldolase		fbaA	0.328901	0.369483		fbaA	-0.768646	0.0586785		fbaA	-1.09755	0.0130321		fbaA	-0.0419163	0.862631		Cytoplasmic	0.107284
SAUPAN003070000	pgi		glucose-6-phosphate isomerase		pgi	0.109871	0.891567		pgi	1.19438	0.00314923		pgi	1.08451	0.0294472		pgi	0.102229	0.786947		Cytoplasmic	0.167684
SAUPAN005952000	gpmA		phosphoglyceromutase		gpmA	-0.558204	0.474956		gpmA	0.206255	0.581019		gpmA	0.764459	0.151852		gpmA	0.208788	0.00969421		Cytoplasmic	0.339604
SAUPAN002708000	tpiA		triose-phosphate isomerase		tpiA	0.109749	0.800135		tpiA	-0.187247	0.583297		tpiA	-0.296996	0.341659		tpiA	-0.0545599	0.581665		Cytoplasmic	0.131901
SAUPAN004324000	pykA		pyruvate kinase		pykA	-0.762004	0.135664		pykA	-0.989208	0.0453554		pykA	-0.227205	0.609605		pykA	0.0929421	0.364122		Cytoplasmic	0.055302
SAUPAN002709000	pgm		bisphosphoglycerate mutase		pgm	0.348452	0.652354		pgm	1.83273	0.00447661		pgm	1.48428	0.0162964		pgm	-0.177089	0.463026		Cytoplasmic	0.177609
SAUPAN004325000	pfkA		6-phosphofructokinase		pfkA	-1.47112	0.00523895		pfkA	-2.21926	1.11355e-05		pfkA	-0.748141	0.101947		pfkA	-0.681864	0.148157		Cytoplasmic	0.046488
SAUPAN006305000	fdaB		fructose-1,6-bisphosphate aldolase		fdaB	1.74547	0.00952968		fdaB	3.98809	0.000564599		fdaB	2.24262	0.00232825		fdaB	-0.104986	0.819902		Cytoplasmic	0.204993
SAUPAN006159000	fbp		fructose-bisphosphatase		fbp				fbp				fbp	0.534008	0.58404		fbp	-0.438587	0.281711		Cytoplasmic	0.194462
SAUPAN004309000	gapB		glyceraldehyde 3-phosphate dehydrogenase 2		gapB	0.350219	0.323788		gapB				gapB				gapB				Cytoplasmic	0.129277
SAUPAN006207000	mvaS		hydroxymethylglutaryl-CoA synthase		mvaS	0.654679	0.141721		mvaS	1.06902	0.106655		mvaS	0.414337	0.448545		mvaS	0.385974	0.161132		Cytoplasmic	0.137819
SAUPAN006256000	6256		putative hydrolase/acyltransferase		6256	0.282991	0.684392		6256	-0.199801	0.624991		6256	-0.482792	0.442602		6256	0.279292	0.13417		Cytoplasmic	0.609386
SAUPAN004063000	gnd		6-phosphogluconate dehydrogenase		gnd	0.0359306	0.958732		gnd	0.560101	0.0956597		gnd	0.52417	0.271848		gnd	0.0903146	0.697478		Cytoplasmic	0.181685
SAUPAN004479000	tal		translaldolase		tal	0.44437	0.337075		tal	0.288399	0.561303		tal	-0.155972	0.711174		tal	-0.110025	0.345787		Cytoplasmic	0.054010
SAUPAN003717000	tkt		transketolase		tkt	-1.43972	0.0278596		tkt	0.0820414	0.856141		tkt	1.52176	0.02264		tkt	0.153674	0.157162		Cytoplasmic	0.623110
SAUPAN004039000	zwf		glucose-6-phosphate 1-dehydrogenase		zwf	1.33582	0.0406774		zwf	0.750795	0.0629426		zwf	-0.585021	0.111108		zwf	0.485322	0.331181		Cytoplasmic	0.381643
SAUPAN003505000	cfxE		ribulose-phosphate 3-epimerase		cfxE	0.49688	0.410762		cfxE	-0.142395	0.621008		cfxE	-0.639274	0.155837		cfxE				Cytoplasmic	0.047040
SAUPAN003320000	pdhD		dihydrolipoyl dehydrogenase		pdhD	0.319508	0.439951		pdhD	0.319001	0.27463		pdhD	-0.000507072	0.998679		pdhD	0.181262	0.587437		Cytoplasmic	0.067649
SAUPAN003317000	pdhA		pyruvate dehydrogenase (acetyl-transferring) alpha subunit		pdhA	-0.305262	0.162976		pdhA	-1.27675	0.000333145		pdhA	-0.971488	0.0115822		pdhA	0.219314	0.434505		Cytoplasmic	0.289667
SAUPAN003318000	pdhB		pyruvate dehydrogenase (acetyl-transferring) beta subunit		pdhB	-0.170912	0.664825		pdhB	-0.221323	0.563633		pdhB	-0.0504101	0.916101		pdhB	0.130692	0.508087		Cytoplasmic	0.046391
SAUPAN003319000	pdhC		dihydrolipoyllysine-residue acetyltransferase		pdhC	0.407656	0.198753		pdhC	0.949421	0.199433		pdhC	0.541765	0.401532		pdhC	-0.0443171	0.919224		Cytoplasmic	0.093162
SAUPAN004073000	lpdA		dihydrolipoyl dehydrogenase		lpdA	1.00557	0.0724494		lpdA	0.796673	0.0735924		lpdA	-0.208895	0.536547		lpdA	0.736406	0.175055		Cytoplasmic	0.106590
SAUPAN003735000	citB		aconitate hydratase		citB	-0.992532	0.14633		citB	-0.0998909	0.797756		citB	0.892641	0.0114917		citB	0.11379	0.504927		Cytoplasmic	0.535888
SAUPAN003538000	sucD		succinate--CoA ligase (ADP-forming) alpha subunit		sucD	-0.868233	0.0209519		sucD	-1.7097	1.04995e-05		sucD	-0.841463	0.0327164		sucD	0.216471	0.250312		Cytoplasmic	0.064586
SAUPAN003831000	sucA		2-oxoglutarate dehydrogenase E1 component		sucA	0.654103	0.325611		sucA	1.55352	0.0287411		sucA	0.899421	0.241117		sucA	0.0244921	0.926193		Cytoplasmic	0.293625
SAUPAN004320000	citZ		citrate (Si)-synthase		citZ	2.50362	0.0183956		citZ	2.11019	0.000704096		citZ	-0.393425	0.38718		citZ	-0.0862358	0.336478		Cytoplasmic	0.095583
SAUPAN003537000	sucC		succinate--CoA ligase (ADP-forming) beta subunit		sucC	-0.941322	0.144292		sucC	0.00889765	0.982299		sucC	0.950219	0.19411		sucC	0.0178609	0.828939		Cytoplasmic	0.046136
SAUPAN004784000	fumC		fumarate hydratase		fumC	-0.710083	0.164396		fumC	-0.28514	0.393886		fumC	0.424942	0.130461		fumC	0.00297005	0.981254		Cytoplasmic	0.217490
SAUPAN003460000	sepF		hypothetical protein		sepF	1.05459	0.000331056		sepF	-0.50132	0.0251415		sepF	-1.55591	2.56194e-05		sepF	0.423346	0.0620392		Cytoplasmic	0.869708
SAUPAN006306000	lqo		malate:quinone oxidoreductase		lqo	0.515168	0.432656		lqo	-0.0141254	0.97492		lqo	-0.529294	0.198987		lqo	0.00148733	0.99652		Cytoplasmic	0.329558
SAUPAN003388000	sdhA		succinate dehydrogenase flavoprotein subunit		sdhA	-0.0269943	0.968342		sdhA	0.133415	0.756683		sdhA	0.160409	0.701987		sdhA	0.119056	0.844151		Cytoplasmic	0.169265
SAUPAN004319000	citC		isocitrate dehydrogenase (NADP(+))		citC	0.74982	0.212549		citC	-0.115424	0.880089		citC	-0.865244	0.34155		citC				Cytoplasmic	0.103103
SAUPAN003593000	porB		2-oxoglutarate ferredoxin oxidoreductase subunit beta		porB	0.923184	0.0299296		porB	1.06525	0.000161558		porB	0.142067	0.567347		porB	0.0688204	0.712315		Cytoplasmic	0.753122
SAUPAN003389000	sdhB		succinate dehydrogenase iron-sulfur subunit		sdhB	0.18042	0.586657		sdhB	-0.116618	0.751556		sdhB	-0.297039	0.45945		sdhB	-0.961359	0.113859		Cytoplasmic	0.270234
SAUPAN003830000	sucB		dihydrolipoamide succinyltransferase		sucB	-2.25782	0.209267		sucB	-0.636526	0.241059		sucB	1.6213	0.0260675		sucB	-0.545646	0.220452		Cytoplasmic	0.618803
Central intermediary metabolism
SAUPAN002586000	nagA		N-acetylglucosamine-6-phosphate deacetylase		nagA	0.522898	0.0270124		nagA	0.305806	0.353551		nagA	-0.217092	0.559887		nagA	0.0650499	0.755611		Cytoplasmic	0.128693
SAUPAN004790000	4790		glucosamine-6-phosphate isomerase		4790	0.673403	0.257861		4790	2.78927	0.00249655		4790	2.11587	0.0258092		4790	-0.163471	0.580944		Cytoplasmic	0.096021
SAUPAN006091000	pgcA		phosphoglucomutase/phosphomannomutase		pgcA	1.51482	0.0904038		pgcA	2.89012	0.00249863		pgcA	1.3753	0.0200527		pgcA	0.555338	0.261401		Cytoplasmic	0.509043
SAUPAN005281000	agrA		accessory gene regulator protein A		agrA				agrA				agrA				agrA				Cytoplasmic	0.107020
SAUPAN005755000	ureC		urease alpha subunit		ureC				ureC				ureC				ureC	-0.131202	0.595428		Cytoplasmic	0.157882
SAUPAN004771000	prsA		peptidylprolyl isomerase		prsA	-1.02482	0.0350088		prsA	1.02313	0.0792598		prsA	2.04795	0.0736371		prsA	-0.373185	0.35823		Membrane	0.829273
SAUPAN004371000	4371		GAF domain-containing protein		4371				4371				4371	0.20727	0.676328		4371				Cytoplasmic	0.060661
SAUPAN004185000	mtnN		5'-methylthioadenosine/S-adenosylhomocysteine nucleosidase		mtnN				mtnN				mtnN				mtnN				Cytoplasmic	0.108673
SAUPAN004501000	metK		S-adenosylmethionine synthetase		metK				metK	-0.693763	0.245979		metK				metK				Cytoplasmic	0.291270
SAUPAN004956000	aldH		aldehyde dehydrogenase		aldH				aldH				aldH				aldH	0.0425932	0.731868		Cytoplasmic	0.411658
SAUPAN002368000	eutD		phosphotransacetylase		eutD	0.807107	0.129071		eutD	-2.78364	2.2209e-09		eutD	-3.59075	0.000664463		eutD	0.286798	0.242828		Cytoplasmic	0.208403
SAUPAN001030000	ipdC		thiamine pyrophosphate TPP binding domain-containing protein		ipdC	-0.319264	0.476929		ipdC	0.77173	0.0869625		ipdC	1.09099	0.0136606		ipdC	0.396592	0.332689		Cytoplasmic	0.262309
SAUPAN002372000	mvaD		diphosphomevalonate decarboxylase		mvaD	0.193743	0.664388		mvaD				mvaD				mvaD				Cytoplasmic	0.300118
Fatty acid, phospholipid and sterol metabolism
SAUPAN001093000	fadB		3-hydroxyacyl-CoA dehydrogenase		fadB				fadB				fadB				fadB	-0.163887	0.740048		Cytoplasmic	0.129753
SAUPAN003519000	acpP		acyl carrier protein		acpP				acpP	4.28801	0.00737937		acpP				acpP	0.90269	0.0672721		Cytoplasmic	0.041254
SAUPAN004082000	accB		acetyl-CoA carboxylase, biotin carboxyl carrier protein		accB				accB				accB				accB				Cytoplasmic	0.759208
SAUPAN005813000	gdhII		oxidoreductase		gdhII				gdhII				gdhII				gdhII				Cytoplasmic	0.880974
SAUPAN003065000	glpQ		glycerophosphoryl diester phosphodiesterase		glpQ	-0.379327	0.438608		glpQ	1.59843	0.00517526		glpQ	1.97776	0.00312256		glpQ	0.116326	0.537905		Extracellular	0.906050
SAUPAN005387000	fabZ		(3R)-hydroxymyristoyl-[acyl carrier protein] dehydratase		fabZ	0.766585	0.0363368		fabZ	0.547193	0.149434		fabZ	-0.219392	0.444052		fabZ	0.0856173	0.799089		Cytoplasmic	0.070670
SAUPAN003128000	fab		3-oxoacyl-[acyl-carrier-protein] synthase		fab	-0.193451	0.582594		fab	-0.974095	0.0069785		fab	-0.780644	0.0341496		fab	0.263139	0.470869		Membrane	0.110504
SAUPAN001898000	thlA		acetyl-CoA acetyltransferase		thlA	0.382738	0.0667155		thlA	0.354419	0.186889		thlA	-0.0283189	0.910756		thlA	-0.140704	0.661121		Cytoplasmic	0.071140
SAUPAN003127000	fabH		3-oxoacyl-[acyl-carrier-protein] synthase		fabH	-0.449191	0.330919		fabH	0.583346	0.264018		fabH	1.03254	0.122387		fabH	0.337353	0.392572		Cytoplasmic	0.089880
SAUPAN003515000	fabG		3-oxoacyl-[acyl-carrier-protein] reductase		fabG	-0.182894	0.731924		fabG	-1.44173	9.39226e-05		fabG	-1.25883	0.101298		fabG	-0.0260402	0.950529		Cytoplasmic	0.042521
SAUPAN004081000	accC		acetyl-CoA carboxylase biotin carboxylase subunit		accC	-0.524445	0.304804		accC	0.402232	0.260924		accC	0.926677	0.0258734		accC	-0.220617	0.587012		Cytoplasmic	0.090248
SAUPAN003514000	fabD		[acyl-carrier-protein] S-malonyltransferase		fabD	1.86053	0.110299		fabD	0.827047	0.0106684		fabD	-1.03348	0.143801		fabD	0.225437	0.491701		Cytoplasmic	0.165029
SAUPAN003513000	plsX		fatty acid/phospholipid synthesis protein		plsX	0.127081	0.603948		plsX	-0.566861	0.010982		plsX	-0.693942	0.0527854		plsX	0.685231	0.0167901		Cytoplasmic	0.077621
SAUPAN004348000	accD		acetyl-CoA carboxylase subunit beta		accD	-0.771339	0.211543		accD	-1.20823	0.144538		accD	-0.436893	0.307557		accD				Cytoplasmic	0.109836
SAUPAN003184000	fabI		enoyl-[acyl-carrier-protein] reductase (NADH)		fabI	-0.971449	0.021492		fabI				fabI				fabI				Membrane	0.067636
SAUPAN006191000	6191		thioesterase		6191				6191				6191				6191				Cytoplasmic	0.047331
SAUPAN004203000	accB		acetyl-CoA carboxylase biotin carboxyl carrier subunit		accB				accB				accB	0.472574	0.109247		accB				Cytoplasmic	0.856638
SAUPAN003935000	gpsA		NAD(P)H-dependent glycerol-3-phosphate dehydrogenase		gpsA				gpsA				gpsA				gpsA				Cytoplasmic	0.065551
Nucleotide biosynthesis
SAUPAN004032000	nudF		MutT/nudix family protein		nudF				nudF				nudF				nudF				Cytoplasmic	0.086773
SAUPAN002631000	nrdF		ribonucleoside-diphosphate reductase subunit beta		nrdF	3.0637	0.0148557		nrdF	3.08058	0.00756486		nrdF	0.016875	0.980326		nrdF	0.521807	0.199602		Cytoplasmic	0.827293
SAUPAN003859000	thyA		thymidylate synthase		thyA	1.40015	0.0163099		thyA	1.70164	3.07122e-05		thyA	0.301492	0.261221		thyA	-0.0623205	0.786125		Cytoplasmic	0.336018
SAUPAN002630000	nrdE		ribonuceloside diphosphate reductase subunit alpha		nrdE				nrdE				nrdE	-1.66081	0.109526		nrdE	0.0733283	0.842357		Cytoplasmic	0.335766
SAUPAN003392000	3392		hypothetical protein		3392				3392				3392	0.0623608	0.893971		3392				Cytoplasmic	0.276185
SAUPAN003491000	gmk		guanylate kinase		gmk				gmk	0.932344	0.0169458		gmk				gmk	0.101065	0.702218		Cytoplasmic	0.060881
SAUPAN003942000	cmk		cytidylate kinase		cmk				cmk				cmk				cmk				Cytoplasmic	0.080988
SAUPAN005681000	adk		adenylate kinase		adk	1.49634	0.0274667		adk	0.996295	0.0275884		adk	-0.500041	0.186671		adk	-0.13207	0.315888		Cytoplasmic	0.094285
SAUPAN003710000	guaC		GMP reductase		guaC	-1.22868	0.169358		guaC	-0.703146	0.098861		guaC	0.525539	0.220877		guaC	0.496631	0.144301		Cytoplasmic	0.105065
SAUPAN002329000	dck		deoxynucleoside kinase		dck	1.20355	0.471997		dck	1.64565	0.0920603		dck	0.442098	0.59816		dck				Cytoplasmic	0.190848
SAUPAN001996000	guaB		inosine-5'-monophosphate dehydrogenase		guaB	0.0992897	0.867591		guaB	0.284167	0.317786		guaB	0.184877	0.640512		guaB	-0.0756487	0.6907		Cytoplasmic	0.080444
SAUPAN000028000	purA		adenylosuccinate synthase		purA	-0.571812	0.33829		purA	-0.391007	0.210624		purA	0.180805	0.670393		purA	0.124769	0.52566		Cytoplasmic	0.085022
SAUPAN001997000	guaA		GMP synthase		guaA	0.977664	0.0589868		guaA	1.08602	0.00972113		guaA	0.10836	0.782207		guaA	0.289822	0.402648		Cytoplasmic	0.088063
SAUPAN003277000	purE		5-(carboxyamino)imidazole ribonucleotide mutase		purE	0.356143	0.362847		purE	0.653032	0.421089		purE	0.296889	0.677435		purE	0.184443	0.595831		Cytoplasmic	0.047122
SAUPAN003281000	purQ		phosphoribosylformylglycinamidine synthase subunit I		purQ	0.0159185	0.961886		purQ	-0.272844	0.559111		purQ	-0.288763	0.523992		purQ	0.291242	0.166547		Cytoplasmic	0.128802
SAUPAN003284000	purM		phosphoribosylformylglycinamidine cyclo-ligase		purM	0.0142677	0.975709		purM	-1.49147	0.00546302		purM	-1.50574	0.00273161		purM	0.0586017	0.836276		Cytoplasmic	0.085671
SAUPAN003283000	purF		amidophosphoribosyltransferase		purF	0.104522	0.871562		purF	-0.350509	0.449321		purF	-0.455031	0.330343		purF	0.145284	0.628748		Cytoplasmic	0.182558
SAUPAN003280000	purS		phosphoribosylformylglycinamidine synthase		purS	1.23434	0.00429182		purS	-1.18794	0.0183418		purS	-2.42229	0.000504391		purS				Cytoplasmic	0.297853
SAUPAN003286000	purH		phosphoribosylaminoimidazolecarboxamide formyltransferase/IMP cyclohydrolase		purH	4.14849	0.118792		purH	5.22326	0.129539		purH	1.07478	0.460865		purH	-0.808991	0.0446848		Cytoplasmic	0.099753
SAUPAN004937000	purB		adenylosuccinate lyase		purB	0.946215	0.464439		purB	2.0533	0.0473364		purB	1.10708	0.163628		purB	-0.227126	0.394019		Cytoplasmic	0.080590
SAUPAN003285000	purN		putative phosphoribosylglycinamide formyltransferase		purN				purN				purN				purN				Cytoplasmic	0.163264
SAUPAN002240000	prs		ribose-phosphate pyrophosphokinase		prs	1.34838	0.0337351		prs	1.06417	0.0139725		prs	-0.284209	0.530186		prs	0.190268	0.477814		Cytoplasmic	0.050123
SAUPAN003287000	purD		phosphoribosylamine--glycine ligase		purD	0.854566	0.000896744		purD	1.02469	0.143794		purD	0.170126	0.820322		purD				Cytoplasmic	0.128684
SAUPAN003278000	purK		5-(carboxyamino)imidazole ribonucleotide synthase		purK	-0.248675	0.47198		purK	0.589413	0.134755		purK	0.838087	0.21263		purK				Membrane	0.258986
SAUPAN003279000	purC		phosphoribosylaminoimidazolesuccinocarboxamide synthase		purC	-0.872011	0.092358		purC	-0.0240703	0.960851		purC	0.847941	0.201214		purC	0.227106	0.120832		Cytoplasmic	0.160052
SAUPAN003483000	carB		carbamoyl-phosphate synthase (glutamine-hydrolyzing), large subunit		carB				carB	1.64363	0.222518		carB				carB				Cytoplasmic	0.090513
SAUPAN003481000	pyrC		dihydroorotase		pyrC	0.00663665	0.979263		pyrC	-0.859604	0.00296101		pyrC	-0.86624	0.000606479		pyrC	0.332474	0.221528		Cytoplasmic	0.137418
SAUPAN005421000	pyrG		CTP synthase		pyrG	0.380748	0.33545		pyrG	0.430007	0.170631		pyrG	0.0492588	0.882632		pyrG	-0.0946342	0.786375		Cytoplasmic	0.131624
SAUPAN003482000	carA		carbamoyl-phosphate synthase (glutamine-hydrolyzing), small subunit		carA	0.0552837	0.860081		carA	-1.65695	4.33741e-07		carA	-1.71223	0.000944385		carA	0.238182	0.326076		Cytoplasmic	0.382568
SAUPAN003485000	pyrE		orotate phosphoribosyltransferase		pyrE	0.459927	0.533368		pyrE	0.179881	0.612205		pyrE	-0.280046	0.597701		pyrE	0.211509	0.642735		Cytoplasmic	0.203974
SAUPAN005410000	tdk		thymidine kinase		tdk	0.257317	0.728385		tdk				tdk				tdk				Cytoplasmic	0.058142
SAUPAN003480000	pyrB		aspartate carbamoyltransferase		pyrB	0.861108	0.575524		pyrB	-0.679792	0.0929778		pyrB	-1.5409	0.15091		pyrB	-0.127634	0.287408		Cytoplasmic	0.209888
SAUPAN003484000	pyrF		orotidine-5'-phosphate decarboxylase		pyrF	-0.905281	0.252971		pyrF				pyrF				pyrF				Cytoplasmic	0.070125
SAUPAN000959000	ushA		5-nucleotidase		ushA				ushA				ushA				ushA				Cell Wall	0.297714
SAUPAN005435000	deoD		purine nucleoside phosphorylase		deoD	-0.270495	0.521893		deoD	-0.76235	0.0495729		deoD	-0.491855	0.104751		deoD	0.351973	0.219731		Cytoplasmic	0.156217
SAUPAN000951000	deoB		phosphopentomutase		deoB	0.0145455	0.944921		deoB	0.472247	0.0366451		deoB	0.457702	0.0388662		deoB	0.06914	0.850557		Cytoplasmic	0.289338
SAUPAN005403000	upp		uracil phosphoribosyltransferase		upp	2.59629	0.409726		upp	2.044	0.062187		upp	-0.552293	0.465853		upp	-0.0154114	0.963219		Cytoplasmic	0.045494
SAUPAN004954000	ppaC		manganese-dependent inorganic pyrophosphatase		ppaC	0.106835	0.811691		ppaC	0.960029	0.00181083		ppaC	0.853195	0.0144237		ppaC	0.0699796	0.772814		Cytoplasmic	0.061617
SAUPAN004150000	cdd		cytidine deaminase		cdd	0.0635662	0.80659		cdd				cdd				cdd				Cytoplasmic	0.848067
SAUPAN004240000	apt		adenine phosphoribosyltransferase		apt	1.16113	0.243326		apt	-0.231458	0.721449		apt	-1.39259	0.0618921		apt	1.7876	0.327712		Cytoplasmic	0.062848
SAUPAN002251000	hpt		hypoxanthine phosphoribosyltransferase		hpt	0.107125	0.819473		hpt	0.420382	0.243591		hpt	0.313257	0.410454		hpt	0.462875	0.148415		Cytoplasmic	0.142571
SAUPAN003178000	ppnK		inorganic polyphosphate/ATP-NAD kinase		ppnK	0.388066	0.515509		ppnK	0.679666	0.169192		ppnK	0.2916	0.441024		ppnK	0.649831	0.0996572		Cytoplasmic	0.083916
SAUPAN005432000	pdp		pyrimidine nucleoside phosphorylase		pdp	-1.20595	0.0653705		pdp	-0.0984445	0.893336		pdp	1.1075	0.4335		pdp	0.897973	0.0976097		Cytoplasmic	0.052563
Biosynthesis of cofactors, prosthetic groups, and carriers
SAUPAN003446000	bshC		bacillithiol biosynthesis cysteine-adding enzyme BshC		bshC				bshC				bshC				bshC	-0.131009	0.700005		Cytoplasmic	0.182139
SAUPAN002344000	bshB		bacillithiol biosynthesis deacetylase BshB2		bshB	2.02412	0.0275321		bshB	0.176449	0.738979		bshB	-1.84767	0.0271376		bshB	0.276798	0.304453		Cytoplasmic	0.180141
SAUPAN006293000	panB		3-methyl-2-oxobutanoate hydroxymethyltransferase		panB	0.995939	0.0919317		panB	1.55936	0.00584052		panB	0.563424	0.178704		panB	-0.424811	0.149229		Cytoplasmic	0.068106
SAUPAN006281000	panD		aspartate alpha-decarboxylase		panD	0.976048	0.208514		panD	2.34608	0.000862547		panD	1.37004	0.000188471		panD	0.289674	0.146141		Cytoplasmic	0.221830
SAUPAN004396000	fhs		formate--tetrahydrofolate ligase		fhs	-0.453042	0.484137		fhs	0.257	0.485		fhs	0.710042	0.106353		fhs	0.103414	0.707424		Cytoplasmic	0.070050
SAUPAN003276000	folD		methylene-THF dehydrogenase (NADP(+))/methenyltetrahydrofolate cyclohydrolase		folD	-0.0299373	0.952057		folD	-1.2101	0.00159699		folD	-1.18017	0.0365757		folD	-0.134727	0.537195		Cytoplasmic	0.103257
SAUPAN002343000	folE2		GTP cyclohydrolase		folE2	0.341509	0.521232		folE2	0.153964	0.733029		folE2	-0.187545	0.740842		folE2	-0.219337	0.541845		Cytoplasmic	0.475979
SAUPAN003858000	dfrA		dihydrofolate reductase		dfrA	1.44781	0.172318		dfrA	-0.346169	0.57266		dfrA	-1.79398	0.0294463		dfrA				Cytoplasmic	0.098482
SAUPAN002257000	folB		dihydroneopterin aldolase		folB	1.16602	0.132504		folB	0.716075	0.0466715		folB	-0.449949	0.28758		folB	0.477838	0.132323		Cytoplasmic	0.080428
SAUPAN002626000	queF		7-cyano-7-deazaguanine reductase		queF				queF				queF	-0.62723	0.538423		queF				Cytoplasmic	0.466207
SAUPAN004758000	hemE		uroporphyrinogen decarboxylase		hemE				hemE				hemE				hemE	-0.149889	0.013747		Cytoplasmic	0.187125
SAUPAN004844000	gsaB		glutamate-1-semialdehyde aminotransferase		gsaB				gsaB	-0.232255	0.537073		gsaB				gsaB	0.250271	0.687279		Cytoplasmic	0.128259
SAUPAN004913000	gatD		cobyric acid synthase		gatD				gatD				gatD				gatD				Cytoplasmic	0.203992
SAUPAN005269000	yodC		nitroreductase		yodC				yodC				yodC				yodC	-0.138254	0.61782		Cytoplasmic	0.489991
SAUPAN002367000	hemQ		heme peroxidase		hemQ	1.09739	0.0685708		hemQ	-0.0704148	0.809656		hemQ	-1.1678	0.0105776		hemQ	-0.31857	0.439231		Cytoplasmic	0.148738
SAUPAN004283000	hemB		porphobilinogen synthase		hemB	1.7878	0.000374217		hemB	1.65761	0.00043502		hemB	-0.130184	0.680809		hemB	-0.0405567	0.920988		Cytoplasmic	0.077031
SAUPAN006168000	frp		FMN reductase		frp				frp				frp	-2.30198	0.315949		frp				Cytoplasmic	0.489517
SAUPAN004516000	4516		hypothetical protein		4516	-0.307776	0.648962		4516	-0.68908	0.158384		4516	-0.381305	0.531116		4516	-0.124613	0.799655		Cytoplasmic	0.947254
SAUPAN004285000	hemC		hydroxymethylbilane synthase		hemC	0.48939	0.242271		hemC	0.93275	0.00323409		hemC	0.44336	0.200195		hemC	-0.0270067	0.857522		Cytoplasmic	0.078419
SAUPAN005572000	iucB		Iuc family aerobactin synthesis protein		iucB	3.22116	0.316896		iucB	1.42314	0.0154276		iucB	-1.79802	0.0693156		iucB	-0.487154	0.0984869		Cytoplasmic	0.307950
SAUPAN004282000	hemL		glutamate-1-semialdehyde 2,1-aminomutase		hemL	-0.525827	0.271152		hemL				hemL				hemL				Cytoplasmic	0.094733
SAUPAN002811000	gpmA1		phosphoglycerate mutase family protein		gpmA1				gpmA1				gpmA1	1.5361	0.00451039		gpmA1	0.0656232	0.823521		Cytoplasmic	0.118817
SAUPAN001013000	1013		short chain acyl-CoA dehydrogenase		1013				1013				1013				1013				Cytoplasmic	0.223483
SAUPAN001138000	scdA		cell wall biosynthesis protein ScdA		scdA				scdA				scdA				scdA	-0.0196111	0.923771		Cytoplasmic	0.200659
SAUPAN002894000	sufC		FeS assembly ATPase SufC		sufC	0.156685	0.483993		sufC	-0.108066	0.631672		sufC	-0.26475	0.362217		sufC	0.43315	0.261843		Cytoplasmic	0.073364
SAUPAN003035000	nfu		NifU domain-containing protein		nfu				nfu				nfu				nfu	-0.051209	0.881757		Cytoplasmic	0.027564
SAUPAN003739000	3739		hypothetical protein		3739				3739	-0.232959	0.33302		3739				3739				Cytoplasmic	0.214477
SAUPAN003862000	3862		hypothetical protein		3862	0.784227	0.062489		3862	3.69885	0.00129594		3862	2.91463	0.00802308		3862	0.270076	0.506366		Unknown	0.564006
SAUPAN002899000	sufB		FeS assembly protein SufB		sufB	-1.20909	0.0333903		sufB	-0.705264	0.0700047		sufB	0.503821	0.289634		sufB	0.533857	0.184256		Cytoplasmic	0.310900
SAUPAN003039000	sufA		hypothetical protein		sufA	0.470122	0.315253		sufA	1.21774	0.00510205		sufA	0.747617	0.210635		sufA				Cytoplasmic	0.261898
SAUPAN002898000	sufU		NifU family SUF system FeS assembly protein		sufU	1.10029	0.024357		sufU	1.34883	0.000477076		sufU	0.248536	0.23998		sufU	-0.0874722	0.701984		Cytoplasmic	0.126042
SAUPAN002895000	sufD		FeS assembly protein SufD		sufD	-0.442077	0.427702		sufD	-0.377125	0.328617		sufD	0.0649523	0.892802		sufD	0.560779	0.238142		Cytoplasmic	0.381159
SAUPAN002897000	sufS		SufS subfamily cysteine desulfurase		sufS	-0.443399	0.633211		sufS	-1.0384	0.0428562		sufS	-0.594999	0.404224		sufS	-0.539586	0.268522		Cytoplasmic	0.109190
SAUPAN003022000	lipA		lipoyl synthase		lipA	-0.928882	0.324874		lipA	0.244362	0.532053		lipA	1.17324	0.0334617		lipA	0.0430741	0.909794		Cytoplasmic	0.113832
SAUPAN004452000	pldB		lysophospholipase		pldB				pldB				pldB				pldB				Cytoplasmic	0.100178
SAUPAN003248000	menB		naphthoate synthase		menB	-0.604743	0.364104		menB	0.328991	0.441548		menB	0.933734	0.100442		menB	-0.196085	0.483938		Cytoplasmic	0.100119
SAUPAN003246000	menD		2-oxoglutarate decarboxylase		menD				menD				menD	-0.320873	0.171641		menD				Cytoplasmic	0.200955
SAUPAN004510000	menC		o-succinylbenzoic acid (OSB) synthetase		menC				menC				menC	1.0215	0.00164967		menC	0.267759	0.145106		Cytoplasmic	0.123829
SAUPAN005736000	moaB		molybdopterin cofactor biosynthesis protein MoaB		moaB				moaB	0.950457	0.0061344		moaB				moaB	-0.132515	0.535183		Cytoplasmic	0.052833
SAUPAN005734000	moeA		molybdopterin biosynthesis protein MoeA		moeA	-1.64942	0.0295167		moeA	-0.275308	0.425159		moeA	1.37411	0.00127553		moeA	-0.404093	0.26674		Cytoplasmic	0.055266
SAUPAN001123000	tarI'		2-C-methyl-D-erythritol 4-phosphate cytidylyltransferase		tarI'				tarI'				tarI'				tarI'				Cytoplasmic	0.089213
SAUPAN001133000	tarI		2-C-methyl-D-erythritol 4-phosphate cytidylyltransferase		tarI	0.0978632	0.893011		tarI	1.96519	0.00276966		tarI	1.86732	0.00453266		tarI	0.175435	0.443367		Cytoplasmic	0.106433
SAUPAN005845000	fni		isopentenyl pyrophosphate isomerase		fni	1.06874	0.191896		fni	1.10416	0.241181		fni	0.0354172	0.958125		fni	-0.450449	0.511949		Cytoplasmic	0.077184
SAUPAN004946000	pncB		nicotinate phosphoribosyltransferase		pncB	1.42783	0.0476708		pncB	1.59496	0.0185438		pncB	0.167133	0.755043		pncB	0.415432	0.198793		Cytoplasmic	0.213756
SAUPAN004953000	pncA		isochorismatase		pncA	0.191154	0.673221		pncA	-0.611295	0.0917442		pncA	-0.80245	0.0101179		pncA	0.219057	0.332059		Cytoplasmic	0.184447
SAUPAN004945000	nadE		NAD synthetase		nadE	0.815918	0.160113		nadE	-0.240903	0.61523		nadE	-1.05682	0.0543529		nadE	-0.151877	0.754416		Cytoplasmic	0.364268
SAUPAN001029000	entB		isochorismatase family protein		entB				entB				entB	-0.456288	0.513268		entB				Cytoplasmic	0.116309
SAUPAN006378000	entB2		isochorismatase		entB2	0.948931	0.427042		entB2	0.869396	0.0893419		entB2	-0.0795347	0.884271		entB2	0.218879	0.591498		Cytoplasmic	0.049905
SAUPAN005471000	5471		hypothetical protein		5471	0.452934	0.447637		5471	0.603758	0.187428		5471	0.150824	0.783042		5471	-0.0329136	0.942471		Cytoplasmic	0.256915
SAUPAN002332000	2332		hydrolase		2332	2.88711	0.0447		2332	3.15455	0.0714415		2332	0.267438	0.54679		2332	-0.33715	0.396006		Cytoplasmic	0.087360
SAUPAN003703000	3703		HAD superfamily hydrolase		3703	0.524208	0.122482		3703	2.23803	0.00014695		3703	1.71383	0.0147841		3703	0.295421	0.42189		Cytoplasmic	0.149654
SAUPAN002283000	pdxS		pyridoxine (vitamin B6) biosynthesis protein		pdxS	-0.185273	0.685816		pdxS	0.780806	0.0512121		pdxS	0.966079	0.0485192		pdxS	-0.283006	0.372209		Cytoplasmic	0.050188
SAUPAN002284000	pdxT		GMP synthase (glutamine-hydrolyzing)		pdxT	0.231261	0.734709		pdxT	0.562806	0.119618		pdxT	0.331545	0.461817		pdxT	0.421305	0.145668		Cytoplasmic	0.051177
SAUPAN004457000	ribB		riboflavin synthase alpha subunit		ribB				ribB				ribB				ribB				Cytoplasmic	0.067070
SAUPAN004455000	ribH		riboflavin synthase beta subunit		ribH	1.79958	0.268806		ribH	2.98383	0.0717725		ribH	1.18426	0.0735686		ribH	0.136974	0.666394		Cytoplasmic	0.036781
SAUPAN002357000	pdxK		phosphomethylpyrimidine kinase		pdxK	0.730365	0.0642628		pdxK	-1.15714	0.038844		pdxK	-1.8875	0.0120667		pdxK				Cytoplasmic	0.319501
SAUPAN005373000	thiE		putative thiamine-phosphate pyrophosphorylase		thiE				thiE				thiE				thiE				Cytoplasmic	0.206066
SAUPAN005375000	thiD		putative phosphomethylpyrimidine kinase		thiD				thiD				thiD				thiD				Cytoplasmic	0.105395
SAUPAN005374000	thiM		hydroxyethylthiazole kinase		thiM	-0.177388	0.606983		thiM	0.549832	0.227699		thiM	0.72722	0.086148		thiM	-0.3375	0.423687		Cytoplasmic	0.053827
Enzymes of unknown specificity
SAUPAN001136000	tarS		glycosyl transferase, group 2 family protein		tarS				tarS				tarS				tarS	0.862001	0.286822		Cytoplasmic	0.154099
SAUPAN002102000	2102		hypothetical protein		2102				2102	-0.652833	0.21974		2102				2102				Cytoplasmic	0.144589
SAUPAN004179000	yqeK		metal dependent phosphohydrolase		yqeK				yqeK				yqeK				yqeK				Cytoplasmic	0.120621
SAUPAN004378000	4378		class V aminotransferase		4378				4378				4378				4378	0.20958	0.163344		Cytoplasmic	0.110308
SAUPAN006445000	drp35		drP35 protein		drp35				drp35				drp35				drp35				Cytoplasmic	0.249356
SAUPAN003273000	3273		hypothetical protein		3273	-1.02893	0.0782423		3273	-2.09538	0.00329001		3273	-1.06644	0.0098973		3273	1.02806	0.0900489		Unknown	0.871585
SAUPAN004958000	ykgB		3-carboxy-cis,cis-muconate lactonizing enzyme		ykgB	0.178519	0.773068		ykgB	-0.217843	0.638565		ykgB	-0.396361	0.485295		ykgB	0.423097	0.102501		Cytoplasmic	0.185871
SAUPAN004355000	uspA2		universal stress protein		uspA2	2.03746	0.00353351		uspA2	1.18947	0.0177465		uspA2	-0.847983	0.0359308		uspA2	0.0524418	0.847003		Cytoplasmic	0.204543
SAUPAN002322000	kbl		2-amino-3-ketobutyrate coenzyme A ligase		kbl	-0.445242	0.267506		kbl	0.825993	0.0240571		kbl	1.27124	0.00405792		kbl	-0.0549759	0.731244		Cytoplasmic	0.175583
SAUPAN004349000	maeB		malate dehydrogenase (oxaloacetate-decarboxylating) (NADP( ))		maeB	-1.20445	0.00322405		maeB	-0.741101	0.00392456		maeB	0.463352	0.13008		maeB	0.305139	0.0408646		Cytoplasmic	0.071119
SAUPAN003443000	3443		hypothetical protein		3443	0.652953	0.161865		3443	1.1213	0.10739		3443	0.468347	0.416077		3443	0.297053	0.438345		Cytoplasmic	0.122728
SAUPAN003078000	mhpD		2-keto-4-pentenoate hydratase		mhpD	-0.017629	0.965644		mhpD	-1.23961	0.00634799		mhpD	-1.22198	0.013233		mhpD	-0.218492	0.399647		Cytoplasmic	0.782185
SAUPAN005993000	5993		epimerase/dehydratase		5993	0.864219	0.0952483		5993	1.13802	0.000160905		5993	0.273797	0.374181		5993	0.0348566	0.828296		Cytoplasmic	0.189676
SAUPAN006461000	6461		N-acetyltransferase		6461	-0.146182	0.620358		6461	0.725316	0.154104		6461	0.871498	0.0616444		6461	-0.619062	0.330387		Cytoplasmic	0.545414
SAUPAN002603000	2603		hypothetical protein		2603	1.31709	0.342358		2603	0.433729	0.485514		2603	-0.883358	0.161618		2603	0.1369	0.812683		Cytoplasmic	0.300647
SAUPAN002564000	yvdD		putative lysine decarboxylase		yvdD	-0.422355	0.184119		yvdD	0.267045	0.327373		yvdD	0.689401	0.0210489		yvdD				Cytoplasmic	0.071261
SAUPAN002583000	fruB		1-phosphofructokinase		fruB	-0.507399	0.207751		fruB				fruB				fruB				Cytoplasmic	0.213664
SAUPAN006056000	bdhA		putative short chain dehydrogenase		bdhA	-1.36347	0.00109626		bdhA	-2.13093	0.00129241		bdhA	-0.767458	0.192445		bdhA				Cytoplasmic	0.549692
SAUPAN004892000	4892		hypothetical protein		4892	0.414512	0.300058		4892				4892				4892				Cytoplasmic	0.204214
SAUPAN003591000	3591		hypothetical protein		3591	-1.84926	0.112406		3591	-1.36927	0.0534077		3591	0.479994	0.346943		3591	0.236005	0.697288		Cytoplasmic	0.091495
SAUPAN003900000	3900		hypothetical protein		3900	0.00374092	0.976819		3900				3900				3900				Cytoplasmic	0.095249
SAUPAN004129000	gluP		peptidase, rhomboid family protein		gluP	-1.39289	0.0787323		gluP				gluP				gluP				Membrane	0.926306
SAUPAN003027000	pdxp		HAD-superfamily hydrolase		pdxp	-1.8918	0.0312808		pdxp	-2.45466	0.00839518		pdxp	-0.562854	0.377393		pdxp	-0.434527	0.491018		Cytoplasmic	0.639401
Unknown function
SAUPAN000958000	0958		hypothetical protein		0958	-1.95293	0.0229124		0958	-4.05488	0.004802		0958	-2.10195	0.0569897		0958	0.483708	0.148389		Unknown	0.914382
SAUPAN001168000	1168		hypothetical protein		1168				1168	-0.185881	0.708575		1168				1168	-0.170825	0.653522		Unknown	0.917736
SAUPAN001891000	1891		hypothetical protein		1891				1891				1891				1891				Unknown	0.397051
SAUPAN002199000	2199		hypothetical protein		2199	1.39885	0.162932		2199	0.570441	0.362985		2199	-0.828407	0.219075		2199	-0.00561471	0.994976		Unknown	0.051665
SAUPAN002345000	2345		hypothetical protein		2345	0.899359	0.156307		2345				2345				2345				Unknown	0.172813
SAUPAN002469000	2469		hypothetical protein		2469	1.17601	0.0140968		2469	0.675011	0.0214505		2469	-0.500995	0.19841		2469				Cytoplasmic	0.176806
SAUPAN002480000	2480		hypothetical protein		2480	-0.0527115	0.887324		2480	-0.826103	0.0140444		2480	-0.773391	0.0240974		2480	0.118589	0.745753		Unknown	0.884652
SAUPAN002550000	2550		hypothetical protein		2550				2550				2550				2550				Unknown	0.282274
SAUPAN002562000	2562		hypothetical protein		2562				2562				2562				2562				Cytoplasmic	0.072240
SAUPAN002566000	2566		hypothetical protein		2566				2566				2566	0.461587	0.590242		2566				Unknown	0.779414
SAUPAN002580000	2580		hypothetical protein		2580	-2.98522	7.47024e-05		2580				2580				2580				Unknown	0.965277
SAUPAN002805000	2805		hypothetical protein		2805				2805	0.172964	0.209723		2805				2805				Membrane	0.812957
SAUPAN002892000	2892		hypothetical protein		2892	-2.06924	0.0998646		2892	-0.700367	0.471222		2892	1.36888	0.335907		2892				Unknown	0.891458
SAUPAN003123000	3123		phosphatidylethanolamine-binding protein		3123				3123				3123				3123				Membrane	0.883486
SAUPAN003302000	3302		hypothetical protein		3302	0.715149	0.210137		3302	2.11012	3.09402e-05		3302	1.39497	0.000344854		3302	0.0803031	0.647122		Unknown	0.047061
SAUPAN003327000	3327		hypothetical protein		3327				3327				3327				3327				Membrane	0.896330
SAUPAN003332000	3332		hypothetical protein		3332	2.00707	0.0926898		3332	1.03515	0.0273536		3332	-0.971919	0.0736612		3332	0.255898	0.540924		Cytoplasmic	0.123940
SAUPAN003338000	3338		hypothetical protein		3338	0.843787	0.223971		3338	-0.542023	0.00913281		3338	-1.38581	0.0717233		3338	-0.322763	0.229915		Unknown	0.324724
SAUPAN003416000	3416		hypothetical protein		3416				3416				3416				3416				Unknown	0.396437
SAUPAN003488000	3488		hypothetical protein		3488	0.308766	0.283656		3488				3488				3488				Unknown	0.086253
SAUPAN003595000	3595		hypothetical protein		3595				3595				3595	1.00729	0.154		3595	0.250783	0.0579287		Cytoplasmic	0.079661
SAUPAN003899000	3899		hypothetical protein		3899				3899				3899				3899				Membrane	0.943726
SAUPAN004108000	4108		hypothetical protein		4108	-1.11629	0.186998		4108	0.750539	0.0356489		4108	1.86683	0.0020603		4108	0.177289	0.483376		Unknown	0.854356
SAUPAN004125000	4125		hypothetical protein		4125				4125				4125				4125	-0.351007	0.327941		Cytoplasmic	0.041983
SAUPAN004140000	4140		hypothetical protein		4140	0.96881	0.183472		4140	0.796595	0.00224262		4140	-0.172215	0.390358		4140	0.0487611	0.76429		Unknown	0.158646
SAUPAN004211000	4211		hypothetical protein		4211				4211				4211				4211				Cytoplasmic	0.221160
SAUPAN004214000	4214		hypothetical protein		4214				4214				4214				4214				Unknown	0.154139
SAUPAN004226000	4226		hypothetical protein		4226				4226				4226				4226				Unknown	0.944925
SAUPAN004258000	4258		hypothetical protein		4258				4258				4258				4258	0.434292	0.0984589		Membrane	0.839442
SAUPAN004430000	4430		hypothetical protein		4430	-0.399355	0.414755		4430	0.477111	0.101955		4430	0.876467	0.0475589		4430	0.517955	0.0915351		Unknown	0.870656
SAUPAN004500000	4500		hypothetical protein		4500				4500				4500				4500	-0.0027435	0.994485		Unknown	0.507684
SAUPAN004897000	4897		hypothetical protein		4897				4897				4897				4897	0.538185	0.269904		Cytoplasmic	0.940756
SAUPAN005361000	5361		hypothetical protein		5361				5361				5361				5361				Unknown	0.891819
SAUPAN005438000	5438		hypothetical protein		5438	0.994499	0.0441762		5438	-0.648117	0.14977		5438	-1.64262	0.0102961		5438				Unknown	0.417521
SAUPAN005507000	5507		hypothetical protein		5507	-1.90126	0.00185449		5507	-1.48749	0.000177503		5507	0.413765	0.194592		5507	0.0108676	0.98185		Unknown	0.956780
SAUPAN005562000	5562		hypothetical protein		5562	-1.90557	0.00131715		5562	-2.01143	0.000140768		5562	-0.105859	0.808911		5562	0.644831	0.178927		Unknown	0.928635
SAUPAN005721000	5721		hypothetical protein		5721				5721				5721	0.302838	0.478066		5721	-0.226345	0.550005		Cytoplasmic	0.407886
SAUPAN005762000	5762		hypothetical protein		5762				5762				5762	0.155582	0.649901		5762	-0.0717387	0.4966		Cytoplasmic	0.172390
SAUPAN005909000	5909		hypothetical protein		5909	-0.0198131	0.974814		5909	0.18367	0.812815		5909	0.203483	0.757396		5909	-0.166341	0.597558		Unknown	0.619528
SAUPAN005937000	5937		Activator of Hsp90 ATPase 1 family protein		5937	-0.0519702	0.919145		5937	0.00919786	0.980524		5937	0.0611681	0.875717		5937	0.744625	0.0195643		Unknown	0.806377
SAUPAN005981000	5981		hypothetical protein		5981				5981				5981	2.65757	0.00754802		5981	0.654342	0.0302126		Unknown	0.957199
SAUPAN006255000	6255		hypothetical protein		6255	0.41854	0.521696		6255	1.26625	0.0463908		6255	0.847713	0.203407		6255	0.250474	0.48795		Cytoplasmic	0.184282
SAUPAN006270000	6270		hypothetical protein		6270	0.0331447	0.955922		6270				6270				6270				Cytoplasmic	0.967865
SAUPAN005580000	amaP		hypothetical protein		amaP	0.289023	0.746144		amaP	0.108178	0.836414		amaP	-0.180845	0.567966		amaP	0.000480809	0.998871		Membrane	0.918735
SAUPAN004764000	gvpP		gas vesicle protein		gvpP	0.155352	0.820106		gvpP	-0.299047	0.496237		gvpP	-0.454399	0.535584		gvpP				Unknown	0.928692
SAUPAN003054000	kapB		hypothetical protein		kapB	1.70504	0.00418263		kapB	0.444723	0.162475		kapB	-1.26031	0.00780864		kapB				Cell Wall	0.742597
SAUPAN000013000	nnrD		hypothetical protein		nnrD	1.29466	0.117693		nnrD				nnrD				nnrD				Unknown	0.281983
SAUPAN006274000	phnB		3-demethylubiquinone-9 3-methyltransferase		phnB	0.213297	0.596135		phnB	0.871851	0.0194535		phnB	0.658554	0.0716472		phnB	-0.316901	0.261547		Cytoplasmic	0.127042
SAUPAN006007000	pnbA		carboxylesterase		pnbA				pnbA	0.919181	0.00626784		pnbA				pnbA	0.00176409	0.993088		Cytoplasmic	0.722695
SAUPAN002217000	pstA		hypothetical protein		pstA	0.365721	0.274536		pstA	0.589818	0.0693823		pstA	0.224097	0.457587		pstA	0.391446	0.0661572		Unknown	0.071465
SAUPAN001059000	rlp		ABC-type dipeptide transport system periplasmic component		rlp				rlp	-1.27152	0.076794		rlp				rlp	-0.122926	0.789494		Unknown	0.889932
SAUPAN001009000	srpF		hypothetical protein		srpF	1.48889	0.0426788		srpF	0.205697	0.484166		srpF	-1.2832	0.0609052		srpF	0.30562	0.51161		Cytoplasmic	0.106075
SAUPAN000035000	walI		hypothetical protein YycI		walI				walI				walI				walI				Unknown	0.920873
SAUPAN006443000	yceI		hypothetical protein		yceI	-0.602193	0.255166		yceI	-0.903615	0.0364576		yceI	-0.301422	0.408751		yceI	-0.329916	0.258448		Unknown	0.728584
SAUPAN003354000	ylbN		hypothetical protein		ylbN	0.36851	0.281293		ylbN				ylbN				ylbN				Cytoplasmic	0.819038
SAUPAN003036000	yuzD		hypothetical protein		yuzD	1.6234	0.105318		yuzD	1.06303	0.348344		yuzD	-0.560374	0.583474		yuzD				Cytoplasmic	0.536879
SAUPAN005405000	ywlG		hypothetical protein		ywlG	0.102453	0.829001		ywlG	0.0420376	0.906242		ywlG	-0.0604151	0.89629		ywlG	0.316607	0.463174		Cytoplasmic	0.046234
SAUPAN005386000	ywpF		hypothetical protein		ywpF				ywpF				ywpF				ywpF				Cytoplasmic	0.072039
Table S7A: Quantification of the log2-fold changes in the secreted amounts of 869 proteins between CC398/CC8, CC398/CC22, CC22/CC8 and SK41/SK42 of S. aureus. The average LFQ intensity values for the secreted proteins of the 3 clonal complexes CC8, CC22 and CC398 were used from Table S6 for calculation of log2-fold changes between CC398/CC8, CC398/CC22 and CC8/CC22 as well as SK41/SK42 for the co…

## Sheet: Table S7B
Table S7B: Proteins with a higher and lower abundance in CC398 versus CC8 exoproteomes
				CC398 versus CC8
PanID/ RKI-no.	Symbol	Agr-Regulon	Function	PanID	fold-change (log2)	p-value	PSORTb
SAUPAN005012000	hlb	Agr+	ß-hemolysin/ phospholipase C	hlb	8.09377	0.00039734	Extracellular
SAUPAN003418000	hla*	Agr+	α-hemolysin	hla	2.44	0.0978985	Extracellular
SAUPAN006367000	aur	Agr+	zinc metalloproteinase aureolysin	aur	3.61165	0.0167108	Extracellular
SAUPAN001175000	esxA		ESAT-6 family virulence protein	esxA	3.54525	0.00857317	Extracellular
SAUPAN004544000	4544		hyaluronate lyase 2	4544	3.01138	3.38914e-07	Extracellular
SAUPAN005958000	hlgA	Agr+	g-hemolysin component A	hlgA	2.73734	4.25572e-05	Extracellular
SAUPAN005007000	trunc mapW	Agr+	major histocompatibility complex class II analog protein, Map	trunc mapW	1.88514	0.0305426	Extracellular
SAUPAN003065000	glpQ		glycerophosphoryl diester phosphodiesterase	glpQ	1.59843	0.00517526	Extracellular
SAUPAN003250000	sspB	Agr+	cysteine protease precursor SspB	sspB	1.53165	0.000751545	Extracellular
SAUPAN003878000	ebh	Agr-	cell wall associated fibronectin-binding protein	ebh	1.53516	0.0203306	Cell wall
SAUPAN003519000	acpP		acyl carrier protein	acpP	4.28801	0.00737937	Cytoplasmic
SAUPAN001831000	1831		prophage L54a, major capsid protein	1831	4.16591	0.000215337	Cytoplasmic
SAUPAN006305000	fdaB		fructose-1,6-bisphosphate aldolase	fdaB	3.98809	0.000564599	Cytoplasmic
SAUPAN003171000	pepF		M03 family oligopeptidase F	pepF	3.95097	0.00873588	Cytoplasmic
SAUPAN002819000	2819		thioredoxin	2819	3.53298	0.00697842	Cytoplasmic
SAUPAN001824000	1824		hypothetical protein	1824	3.49325	0.000801036	Cytoplasmic
SAUPAN004995000	4995		hypothetical protein	4995	3.40744	0.00703842	Cytoplasmic
SAUPAN002631000	nrdF		ribonucleoside-diphosphate reductase subunit beta	nrdF	3.08058	0.00756486	Cytoplasmic
SAUPAN003790000	pepF		Oligoendopeptidase F	pepF	2.90094	0.0115699	Cytoplasmic
SAUPAN006091000	pgcA		phosphoglucomutase/phosphomannomutase	pgcA	2.89012	0.00249863	Cytoplasmic
SAUPAN005335000	rsbV		anti-sigma B factor antagonist	rsbV	2.876	0.0010004	Cytoplasmic
SAUPAN003383000	trxA		thioredoxin	trxA	2.85518	0.021308	Cytoplasmic
SAUPAN004790000	4790		glucosamine-6-phosphate isomerase	4790	2.78927	0.00249655	Cytoplasmic
SAUPAN002227000	metS		methionyl-tRNA synthetase	metS	2.78048	0.00739993	Cytoplasmic
SAUPAN003163000	trpS		tryptophanyl-tRNA synthetase	trpS	2.60435	0.0140183	Cytoplasmic
SAUPAN005822000	hutG		formimidoylglutamase	hutG	2.56625	0.0131537	Cytoplasmic
SAUPAN003341000	pycA		pyruvate carboxylase	pycA	2.55662	0.00023142	Cytoplasmic
SAUPAN002318000	rpsG		ribosomal protein S7	rpsG	2.54638	0.0028066	Cytoplasmic
SAUPAN004046000	4046		glyoxalase	4046	2.54018	0.0125586	Cytoplasmic
SAUPAN003701000	thrC		threonine synthase	thrC	2.36299	9.64764e-06	Cytoplasmic
SAUPAN006281000	panD		aspartate alpha-decarboxylase	panD	2.34608	0.000862547	Cytoplasmic
SAUPAN002236000	spoVG		putative septation protein spoVG	spoVG	2.33997	0.00473838	Cytoplasmic
SAUPAN002347000	hxlA		3-hexulose-6-phosphate synthase	hxlA	2.27512	0.0128936	Cytoplasmic
SAUPAN004843000	bcp		peroxiredoxin	bcp	2.26532	0.0132895	Cytoplasmic
SAUPAN004025000	srrA		DNA-binding response regulator SrrA	srrA	2.26048	0.00188013	Cytoplasmic
SAUPAN003575000	pnpA		polynucleotide phosphorylase/polyadenylase	pnpA	2.24368	6.75891e-07	Cytoplasmic
SAUPAN003703000	3703		HAD superfamily hydrolase	3703	2.23803	0.00014695	Cytoplasmic
SAUPAN004320000	citZ		citrate (Si)-synthase	citZ	2.11019	0.000704096	Cytoplasmic
SAUPAN004937000	purB		adenylosuccinate lyase	purB	2.0533	0.0473364	Cytoplasmic
SAUPAN002311000	rplL		50S ribosomal protein L7/L12	rplL	2.04165	0.00891844	Cytoplasmic
SAUPAN001992000	yflT		putative heat induced stress protein	yflT	2.02416	0.0184815	Cytoplasmic
SAUPAN001133000	tarI		2-C-methyl-D-erythritol 4-phosphate cytidylyltransferase	tarI	1.96519	0.00276966	Cytoplasmic
SAUPAN003700000	hom		homoserine dehydrogenase	hom	1.9027	0.000201463	Cytoplasmic
SAUPAN006488000	gidA		tRNA uridine 5-carboxymethylaminomethyl modification enzyme GidA	gidA	1.86447	0.0380659	Cytoplasmic
SAUPAN005675000	rplQ		50S ribosomal protein L17	rplQ	1.85405	0.0144351	Cytoplasmic
SAUPAN002709000	pgm		bisphosphoglycerate mutase	pgm	1.83273	0.00447661	Cytoplasmic
SAUPAN002294000	gltX		glutamyl-tRNA synthetase	gltX	1.82795	0.00192815	Cytoplasmic
SAUPAN002290000	clpC		AAA family ATP-binding protein	clpC	1.79573	0.00790367	Cytoplasmic
SAUPAN002305000	nusG		transcription antitermination protein	nusG	1.7709	0.0377253	Cytoplasmic
SAUPAN005500000	mtlD		mannitol-1-phosphate 5-dehydrogenase	mtlD	1.75167	0.0447926	Cytoplasmic
SAUPAN004441000	leuS		leucyl-tRNA synthetase	leuS	1.71851	0.00750911	Cytoplasmic
SAUPAN002315000	rpoC		DNA-directed RNA polymerase subunit beta'	rpoC	1.70464	0.0432645	Cytoplasmic
SAUPAN003859000	thyA		thymidylate synthase	thyA	1.70164	3.07122e-05	Cytoplasmic
SAUPAN003904000	gpsB		hypothetical protein	gpsB	1.69099	3.92738e-05	Cytoplasmic
SAUPAN004275000	valS		valyl-tRNA synthetase	valS	1.66412	0.0108587	Cytoplasmic
SAUPAN004283000	hemB		porphobilinogen synthase	hemB	1.65761	0.00043502	Cytoplasmic
SAUPAN003192000	3192		hypothetical protein	3192	1.6311	0.00500315	Cytoplasmic
SAUPAN004299000	infC		translation initiation factor IF-3	infC	1.62665	0.00469957	Cytoplasmic
SAUPAN003530000	rplS		50S ribosomal protein L19	rplS	1.62309	0.0316016	Cytoplasmic
SAUPAN001914000	rpsF		30S ribosomal protein S6	rpsF	1.62166	0.0022686	Cytoplasmic
SAUPAN004440000	4440		rhodanese-like domain-containing protein	4440	1.60479	0.000505494	Cytoplasmic
SAUPAN004946000	pncB		nicotinate phosphoribosyltransferase	pncB	1.59496	0.0185438	Cytoplasmic
SAUPAN006293000	panB		3-methyl-2-oxobutanoate hydroxymethyltransferase	panB	1.55936	0.00584052	Cytoplasmic
SAUPAN002821000	gcvH		glycine cleavage system protein H	gcvH	1.55711	0.000460826	Cytoplasmic
SAUPAN003831000	sucA		2-oxoglutarate dehydrogenase E1 component	sucA	1.55352	0.0287411	Cytoplasmic
SAUPAN000014000	hutH		histidine ammonia-lyase	hutH	1.53604	0.0143434	Cytoplasmic
SAUPAN003862000	3862		hypothetical protein	3862	3.69885	0.00129594	Unknown
SAUPAN001826000	1826		prophage L54a, major tail protein	1826	2.89405	4.25307e-06	Unknown
SAUPAN003302000	3302		hypothetical protein	3302	2.11012	3.09402e-05	Unknown
SAUPAN004776000	4776		hypothetical protein	4776	2.08251	0.000912933	Membrane
SAUPAN002178000	2178		ABC transporter, binding protein	2178	1.52803	0.00515772	Membrane
SAUPAN002733000	2733		hypothetical protein	2733	1.4738	0.00282665	Unknown
SAUPAN003707000	katA		catalase	katA	1.45001	0.00806172	Cytoplasmic
SAUPAN002249000	2249		hypothetical protein	2249	1.4462	0.000270114	Cytoplasmic
SAUPAN005572000	iucB		Iuc family aerobactin synthesis protein	iucB	1.42314	0.0154276	Cytoplasmic
SAUPAN003465000	ileS		isoleucyl-tRNA synthetase	ileS	1.39705	0.00426072	Cytoplasmic
SAUPAN002314000	rpoB		DNA-directed RNA polymerase subunit beta	rpoB	1.37867	0.0426358	Cytoplasmic
SAUPAN002898000	sufU		NifU family SUF system FeS assembly protein	sufU	1.34883	0.000477076	Cytoplasmic
SAUPAN004365000	tpx		peroxiredoxin	tpx	1.27724	0.0383469	Cytoplasmic
SAUPAN006255000	6255		hypothetical protein	6255	1.26625	0.0463908	Cytoplasmic
SAUPAN004412000	pepA1		M42 family glutamyl aminopeptidase	pepA1	1.26196	0.0222889	Cytoplasmic
SAUPAN005907000	5907		pyridoxamine 5-phosphate oxidase	5907	1.25425	0.03597	Cytoplasmic
SAUPAN000009000	yaaA		hypothetical protein	yaaA	1.24897	3.57319e-05	Cytoplasmic
SAUPAN004206000	greA		transcription elongation factor GreA	greA	1.23942	0.000900121	Cytoplasmic
SAUPAN003553000	codY		CodY family transcriptional regulator	codY	1.2285	0.0116384	Cytoplasmic
SAUPAN002800000	nuc		thermonuclease precursor	nuc	1.21927	0.00215968	Extracellular
SAUPAN003559000	frr		ribosome recycling factor	frr	1.21848	0.0123766	Cytoplasmic
SAUPAN003039000	sufA		hypothetical protein	sufA	1.21774	0.00510205	Cytoplasmic
SAUPAN003070000	pgi		glucose-6-phosphate isomerase	pgi	1.19438	0.00314923	Cytoplasmic
SAUPAN004355000	uspA2		universal stress protein	uspA2	1.18947	0.0177465	Cytoplasmic
SAUPAN005993000	5993		epimerase/dehydratase	5993	1.13802	0.000160905	Cytoplasmic
SAUPAN005760000	sarR		accessory regulator R	sarR	1.13382	0.00130529	Cytoplasmic
SAUPAN004295000	4295		MutT/Nudix hydrolase family protein	4295	1.13138	0.0151646	Cytoplasmic
SAUPAN004780000	4780		transcriptional regulator	4780	1.12061	0.000503785	Cytoplasmic
RKI99	RKI99		phage transcriptional regulator	RKI99	1.1043	0.0124326	Cytoplasmic
SAUPAN000040000	orfX		rRNA large subunit methyltransferase	orfX	1.10208	0.0176122	Cytoplasmic
SAUPAN002175000	yrhB		bifunctional cystathionine gamma-lyase/gamma-synthase	yrhB	1.09143	0.00893994	Cytoplasmic
SAUPAN001997000	guaA		GMP synthase	guaA	1.08602	0.00972113	Cytoplasmic
SAUPAN003593000	porB		2-oxoglutarate ferredoxin oxidoreductase subunit beta	porB	1.06525	0.000161558	Cytoplasmic
SAUPAN002240000	prs		ribose-phosphate pyrophosphokinase	prs	1.06417	0.0139725	Cytoplasmic
SAUPAN004164000	grpE		chaperone GrpE	grpE	1.05731	0.00494171	Cytoplasmic
SAUPAN003332000	3332		hypothetical protein	3332	1.03515	0.0273536	Cytoplasmic
SAUPAN005681000	adk		adenylate kinase	adk	0.996295	0.0275884	Cytoplasmic
SAUPAN003074000	spsB		signal peptidase IB	spsB	0.98707	0.0416644	Cell wall
SAUPAN006038000	6038		alkylhydroperoxidase	6038	0.976441	0.0250569	Cytoplasmic
SAUPAN003576000	rnjB		metallo-beta-lactamase	rnjB	0.973944	0.00708312	Cytoplasmic
SAUPAN004954000	ppaC		manganese-dependent inorganic pyrophosphatase	ppaC	0.960029	0.00181083	Cytoplasmic
SAUPAN005736000	moaB		molybdopterin cofactor biosynthesis protein MoaB	moaB	0.950457	0.0061344	Cytoplasmic
SAUPAN006012000	pepA2		M42 family glutamyl aminopeptidase	pepA2	0.939411	0.00176175	Cytoplasmic
SAUPAN004285000	hemC		hydroxymethylbilane synthase	hemC	0.93275	0.00323409	Cytoplasmic
SAUPAN003491000	gmk		guanylate kinase	gmk	0.932344	0.0169458	Cytoplasmic
SAUPAN006007000	pnbA		carboxylesterase	pnbA	0.919181	0.00626784	Cytoplasmic
SAUPAN003463000	3463		hypothetical protein	3463	0.917069	0.0045122	Cytoplasmic
SAUPAN005560000	5560		UTP-glucose-1-phosphate uridylyltransferase	5560	0.903531	0.00952775	Cytoplasmic
SAUPAN006274000	phnB		3-demethylubiquinone-9 3-methyltransferase	phnB	0.871851	0.0194535	Cytoplasmic
SAUPAN004429000	pepV		Peptidase family M20/M25/M40	pepV	0.871155	0.00269301	Cytoplasmic
SAUPAN005193000	dapE		succinyl-diaminopimelate desuccinylase	dapE	0.862027	0.00418939	Cytoplasmic
SAUPAN003555000	rpsB		30S ribosomal protein S2	rpsB	0.855089	0.0261223	Cytoplasmic
SAUPAN003914000	asnC		asparaginyl-tRNA synthetase	asnC	0.848845	0.00661887	Cytoplasmic
SAUPAN003514000	fabD		[acyl-carrier-protein] S-malonyltransferase	fabD	0.827047	0.0106684	Cytoplasmic
SAUPAN002322000	kbl		2-amino-3-ketobutyrate coenzyme A ligase	kbl	0.825993	0.0240571	Cytoplasmic
SAUPAN000603000	0603		putative lipoprotein	0603	0.823917	0.00553676	Membrane
SAUPAN004361000	ald2		alanine dehydrogenase	ald2	0.804909	0.0431292	Cytoplasmic
SAUPAN005775000	gyaR		D-isomer specific 2-hydroxyacid dehydrogenase family protein	gyaR	0.80209	0.00984913	Cytoplasmic
SAUPAN004140000	4140		hypothetical protein	4140	0.796595	0.00224262	Unknown
SAUPAN003312000	rnjA		hypothetical protein	rnjA	0.793795	0.038747	Cytoplasmic
SAUPAN004428000	dat		D-alanine aminotransferase	dat	0.786484	0.0299623	Cytoplasmic
SAUPAN004108000	4108		hypothetical protein	4108	0.750539	0.0356489	Unknown
SAUPAN002337000	sdrE	Agr-	sdrE protein	sdrE	0.739533	0.0158652	Cell Wall
SAUPAN002257000	folB		dihydroneopterin aldolase	folB	0.716075	0.0466715	Cytoplasmic
SAUPAN003626000	glnA		glutamate--ammonia ligase	glnA	0.680519	0.0136792	Cytoplasmic
SAUPAN002469000	2469		hypothetical protein	2469	0.675011	0.0214505	Cytoplasmic
SAUPAN005341000	alr		alanine racemase	alr	0.664143	0.0263842	Cytoplasmic
SAUPAN002463000	iolS		aldo/keto reductase oxidoreductase	iolS	0.645354	0.00434414	Cytoplasmic
SAUPAN002507000	mntC		ABC transporter substrate-binding protein	mntC	0.577235	0.0386613	Membrane
SAUPAN000951000	deoB		phosphopentomutase	deoB	0.472247	0.0366451	Cytoplasmic
SAUPAN003460000	sepF		hypothetical protein	sepF	-0.50132	0.0251415	Cytoplasmic
SAUPAN003338000	3338		hypothetical protein	3338	-0.542023	0.00913281	Unknown
SAUPAN003856000	msrA1		methionine sulfoxide reductase A	msrA1	-0.56372	0.0259742	Cytoplasmic
SAUPAN003513000	plsX		fatty acid/phospholipid synthesis protein	plsX	-0.566861	0.010982	Cytoplasmic
SAUPAN002706000	gap		glyceraldehyde-3-phosphate dehydrogenase (phosphorylating)	gap	-0.641449	0.0267793	Cytoplasmic
SAUPAN004064000	4064		M20/M25/M40 family peptidase	4064	-0.704833	0.0209635	Cytoplasmic
SAUPAN004349000	maeB		malate dehydrogenase (oxaloacetate-decarboxylating) (NADP( ))	maeB	-0.741101	0.00392456	Cytoplasmic
SAUPAN003363000	isdE	Agr-	hemoglobin iron ABC transporter, lipoprotein IsdE	isdE	-0.75701	0.0440603	Membrane
SAUPAN005435000	deoD		purine nucleoside phosphorylase	deoD	-0.76235	0.0495729	Cytoplasmic
SAUPAN002254000	hslO		heat shock protein Hsp33	hslO	-0.816637	0.00755484	Cytoplasmic
SAUPAN002605000	ltaS	Agr-	lipoteichoic acid sulfatase	ltaS	-0.817849	0.0190454	Extracellular
SAUPAN004253000	rplU		50S ribosomal protein L21	rplU	-0.819854	0.00589811	Cytoplasmic
SAUPAN002480000	2480		hypothetical protein	2480	-0.826103	0.0140444	Unknown
SAUPAN004163000	dnaK		chaperone DnaK	dnaK	-0.835841	0.0176923	Cytoplasmic
SAUPAN005584000	5584		hypothetical protein	5584	-0.849902	0.00232003	Unknown
SAUPAN004251000	rpmA		50S ribosomal protein L27	rpmA	-0.85374	0.00750534	Cytoplasmic
SAUPAN001915000	ssb		single-stranded DNA-binding protein	ssb	-0.855361	0.0290527	Cytoplasmic
SAUPAN003481000	pyrC		dihydroorotase	pyrC	-0.859604	0.00296101	Cytoplasmic
SAUPAN001971000	1971		hypothetical protein	1971	-0.897721	0.015103	Unknown
SAUPAN002320000	tuf		elongation factor EF1A	tuf	-0.899754	0.000446436	Cytoplasmic
SAUPAN006443000	yceI		hypothetical protein	yceI	-0.903615	0.0364576	Unknown
SAUPAN003564000	proS		proline--tRNA ligase	proS	-0.905426	0.00201204	Cytoplasmic
SAUPAN000025000	rplI		50S ribosomal protein L9	rplI	-0.936664	0.019799	Cytoplasmic
SAUPAN005691000	rplX		50S ribosomal protein L24	rplX	-0.94128	0.00469792	Cytoplasmic
SAUPAN004926000	gatB		aspartyl/glutamyl-tRNA amidotransferase subunit B	gatB	-0.973329	0.0363428	Cytoplasmic
SAUPAN003128000	fab		3-oxoacyl-[acyl-carrier-protein] synthase	fab	-0.974095	0.0069785	Membrane
SAUPAN003508000	vfrA		alkaline shock protein	vfrA	-0.987302	0.0222426	Cytoplasmic
SAUPAN004324000	pykA		pyruvate kinase	pykA	-0.989208	0.0453554	Cytoplasmic
SAUPAN005690000	rplE		50S ribosomal protein L5	rplE	-1.02121	0.000996367	Cytoplasmic
SAUPAN002255000	cysK		cysteine synthase	cysK	-1.02553	0.00650624	Cytoplasmic
SAUPAN000932000	butA		acetoin reductase	butA	-1.02601	0.000231881	Cytoplasmic
SAUPAN002113000	ssl7	Agr+	superantigen-like protein 7	ssl7	-1.03281	0.00911971	Extracellular
SAUPAN002897000	sufS		SufS subfamily cysteine desulfurase	sufS	-1.0384	0.0428562	Cytoplasmic
SAUPAN002779000	clfA	Agr-	fibrinogen-binding protein	clfA	-1.05213	0.00144877	Cell Wall
SAUPAN005667000	rplM		50S ribosomal protein L13	rplM	-1.05894	9.99504e-05	Cytoplasmic
SAUPAN003059000	rocD		ornithine--oxo-acid transaminase	rocD	-1.07759	0.00089462	Cytoplasmic
SAUPAN001174000	ssaA2	Agr-	secretory antigen precursor SsaA	ssaA2	-1.09144	0.0032055	Extracellular
SAUPAN004358000	4358		putative metal-dependent hydrolase	4358	-1.13045	0.00771544	Cytoplasmic
SAUPAN005634000	rpsI		30S ribosomal protein S9	rpsI	-1.14541	0.00472352	Cytoplasmic
SAUPAN004113000	gcvPA		glycine dehydrogenase (decarboxylating) subunit 1	gcvPA	-1.14571	0.00431259	Cytoplasmic
SAUPAN002357000	pdxK		phosphomethylpyrimidine kinase	pdxK	-1.15714	0.038844	Cytoplasmic
SAUPAN003280000	purS		phosphoribosylformylglycinamidine synthase	purS	-1.18794	0.0183418	Cytoplasmic
SAUPAN003276000	folD		methylene-THF dehydrogenase (NADP(+))/methenyltetrahydrofolate cyclohydrolase	folD	-1.2101	0.00159699	Cytoplasmic
SAUPAN005788000	lytR2		cell envelope transcriptional attenuator	lytR2	-1.22343	0.000485383	Membrane
SAUPAN003078000	mhpD		2-keto-4-pentenoate hydratase	mhpD	-1.23961	0.00634799	Cytoplasmic
SAUPAN004126000	glk		glucokinase	glk	-1.24409	0.0274625	Cytoplasmic
SAUPAN003317000	pdhA		pyruvate dehydrogenase (acetyl-transferring) alpha subunit	pdhA	-1.27675	0.000333145	Cytoplasmic
SAUPAN003456000	ftsZ		cell division protein FtsZ	ftsZ	-1.33475	0.00539602	Cytoplasmic
SAUPAN004388000	tyrS		tyrosyl-tRNA synthetase	tyrS	-1.35203	0.00688521	Cytoplasmic
SAUPAN002104000	ssl1	Agr+	superantigen-like protein 1	ssl1	-1.39882	0.000583461	Extracellular
SAUPAN005703000	rpsJ		30S ribosomal protein S10	rpsJ	-1.41801	0.000886316	Cytoplasmic
SAUPAN003515000	fabG		3-oxoacyl-[acyl-carrier-protein] reductase	fabG	-1.44173	9.39226e-05	Cytoplasmic
SAUPAN005507000	5507		hypothetical protein	5507	-1.48749	0.000177503	Unknown
SAUPAN003284000	purM		phosphoribosylformylglycinamidine cyclo-ligase	purM	-1.49147	0.00546302	Cytoplasmic
SAUPAN001163000	lytM	Agr-	peptidoglycan hydrolase LytM	lytM	-1.49205	3.24624e-05	Extracellular
SAUPAN002106000	ssl2	Agr+	superantigen-like protein 2	ssl2	-3.20391	0.00722341	Extracellular
SAUPAN002796000	emp	Agr-	secretory extracellular matrix and plasma binding protein	emp	-3.73835	0.00132101	Extracellular
SAUPAN006235000	isaA	Agr-	immunodominant antigen A	isaA	-4.3688	2.10653e-08	Extracellular
SAUPAN006230000	ssaA5	Agr-	staphylococcal secretory antigen, SsaA5	ssaA5	-4.72925	1.00151e-09	Extracellular
SAUPAN006375000	6375	Agr-	N-acetylmuramoyl-L-alanine amidase	6375	-1.88605	1.71972e-06	Cell wall
SAUPAN002179000	sle1	Ag-	LysM family autolysin	sle1	-1.6022	2.75542e-05	Cell Wall
SAUPAN003360000	isdC	Ag-	iron (Fe2+)-regulated surface determinant protein IsdC	isdC	-1.71777	0.000514991	Cell Wall
SAUPAN004405000	4405		hypothetical protein	4405	-1.863	0.00660594	Cell wall
SAUPAN005268000	sdrH	Agr-	sdrH protein	sdrH	-2.09594	0.000148681	Cell wall
SAUPAN003359000	isdA	Agr-	iron (Fe2+)-regulated surface determinant protein IsdA	isdA	-2.56234	4.2081e-08	Cell Wall
SAUPAN003946000	ebpS	Agr-	elastin-binding protein	ebpS	-4.15387	2.20746e-06	Cell wall
SAUPAN004963000	4963		beta-lactamase precursor, BlaZ	4963	-4.26435	0.00542107	Cell Wall
SAUPAN002336000	sdrD	Agr-	Ser-Asp rich fibrinogen/bone sialoprotein-binding protein SdrD	sdrD	-7.07611	0.00103234	Cell Wall
SAUPAN000909000	spa*	Agr-	immunoglobulin G binding protein A	spa	-7.73	0.11043	Cell Wall					spa				Cell Wall	0.944553
SAUPAN006098000	fnbA*	Agr-	fibronectin-binding protein A	fnbA	-4.14347	0.0733079	Cell Wall					fnbA	0.362984	0.719381		Cell wall	0.933267
SAUPAN006210000	clpL		S14 family endopeptidase Clp	clpL	-1.51597	0.00521661	Cytoplasmic
SAUPAN004248000	ruvA		Holliday junction DNA helicase RuvA	ruvA	-1.54339	0.0448908	Cytoplasmic
SAUPAN003944000	ypdA		putative bacillithiol disulfide reductase	ypdA	-1.58729	0.00308529	Cytoplasmic
SAUPAN005414000	aldA2		aldehyde dehydrogenase	aldA2	-1.63459	0.0184074	Cytoplasmic
SAUPAN005702000	rplC		50S ribosomal protein L3	rplC	-1.65515	0.00815867	Cytoplasmic
SAUPAN003482000	carA		carbamoyl-phosphate synthase (glutamine-hydrolyzing), small subunit	carA	-1.65695	4.33741e-07	Cytoplasmic
SAUPAN003538000	sucD		succinate--CoA ligase (ADP-forming) alpha subunit	sucD	-1.7097	1.04995e-05	Cytoplasmic
SAUPAN003527000	rpsP		30S ribosomal protein S16	rpsP	-1.78435	4.75423e-07	Cytoplasmic
SAUPAN004291000	tig		trigger factor	tig	-1.91532	0.000291002	Cytoplasmic
SAUPAN005578000	asp23		alkaline shock protein 23	asp23	-1.98258	0.00293738	Cytoplasmic
SAUPAN004112000	gcvPB		glycine dehydrogenase (decarboxylating) subunit 2	gcvPB	-2.01282	1.24169e-05	Cytoplasmic
SAUPAN001003000	aldA		aldehyde dehydrogenase	aldA	-2.0258	0.0011834	Cytoplasmic
SAUPAN003450000	ftsL		cell division protein	ftsL	-2.12339	0.00904294	Cytoplasmic
SAUPAN006056000	bdhA		putative short chain dehydrogenase	bdhA	-2.13093	0.00129241	Cytoplasmic
SAUPAN004860000	pfpI		intracellular protease	pfpI	-2.14035	0.00276202	Cytoplasmic
SAUPAN004325000	pfkA		6-phosphofructokinase	pfkA	-2.21926	1.11355e-05	Cytoplasmic
SAUPAN003356000	rpmF		50S ribosomal protein L32	rpmF	-2.24631	0.0101458	Cytoplasmic
SAUPAN005701000	rplD		50S ribosomal protein L4	rplD	-2.40592	0.020313	Cytoplasmic
SAUPAN003027000	pdxp		HAD-superfamily hydrolase	pdxp	-2.45466	0.00839518	Cytoplasmic
SAUPAN005685000	rpsE		30S ribosomal protein S5	rpsE	-2.51111	2.85269e-05	Cytoplasmic
SAUPAN002368000	eutD		phosphotransacetylase	eutD	-2.78364	2.2209e-09	Cytoplasmic
SAUPAN005683000	rplO		50S ribosomal protein L15	rplO	-3.06622	1.54291e-05	Cytoplasmic
SAUPAN005684000	rpmD		50S ribosomal protein L30	rpmD	-3.14305	3.33612e-05	Cytoplasmic
SAUPAN005687000	rplF		50S ribosomal protein L6	rplF	-3.18103	0.000144248	Cytoplasmic
SAUPAN005412000	rpmE2		50S ribosomal protein L31	rpmE2	-4.18105	0.000650056	Cytoplasmic
SAUPAN004255000	mreC		rod shape-determining protein MreC	mreC	-4.24291	1.13693e-06	Cytoplasmic
SAUPAN005562000	5562		hypothetical protein	5562	-2.01143	0.000140768	Unknown
SAUPAN003273000	3273		hypothetical protein	3273	-2.09538	0.00329001	Unknown
SAUPAN003316000	3316		hypothetical protein	3316	-2.56501	0.00592329	Unknown
SAUPAN000958000	0958		hypothetical protein	0958	-4.05488	0.004802	Unknown
SAUPAN002640000	sstD		siderophore-Fe(III) ABC transporter,lipoprotein	sstD	-1.7811	0.000492506	Membrane
SAUPAN006232000	6232		acetyltransferase	6232	-1.85953	4.13548e-06	Membrane
SAUPAN003751000	msrR		transcriptional regulator	msrR	-1.90918	0.0128889	Membrane
SAUPAN004962000	4962		beta-lactamase regulatory protein	4962	-2.41783	0.000323727	Membrane
Table S7B: Quantification of the log2-fold changes of the differentially secreted proteins between CC398/CC8 of S. aureus. The average LFQ intensity values for the secreted proteins of CC8 and CC398 were used from Table S6 for calculation of log2 fold changes between CC398/CC8 to highlight proteins higher (red) and lower (green) secreted in CC398 versus CC8. The proteins were assigned with SAUPAN…

## Sheet: Table S7C
Table S7C: Proteins with a higher and lower abundance in CC398 versus CC22 exoproteomes
				CC398 vs CC22
PanID/ RKI-no.	Symbol	Agr-Regulon	Function	PanID	fold-change (log2)	p-value	PSORTb
SAUPAN004544000	4544		hyaluronate lyase 2	4544	4.24293	2.41173e-05	Extracellular
SAUPAN000858000	plc	Agr+	phosphatidylinositol diacylglycerol-lyase	plc	2.96839	0.00317109	Extracellular
SAUPAN002113000	ssl7	Agr+	superantigen-like protein 7	ssl7	2.75196	0.0226483	Extracellular
SAUPAN006367000	aur	Agr+	zinc metalloproteinase aureolysin	aur	2.43396	0.0308126	Extracellular
SAUPAN005012000	hlb	Agr+	ß-hemolysin/ phospholipase C	hlb	2.12239	0.00394401	Extracellular
SAUPAN003418000	hla*	Agr+	α-hemolysin	hla	1.64	0.169004	Extracellular
SAUPAN003065000	glpQ		glycerophosphoryl diester phosphodiesterase	glpQ	1.97776	0.00312256	Extracellular
SAUPAN002800000	nuc		thermonuclease precursor	nuc	1.75827	0.000701202	Extracellular
SAUPAN003250000	sspB	Agr+	cysteine protease precursor SspB	sspB	1.61166	0.000574521	Extracellular
SAUPAN005955000	sbi	Agr-	immunoglobulin G-binding protein SBI	sbi	1.72979	0.0291683	Cell wall
SAUPAN000980000	cap5F		capsular polysaccharide biosynthesis protein Cap5F	cap5F	3.46748	0.0260651	Cytoplasmic
SAUPAN003707000	katA		catalase	katA	3.45451	0.00813265	Cytoplasmic
SAUPAN003701000	thrC		threonine synthase	thrC	3.28256	5.3138e-05	Cytoplasmic
SAUPAN004046000	4046		glyoxalase	4046	2.59759	0.00318129	Cytoplasmic
SAUPAN004365000	tpx		peroxiredoxin	tpx	2.59283	0.0389652	Cytoplasmic
SAUPAN005817000	hutI		imidazolonepropionase	hutI	2.403	0.048454	Cytoplasmic
SAUPAN002236000	spoVG		putative septation protein spoVG	spoVG	2.39501	0.00904304	Cytoplasmic
SAUPAN002819000	2819		thioredoxin	2819	2.33988	0.0084669	Cytoplasmic
SAUPAN006305000	fdaB		fructose-1,6-bisphosphate aldolase	fdaB	2.24262	0.00232825	Cytoplasmic
SAUPAN003383000	trxA		thioredoxin	trxA	2.21006	0.0344406	Cytoplasmic
SAUPAN004790000	4790		glucosamine-6-phosphate isomerase	4790	2.11587	0.0258092	Cytoplasmic
SAUPAN002311000	rplL		50S ribosomal protein L7/L12	rplL	2.0575	0.0170647	Cytoplasmic
SAUPAN003192000	3192		hypothetical protein	3192	1.98406	0.002872	Cytoplasmic
SAUPAN001133000	tarI		2-C-methyl-D-erythritol 4-phosphate cytidylyltransferase	tarI	1.86732	0.00453266	Cytoplasmic
SAUPAN003463000	3463		hypothetical protein	3463	1.81237	0.00312695	Cytoplasmic
SAUPAN002294000	gltX		glutamyl-tRNA synthetase	gltX	1.79028	0.00375911	Cytoplasmic
SAUPAN001992000	yflT		putative heat induced stress protein	yflT	1.77069	0.0288228	Cytoplasmic
SAUPAN004503000	pckA		phosphoenolpyruvate carboxykinase	pckA	1.7264	0.0108949	Cytoplasmic
SAUPAN002318000	rpsG		ribosomal protein S7	rpsG	1.71835	0.0361212	Cytoplasmic
SAUPAN003703000	3703		HAD superfamily hydrolase	3703	1.71383	0.0147841	Cytoplasmic
SAUPAN003830000	sucB		dihydrolipoamide succinyltransferase	sucB	1.6213	0.0260675	Cytoplasmic
SAUPAN004299000	infC		translation initiation factor IF-3	infC	1.59187	0.0178819	Cytoplasmic
SAUPAN002811000	gpmA1		phosphoglycerate mutase family protein	gpmA1	1.5361	0.00451039	Cytoplasmic
SAUPAN003717000	tkt		transketolase	tkt	1.52176	0.02264	Cytoplasmic
SAUPAN006165000	6165		GNAT family acetyltransferase	6165	1.50553	0.00167478	Cytoplasmic
SAUPAN003862000	3862		hypothetical protein	3862	2.91463	0.00802308	Unknown
SAUPAN005981000	5981		hypothetical protein	5981	2.65757	0.00754802	Unknown
SAUPAN001971000	1971		hypothetical protein	1971	2.00191	0.0246029	Unknown
SAUPAN004108000	4108		hypothetical protein	4108	1.86683	0.0020603	Unknown
SAUPAN003712000	3712		hypothetical protein	3712	1.6256	9.59664e-05	Unknown
SAUPAN004776000	4776		hypothetical protein	4776	2.32009	0.00367479	Membrane
SAUPAN002507000	mntC		ABC transporter substrate-binding protein	mntC	2.15111	0.000152452	Membrane
SAUPAN003264000	3264		hypothetical protein	3264	1.8447	0.000618733	Membrane
SAUPAN002178000	2178		ABC transporter, binding protein	2178	1.53306	0.00867957	Membrane
SAUPAN004843000	bcp		peroxiredoxin	bcp	1.48465	0.0355399	Cytoplasmic
SAUPAN002709000	pgm		bisphosphoglycerate mutase	pgm	1.48428	0.0162964	Cytoplasmic
SAUPAN005335000	rsbV		anti-sigma B factor antagonist	rsbV	1.48344	0.00559319	Cytoplasmic
SAUPAN004075000	argR		arginine repressor	argR	1.48094	0.00364923	Cytoplasmic
SAUPAN004499000	dkgB		aldo/keto reductase	dkgB	1.452	0.0439892	Cytoplasmic
SAUPAN004361000	ald2		alanine dehydrogenase	ald2	1.44543	0.00549585	Cytoplasmic
SAUPAN001228000	1228		5'-nucleotidase	1228	1.42375	0.0314285	Cell wall
SAUPAN003302000	3302		hypothetical protein	3302	1.39497	0.000344854	Unknown
SAUPAN006091000	pgcA		phosphoglucomutase/phosphomannomutase	pgcA	1.3753	0.0200527	Cytoplasmic
SAUPAN005734000	moeA		molybdopterin biosynthesis protein MoeA	moeA	1.37411	0.00127553	Cytoplasmic
SAUPAN006281000	panD		aspartate alpha-decarboxylase	panD	1.37004	0.000188471	Cytoplasmic
SAUPAN001062000	acpD		azoreductase	acpD	1.35272	0.0183189	Cytoplasmic
SAUPAN004411000	4411		thioredoxin	4411	1.34723	0.0313704	Cytoplasmic
SAUPAN003626000	glnA		glutamate--ammonia ligase	glnA	1.32836	0.00141722	Cytoplasmic
SAUPAN006297000	ldh2		L-lactate dehydrogenase 2	ldh2	1.30434	0.0280288	Cytoplasmic
SAUPAN002322000	kbl		2-amino-3-ketobutyrate coenzyme A ligase	kbl	1.27124	0.00405792	Cytoplasmic
SAUPAN000017000	serS		seryl-tRNA synthetase	serS	1.21352	0.01944	Cytoplasmic
SAUPAN003060000	gudB		glutamate dehydrogenase	gudB	1.20287	0.0127479	Cytoplasmic
SAUPAN002840000	metQ		ABC transporter, binding protein	metQ	1.19986	0.0355907	Membrane
SAUPAN003022000	lipA		lipoyl synthase	lipA	1.17324	0.0334617	Cytoplasmic
SAUPAN004428000	dat		D-alanine aminotransferase	dat	1.16724	0.00513483	Cytoplasmic
SAUPAN004164000	grpE		chaperone GrpE	grpE	1.15942	0.0163665	Cytoplasmic
SAUPAN005193000	dapE		succinyl-diaminopimelate desuccinylase	dapE	1.12776	0.00054829	Cytoplasmic
SAUPAN003559000	frr		ribosome recycling factor	frr	1.11688	0.00898998	Cytoplasmic
SAUPAN001030000	ipdC		thiamine pyrophosphate TPP binding domain-containing protein	ipdC	1.09099	0.0136606	Cytoplasmic
SAUPAN003070000	pgi		glucose-6-phosphate isomerase	pgi	1.08451	0.0294472	Cytoplasmic
SAUPAN004429000	pepV		Peptidase family M20/M25/M40	pepV	1.07056	0.00229169	Cytoplasmic
SAUPAN002821000	gcvH		glycine cleavage system protein H	gcvH	1.07048	0.00216517	Cytoplasmic
SAUPAN004510000	menC		o-succinylbenzoic acid (OSB) synthetase	menC	1.0215	0.00164967	Cytoplasmic
SAUPAN002319000	fus		translational elongation factor G	fus	0.992672	0.0417239	Cytoplasmic
SAUPAN002283000	pdxS		pyridoxine (vitamin B6) biosynthesis protein	pdxS	0.966079	0.0485192	Cytoplasmic
SAUPAN005696000	rpsC		30S ribosomal protein S3	rpsC	0.964797	0.0393723	Cytoplasmic
SAUPAN003904000	gpsB		hypothetical protein	gpsB	0.929004	0.0262413	Cytoplasmic
SAUPAN002650000	pepT		peptidase T	pepT	0.927529	0.0103762	Cytoplasmic
SAUPAN004081000	accC		acetyl-CoA carboxylase biotin carboxylase subunit	accC	0.926677	0.0258734	Cytoplasmic
SAUPAN004440000	4440		rhodanese-like domain-containing protein	4440	0.924893	0.00502174	Cytoplasmic
SAUPAN003735000	citB		aconitate hydratase	citB	0.892641	0.0114917	Cytoplasmic
SAUPAN004206000	greA		transcription elongation factor GreA	greA	0.879472	0.00757428	Cytoplasmic
SAUPAN004430000	4430		hypothetical protein	4430	0.876467	0.0475589	Unknown
SAUPAN004954000	ppaC		manganese-dependent inorganic pyrophosphatase	ppaC	0.853195	0.0144237	Cytoplasmic
SAUPAN000040000	orfX		rRNA large subunit methyltransferase	orfX	0.825228	0.044154	Cytoplasmic
SAUPAN004133000	pbp3		penicillin-binding protein 3	pbp3	0.824136	0.0204098	Cell wall
SAUPAN004031000	fur		FUR family transcriptional regulator	fur	0.746938	0.0165885	Cytoplasmic
SAUPAN005396000	atpA		proton-translocating F-type ATPase alpha subunit	atpA	0.742908	0.0139422	Membrane
SAUPAN002564000	yvdD		putative lysine decarboxylase	yvdD	0.689401	0.0210489	Cytoplasmic
SAUPAN002337000	sdrE	Agr-	sdrE protein	sdrE	0.654063	0.0335995	Cell Wall
SAUPAN004780000	4780		transcriptional regulator	4780	0.645966	0.0167983	Cytoplasmic
SAUPAN000951000	deoB		phosphopentomutase	deoB	0.457702	0.0388662	Cytoplasmic
SAUPAN001875000	1875		alkanal monooxygenase (FMN-linked)	1875	-0.374973	0.0479875	Cytoplasmic
SAUPAN004068000	brxB		bacillredoxin BrxB	brxB	-0.440453	0.044117	Cytoplasmic
SAUPAN004238000	dtd		D-tyrosyl-tRNA(Tyr) deacylase	dtd	-0.467981	0.0393163	Cytoplasmic
SAUPAN004126000	glk		glucokinase	glk	-0.528327	0.0357866	Cytoplasmic
SAUPAN004772000	cbf1		3'-5' exoribonuclease cbf1	cbf1	-0.561127	0.0241708	Cytoplasmic
SAUPAN000037000	adsA		5'-nucleotidase	adsA	-0.620526	0.0201207	Cell Wall
SAUPAN005582000	5582		alcohol dehydrogenase, zinc-containing	5582	-0.655727	0.0173772	Cytoplasmic
SAUPAN002320000	tuf		elongation factor EF1A	tuf	-0.745919	0.00336014	Cytoplasmic
SAUPAN002480000	2480		hypothetical protein	2480	-0.773391	0.0240974	Unknown
SAUPAN003315000	def		peptide deformylase	def	-0.773493	0.0230197	Cytoplasmic
SAUPAN003128000	fab		3-oxoacyl-[acyl-carrier-protein] synthase	fab	-0.780644	0.0341496	Membrane
SAUPAN004036000	proC		pyrroline-5-carboxylate reductase	proC	-0.787285	0.0131565	Cytoplasmic
SAUPAN004953000	pncA		isochorismatase	pncA	-0.80245	0.0101179	Cytoplasmic
SAUPAN003538000	sucD		succinate--CoA ligase (ADP-forming) alpha subunit	sucD	-0.841463	0.0327164	Cytoplasmic
SAUPAN004355000	uspA2		universal stress protein	uspA2	-0.847983	0.0359308	Cytoplasmic
SAUPAN003316000	3316		hypothetical protein	3316	-0.855205	0.013022	Unknown
SAUPAN003481000	pyrC		dihydroorotase	pyrC	-0.86624	0.000606479	Cytoplasmic
SAUPAN002307000	rplK		50S ribosomal protein L11	rplK	-0.877503	0.024738	Cytoplasmic
SAUPAN001826000	1826		prophage L54a, major tail protein	1826	-0.922424	0.00346657	Unknown
SAUPAN003317000	pdhA		pyruvate dehydrogenase (acetyl-transferring) alpha subunit	pdhA	-0.971488	0.0115822	Cytoplasmic
SAUPAN003037000	ndh2		pyridine nucleotide-disulfide oxidoreductase	ndh2	-0.991174	0.00451379	Cytoplasmic
SAUPAN002528000	dhaK		dihydroxyacetone kinase subunit DhaK	dhaK	-1.00525	0.0402395	Cytoplasmic
SAUPAN003829000	3829		hypothetical protein	3829	-1.01493	0.00157868	Cytoplasmic
SAUPAN003273000	3273		hypothetical protein	3273	-1.06644	0.0098973	Unknown
SAUPAN001915000	ssb		single-stranded DNA-binding protein	ssb	-1.07958	0.000749175	Cytoplasmic
SAUPAN005506000	glmM		phosphoglucosamine mutase	glmM	-1.08655	0.0495315	Cytoplasmic
SAUPAN005417000	fbaA		fructose-bisphosphate aldolase	fbaA	-1.09755	0.0130321	Cytoplasmic
SAUPAN003055000	ppi		cyclophilin type peptidyl-prolyl cis-trans isomerase	ppi	-1.14249	0.0130488	Cytoplasmic
SAUPAN002367000	hemQ		heme peroxidase	hemQ	-1.1678	0.0105776	Cytoplasmic
SAUPAN003276000	folD		methylene-THF dehydrogenase (NADP(+))/methenyltetrahydrofolate cyclohydrolase	folD	-1.18017	0.0365757	Cytoplasmic
SAUPAN000641000	0641		hypothetical protein	0641	-1.19918	0.00069673	Unknown
SAUPAN001163000	lytM	Agr-	peptidoglycan hydrolase LytM	lytM	-1.20205	0.0303295	Extracellular
SAUPAN004291000	tig		trigger factor	tig	-1.21518	0.00650651	Cytoplasmic
SAUPAN003078000	mhpD		2-keto-4-pentenoate hydratase	mhpD	-1.22198	0.013233	Cytoplasmic
SAUPAN004358000	4358		putative metal-dependent hydrolase	4358	-1.246	0.000537709	Cytoplasmic
SAUPAN003054000	kapB		hypothetical protein	kapB	-1.26031	0.00780864	Cell Wall
SAUPAN000932000	butA		acetoin reductase	butA	-1.32718	0.000444655	Cytoplasmic
SAUPAN005583000	5583		alcohol dehydrogenase, zinc-containing	5583	-1.35105	0.000726854	Cytoplasmic
SAUPAN004774000	sbcD		calcineurin-like phosphoesterase	sbcD	-1.35331	0.00202814	Cytoplasmic
SAUPAN004163000	dnaK		chaperone DnaK	dnaK	-1.3804	2.57816e-05	Cytoplasmic
SAUPAN003456000	ftsZ		cell division protein FtsZ	ftsZ	-1.43443	2.77197e-06	Cytoplasmic
SAUPAN005687000	rplF		50S ribosomal protein L6	rplF	-1.44449	0.033265	Cytoplasmic
SAUPAN004064000	4064		M20/M25/M40 family peptidase	4064	-1.46405	7.74165e-05	Cytoplasmic
SAUPAN005772000	ssaA1	Agr-	secretory antigen SsaA	ssaA1	-1.96446	6.20639e-05	Extracellular
SAUPAN002796000	emp	Agr-	secretory extracellular matrix and plasma binding protein	emp	-2.33543	2.92779e-06	Extracellular
SAUPAN006230000	ssaA5	Agr-	staphylococcal secretory antigen, SsaA5	ssaA5	-3.54717	4.24612e-05	Extracellular
SAUPAN006235000	isaA	Agr-	immunodominant antigen A	isaA	-3.73325	3.81081e-05	Extracellular
SAUPAN003260000	atl*	Agr-	MurNAc-L-alanine amidase/endo-beta-N-acetylglucosaminidase	atl*	-1.4763	0.00197104	Cell wall
SAUPAN006098000	fnbA	Agr-	fibronectin-binding protein A	fnbA	-5.26453	0.0178724	Cell wall
SAUPAN006452000	6452 (cna)	Agr-	collagen adhesin	6452 (cna)	-1.51873	0.000503114	Cell Wall
SAUPAN003360000	isdC	Agr-	iron (Fe2+)-regulated surface determinant protein IsdC	isdC	-2.04775	0.00157542	Cell Wall
SAUPAN002545000	ssaA3	Agr-	secretory antigen SsaA-like protein	ssaA3	-2.18031	0.00403409	Cell wall
SAUPAN003359000	isdA	Agr-	iron (Fe2+)-regulated surface determinant protein IsdA	isdA	-2.8106	0.00876278	Cell Wall
SAUPAN002179000	sle1	Ag-	LysM family autolysin	sle1	-3.00444	0.00562443	Cell Wall
SAUPAN003878000	ebh	Agr-	cell wall associated fibronectin-binding protein	ebh	-3.13234	0.000134533	Cell wall
SAUPAN002779000	clfA	Agr-	fibrinogen-binding protein	clfA	-3.23665	0.000564522	Cell Wall
SAUPAN004963000	4963		beta-lactamase precursor, BlaZ	4963	-3.29097	1.93652e-09	Cell Wall
SAUPAN002336000	sdrD	Agr-	Ser-Asp rich fibrinogen/bone sialoprotein-binding protein SdrD	sdrD	-3.54976	8.93612e-07	Cell Wall
SAUPAN003946000	ebpS	Agr-	elastin-binding protein	ebpS	-4.74929	0.00638378	Cell wall
SAUPAN000909000	spa*	Agr-	immunoglobulin G binding protein A	spa	-9.5	0.178171	Cell Wall					spa				Cell Wall	0.944553
SAUPAN003284000	purM		phosphoribosylformylglycinamidine cyclo-ligase	purM	-1.50574	0.00273161	Cytoplasmic
SAUPAN004406000	4406		general stress protein	4406	-1.55573	0.000700566	Cytoplasmic
SAUPAN003460000	sepF		hypothetical protein	sepF	-1.55591	2.56194e-05	Cytoplasmic
SAUPAN005695000	rplP		50S ribosomal protein L16	rplP	-1.55795	0.00291478	Cytoplasmic
SAUPAN004112000	gcvPB		glycine dehydrogenase (decarboxylating) subunit 2	gcvPB	-1.63401	0.000540607	Cytoplasmic
SAUPAN003482000	carA		carbamoyl-phosphate synthase (glutamine-hydrolyzing), small subunit	carA	-1.71223	0.000944385	Cytoplasmic
SAUPAN002657000	2657		degV family protein	2657	-1.71936	0.0252545	Cytoplasmic
SAUPAN002333000	azo1		hypothetical protein	azo1	-1.73386	0.00441573	Cytoplasmic
SAUPAN002254000	hslO		heat shock protein Hsp33	hslO	-1.76071	0.00246195	Cytoplasmic
SAUPAN003858000	dfrA		dihydrofolate reductase	dfrA	-1.79398	0.0294463	Cytoplasmic
SAUPAN005693000	rpsQ		30S ribosomal protein S17	rpsQ	-1.82698	0.0076553	Cytoplasmic
SAUPAN005685000	rpsE		30S ribosomal protein S5	rpsE	-1.84491	0.0046413	Cytoplasmic
SAUPAN002344000	bshB		bacillithiol biosynthesis deacetylase BshB2	bshB	-1.84767	0.0271376	Cytoplasmic
SAUPAN004860000	pfpI		intracellular protease	pfpI	-1.8775	0.00893775	Cytoplasmic
SAUPAN002357000	pdxK		phosphomethylpyrimidine kinase	pdxK	-1.8875	0.0120667	Cytoplasmic
SAUPAN003527000	rpsP		30S ribosomal protein S16	rpsP	-1.91269	0.0154478	Cytoplasmic
SAUPAN003844000	3844		acetyltransferase (GNAT) family protein	3844	-2.09683	0.0279786	Cytoplasmic
SAUPAN004113000	gcvPA		glycine dehydrogenase (decarboxylating) subunit 1	gcvPA	-2.16064	0.00229288	Cytoplasmic
SAUPAN003280000	purS		phosphoribosylformylglycinamidine synthase	purS	-2.42229	0.000504391	Cytoplasmic
SAUPAN004026000	rluB		ribosomal large subunit pseudouridine synthase B	rluB	-2.45883	1.07783e-05	Cytoplasmic
SAUPAN005412000	rpmE2		50S ribosomal protein L31	rpmE2	-2.49081	0.00616908	Cytoplasmic
SAUPAN003987000	3987		phage protein	3987	-2.66909	0.00386151	Cytoplasmic
SAUPAN005684000	rpmD		50S ribosomal protein L30	rpmD	-2.82869	0.000148437	Cytoplasmic
SAUPAN004255000	mreC		rod shape-determining protein MreC	mreC	-2.87515	2.10988e-06	Cytoplasmic
SAUPAN002368000	eutD		phosphotransacetylase	eutD	-3.59075	0.000664463	Cytoplasmic
SAUPAN005438000	5438		hypothetical protein	5438	-1.64262	0.0102961	Unknown
SAUPAN002640000	sstD		siderophore-Fe(III) ABC transporter,lipoprotein	sstD	-1.67462	0.00227757	Membrane
SAUPAN000101000	mecA		penicillin-binding protein 2'	mecA	-2.00046	2.74196e-05	Membrane
Table S7C: Quantification of the log2-fold changes of the differentially secreted proteins between CC398/CC22 of S. aureus. The average LFQ intensity values for the secreted proteins of CC22 and CC398 were used from Table S6 for calculation of log2 fold changes between CC398/CC22 to highlight proteins higher (red) and lower (green) secreted in CC398 versus CC22. The proteins were assigned with SA…

## Sheet: Table S7D
Table S7D: Proteins with a higher and lower abundance in CC22 versus CC8 exoproteomes
				CC22 vs CC8
PanID/ RKI-no.	Symbol	Agr-Regulon	Function	PanID	fold-change (log2)	p-value	PSORTb
SAUPAN005958000	hlgA	Agr+	g-hemolysin component A	hlgA	2.33927	0.000102023	Extracellular
SAUPAN003054000	kapB		hypothetical protein	kapB	1.70504	0.00418263	Cell Wall
SAUPAN005502000	5502		methicillin resistance determinant FmtB protein	5502	5.53583	0.0383598	Cell Wall
SAUPAN003878000	ebh	Agr-	cell wall associated fibronectin-binding protein	ebh	4.6675	0.0118911	Cell wall
SAUPAN002779000	clfA	Agr-	fibrinogen-binding protein	clfA	2.18452	0.028884	Cell Wall
SAUPAN002545000	ssaA3	Agr-	secretory antigen SsaA-like protein	ssaA3	2.15017	0.0428909	Cell wall
SAUPAN001824000	1824		hypothetical protein	1824	3.28368	0.0173182	Cytoplasmic
SAUPAN002631000	nrdF		ribonucleoside-diphosphate reductase subunit beta	nrdF	3.0637	0.0148557	Cytoplasmic
SAUPAN002332000	2332		hydrolase	2332	2.88711	0.0447	Cytoplasmic
SAUPAN003530000	rplS		50S ribosomal protein L19	rplS	2.62185	0.0106286	Cytoplasmic
SAUPAN004320000	citZ		citrate (Si)-synthase	citZ	2.50362	0.0183956	Cytoplasmic
SAUPAN003341000	pycA		pyruvate carboxylase	pycA	2.39903	0.00360909	Cytoplasmic
SAUPAN002227000	metS		methionyl-tRNA synthetase	metS	2.28566	0.046587	Cytoplasmic
SAUPAN002333000	azo1		hypothetical protein	azo1	2.25033	0.0360086	Cytoplasmic
SAUPAN003987000	3987		phage protein	3987	2.17374	0.000149334	Cytoplasmic
SAUPAN004355000	uspA2		universal stress protein	uspA2	2.03746	0.00353351	Cytoplasmic
SAUPAN002344000	bshB		bacillithiol biosynthesis deacetylase BshB2	bshB	2.02412	0.0275321	Cytoplasmic
SAUPAN002597000	queD		6-pyruvoyltetrahydropterin synthase	queD	1.98112	0.00938052	Cytoplasmic
SAUPAN003575000	pnpA		polynucleotide phosphorylase/polyadenylase	pnpA	1.97219	0.0284075	Cytoplasmic
SAUPAN004025000	srrA		DNA-binding response regulator SrrA	srrA	1.8837	0.0381122	Cytoplasmic
SAUPAN002657000	2657		degV family protein	2657	1.81753	0.0376518	Cytoplasmic
SAUPAN004283000	hemB		porphobilinogen synthase	hemB	1.7878	0.000374217	Cytoplasmic
SAUPAN003055000	ppi		cyclophilin type peptidyl-prolyl cis-trans isomerase	ppi	1.77466	0.0252458	Cytoplasmic
SAUPAN004275000	valS		valyl-tRNA synthetase	valS	1.77076	0.0355691	Cytoplasmic
SAUPAN005675000	rplQ		50S ribosomal protein L17	rplQ	1.74746	0.00514307	Cytoplasmic
SAUPAN006305000	fdaB		fructose-1,6-bisphosphate aldolase	fdaB	1.74547	0.00952968	Cytoplasmic
SAUPAN003465000	ileS		isoleucyl-tRNA synthetase	ileS	1.73947	0.0207553	Cytoplasmic
SAUPAN000009000	yaaA		hypothetical protein	yaaA	1.5023	0.000675944	Cytoplasmic
SAUPAN001826000	1826		prophage L54a, major tail protein	1826	3.81648	0.000192874	Unknown
SAUPAN005061000	5061		hypothetical protein	5061	2.81104	0.00322743	Unknown
SAUPAN000641000	0641		hypothetical protein	0641	1.64411	0.0230379	Unknown
SAUPAN000101000	mecA		penicillin-binding protein 2'	mecA	2.37364	0.000943751	Membrane
SAUPAN005393000	atpC		proton- translocating F-type ATPase epsilon subunit	atpC	1.54245	0.00418153	Membrane
SAUPAN005681000	adk		adenylate kinase	adk	1.49634	0.0274667	Cytoplasmic
SAUPAN001009000	srpF		hypothetical protein	srpF	1.48889	0.0426788	Cytoplasmic
SAUPAN004946000	pncB		nicotinate phosphoribosyltransferase	pncB	1.42783	0.0476708	Cytoplasmic
SAUPAN004363000	ackA		acetate kinase	ackA	1.40147	0.00496318	Cytoplasmic
SAUPAN003859000	thyA		thymidylate synthase	thyA	1.40015	0.0163099	Cytoplasmic
SAUPAN002323000	hchA		ThiJ/PfpI family protein	hchA	1.37055	0.0484504	Cytoplasmic
SAUPAN005052000	5052		hypothetical protein	5052	1.35516	0.0139708	Cytoplasmic
SAUPAN002240000	prs		ribose-phosphate pyrophosphokinase	prs	1.34838	0.0337351	Cytoplasmic
SAUPAN004039000	zwf		glucose-6-phosphate 1-dehydrogenase	zwf	1.33582	0.0406774	Cytoplasmic
SAUPAN004295000	4295		MutT/Nudix hydrolase family protein	4295	1.31073	0.0324974	Cytoplasmic
SAUPAN006488000	gidA		tRNA uridine 5-carboxymethylaminomethyl modification enzyme GidA	gidA	1.25076	0.000176388	Cytoplasmic
SAUPAN005241000	groEL		chaperone GroEL	groEL	1.24095	0.0205744	Cytoplasmic
SAUPAN003280000	purS		phosphoribosylformylglycinamidine synthase	purS	1.23434	0.00429182	Cytoplasmic
SAUPAN002820000	arsC1		putative arsenate Reductase (ArsC) family protein	arsC1	1.2292	0.0324996	Cytoplasmic
SAUPAN005772000	ssaA1	Agr-	secretory antigen SsaA	ssaA1	1.21617	0.00620856	Extracellular
SAUPAN004235000	aspS		aspartyl-tRNA synthetase	aspS	1.21405	0.0166589	Cytoplasmic
SAUPAN001914000	rpsF		30S ribosomal protein S6	rpsF	1.21387	0.00334037	Cytoplasmic
SAUPAN006367000	aur	Agr+	zinc metalloproteinase aureolysin	aur	1.1777	0.0122463	Extracellular
SAUPAN002469000	2469		hypothetical protein	2469	1.17601	0.0140968	Cytoplasmic
SAUPAN001395000	ssb2		single-strand binding protein	ssb2	1.16401	0.0161685	Cytoplasmic
SAUPAN001175000	esxA		ESAT-6 family virulence protein	esxA	1.14996	0.0179416	Extracellular
SAUPAN002249000	2249		hypothetical protein	2249	1.12144	0.0035978	Cytoplasmic
SAUPAN002898000	sufU		NifU family SUF system FeS assembly protein	sufU	1.10029	0.024357	Cytoplasmic
SAUPAN004939000	sspB2	Agr+	cysteine protease precursor SspB2	sspB2	1.05679	0.00302736	Extracellular
SAUPAN003592000	porA		flavodoxin/ferredoxin oxidoreductase	porA	1.05643	0.0121421	Cytoplasmic
SAUPAN003460000	sepF		hypothetical protein	sepF	1.05459	0.000331056	Cytoplasmic
SAUPAN005583000	5583		alcohol dehydrogenase, zinc-containing	5583	1.04239	0.00422682	Cytoplasmic
SAUPAN003312000	rnjA		hypothetical protein	rnjA	1.03122	0.0136331	Cytoplasmic
SAUPAN003853000	crr		PTS family glucose/glucoside (glc) porter component IIA	crr	1.03041	0.00228315	Cytoplasmic
SAUPAN005043000	5043		hypothetical protein	5043	1.00244	0.0139379	Cytoplasmic
SAUPAN005438000	5438		hypothetical protein	5438	0.994499	0.0441762	Unknown
SAUPAN000037000	adsA		5'-nucleotidase	adsA	0.976676	0.0210516	Cell Wall
SAUPAN003593000	porB		2-oxoglutarate ferredoxin oxidoreductase subunit beta	porB	0.923184	0.0299296	Cytoplasmic
SAUPAN004036000	proC		pyrroline-5-carboxylate reductase	proC	0.899125	0.0241595	Cytoplasmic
SAUPAN003287000	purD		phosphoribosylamine--glycine ligase	purD	0.854566	0.000896744	Cytoplasmic
SAUPAN003856000	msrA1		methionine sulfoxide reductase A	msrA1	0.834705	0.0421759	Cytoplasmic
SAUPAN002318000	rpsG		ribosomal protein S7	rpsG	0.828025	0.0493752	Cytoplasmic
SAUPAN002307000	rplK		50S ribosomal protein L11	rplK	0.814495	0.0397431	Cytoplasmic
SAUPAN003820000	acyP		putative acylphosphatase	acyP	0.785197	0.0374996	Cytoplasmic
SAUPAN005907000	5907		pyridoxamine 5-phosphate oxidase	5907	0.774392	0.0186948	Cytoplasmic
SAUPAN005387000	fabZ		(3R)-hydroxymyristoyl-[acyl carrier protein] dehydratase	fabZ	0.766585	0.0363368	Cytoplasmic
SAUPAN004064000	4064		M20/M25/M40 family peptidase	4064	0.759222	0.0182574	Cytoplasmic
SAUPAN004163000	dnaK		chaperone DnaK	dnaK	0.544563	0.0187065	Cytoplasmic
SAUPAN002586000	nagA		N-acetylglucosamine-6-phosphate deacetylase	nagA	0.522898	0.0270124	Cytoplasmic
SAUPAN004199000	lamB		lactam utilization protein	lamB	-0.472901	0.0351885	Unknown
SAUPAN003714000	lexA		DNA damage-inducible repressor	lexA	-0.474918	0.0050696	Cytoplasmic
SAUPAN002326000	ilvE		branched-chain amino acid aminotransferase	ilvE	-0.650097	0.00527908	Cytoplasmic
SAUPAN005883000	tpgX		putative lipoprotein	tpgX	-0.713505	0.0207303	Membrane
SAUPAN002310000	rplJ		50S ribosomal protein L10	rplJ	-0.745495	0.00777047	Cytoplasmic
SAUPAN005584000	5584		hypothetical protein	5584	-0.78444	0.0386651	Unknown
SAUPAN003538000	sucD		succinate--CoA ligase (ADP-forming) alpha subunit	sucD	-0.868233	0.0209519	Cytoplasmic
SAUPAN004248000	ruvA		Holliday junction DNA helicase RuvA	ruvA	-0.889454	0.0492051	Cytoplasmic
SAUPAN003184000	fabI		enoyl-[acyl-carrier-protein] reductase (NADH)	fabI	-0.971449	0.021492	Membrane
SAUPAN005686000	rplR		50S ribosomal protein L18	rplR	-1.01486	0.0321273	Cytoplasmic
SAUPAN004771000	prsA		peptidylprolyl isomerase	prsA	-1.02482	0.0350088	Membrane
SAUPAN002605000	ltaS	Agr-	lipoteichoic acid sulfatase	ltaS	-1.02564	0.0350983	Extracellular
SAUPAN006165000	6165		GNAT family acetyltransferase	6165	-1.02734	0.0438665	Cytoplasmic
SAUPAN005690000	rplE		50S ribosomal protein L5	rplE	-1.15777	0.0249219	Cytoplasmic
SAUPAN006230000	ssaA5	Agr-	staphylococcal secretory antigen, SsaA5	ssaA5	-1.18208	0.00253059	Extracellular
SAUPAN002706000	gap		glyceraldehyde-3-phosphate dehydrogenase (phosphorylating)	gap	-1.19494	0.0134096	Cytoplasmic
SAUPAN004349000	maeB		malate dehydrogenase (oxaloacetate-decarboxylating) (NADP( ))	maeB	-1.20445	0.00322405	Cytoplasmic
SAUPAN002899000	sufB		FeS assembly protein SufB	sufB	-1.20909	0.0333903	Cytoplasmic
SAUPAN006297000	ldh2		L-lactate dehydrogenase 2	ldh2	-1.27981	0.00167217	Cytoplasmic
SAUPAN006056000	bdhA		putative short chain dehydrogenase	bdhA	-1.36347	0.00109626	Cytoplasmic
SAUPAN004893000	ampS		aminopeptidase PepS	ampS	-1.36363	0.0101571	Cytoplasmic
SAUPAN004255000	mreC		rod shape-determining protein MreC	mreC	-1.36777	0.00193459	Cytoplasmic
SAUPAN003264000	3264		hypothetical protein	3264	-1.38594	0.00905479	Membrane
SAUPAN005683000	rplO		50S ribosomal protein L15	rplO	-1.40757	0.0154671	Cytoplasmic
SAUPAN006375000	6375	Agr-	N-acetylmuramoyl-L-alanine amidase	6375	-1.42576	0.00388469	Cell wall
SAUPAN003717000	tkt		transketolase	tkt	-1.43972	0.0278596	Cytoplasmic
SAUPAN004325000	pfkA		6-phosphofructokinase	pfkA	-1.47112	0.00523895	Cytoplasmic
SAUPAN002104000	ssl1	Agr+	superantigen-like protein 1	ssl1	-1.52814	0.00140831	Extracellular
SAUPAN000858000	plc	Agr+	phosphatidylinositol diacylglycerol-lyase	plc	-2.8424	0.00585562	Extracellular
SAUPAN002113000	ssl7	Agr+	superantigen-like protein 7	ssl7	-3.78477	0.0227799	Extracellular
SAUPAN005268000	sdrH	Agr-	sdrH protein	sdrH	-1.58386	0.00125526	Cell wall
SAUPAN001228000	1228		5'-nucleotidase	1228	-1.59192	0.016753	Cell wall
SAUPAN005955000	sbi	Agr-	immunoglobulin G-binding protein SBI	sbi	-1.9402	0.0463031	Cell wall
SAUPAN006314000	betB		betaine aldehyde dehydrogenase	betB	-1.55621	0.00251797	Cytoplasmic
SAUPAN005578000	asp23		alkaline shock protein 23	asp23	-1.57378	0.0342037	Cytoplasmic
SAUPAN005734000	moeA		molybdopterin biosynthesis protein MoeA	moeA	-1.64942	0.0295167	Cytoplasmic
SAUPAN005125000	5125		hypothetical protein	5125	-1.66597	0.036249	Cytoplasmic
SAUPAN005412000	rpmE2		50S ribosomal protein L31	rpmE2	-1.69023	0.00310032	Cytoplasmic
SAUPAN005687000	rplF		50S ribosomal protein L6	rplF	-1.73654	0.00776982	Cytoplasmic
SAUPAN005677000	rpsK		30S ribosomal protein S11	rpsK	-1.86866	0.00616053	Cytoplasmic
SAUPAN005388000	murA1		UDP-N-acetylglucosamine 1-carboxyvinyltransferase	murA1	-1.87562	0.0287019	Cytoplasmic
SAUPAN003027000	pdxp		HAD-superfamily hydrolase	pdxp	-1.8918	0.0312808	Cytoplasmic
SAUPAN003707000	katA		catalase	katA	-2.00449	0.0440904	Cytoplasmic
SAUPAN004926000	gatB		aspartyl/glutamyl-tRNA amidotransferase subunit B	gatB	-2.26928	0.0229046	Cytoplasmic
SAUPAN004388000	tyrS		tyrosyl-tRNA synthetase	tyrS	-2.34407	0.0155857	Cytoplasmic
SAUPAN005507000	5507		hypothetical protein	5507	-1.90126	0.00185449	Unknown
SAUPAN005562000	5562		hypothetical protein	5562	-1.90557	0.00131715	Unknown
SAUPAN000958000	0958		hypothetical protein	0958	-1.95293	0.0229124	Unknown
SAUPAN001971000	1971		hypothetical protein	1971	-2.89963	3.89273e-06	Unknown
SAUPAN002580000	2580		hypothetical protein	2580	-2.98522	7.47024e-05	Unknown
SAUPAN002507000	mntC		ABC transporter substrate-binding protein	mntC	-1.57388	0.00379859	Membrane
SAUPAN006232000	6232		acetyltransferase	6232	-1.89918	0.00314785	Membrane
SAUPAN004962000	4962		beta-lactamase regulatory protein	4962	-4.34288	0.0333214	Membrane
Table S7D: Quantification of the log2-fold changes of the differentially secreted proteins between CC22/CC8 of S. aureus. The average LFQ intensity values for the secreted proteins of CC22 and CC8 were used from Table S6 for calculation of log2 fold changes between CC22/CC8 to highlight proteins higher (red) and lower (green) secreted in CC22 versus CC8. The proteins were assigned with SAUPAN-IDs…

## Sheet: Table S7E
Table S7E: Proteins with a higher and lower abundance in CC398 versus CC8 and CC22 exoproteomes
				CC398 versus CC8 and CC22
PanID/ RKI-no.	Symbol	Agr-Regulon	Function	PanID	log2 CC398/CC8	log2 CC398/CC22	PSORTb
SAUPAN003418000	hla*	Agr+	α-hemolysin	hla	2.44	1.64	Extracellular
SAUPAN005012000	hlb	Agr+	ß-hemolysin/ phospholipase C	hlb	8.09377	2.12239	Extracellular
SAUPAN006367000	aur	Agr+	zinc metalloproteinase aureolysin	aur	3.61165	2.43396	Extracellular
SAUPAN004544000	4544		hyaluronate lyase 2	4544	3.01138	4.24293	Extracellular
SAUPAN003065000	glpQ		glycerophosphoryl diester phosphodiesterase	glpQ	1.59843	1.97776	Extracellular
SAUPAN003250000	sspB	Agr+	cysteine protease precursor SspB	sspB	1.53165	1.61166	Extracellular
SAUPAN006305000	fdaB		fructose-1,6-bisphosphate aldolase	fdaB	3.98809	2.24262	Cytoplasmic
SAUPAN002819000	2819		thioredoxin	2819	3.53298	2.33988	Cytoplasmic
SAUPAN003383000	trxA		thioredoxin	trxA	2.85518	2.21006	Cytoplasmic
SAUPAN004790000	4790		glucosamine-6-phosphate isomerase	4790	2.78927	2.11587	Cytoplasmic
SAUPAN002318000	rpsG		ribosomal protein S7	rpsG	2.54638	1.71835	Cytoplasmic
SAUPAN004046000	4046		glyoxalase	4046	2.54018	2.59759	Cytoplasmic
SAUPAN003701000	thrC		threonine synthase	thrC	2.36299	3.28256	Cytoplasmic
SAUPAN002236000	spoVG		putative septation protein spoVG	spoVG	2.33997	2.39501	Cytoplasmic
SAUPAN003703000	3703		HAD superfamily hydrolase	3703	2.23803	1.71383	Cytoplasmic
SAUPAN002311000	rplL		50S ribosomal protein L7/L12	rplL	2.04165	2.0575	Cytoplasmic
SAUPAN001992000	yflT		putative heat induced stress protein	yflT	2.02416	1.77069	Cytoplasmic
SAUPAN001133000	tarI		2-C-methyl-D-erythritol 4-phosphate cytidylyltransferase	tarI	1.96519	1.86732	Cytoplasmic
SAUPAN002294000	gltX		glutamyl-tRNA synthetase	gltX	1.82795	1.79028	Cytoplasmic
SAUPAN003192000	3192		hypothetical protein	3192	1.6311	1.98406	Cytoplasmic
SAUPAN004299000	infC		translation initiation factor IF-3	infC	1.62665	1.59187	Cytoplasmic
SAUPAN003862000	3862		hypothetical protein	3862	3.69885	2.91463	Unknown
SAUPAN004776000	4776		hypothetical protein	4776	2.08251	2.32009	Membrane
SAUPAN002178000	2178		ABC transporter, binding protein	2178	1.52803	1.53306	Membrane
SAUPAN002796000	emp	Agr-	secretory extracellular matrix and plasma binding protein	emp	-3.73835	-2.33543	Extracellular
SAUPAN006235000	isaA	Agr-	immunodominant antigen A	isaA	-4.3688	-3.73325	Extracellular
SAUPAN006230000	ssaA5	Agr-	staphylococcal secretory antigen, SsaA5	ssaA5	-4.72925	-3.54717	Extracellular
SAUPAN002179000	sle1	Ag-	LysM family autolysin	sle1	-1.6022	-3.00444	Cell Wall
SAUPAN003360000	isdC	Ag-	iron (Fe2+)-regulated surface determinant protein IsdC	isdC	-1.71777	-2.04775	Cell Wall
SAUPAN003359000	isdA	Agr-	iron (Fe2+)-regulated surface determinant protein IsdA	isdA	-2.56234	-2.8106	Cell Wall
SAUPAN003946000	ebpS	Agr-	elastin-binding protein	ebpS	-4.15387	-4.74929	Cell wall
SAUPAN004963000	4963		beta-lactamase precursor, BlaZ	4963	-4.26435	-3.29097	Cell Wall
SAUPAN002336000	sdrD	Agr-	Ser-Asp rich fibrinogen/bone sialoprotein-binding protein SdrD	sdrD	-7.07611	-3.54976	Cell Wall
SAUPAN000909000	spa*	Agr-	immunoglobulin G binding protein A	spa	-7.73	-9.5	Cell Wall					spa				Cell Wall	0.944553
SAUPAN006098000	fnbA*	Agr-	fibronectin-binding protein A	fnbA	-4.14347	-5.26	Cell Wall					fnbA	0.362984	0.719381		Cell wall	0.933267
SAUPAN003482000	carA		carbamoyl-phosphate synthase (glutamine-hydrolyzing), small subunit	carA	-1.65695	-1.71223	Cytoplasmic
SAUPAN003527000	rpsP		30S ribosomal protein S16	rpsP	-1.78435	-1.91269	Cytoplasmic
SAUPAN004112000	gcvPB		glycine dehydrogenase (decarboxylating) subunit 2	gcvPB	-2.01282	-1.63401	Cytoplasmic
SAUPAN004860000	pfpI		intracellular protease	pfpI	-2.14035	-1.8775	Cytoplasmic
SAUPAN005685000	rpsE		30S ribosomal protein S5	rpsE	-2.51111	-1.84491	Cytoplasmic
SAUPAN002368000	eutD		phosphotransacetylase	eutD	-2.78364	-3.59075	Cytoplasmic
SAUPAN005684000	rpmD		50S ribosomal protein L30	rpmD	-3.14305	-2.82869	Cytoplasmic
SAUPAN005412000	rpmE2		50S ribosomal protein L31	rpmE2	-4.18105	-2.49081	Cytoplasmic
SAUPAN004255000	mreC		rod shape-determining protein MreC	mreC	-4.24291	-2.87515	Cytoplasmic
SAUPAN002640000	sstD		siderophore-Fe(III) ABC transporter,lipoprotein	sstD	-1.7811	-1.67462	Membrane
Table S7E: Quantification of the log2-fold changes of the differentially secreted proteins between CC398/CC8 and CC22 of S. aureus. The average LFQ intensity values for the secreted proteins of CC8, CC22 and CC398 were used from Table S6 for calculation of log2 fold changes between CC398/CC8 and CC22 to highlight proteins higher (red) and lower (green) secreted in CC398 versus CC8 and CC22. The p…
