# Supplementary material for: Comparative Secretome Analyses of Human and Zoonotic Staphylococcus aureus Isolates CC8, CC22, and CC398
Source: Mol Cell Proteomics. 2018 Sep 10;17(12):2412–33. doi: 10.1074/mcp.RA118.001036 (PMC6283302; doi:10.1074/mcp.RA118.001036)
Supplement: supplemental Table S6 [file 140073_0_supp_183721_pd5z4y.xlsx]

## Sheet: Table S8
																											99%percentile normalized data									z-scores (Expression below and above average)									99%percentile normalized data
Table S8: The 99 percentile normalized LFQ intensity values of 869 secreted proteins in the secretome of the eight S. aureus isolates of CC8, CC22 and CC398.								CC22				CC8				CC398											CC22		CC8		CC398					CC22		CC8		CC398					CC22		CC8		CC398
								MRSA 24749		MSSA 18787		MSSA 38879		MRSA 38880		MRSA 38885		MRSA 27969		MRSA SK41		MSSA SK42					MRSA 24749	MSSA 18787	MSSA 38879	MRSA 38880	MRSA 38885	MRSA 27969	MRSA SK41	MSSA SK42		MRSA 24749	MSSA 18787	MSSA 38879	MRSA 38880	MRSA 38885	MRSA 27969	MRSA SK41	MSSA SK42		MRSA 24749	MSSA 18787	MSSA 38879	MRSA 38880	MRSA 38885
PanID/ RKI-no.	Level-1	Level 2	Level 3	Symbol	Agr-Regulon	Functions		LFQ Intensity	Log2	LFQ Intensity	Log2	LFQ Intensity	Log2	LFQ Intensity	Log2	LFQ Intensity	Log2	LFQ Intensity	Log2	LFQ Intensity	Log2	LFQ Intensity	Log2		overall average abundance
Toxins and virulence factors
SAUPAN003712000	Cellular functions	Cellular processes	Toxins and virulence factors	3712		hypothetical protein		1.12785e+09	30.0709	4.86911e+08	28.8591	3.61331e+09	31.7507	8.80961e+08	29.7145	2.3657e+09	31.1396	2.112e+09	30.976	2.23234e+09	31.0559	3.2553e+09	31.6001		0.207824		0.12123	0.0451688	0.322239	0.0930581	0.229677	0.156854	0.278791	0.415572		-0.733527	-1.37784	0.969202	-0.972171	0.185118	-0.431761	0.601158	1.75982		0.12123	0.0451688	0.322239	0.0930581	0.229677
SAUPAN004406000	Cellular functions	Cellular processes	Toxins and virulence factors	4406		general stress protein		1.19279e+08	26.8298			4.33884e+07	25.3708	7.52758e+07	26.1657	3.82986e+07	25.1908			4.50379e+07	25.4246	3.83847e+07	25.194		0.00486066		0.0128211		0.00386943	0.00795157	0.00371827		0.00562467	0.00490019		2.00421		-0.825503	0.4649	-0.873286		-0.270653	-0.499669		0.0128211		0.00386943	0.00795157	0.00371827
SAUPAN004514000	Cellular functions	Cellular processes	Toxins and virulence factors	4514		hypothetical protein				4.24839e+08	28.6623	1.0073e+09	29.9078	4.06914e+08	28.6001										0.0215282			0.0394107	0.089832	0.0429833							-0.783438	1.41136	-0.627923							0.0394107	0.089832	0.0429833
SAUPAN006202000	Cellular functions	Cellular processes	Toxins and virulence factors	amiD2		secretory antigen		1.71353e+09	30.6743	1.755e+08	27.3869	1.44851e+09	30.4319			1.52475e+09	30.5059	1.02124e+09	29.9277	1.28651e+08	26.9389	1.89925e+08	27.5009		0.0742295		0.184185	0.0162805	0.12918		0.148032	0.0758456	0.0160669	0.0242458		1.54325	-1.06486	0.688849		0.981683	-0.139615	-1.06818	-0.941132		0.184185	0.0162805	0.12918		0.148032
SAUPAN006367000	Cellular functions	Cellular processes	Toxins and virulence factors	aur	Agr+	zinc metalloproteinase aureolysin		4.76794e+09	32.1507	5.4999e+09	32.3568	2.98061e+09	31.473	1.55837e+09	30.5374	4.68867e+10	35.4485	4.72623e+10	35.46	8.1221e+09	32.9192	8.69836e+09	33.0181		1.45501		0.512498	0.510204	0.265814	0.164614	4.55205	3.51008	1.01435	1.11043		-0.61177	-0.613259	-0.771889	-0.837577	2.01026	1.33392	-0.286024	-0.223657		0.512498	0.510204	0.265814	0.164614	4.55205
SAUPAN003394000	Cellular functions	Cellular processes	Toxins and virulence factors	ecb	Agr-	fibrinogen binding-like protein		1.99135e+09	30.8911	2.53852e+08	27.9194	7.88212e+08	29.554	5.03174e+08	28.9065	4.06867e+08	28.6			9.51019e+08	29.8249	4.31164e+08	28.6837		0.0717943		0.214047	0.0235488	0.0702937	0.0531516	0.0395012		0.11877	0.0550424		2.17813	-0.965367	-0.194008	-0.476878	-0.70213		0.605931	-0.445676		0.214047	0.0235488	0.0702937	0.0531516	0.0395012
SAUPAN003509000	Cellular functions	Cellular processes	Toxins and virulence factors	fakA		DAK2 domain-containing protein		3.03526e+07	24.8553																0.000407819		0.00326255																		0.00326255
SAUPAN001245000	Cellular functions	Cellular processes	Toxins and virulence factors	geh	Agr+	triacylglycerol lipase		3.41087e+11	38.3113	1.38877e+11	37.015	1.5506e+11	37.174	1.8028e+11	37.3914	3.29774e+11	38.2627	4.8306e+11	38.8134	2.5024e+10	34.5426	2.66127e+10	34.6314		19.6041		36.6628	12.883	13.8284	19.0434	32.0165	35.8759	3.12518	3.39738		1.32657	-0.522659	-0.449141	-0.0436	0.965246	1.26537	-1.28148	-1.26031		36.6628	12.883	13.8284	19.0434	32.0165
SAUPAN006420000	Cellular functions	Cellular processes	Toxins and virulence factors	lip	Agr+	triacylglycerol lipase		4.67357e+11	38.7657	9.75029e+10	36.5047	4.09986e+11	38.5768	2.2789e+11	37.7295	2.01647e+11	37.553	3.48953e+11	38.3442	1.15229e+11	36.7457	1.15247e+11	36.7459		24.314		50.2354	9.04497	36.5631	24.0726	19.5771	25.9161	14.3907	14.7124		2.05665	-1.21148	0.971859	-0.0191571	-0.375833	0.127107	-0.787334	-0.761812		50.2354	9.04497	36.5631	24.0726	19.5771
SAUPAN002605000	Cellular functions	Cellular processes	Toxins and virulence factors	ltaS	Agr-	lipoteichoic acid sulfatase		6.72874e+10	35.9696	2.61406e+10	34.6056	1.24923e+11	36.8623	6.52832e+10	35.926	7.98907e+10	36.2173	7.55007e+10	36.1358	2.7995e+10	34.7044	3.24171e+10	34.916		6.08657		7.23261	2.42496	11.1408	6.89603	7.75629	5.60729	3.49623	4.13837		0.439306	-1.40359	1.93742	0.310285	0.640045	-0.183723	-0.992947	-0.746798		7.23261	2.42496	11.1408	6.89603	7.75629
SAUPAN000858000	Cellular functions	Cellular processes	Toxins and virulence factors	plc	Agr+	phosphatidylinositol diacylglycerol-lyase		2.06998e+09	30.947	3.75247e+07	25.1613	1.05949e+10	33.3027	4.52036e+09	32.0738	1.01871e+10	33.246	1.3877e+10	33.692	4.07957e+09	31.9258	4.84564e+09	32.174		0.599508		0.222499	0.00348102	0.944866	0.477497	0.989026	1.03061	0.509488	0.618595		-1.0785	-1.70503	0.987954	-0.349033	1.11428	1.23325	-0.257519	0.0546014		0.222499	0.00348102	0.944866	0.477497	0.989026
SAUPAN003418000	Cellular functions	Cellular processes	Toxins and virulence factors	hla	Agr+	a-hemolysin		1.62807e+11	37.2444	1.30383e+10	33.602	7.37515e+10	36.102	2.7076e+10	34.6563	3.02548e+11	38.1384	6.54852e+11	39.2524	7.70161e+10	36.1644	6.00925e+10	35.8065		15.4305		17.4998	1.20951	6.57725	2.8601	29.3733	48.6345	9.61835	7.67141		0.136675	-0.939288	-0.584753	-0.830268	0.920908	2.1931	-0.38389	-0.512484		17.4998	1.20951	6.57725	2.8601	29.3733
SAUPAN005012000	Cellular functions	Cellular processes	Toxins and virulence factors	hlb	Agr+	ß-hemolysin/ phospholipase C		2.6722e+10	34.6373			4.25897e+08	28.6659			8.57579e+10	36.3196	1.5863e+11	37.2069	1.18242e+11	36.783	1.02776e+11	36.5807		6.3631		2.8723		0.037982		8.32591	11.7812	14.767	13.1204		-1.04002		-1.56529		-0.0293217	0.611023	1.16437	0.859227		2.8723		0.037982		8.32591
SAUPAN005274000	Cellular functions	Cellular processes	Toxins and virulence factors	hld	Agr+	d-hemolysin		6.42416e+09	32.5809			3.00638e+09	31.4854	2.0534e+09	30.9354	8.82892e+09	33.0396	5.8522e+09	32.4463	1.0099e+09	29.9116	1.38144e+09	30.3635		0.346227		0.690521		0.268112	0.216906	0.857167	0.434632	0.126124	0.176355		1.13732		-0.492126	-0.689657	1.78016	0.150225	-1.03985	-0.846081		0.690521		0.268112	0.216906	0.857167
SAUPAN005958000	Cellular functions	Cellular processes	Toxins and virulence factors	hlgA	Agr+	g-hemolysin component A		2.83266e+10	34.7214			8.86834e+09	33.046	2.32693e+09	31.1158	2.59778e+10	34.5966	4.3905e+10	35.3537	4.07994e+10	35.2478	3.86273e+10	35.1689		2.48635		3.04478		0.790889	0.2458	2.52208	3.26074	5.09534	4.93117		0.118162		-1.19226	-1.50917	-0.185734	0.243723	1.31036	1.21491		3.04478		0.790889	0.2458	2.52208
SAUPAN005961000	Cellular functions	Cellular processes	Toxins and virulence factors	hlgB	Agr+	g-hemolysin component B		3.39017e+10	34.9806	1.30178e+09	30.2778	3.14477e+10	34.8722	7.23795e+09	32.7529	1.20915e+10	33.4933	3.48657e+10	35.0211	2.22577e+10	34.3736	1.95863e+10	34.1891		2.04717		3.64403	0.120761	2.80455	0.764563	1.17392	2.58941	2.7797	2.50039		1.40881	-1.69954	0.668188	-1.13156	-0.770407	0.478384	0.646272	0.399852		3.64403	0.120761	2.80455	0.764563	1.17392
SAUPAN005960000	Cellular functions	Cellular processes	Toxins and virulence factors	hlgC	Agr+	g-hemolysin component C		3.2294e+10	34.9105	1.8882e+09	30.8144	2.29086e+10	34.4152	5.24939e+09	32.2895	1.18555e+10	33.4648	3.5762e+10	35.0577	1.57644e+10	33.8759	1.4959e+10	33.8003		1.74117		3.47123	0.175161	2.04302	0.554507	1.151	2.65598	1.96877	1.90967		1.70778	-1.54584	0.297966	-1.17138	-0.582563	0.903027	0.224673	0.166332		3.47123	0.175161	2.04302	0.554507	1.151
SAUPAN005190000	Cellular functions	Cellular processes	Toxins and virulence factors	lukF	Agr+	leukocidin subunit F		5.40583e+09	32.3319	1.16324e+09	30.1155	1.5371e+10	33.8395	3.93089e+09	31.8722	5.47373e+09	32.3499	4.21546e+09	31.973	8.53926e+09	32.9915	5.53897e+09	32.367		0.636632		0.581063	0.10791	1.3708	0.41523	0.531424	0.313074	1.06645	0.707105		-0.144927	-1.37894	1.91476	-0.57743	-0.274389	-0.843859	1.12098	0.183798		0.581063	0.10791	1.3708	0.41523	0.531424
SAUPAN005192000	Cellular functions	Cellular processes	Toxins and virulence factors	lukS	Agr+	leukocidin subunit S		1.50854e+10	33.8124	5.2664e+08	28.9722	3.30809e+10	34.9453	1.05603e+10	33.2979	1.8588e+10	34.1136	2.16713e+10	34.3351	1.52016e+10	33.8235	7.83911e+09	32.868		1.50618		1.62151	0.0488544	2.9502	1.11551	1.80464	1.60949	1.89849	1.00074		0.147601	-1.86514	1.84811	-0.499991	0.381977	0.132219	0.502101	-0.646878		1.62151	0.0488544	2.9502	1.11551	1.80464
SAUPAN003440000	Cellular functions	Cellular processes	Toxins and virulence factors	psmß1	Agr+	phenol-solube modulin ß1		1.67534e+11	37.2857	7.7971e+10	36.1822	5.29314e+10	35.6234	3.8541e+10	35.1657	1.28443e+11	36.9023	3.23612e+10	34.9135	7.67593e+09	32.8377	1.11846e+10	33.3808		6.41158		18.008	7.23307	4.72048	4.07118	12.4701	2.4034	0.958628	1.42783		2.07098	0.146708	-0.30201	-0.417969	1.08198	-0.715815	-0.973835	-0.890041		18.008	7.23307	4.72048	4.07118	12.4701
SAUPAN002545000	Cellular functions	Cellular processes	Toxins and virulence factors	ssaA3	Agr-	secretory antigen SsaA-like protein		3.01386e+10	34.8109	1.2939e+11	36.9129	3.01676e+10	34.8123	5.77207e+09	32.4264	2.18534e+10	34.3471	2.7181e+10	34.6619	7.07e+09	32.7191	1.4289e+10	33.7342		3.17377		3.23955	12.003	2.69039	0.609719	2.12166	2.01868	0.882955	1.82414		0.019162	2.57195	-0.140808	-0.746902	-0.306476	-0.336475	-0.667309	-0.393144		3.23955	12.003	2.69039	0.609719	2.12166
SAUPAN006230000	Cellular functions	Cellular processes	Toxins and virulence factors	ssaA5	Agr-	staphylococcal secretory antigen, SsaA5		5.08503e+09	32.2436	1.07557e+10	33.3244	2.0776e+10	34.2742	1.5167e+10	33.8202	4.2354e+08	28.6579	4.06183e+08	28.5976	7.98141e+08	29.5721	9.97657e+08	29.894		0.662203		0.546581	0.99776	1.85283	1.60213	0.0411199	0.0301664	0.0996779	0.127361		-0.167438	0.485937	1.72421	1.36115	-0.899421	-0.915284	-0.814621	-0.774531		0.546581	0.99776	1.85283	1.60213	0.0411199
SAUPAN001174000	Cellular functions	Cellular processes	Toxins and virulence factors	ssaA2	Agr-	secretory antigen precursor SsaA		2.4595e+09	31.1957	4.65487e+08	28.7942	4.01081e+09	31.9012	2.62202e+09	31.288	1.7155e+09	30.676	1.89464e+09	30.8193	1.06885e+09	29.9934	1.5465e+09	30.5264		0.197548		0.264367	0.0431814	0.357689	0.276971	0.166551	0.140711	0.133486	0.197426		0.721884	-1.6677	1.73009	0.858053	-0.334873	-0.61404	-0.692098	-0.00131125		0.264367	0.0431814	0.357689	0.276971	0.166551
SAUPAN001967000	Cellular functions	Cellular processes	Toxins and virulence factors	selX	Agr+	staphylococcal enterotoxin		2.45886e+09	31.1953	4.69977e+08	28.808	3.51151e+09	31.7094	1.15033e+09	30.0994			9.06786e+07	26.4343						0.0936629		0.264298	0.0435979	0.31316	0.121512		0.00673452				0.95138	-0.88342	1.3576	-0.235674		-1.18989				0.264298	0.0435979	0.31316	0.121512
SAUPAN002104000	Cellular functions	Cellular processes	Toxins and virulence factors	ssl1	Agr+	superantigen-like protein 1		9.46027e+07	26.4954	5.721e+07	25.7698	2.4607e+08	27.8745	2.13346e+08	27.6686					8.60682e+07	26.359	8.8683e+07	26.4022		0.0102534		0.0101687	0.00530715	0.0219448	0.0225363			0.0107489	0.0113213		-0.549992	-1.31339	1.29919	1.39208			-0.458888	-0.369		0.0101687	0.00530715	0.0219448	0.0225363
SAUPAN002129000	Cellular functions	Cellular processes	Toxins and virulence factors	ssl11	Agr+	superantigen-like protein		5.65497e+08	29.0749			1.65669e+09	30.6257	4.80241e+08	28.8392	1.26595e+08	26.9156			4.8954e+08	28.8669	4.40333e+08	28.714		0.0486125		0.0607843		0.147745	0.050729	0.0122906		0.0611375	0.056213		-0.0990771		2.03761	-0.346141	-1.2906		-0.0903983	-0.211398		0.0607843		0.147745	0.050729	0.0122906
SAUPAN003428000	Cellular functions	Cellular processes	Toxins and virulence factors	ssl14	Agr+	superantigen-like protein		9.53447e+07	26.5066	3.41504e+07	25.0254														0.00167705		0.0102484	0.003168								1	-1								0.0102484	0.003168
SAUPAN002106000	Cellular functions	Cellular processes	Toxins and virulence factors	ssl2	Agr+	superantigen-like protein 2								2.80847e+08	28.0652					3.04786e+07	24.8613				0.00418412					0.0296665			0.0038064						1			-1						0.0296665
SAUPAN002113000	Cellular functions	Cellular processes	Toxins and virulence factors	ssl7	Agr+	superantigen-like protein 7		2.6395e+07	24.6538			3.21947e+08	28.2622	4.05636e+08	28.5956	7.71625e+07	26.2014			2.23043e+08	27.7327	1.99663e+08	27.573		0.0169041		0.00283716		0.0287116	0.0428484	0.00749142		0.0278553	0.0254891		-1.45366		0.455448	1.49851	-1.11025		0.392268	0.21768		0.00283716		0.0287116	0.0428484	0.00749142
SAUPAN002118000	Cellular functions	Cellular processes	Toxins and virulence factors	ssl9	Agr+	staphylococcal exotoxin														5.7191e+07	25.7693				0.000892806								0.00714244
SAUPAN002797000	Cellular functions	Cellular processes	Toxins and virulence factors	vwb1		hypothetical protein similarity with vwb						4.6758e+08	28.8006	1.27376e+08	26.9245					3.12124e+07	24.8956				0.00738156				0.0416993	0.0134551			0.00389804					1.37178	-0.388138			-0.983645					0.0416993	0.0134551
Protein folding and degradation
SAUPAN002321000	Cellular functions	Cellular processes	Protein folding and degradation	2321		M20/M25/M40 family peptidase		3.8731e+07	25.207					2.263e+07	24.4317	2.10093e+07	24.3245			4.37097e+07	25.3815	5.16292e+07	25.6217		0.00258039		0.00416313			0.00239046	0.00203972		0.0054588	0.006591		0.0197804			-0.996293	-1.19734		0.762444	1.41141		0.00416313			0.00239046	0.00203972
SAUPAN002657000	Cellular functions	Cellular processes	Protein folding and degradation	2657		degV family protein		3.02556e+08	28.1726			7.3963e+07	26.1403	9.3753e+07	26.4824					8.09997e+07	26.2714	1.02763e+08	26.6147		0.00903191		0.0325212		0.00659611	0.00990336			0.0101158	0.0131187		1.94973		-0.847532	-0.490686			-0.467759	-0.143754		0.0325212		0.00659611	0.00990336
SAUPAN003579000	Cellular functions	Cellular processes	Protein folding and degradation	3579		hypothetical protein														1.96353e+07	24.2269	1.9759e+07	24.236		0.000621829								0.0024522	0.00252243								-1	1
SAUPAN003759000	Cellular functions	Cellular processes	Protein folding and degradation	3759		glutamyl aminopeptidase		1.5434e+08	27.2015			2.19406e+08	27.709	1.9753e+08	27.5575	5.38471e+07	25.6824			2.1091e+08	27.6521	2.1387e+08	27.6722		0.0144866		0.0165897		0.0195669	0.0208655	0.00522781		0.02634	0.0273027		-0.372363		0.0343517	0.211758	-1.92453		0.959637	1.09115		0.0165897		0.0195669	0.0208655	0.00522781
SAUPAN004064000	Cellular functions	Cellular processes	Protein folding and degradation	4064		M20/M25/M40 family peptidase		3.88073e+08	28.5318	3.90953e+08	28.5424	1.8212e+08	27.4403	2.7814e+08	28.0512	2.21753e+08	27.7244	9.21073e+07	26.4568	1.09661e+08	26.7085	1.2487e+08	26.8959		0.0227011		0.0417133	0.0362671	0.0162417	0.0293806	0.0215292	0.00684063	0.0136953	0.0159409		1.69075	1.20642	-0.57443	0.594004	-0.104219	-1.41047	-0.800881	-0.60118		0.0417133	0.0362671	0.0162417	0.0293806	0.0215292
SAUPAN005806000	Cellular functions	Cellular processes	Protein folding and degradation	5806		hypothetical protein														7.71148e+07	26.2005	6.00633e+07	25.84		0.0021623								0.00963068	0.00766769								1	-1
SAUPAN003041000	Cellular functions	Cellular processes	Protein folding and degradation	ampA		cytosol aminopeptidase		4.58516e+08	28.7724			1.41711e+08	27.0784	3.63966e+08	28.4392	2.03527e+08	27.6006	3.30492e+08	28.3	5.13904e+08	28.9369	4.01973e+08	28.5825		0.0325213		0.0492851		0.0126379	0.0384467	0.0197597	0.024545	0.0641802	0.051316		0.692666		-1.40212	0.0731342	-0.995031	-0.721496	1.54409	0.808755		0.0492851		0.0126379	0.0384467	0.0197597
SAUPAN004893000	Cellular functions	Cellular processes	Protein folding and degradation	ampS		aminopeptidase PepS		4.12556e+08	28.62	3.29566e+07	24.9741	5.5e+08	29.0349	5.9645e+08	29.1518	3.35557e+08	28.322	2.2699e+08	27.7581	5.38666e+08	29.0048	7.19002e+08	29.4214		0.0459941		0.044345	0.00305726	0.0490497	0.0630045	0.032578	0.0168581	0.0672727	0.0917879		-0.0616557	-1.60522	0.114233	0.635943	-0.501572	-1.08927	0.795513	1.71203		0.044345	0.00305726	0.0490497	0.0630045	0.032578
SAUPAN002290000	Cellular functions	Cellular processes	Protein folding and degradation	clpC		AAA family ATP-binding protein		3.73968e+08	28.4783					8.31246e+07	26.3088					2.70874e+08	28.013	3.0633e+08	28.1905		0.0152391		0.0401972			0.00878066			0.0338288	0.0391062		0.761885			-1.7009			0.262658	0.676362		0.0401972			0.00878066
SAUPAN006210000	Cellular functions	Cellular processes	Protein folding and degradation	clpL		S14 family endopeptidase Clp						2.71017e+08	28.0138	1.1344e+09	30.0793	3.37396e+08	28.3299	1.3684e+08	27.0279	2.80723e+08	28.0646	2.27883e+08	27.7637		0.0313836				0.0241696	0.11983	0.0327566	0.0101628	0.0350588	0.0290916				-0.493745	2.17845	-0.253876	-0.885015	-0.189565	-0.356253				0.0241696	0.11983	0.0327566
SAUPAN002695000	Cellular functions	Cellular processes	Protein folding and degradation	clpP		S14 family endopeptidase ClpP		5.02635e+08	28.9049	6.6995e+08	29.3195	1.84324e+08	27.4577	4.80769e+08	28.8408	4.38987e+08	28.7096	1.84401e+08	27.4583	6.37589e+08	29.2481	4.98351e+08	28.8926		0.04787		0.0540274	0.0621487	0.0164382	0.0507849	0.0426196	0.0136951	0.079627	0.0636195		0.286687	0.664817	-1.46347	0.135714	-0.24446	-1.59119	1.47861	0.733298		0.0540274	0.0621487	0.0164382	0.0507849	0.0426196
SAUPAN003849000	Cellular functions	Cellular processes	Protein folding and degradation	ctpA		carboxyl-terminal protease		9.56546e+07	26.5113			2.05031e+08	27.6113	8.03819e+07	26.2604	5.7376e+07	25.7739			1.63773e+08	27.2871	2.0467e+08	27.6087		0.0111512		0.0102817		0.0182849	0.00849094	0.00557042		0.0204532	0.0261282		-0.630195		0.469459	-0.876254	-1.27754		0.767389	1.54714		0.0102817		0.0182849	0.00849094	0.00557042
SAUPAN005193000	Cellular functions	Cellular processes	Protein folding and degradation	dapE		succinyl-diaminopimelate desuccinylase		7.83679e+07	26.2238	4.11176e+07	25.2933	7.94503e+07	26.2436	6.42008e+07	25.9361	1.31807e+08	26.9739	9.74163e+07	26.5377	1.41287e+08	27.0741	1.40643e+08	27.0675		0.010217		0.00842362	0.00381432	0.00708548	0.00678169	0.0127967	0.00723491	0.0176449	0.0179545		-0.361943	-1.29219	-0.632008	-0.693318	0.520623	-0.601848	1.4991	1.56158		0.00842362	0.00381432	0.00708548	0.00678169	0.0127967
SAUPAN003811000	Cellular functions	Cellular processes	Protein folding and degradation	dapL		M20/M25/M40 family peptidase																1.67727e+07	23.9996		0.00026765									0.0021412
SAUPAN004162000	Cellular functions	Cellular processes	Protein folding and degradation	dnaJ		chaperone DnaJ		2.73574e+08	28.0274	3.23747e+07	24.9484	1.5144e+08	27.1742	2.0007e+08	27.5759	1.8851e+08	27.4901	4.88441e+07	25.5417	1.08992e+08	26.6996	1.27431e+08	26.9251		0.0148572		0.0294059	0.00300328	0.0135056	0.0211339	0.0183017	0.00362756	0.0136117	0.0162679		1.77921	-1.44965	-0.165291	0.767598	0.421242	-1.37331	-0.152311	0.172514		0.0294059	0.00300328	0.0135056	0.0211339	0.0183017
SAUPAN004163000	Cellular functions	Cellular processes	Protein folding and degradation	dnaK		chaperone DnaK		4.16479e+09	31.9556	3.33507e+09	31.6351	3.1755e+09	31.5643	1.9664e+09	30.8729	8.0094e+08	29.5771	6.09222e+08	29.1824	2.2849e+09	31.0895	2.0665e+09	30.9445		0.240016		0.447666	0.309381	0.283195	0.207716	0.0777603	0.0452457	0.285355	0.26381		1.71178	0.571818	0.355944	-0.26627	-1.33757	-1.60561	0.373756	0.196147		0.447666	0.309381	0.283195	0.207716	0.0777603
SAUPAN003857000	Cellular functions	Cellular processes	Protein folding and degradation	fakB2		hypothetical protein		3.84271e+07	25.1956			5.30733e+07	25.6615	4.80393e+07	25.5177										0.00174226		0.00413046		0.00473314	0.00507451						-1.32098		0.223168	1.09782						0.00413046		0.00473314	0.00507451
SAUPAN005241000	Cellular functions	Cellular processes	Protein folding and degradation	groEL		chaperone GroEL		6.86145e+08	29.3539	7.22714e+08	29.4288	2.7737e+08	28.0472	3.18709e+08	28.2477	8.36667e+08	29.6401	2.21717e+08	27.7241	7.2318e+08	29.4298	3.75356e+08	28.4837		0.054391		0.0737525	0.0670433	0.0247361	0.0336661	0.0812289	0.0164665	0.0903162	0.047918		0.749756	0.489951	-1.14835	-0.80255	1.03927	-1.46859	1.39117	-0.250657		0.0737525	0.0670433	0.0247361	0.0336661	0.0812289
SAUPAN005266000	Cellular functions	Cellular processes	Protein folding and degradation	groES		chaperone GroES		9.76804e+08	29.8635	1.80295e+08	27.4258	3.72856e+08	28.474	2.7595e+08	28.0398	4.30432e+08	28.6812			3.82216e+08	28.5098	3.0737e+08	28.1954		0.0391104		0.104995	0.0167253	0.0332518	0.0291493	0.0417891		0.047734	0.0392389		2.29347	-1.06396	-0.435355	-0.591397	-0.110629		0.115491	-0.207629		0.104995	0.0167253	0.0332518	0.0291493	0.0417891
SAUPAN004164000	Cellular functions	Cellular processes	Protein folding and degradation	grpE		chaperone GrpE		7.90663e+07	26.2366	1.75708e+08	27.3886	1.49689e+08	27.1574	1.2377e+08	26.8831					2.3984e+08	27.8375	3.2924e+08	28.2946		0.0154007		0.0084987	0.0162997	0.0133495	0.0130742			0.0299531	0.0420309		-1.02897	-0.362035	-0.614264	-0.6378			0.805248	1.83783		0.0084987	0.0162997	0.0133495	0.0130742
SAUPAN002323000	Cellular functions	Cellular processes	Protein folding and degradation	hchA		ThiJ/PfpI family protein		5.34947e+08	28.9948	1.41809e+09	30.4013	3.0244e+08	28.1721	4.52883e+08	28.7546	7.58145e+07	26.176			5.09453e+08	28.9244	7.38016e+08	29.4591		0.0536328		0.0575005	0.13155	0.026972	0.0478392	0.00736055		0.0636244	0.0942153		-0.098875	1.83086	-0.894446	-0.350648	-1.40552		0.0607141	0.857912		0.0575005	0.13155	0.026972	0.0478392	0.00736055
SAUPAN000893000	Cellular functions	Cellular processes	Protein folding and degradation	hipO		peptidase, M20/M25/M40 family						4.40387e+07	25.3923	9.70795e+07	26.5327					5.53156e+07	25.7212	6.75586e+07	26.0096		0.00371437				0.00392742	0.0102547			0.00690823	0.00862454				-1.49479	1.20649			-0.222216	0.510514				0.00392742	0.0102547
SAUPAN005429000	Cellular functions	Cellular processes	Protein folding and degradation	hmrA		M20/M25/M40 family peptidase		5.44447e+07	25.6983					3.00474e+07	24.8407										0.00112827		0.00585217			0.00317398						1			-1						0.00585217			0.00317398
SAUPAN002254000	Cellular functions	Cellular processes	Protein folding and degradation	hslO		heat shock protein Hsp33		3.30413e+08	28.2997	7.59626e+08	29.5007	2.82737e+08	28.0749	2.83823e+08	28.0804	1.44573e+08	27.1072			1.27116e+08	26.9216	2.10819e+08	27.6514		0.0272504		0.0355155	0.0704676	0.0252149	0.0299809	0.0140361		0.0158753	0.0269132		0.249724	2.24609	-0.338619	-0.0663931	-0.977118		-0.87207	-0.241614		0.0355155	0.0704676	0.0252149	0.0299809	0.0140361
SAUPAN003551000	Cellular functions	Cellular processes	Protein folding and degradation	hslV		T01 family HslV component of HsIUV peptidase		1.97295e+08	27.5558			4.4364e+07	25.4029	1.20867e+08	26.8488	1.16855e+08	26.8001			4.08221e+07	25.2828				0.00679674		0.0212069		0.00395643	0.0127674	0.011345		0.00509817			1.66825		-1.11706	0.305596	0.0759262		-0.932713			0.0212069		0.00395643	0.0127674	0.011345
SAUPAN005914000	Cellular functions	Cellular processes	Protein folding and degradation	hsp20		putative small heat shock protein														1.8942e+08	27.497	1.90064e+08	27.5019		0.00598997								0.0236563	0.0242635								-1	1
SAUPAN004387000	Cellular functions	Cellular processes	Protein folding and degradation	htrA1		Trypsin-like serine endoprotease		1.68643e+08	27.3294			1.76713e+08	27.3968	1.30707e+08	26.9618	1.45373e+08	27.1152	9.06923e+07	26.4345	1.70133e+08	27.3421	1.6263e+08	27.277		0.013819		0.0181271		0.0157595	0.0138069	0.0141137	0.00673554	0.0212475	0.0207614		0.506429		-0.00729602	-0.430958	-0.36438	-1.96527	1.18348	1.078		0.0181271		0.0157595	0.0138069	0.0141137
SAUPAN005823000	Cellular functions	Cellular processes	Protein folding and degradation	lyrA		hypothetical protein																8.9136e+06	23.0876		0.000142239									0.00113791
SAUPAN004412000	Cellular functions	Cellular processes	Protein folding and degradation	pepA1		M42 family glutamyl aminopeptidase		1.22955e+08	26.8736			6.32532e+07	25.9146	6.3788e+07	25.9268	2.33733e+08	27.8003	1.1681e+08	26.7996	1.1434e+08	26.7688	1.33087e+08	26.9878		0.011029		0.0132162		0.00564099	0.00673808	0.0226923	0.00867523	0.0142796	0.0169899		0.108476		-1.23509	-1.04051	1.78919	-0.696931	0.297084	0.777786		0.0132162		0.00564099	0.00673808	0.0226923
SAUPAN006012000	Cellular functions	Cellular processes	Protein folding and degradation	pepA2		M42 family glutamyl aminopeptidase		1.33586e+08	26.9932	3.40243e+07	25.0201	8.04232e+07	26.2611	4.16926e+07	25.3133	1.00103e+08	26.5769			1.30423e+08	26.9586	1.22585e+08	26.8692		0.00884346		0.0143589	0.0031563	0.00717224	0.0044041	0.00971861		0.0162882	0.0156492		0.846559	-1.38378	-0.584246	-1.13536	-0.0772857		1.23067	1.10344		0.0143589	0.0031563	0.00717224	0.0044041	0.00971861
SAUPAN003171000	Cellular functions	Cellular processes	Protein folding and degradation	pepF		M03 family oligopeptidase F		6.52205e+08	29.2807			5.50994e+07	25.7155	2.044e+08	27.6068	1.64502e+09	30.6155	6.01593e+08	29.1642	3.35609e+09	31.6441	3.34743e+09	31.6404		0.143433		0.0701043		0.00491383	0.0215913	0.159709	0.0446791	0.419134	0.427333		-0.550791		-0.93351	-0.8356	-0.0247452	-0.700057	1.49829	1.54642		0.0701043		0.00491383	0.0215913	0.159709
SAUPAN003790000	Cellular functions	Cellular processes	Protein folding and degradation	pepF		Oligoendopeptidase F		1.08513e+08	26.6933			4.22434e+07	25.3322	1.18161e+08	26.8162	2.61343e+08	27.9614	1.57094e+08	27.2271	8.71913e+08	29.6996	1.1058e+09	30.0424		0.0393764		0.0116639		0.00376731	0.0124816	0.0253728	0.011667	0.108891	0.141167		-0.645085		-0.797885	-0.629262	-0.379817	-0.645025	1.23627	1.86081		0.0116639		0.00376731	0.0124816	0.0253728
SAUPAN002650000	Cellular functions	Cellular processes	Protein folding and degradation	pepT		peptidase T		1.94277e+08	27.5335	4.42264e+07	25.3984	1.52705e+08	27.1862	2.70296e+08	28.01	2.4508e+08	27.8687	1.73647e+08	27.3716	2.3384e+08	27.8009	2.54706e+08	27.9243		0.0206957		0.0208825	0.00410271	0.0136184	0.028552	0.0237939	0.0128964	0.0292037	0.0325159		0.0204136	-1.81354	-0.773521	0.858668	0.338623	-0.852429	0.929891	1.2919		0.0208825	0.00410271	0.0136184	0.028552	0.0237939
SAUPAN004429000	Cellular functions	Cellular processes	Protein folding and degradation	pepV		Peptidase family M20/M25/M40		1.65866e+09	30.6274	4.09e+08	28.6075	7.97778e+08	29.5714	1.57637e+09	30.554	2.3931e+09	31.1562	2.21904e+09	31.0473	2.20867e+09	31.0405	1.86443e+09	30.7961		0.17061		0.178287	0.0379414	0.0711467	0.166516	0.232337	0.164803	0.275835	0.238014		0.100124	-1.73033	-1.29725	-0.053396	0.805076	-0.0757336	1.3724	0.879118		0.178287	0.0379414	0.0711467	0.166516	0.232337
SAUPAN004860000	Cellular functions	Cellular processes	Protein folding and degradation	pfpI		intracellular protease		4.06557e+08	28.5989	8.58307e+08	29.6769	4.56776e+08	28.7669	1.06088e+09	29.9826					1.98864e+08	27.5672	1.45376e+08	27.1152		0.0399394		0.0437001	0.0796218	0.0407358	0.112063			0.0248356	0.0185588		-0.292182	0.806567	-0.382852	1.79885			-0.869198	-1.06119		0.0437001	0.0796218	0.0407358	0.112063
SAUPAN003055000	Cellular functions	Cellular processes	Protein folding and degradation	ppi		cyclophilin type peptidyl-prolyl cis-trans isomerase		9.7508e+08	29.8609	1.78362e+09	30.7322	4.22587e+08	28.6547	3.83677e+08	28.5153	5.32939e+08	28.9894	5.56371e+08	29.0515	7.44978e+08	29.4726	6.64956e+08	29.3087		0.0774341		0.10481	0.165459	0.0376868	0.0405287	0.0517411	0.0413205	0.0930385	0.0848884		0.661452	2.12688	-0.960381	-0.891715	-0.6208	-0.872583	0.377036	0.180113		0.10481	0.165459	0.0376868	0.0405287	0.0517411
SAUPAN003251000	Cellular functions	Cellular processes	Protein folding and degradation	sspA	Agr+	V8 protease sspA		1.14657e+10	33.4166	2.56663e+10	34.5792	9.13443e+09	33.0887	9.49024e+09	33.1438	1.26406e+10	33.5573	1.92877e+10	34.167	1.6677e+10	33.9571	9.34538e+09	33.1216		1.42074		1.23243	2.38097	0.81462	1.00248	1.22723	1.43246	2.08275	1.19303		-0.374068	1.90737	-1.204	-0.830838	-0.384402	0.0232649	1.31499	-0.452323		1.23243	2.38097	0.81462	1.00248	1.22723
SAUPAN004291000	Cellular functions	Cellular processes	Protein folding and degradation	tig		trigger factor		1.35843e+09	30.3393	2.1087e+09	30.9737	1.96277e+09	30.8702	3.67016e+09	31.7732	2.30533e+08	27.7804	4.48559e+07	25.4188	1.2759e+09	30.2489	1.2015e+09	30.1622		0.15535		0.146015	0.195616	0.175042	0.387689	0.0223816	0.00333136	0.159344	0.153384		-0.0848248	0.365888	0.178933	2.11121	-1.20826	-1.38137	0.0362895	-0.0178687		0.146015	0.195616	0.175042	0.387689	0.0223816
Protein modification
SAUPAN003820000	Cellular functions	Cellular processes	Protein modification	acyP		putative acylphosphatase		1.2726e+08	26.9232					7.38456e+07	26.138	3.56274e+08	28.4084			5.72189e+07	25.77				0.00790183		0.013679			0.00780049	0.0345893		0.00714593			-0.190723			-0.718402	1.68628		-0.777158			0.013679			0.00780049	0.0345893
SAUPAN003315000	Cellular functions	Cellular processes	Protein modification	def		peptide deformylase		5.38798e+08	29.0052	5.39144e+08	29.0061	2.14897e+08	27.6791	5.03806e+08	28.9083	2.07433e+08	27.6281	1.58415e+08	27.2391	4.38123e+08	28.7068	4.04926e+08	28.5931		0.0398281		0.0579145	0.0500143	0.0191647	0.0532183	0.0201389	0.0117652	0.0547161	0.0516929		1.00816	0.567789	-1.1518	0.746386	-1.0975	-1.56426	0.829873	0.661358		0.0579145	0.0500143	0.0191647	0.0532183	0.0201389
SAUPAN002369000	Cellular functions	Cellular processes	Protein modification	lipL		lipoate-protein ligase A family protein														4.55241e+07	25.4401	4.28189e+07	25.3517		0.00139396								0.00568539	0.00546627								1	-1
SAUPAN004903000	Cellular functions	Cellular processes	Protein modification	map		methionine aminopeptidase		2.78486e+08	28.053	9.3831e+08	29.8055	2.94836e+08	28.1353	6.56546e+08	29.2903					3.5542e+08	28.4049	4.98524e+08	28.8931		0.0400816		0.029934	0.0870433	0.0262938	0.0693526			0.0443875	0.0636416		-1.07714	1.53961	-1.24394	0.729018			-0.414883	0.46734		0.029934	0.0870433	0.0262938	0.0693526
SAUPAN004359000	Cellular functions	Cellular processes	Protein modification	pepQ		proline dipeptidase		2.40386e+08	27.8408			1.20402e+08	26.8433	2.72693e+08	28.0227	2.54223e+08	27.9215	7.57946e+07	26.1756	3.76451e+08	28.4879	2.9945e+08	28.1577		0.0226168		0.0258387		0.0107376	0.0288052	0.0246816	0.00562911	0.047014	0.0382278		-0.000675491		-1.13142	0.221455	-0.0873186	-1.51393	1.5849	0.927		0.0258387		0.0107376	0.0288052	0.0246816
SAUPAN004107000	Cellular functions	Cellular processes	Protein modification	pepQ2		proline dipeptidase		9.81863e+08	29.8709			5.05981e+08	28.9145	1.28823e+09	30.2627	1.98983e+08	27.5681	1.47665e+08	27.1378	1.06986e+09	29.9948	8.5696e+08	29.6747		0.0700049		0.105539		0.045124	0.136079	0.0193185	0.0109668	0.133612	0.1094		0.515099		-0.703692	1.13122	-1.22429	-1.39277	1.08144	0.592989		0.105539		0.045124	0.136079	0.0193185
SAUPAN002312000	Cellular functions	Cellular processes	Protein modification	rsmC		hypothetical protein														4.3938e+07	25.389	4.73496e+07	25.4968		0.0014415								0.0054873	0.00604466								-1	1
SAUPAN004939000	Cellular functions	Cellular processes	Protein modification	sspB	Agr+	cysteine protease precursor SspB		4.78033e+10	35.4764	6.35157e+10	35.8864	3.3312e+10	34.9553	2.0199e+10	34.2336	8.76009e+10	36.3502	2.1439e+11	37.6414	2.85408e+10	34.7323	3.01717e+10	34.8125		5.99727		5.1383	5.89211	2.97081	2.13367	8.50485	15.9223	3.56438	3.85172		-0.205222	-0.025125	-0.723069	-0.923074	0.599099	2.37125	-0.581254	-0.512605		5.1383	5.89211	2.97081	2.13367	8.50485
SAUPAN003250000	Cellular functions	Cellular processes	Protein modification	sspB2	Agr+	cysteine protease precursor SspB2		1.4292e+10	33.7345	1.17074e+10	33.4467	1.5287e+10	33.8316	1.2195e+10	33.5056	4.34787e+10	35.3396	5.55953e+10	35.6942	3.17587e+10	34.8864	2.8077e+10	34.7087		2.64681		1.53622	1.08605	1.36331	1.28819	4.22118	4.12895	3.96627	3.58431		-0.826126	-1.16099	-0.954747	-1.01063	1.17112	1.10251	0.981496	0.697371		1.53622	1.08605	1.36331	1.28819	4.22118
Protein secretion
SAUPAN003496000	Cellular functions	Cellular processes	Protein secretion	3496		hypothetical lipoprotein						2.8002e+07	24.739	3.3488e+07	24.9971										0.000754333				0.00249725	0.00353742								-1	1								0.00249725	0.00353742
SAUPAN006374000	Cellular functions	Cellular processes	Protein secretion	6374		phage infection protein		6.81312e+07	26.0218	5.80781e+07	25.7915	9.36214e+07	26.4803	8.80921e+07	26.3925										0.00379571		0.00732331	0.00538768	0.00834927	0.00930539						-0.184567	-1.51708	0.521717	1.17993						0.00732331	0.00538768	0.00834927	0.00930539
SAUPAN003113000	Cellular functions	Cellular processes	Protein secretion	clpB		S14 family endopeptidase ClpB														1.27734e+07	23.6066	9.31489e+06	23.1511		0.000348047								0.00159523	0.00118914								1	-1
SAUPAN001176000	Cellular functions	Cellular processes	Protein secretion	esaA		hypothetical protein		6.64946e+08	29.3087			4.86187e+08	28.8569	1.10143e+09	30.0367	9.09976e+07	26.4393			8.83096e+08	29.718	7.62364e+08	29.5059		0.0559532		0.0714738		0.0433587	0.116347	0.00883461		0.110288	0.0973235		-0.0815391		-0.813856	1.08728	-1.71311		0.929448	0.59177		0.0714738		0.0433587	0.116347	0.00883461
SAUPAN001175000	Cellular functions	Cellular processes	Protein secretion	esxA		ESAT-6 family virulence protein		2.73999e+08	28.0296			4.48659e+07	25.4191	1.7588e+08	27.39	6.26126e+07	25.8999			1.77974e+09	30.729	2.02243e+09	30.9134		0.0673202		0.0294517		0.0040012	0.0185787	0.00607882		0.222267	0.258184		-0.562438		-0.79979	-0.66384	-0.780414		1.23576	1.57072		0.0294517		0.0040012	0.0185787	0.00607882
SAUPAN003313000	Cellular functions	Cellular processes	Protein secretion	rpoY		hypothetical protein		1.44142e+08	27.1029			6.23881e+07	25.8948	9.60214e+07	26.5169	7.58586e+07	26.1768					1.41435e+08	27.0756		0.0070776		0.0154935		0.00556384	0.010143	0.00736483			0.0180556		0.877232		-1.21197	-0.248519	-0.833039			1.41629		0.0154935		0.00556384	0.010143	0.00736483
SAUPAN003074000	Cellular functions	Cellular processes	Protein secretion	spsB		signal peptidase IB		2.34317e+08	27.8039	3.92454e+07	25.226	1.1957e+08	26.8333	1.6814e+08	27.3251	1.10091e+08	26.7141			4.05917e+08	28.5966	3.06743e+08	28.1925		0.0197241		0.0251863	0.00364065	0.0106634	0.0177611	0.0106884		0.0506939	0.0391589		0.167861	-1.19975	-0.753982	-0.303457	-0.752397		1.78695	1.05477		0.0251863	0.00364065	0.0106634	0.0177611	0.0106884
SAUPAN000034000	Cellular functions	Cellular processes	Protein secretion	walH		hypothetical protein YycH														1.05274e+07	23.3276				0.000164343								0.00131474
SAUPAN004244000	Cellular functions	Cellular processes	Protein secretion	yajC		preprotein translocase, YajC subunit		5.4353e+07	25.6959											7.22158e+07	26.1058	6.2134e+07	25.8889		0.00284915		0.00584231						0.00901885	0.00793204		-1.3317						1.07809	0.253608		0.00584231
SAUPAN002228000	Cellular functions	Cellular processes	Protein secretion	ycfH		Mg-dependent DNase		5.00181e+07	25.5759					4.4886e+07	25.4198					2.5958e+07	24.6297	4.74578e+07	25.5001		0.00242726		0.00537636			0.00474142			0.00324183	0.00605848		0.501246			-0.108637			-1.54906	1.15645		0.00537636			0.00474142
Detoxification and adaptation to atypical environments
SAUPAN001875000	Cellular functions	Cellular processes	Detoxification and antioxidant function	1875		alkanal monooxygenase (FMN-linked)		1.98205e+07	24.2405			2.2716e+07	24.4372	1.24365e+07	23.5681							1.5284e+07	23.8655		0.000927645		0.00213047		0.00202584	0.0013137				0.00195115		0.862334		0.534457	-1.6972				0.300409		0.00213047		0.00202584	0.0013137
SAUPAN002819000	Cellular functions	Cellular processes	Detoxification and antioxidant function	2819		thioredoxin		2.01278e+08	27.5846	7.97442e+07	26.2489	5.49389e+07	25.7113	6.57978e+07	25.9715	3.74756e+08	28.4814	1.22052e+08	26.8629	9.77186e+08	29.8641	1.06278e+09	29.9852		0.0430055		0.021635	0.00739756	0.00489952	0.00695039	0.0363836	0.00906455	0.122038	0.135675		-0.4221	-0.703312	-0.752652	-0.712144	-0.130792	-0.670386	1.56102	1.83037		0.021635	0.00739756	0.00489952	0.00695039	0.0363836
SAUPAN003829000	Cellular functions	Cellular processes	Detoxification and antioxidant function	3829		hypothetical protein				1.99803e+08	27.574	1.06721e+08	26.6693	1.96087e+08	27.5469	9.88369e+07	26.5585			1.04635e+08	26.6408	9.31366e+07	26.4728		0.0104148			0.018535	0.00951751	0.0207132	0.00959571		0.0130676	0.0118898			1.08385	-1.01867	1.59171	-1.00043		-0.19093	-0.465534			0.018535	0.00951751	0.0207132	0.00959571
SAUPAN004046000	Cellular functions	Cellular processes	Detoxification and antioxidant function	4046		glyoxalase		3.2159e+07	24.9387					3.34645e+07	24.9961					2.3484e+08	27.8071	1.5446e+08	27.2027		0.00700482		0.00345671			0.00353494			0.0293286	0.0197184		-0.955082			-0.948003			1.38642	0.516662		0.00345671			0.00353494
SAUPAN004080000	Cellular functions	Cellular processes	Adaptations to atypical conditions	4080		hypothetical protein		2.73363e+08	28.0262			1.57837e+08	27.2339	2.52254e+08	27.9103										0.0087632		0.0293833		0.0140761	0.0266462						0.902432		-1.3942	0.491764						0.0293833		0.0140761	0.0266462
SAUPAN004124000	Cellular functions	Cellular processes	Detoxification and antioxidant function	4124		metallo-beta-lactamase		8.63442e+07	26.3636	1.15791e+08	26.7869			6.8066e+07	26.0204										0.00340155		0.00928098	0.0107414		0.00718998						0.14421	1.14626		-1.29047						0.00928098	0.0107414		0.00718998
SAUPAN004224000	Cellular functions	Cellular processes	Detoxification and antioxidant function	4224		dehydrogenase				4.65066e+07	25.4709														0.000539279			0.00431423																		0.00431423
SAUPAN004358000	Cellular functions	Cellular processes	Detoxification and antioxidant function	4358		putative metal-dependent hydrolase		1.13749e+09	30.0832	2.44133e+09	31.185	8.41453e+08	29.6483	2.4619e+09	31.1971	7.64276e+08	29.5095	4.83117e+08	28.8478	9.72203e+08	29.8567	7.98164e+08	29.5721		0.127154		0.122267	0.226473	0.0750418	0.260057	0.0742007	0.0358801	0.121416	0.101894		-0.0673891	1.36954	-0.718588	1.83265	-0.730185	-1.2586	-0.0791173	-0.348316		0.122267	0.226473	0.0750418	0.260057	0.0742007
SAUPAN004411000	Cellular functions	Cellular processes	Detoxification and antioxidant function	4411		thioredoxin		1.4767e+08	27.1378	3.78146e+07	25.1724			1.04589e+08	26.6402	2.2763e+08	27.7621	5.08226e+07	25.599	3.51513e+08	28.389	3.54637e+08	28.4018		0.0181844		0.0158728	0.00350792		0.011048	0.0220997	0.00377449	0.0438996	0.045273		-0.302608	-1.06475		-0.6	0.0812087	-1.04832	1.42491	1.50957		0.0158728	0.00350792		0.011048	0.0220997
SAUPAN004995000	Cellular functions	Cellular processes	Detoxification and antioxidant function	4995		hypothetical protein		1.37269e+08	27.0324			1.77203e+07	24.0789	9.91212e+07	26.5627	2.8923e+08	28.1076	7.28726e+07	26.1189	9.10672e+08	29.7624	9.14193e+08	29.7679		0.0363419		0.0147548		0.00158032	0.0104704	0.0280802	0.0054121	0.113732	0.116706		-0.566756		-0.845585	-0.657432	-0.284732	-0.764488	1.52802	1.59097		0.0147548		0.00158032	0.0104704	0.0280802
SAUPAN005583000	Cellular functions	Cellular processes	Detoxification and antioxidant function	5583		alcohol dehydrogenase, zinc-containing		6.53894e+08	29.2845	7.60418e+08	29.5022	4.08639e+08	28.6063	2.78043e+08	28.0507	5.48857e+08	29.0319	3.63335e+07	25.1148	2.41263e+08	27.846	2.02096e+08	27.5905		0.0398194		0.0702859	0.070541	0.036443	0.0293704	0.0532865	0.00269842	0.0301308	0.0257996		1.39017	1.40181	-0.154068	-0.476785	0.614493	-1.69381	-0.44209	-0.639717		0.0702859	0.070541	0.036443	0.0293704	0.0532865
SAUPAN005907000	Cellular functions	Cellular processes	Detoxification and antioxidant function	5907		pyridoxamine 5-phosphate oxidase		7.75953e+07	26.2095					4.53649e+07	25.4351	1.10887e+08	26.7245			1.22347e+08	26.8664	9.23029e+07	26.4599		0.00637015		0.00834059			0.00479201	0.0107656		0.0152796	0.0117834		-0.528687			-1.54188	0.16371		1.45254	0.454315		0.00834059			0.00479201	0.0107656
SAUPAN006038000	Cellular functions	Cellular processes	Detoxification and antioxidant function	6038		alkylhydroperoxidase		7.47477e+07	26.1555					4.44399e+07	25.4054					9.03597e+07	26.4292	8.45208e+07	26.3328		0.00435044		0.00803449			0.0046943			0.0112848	0.0107899		-0.253978			-1.52701			0.984795	0.796191		0.00803449			0.0046943
SAUPAN001062000	Cellular functions	Cellular processes	Detoxification and antioxidant function	acpD		azoreductase		3.3036e+07	24.9775	4.61939e+07	25.4612	5.59841e+07	25.7385	7.6224e+07	26.1837					1.22505e+08	26.8683	8.65632e+07	26.3672		0.00590383		0.00355098	0.00428523	0.00499273	0.00805174			0.0152993	0.0110507		-1.03224	-0.856828	-0.687806	0.0429929			1.77444	0.759439		0.00355098	0.00428523	0.00499273	0.00805174
SAUPAN001982000	Cellular functions	Cellular processes	Detoxification and antioxidant function	ahpC		peroxiredoxin subunit C		7.0519e+09	32.7154	9.79504e+09	33.1894	5.54244e+09	32.3679	1.065e+10	33.3101	9.83205e+09	33.1948	6.3303e+09	32.5596	1.14736e+10	33.4176	1.20673e+10	33.4904		0.960504		0.757996	0.908648	0.494281	1.12499	0.954557	0.470139	1.43291	1.54051		-0.549079	-0.140603	-1.26412	0.445977	-0.0161235	-1.32957	1.28089	1.57262		0.757996	0.908648	0.494281	1.12499	0.954557
SAUPAN001981000	Cellular functions	Cellular processes	Detoxification and antioxidant function	ahpF		peroxiredoxin subunit F		4.321e+08	28.6868	7.3948e+08	29.4619	6.98989e+08	29.3807	8.26805e+08	29.623	5.67393e+08	29.0798	5.1411e+08	28.9375	8.86759e+08	29.724	8.34721e+08	29.6367		0.0719115		0.0464457	0.0685987	0.0623366	0.0873375	0.0550861	0.0381819	0.110745	0.106561		-1.00677	-0.130972	-0.378536	0.609853	-0.66518	-1.33347	1.53526	1.36982		0.0464457	0.0685987	0.0623366	0.0873375	0.0550861
SAUPAN001003000	Cellular functions	Cellular processes	Adaptations to atypical conditions	aldA		aldehyde dehydrogenase		2.78054e+08	28.0508	8.05113e+08	29.5846	6.21833e+08	29.212	2.125e+09	30.9848	5.36773e+08	28.9997	1.99016e+08	27.5683	3.09764e+08	28.2066	3.03523e+08	28.1772		0.0661033		0.0298875	0.0746872	0.0554558	0.224469	0.0521133	0.0147805	0.0386857	0.0387478		-0.58265	0.138099	-0.1713	2.54783	-0.225076	-0.825694	-0.441102	-0.440103		0.0298875	0.0746872	0.0554558	0.224469	0.0521133
SAUPAN005414000	Cellular functions	Cellular processes	Adaptations to atypical conditions	aldA2		aldehyde dehydrogenase		4.96478e+07	25.5652	1.1131e+08	26.73	7.17384e+07	26.0962	1.41126e+08	27.0724	4.71114e+07	25.4896			2.5722e+07	24.6165				0.00559423		0.00533656	0.0103258	0.00639771	0.0149075	0.00457387		0.00321236			-0.531467	0.717867	-0.265747	1.86518	-0.722448		-1.06338			0.00533656	0.0103258	0.00639771	0.0149075	0.00457387
SAUPAN005578000	Cellular functions	Cellular processes	Adaptations to atypical conditions	asp23		alkaline shock protein 23		3.20497e+09	31.5777	4.9202e+08	28.8741	3.32603e+09	31.6312	7.6793e+09	32.8383	2.67453e+08	27.9947			1.9534e+09	30.8633	1.95627e+09	30.8655		0.2522		0.344496	0.0456428	0.29662	0.811184	0.0259661		0.243955	0.249737		0.233124	-1.00507	0.0347648	2.16668	-1.08659		-0.183431	-0.159475		0.344496	0.0456428	0.29662	0.811184	0.0259661
SAUPAN002333000	Cellular functions	Cellular processes	Detoxification and antioxidant function	azo1		hypothetical protein		2.01837e+08	27.5886	2.07113e+08	27.6258			4.29757e+07	25.357	6.64076e+07	25.9848			5.84379e+07	25.8004	6.10976e+07	25.8646		0.00837412		0.0216951	0.0192131		0.00453963	0.00644727		0.00729816	0.00779972		1.57526	1.20394		-0.991248	-0.70586		-0.578564	-0.503528		0.0216951	0.0192131		0.00453963	0.00644727
SAUPAN004843000	Cellular functions	Cellular processes	Detoxification and antioxidant function	bcp		peroxiredoxin		1.01184e+08	26.5924					5.8899e+07	25.8117	1.12537e+08	26.7458			3.87747e+08	28.5305	2.92333e+08	28.123		0.0142209		0.0108761			0.00622165	0.0109258		0.0484247	0.0373192		-0.703447			-0.97911	-0.700506		1.5204	0.862666		0.0108761			0.00622165	0.0109258
SAUPAN006314000	Cellular functions	Cellular processes	Adaptations to atypical conditions	betB		betaine aldehyde dehydrogenase		2.3349e+07	24.4769	2.44375e+07	24.5426			7.02652e+07	26.0663					1.12422e+08	26.7443	5.78945e+07	25.7869		0.00420374		0.00250975	0.00226697		0.00742229			0.0140401	0.00739082		-0.982475	-1.03905		0.162254			1.70435	0.154921		0.00250975	0.00226697		0.00742229
SAUPAN003860000	Cellular functions	Cellular processes	Detoxification and antioxidant function	brx		bacillredoxin BrxA		5.9588e+07	25.8285	7.6961e+07	26.1976	6.3855e+07	25.9283			8.91635e+07	26.41			5.75427e+07	25.7781				0.00438525		0.00640501	0.00713937	0.00569466		0.00865655		0.00718637			-0.620454	0.124804	-1.34134		1.66449		0.172496			0.00640501	0.00713937	0.00569466		0.00865655
SAUPAN004068000	Cellular functions	Cellular processes	Detoxification and antioxidant function	brxB		bacillredoxin BrxB		4.58074e+07	25.4491					3.1981e+07	24.9307					3.65445e+07	25.1232	3.18963e+07	24.9269		0.00211723		0.00492375			0.00337823			0.00456395	0.00407189		1.18948			-1.47754			0.568594	-0.280534		0.00492375			0.00337823
SAUPAN002647000	Cellular functions	Cellular processes	Detoxification and antioxidant function	brxC		bacillredoxin YtxJ		2.11213e+07	24.3322																0.000283787		0.00227029																		0.00227029
SAUPAN003622000	Cellular functions	Cellular processes	Detoxification and antioxidant function	bsaA		glutathione peroxidase		2.56983e+08	27.9371	9.67091e+07	26.5271			5.74643e+07	25.7762	1.57255e+08	27.2285	7.86591e+07	26.2291	7.56075e+07	26.172	9.21011e+07	26.4567		0.0106217		0.0276227	0.00897133		0.0060701	0.0152673	0.00584186	0.00944244	0.0117576		2.21044	-0.452224		-0.866403	0.44659	-0.898987	-0.384969	-0.0544508		0.0276227	0.00897133		0.0060701	0.0152673
SAUPAN006167000	Cellular functions	Cellular processes	Detoxification and antioxidant function	catE2		dioxygenase		2.25005e+07	24.4235	4.96276e+07	25.5646	2.2029e+07	24.3929	6.49615e+07	25.9531							2.392e+07	24.5117		0.00236282		0.00241854	0.00460376	0.00196457	0.00686204				0.00305363		-0.764848	0.462318	-1.01979	1.73051				-0.408195		0.00241854	0.00460376	0.00196457	0.00686204
SAUPAN003107000	Cellular functions	Cellular processes	Detoxification and antioxidant function	cdr		coenzyme A disulfide reductase		3.01727e+08	28.1687			6.73448e+07	26.0051	3.38193e+08	28.3333	2.02567e+08	27.5938	3.3098e+07	24.9802	8.93833e+08	29.7354	9.66956e+08	29.8489		0.0414196		0.0324321		0.00600589	0.0357241	0.0196664	0.00245812	0.111629	0.123442		-0.32447		-0.899761	-0.252802	-0.602375	-0.976995	1.39962	1.65679		0.0324321		0.00600589	0.0357241	0.0196664
SAUPAN003817000	Cellular functions	Cellular processes	Adaptations to atypical conditions	cspA		CSD family cold shock protein		5.63705e+08	29.0704	1.93033e+08	27.5243	3.49154e+08	28.3793	2.70957e+08	28.0135	5.65584e+08	29.0752			3.73454e+08	28.4764	4.50126e+08	28.7458		0.037159		0.0605917	0.017907	0.0311379	0.0286218	0.0549104		0.0466397	0.0574632		1.18091	-1.60026	-0.738184	-0.902124	0.810739		0.271852	0.977069		0.0605917	0.017907	0.0311379	0.0286218	0.0549104
SAUPAN004499000	Cellular functions	Cellular processes	Detoxification and antioxidant function	dkgB		aldo/keto reductase		1.7218e+08	27.3593	1.6341e+08	27.2839			1.4576e+08	27.119	1.96867e+08	27.5526	2.10495e+08	27.6492	6.69225e+08	29.3179	6.68023e+08	29.3153		0.0315834		0.0185073	0.0151589		0.015397	0.019113	0.0156331	0.0835779	0.0852799		-0.574666	-0.684072		-0.676291	-0.554874	-0.668579	1.55144	1.60705		0.0185073	0.0151589		0.015397	0.019113
SAUPAN005943000	Cellular functions	Cellular processes	Detoxification and antioxidant function	dsbA		lipoprotein														4.09707e+07	25.2881				0.000639592								0.00511673
SAUPAN001105000	Cellular functions	Cellular processes	Detoxification and antioxidant function	hmp		flavohemoprotein		4.20677e+07	25.3262					3.1926e+07	24.9282	4.27504e+08	28.6714	2.1849e+08	27.703	1.2775e+08	26.9287	1.27739e+08	26.9286		0.0122359		0.00452179			0.00337243	0.0415047	0.0162268	0.0159544	0.0163072		-0.94154			-1.03331	2.0112	-0.00700788	-0.0287569	-0.000584602		0.00452179			0.00337243	0.0415047
SAUPAN002347000	Cellular functions	Cellular processes	Detoxification and antioxidant function	hxlA		3-hexulose-6-phosphate synthase		6.60755e+08	29.2995	7.42492e+08	29.4678	1.34443e+08	27.0024	3.85603e+08	28.5225	4.0933e+08	28.6087	4.51824e+08	28.7512	1.99643e+09	30.8948	1.90793e+09	30.8294		0.094852		0.0710234	0.0688781	0.0119898	0.0407322	0.0397403	0.0335561	0.249329	0.243567		-0.266805	-0.290826	-0.927796	-0.605972	-0.617077	-0.686321	1.72966	1.66514		0.0710234	0.0688781	0.0119898	0.0407322	0.0397403
SAUPAN002348000	Cellular functions	Cellular processes	Detoxification and antioxidant function	hxlB		glucose-6-phosphate isomerase		2.2595e+08	27.7514	2.52886e+08	27.9139	1.05252e+08	26.6493	2.32976e+08	27.7956	2.55107e+08	27.9265	1.70513e+08	27.3453	2.56857e+08	27.9364	4.0055e+08	28.5774		0.0252983		0.0242869	0.0234593	0.00938653	0.0246098	0.0247673	0.0126637	0.0320782	0.0511343		-0.0850403	-0.154634	-1.33797	-0.0578867	-0.0446435	-1.0624	0.570104	2.17247		0.0242869	0.0234593	0.00938653	0.0246098	0.0247673
SAUPAN002463000	Cellular functions	Cellular processes	Detoxification and antioxidant function	iolS		aldo/keto reductase oxidoreductase						2.01215e+07	24.2622	2.8229e+07	24.7507					4.00897e+07	25.2567	3.80727e+07	25.1823		0.00183043				0.00179446	0.0029819			0.0050067	0.00486036				-1.39166	-0.506256			1.00351	0.894401				0.00179446	0.0029819
SAUPAN003707000	Cellular functions	Cellular processes	Detoxification and antioxidant function	katA		catalase		5.05311e+08	28.9126			1.35373e+09	30.3343	2.70137e+09	31.331	4.55334e+09	32.0843	2.58723e+09	31.2688	8.0714e+09	32.9102	6.94593e+09	32.6935		0.373668		0.0543149		0.120727	0.285352	0.442067	0.192149	1.00802	0.886719		-1.06523		-0.875428	-0.404952	0.0429173	-0.671315	1.66033	1.31367		0.0543149		0.120727	0.285352	0.442067
SAUPAN002375000	Cellular functions	Cellular processes	Detoxification and antioxidant function	merA		pyridine nucleotide-disulfide reductase		1.07883e+08	26.6849	1.60677e+08	27.2596	6.13939e+07	25.8716	1.64266e+08	27.2915	1.31423e+08	26.9696	7.68205e+07	26.195	1.32064e+08	26.9767	1.43813e+08	27.0996		0.0128307		0.0115962	0.0149053	0.00547518	0.0173519	0.0127593	0.00570531	0.0164931	0.0183592		-0.263853	0.443417	-1.5721	0.966319	-0.0152542	-1.52292	0.782771	1.18162		0.0115962	0.0149053	0.00547518	0.0173519	0.0127593
SAUPAN003856000	Cellular functions	Cellular processes	Detoxification and antioxidant function	msrA1		methionine sulfoxide reductase A		9.78192e+07	26.5436			5.64396e+07	25.7502	5.37852e+07	25.6807	3.7107e+07	25.1452								0.00310398		0.0105144		0.00503335	0.00568147	0.00360258					1.65785		-0.452186	-0.20268	-1.00299					0.0105144		0.00503335	0.00568147	0.00360258
SAUPAN003750000	Cellular functions	Cellular processes	Detoxification and antioxidant function	msrA2		methionine sulfoxide reductase A		4.46493e+07	25.4121					5.85306e+07	25.8027	9.15913e+07	26.4487					6.38727e+07	25.9287		0.00350353		0.00479927			0.00618274	0.00889226			0.00815399		-1.36769			-0.510656	1.16784			0.710501		0.00479927			0.00618274	0.00889226
SAUPAN003854000	Cellular functions	Cellular processes	Detoxification and antioxidant function	msrB		methionine sulfoxide reductase B		6.95772e+07	26.0521							1.04359e+08	26.637								0.00220132		0.00747873				0.0101318					-1				1					0.00747873				0.0101318
SAUPAN003058000	Cellular functions	Cellular processes	Detoxification and antioxidant function	namA		flavin oxidoreductase		1.25568e+08	26.9039			5.10675e+07	25.6059	6.36182e+07	25.9229	5.1451e+07	25.6167	1.8885e+07	24.1707	3.88796e+08	28.5344	3.64972e+08	28.4432		0.0157897		0.0134971		0.00455426	0.00672015	0.00499518	0.00140255	0.0485558	0.0465924		-0.239521		-0.71047	-0.596409	-0.68725	-0.876446	1.60674	1.50335		0.0134971		0.00455426	0.00672015	0.00499518
SAUPAN002816000	Cellular functions	Cellular processes	Detoxification and antioxidant function	ohr		OsmC/Ohr family protein		4.89823e+08	28.8677	6.18074e+08	29.2032	3.54347e+08	28.4006	9.23653e+08	29.7828	5.10739e+08	28.928	2.09389e+08	27.6416	9.18275e+08	29.7744	7.89314e+08	29.556		0.0649671		0.0526502	0.0573363	0.031601	0.0975678	0.0495858	0.0155509	0.114681	0.100764		-0.371002	-0.229849	-1.00503	0.981973	-0.463306	-1.48848	1.49745	1.07824		0.0526502	0.0573363	0.031601	0.0975678	0.0495858
SAUPAN004376000	Cellular functions	Cellular processes	Detoxification and antioxidant function	ohr		organic hydroperoxide resistance protein		2.06068e+07	24.2966											2.3871e+07	24.5088				0.000649522		0.00221499						0.00298118			-1						1			0.00221499
SAUPAN003592000	Cellular functions	Cellular processes	Detoxification and antioxidant function	porA		flavodoxin/ferredoxin oxidoreductase		1.01831e+08	26.6016					4.89623e+07	25.5452	6.30636e+07	25.9103	4.32274e+07	25.3654	2.20057e+08	27.7133	2.98836e+08	28.1548		0.0113853		0.0109456			0.00517201	0.00612261	0.00321041	0.0274823	0.0381495		-0.324424			-0.766729	-0.693905	-0.917005	0.942434	1.75963		0.0109456			0.00517201	0.00612261
SAUPAN004134000	Cellular functions	Cellular processes	Detoxification and antioxidant function	sodA		superoxide dismutase		4.72842e+09	32.1387	9.38258e+08	29.8054	1.45143e+09	30.4348	3.59503e+09	31.7434	2.48313e+09	31.2095	1.84005e+09	30.7771	2.84324e+09	31.4049	2.84489e+09	31.4057		0.27506		0.50825	0.0870386	0.129441	0.379752	0.241078	0.136657	0.355085	0.36318		1.66791	-1.34484	-1.04155	0.748817	-0.243062	-0.989938	0.572385	0.630282		0.50825	0.0870386	0.129441	0.379752	0.241078
SAUPAN000942000	Cellular functions	Cellular processes	Detoxification and antioxidant function	sodM		superoxide dismutase		3.86481e+08	28.5258	8.38871e+07	26.3219	6.87032e+07	26.0339	3.2411e+08	28.2719	2.81795e+08	28.0701	1.43612e+08	27.0976	2.08507e+08	27.6355	1.96843e+08	27.5525		0.0223601		0.0415422	0.00778188	0.00612703	0.0342365	0.0273584	0.0106658	0.0260399	0.0251291		1.58753	-1.20651	-1.34347	0.982906	0.413664	-0.967833	0.304548	0.229162		0.0415422	0.00778188	0.00612703	0.0342365	0.0273584
SAUPAN004365000	Cellular functions	Cellular processes	Detoxification and antioxidant function	tpx		peroxiredoxin		1.12201e+08	26.7415			1.87358e+08	27.4812	3.71186e+08	28.4676	5.45365e+08	29.0226	2.19893e+08	27.7122	9.13517e+08	29.7669	1.02878e+09	29.9383		0.0478347		0.0120603		0.0167088	0.0392094	0.0529475	0.016331	0.114087	0.131334		-0.940194		-0.837619	-0.341118	-0.0379696	-0.845955	1.31114	1.69171		0.0120603		0.0167088	0.0392094	0.0529475
SAUPAN003383000	Cellular functions	Cellular processes	Detoxification and antioxidant function	trxA		thioredoxin		5.92859e+08	29.1431	1.96944e+08	27.5532	1.85207e+08	27.4646	3.19823e+08	28.2527	6.88713e+08	29.3593	2.45569e+08	27.8716	2.96309e+09	31.4645	3.41137e+09	31.6677		0.127868		0.0637254	0.0182697	0.016517	0.0337837	0.0668646	0.018238	0.370054	0.435496		-0.399332	-0.682322	-0.693234	-0.585738	-0.379788	-0.68252	1.50776	1.91518		0.0637254	0.0182697	0.016517	0.0337837	0.0668646
SAUPAN002836000	Cellular functions	Cellular processes	Detoxification and antioxidant function	trxA_3		thioredoxin														2.5351e+07	24.5955				0.000395753								0.00316603
SAUPAN002684000	Cellular functions	Cellular processes	Detoxification and antioxidant function	trxB		thioredoxin-disulfide reductase		1.31922e+09	30.297	2.24533e+09	31.0643	1.9704e+09	30.8758	2.86237e+09	31.4146	1.16253e+09	30.1146	6.1985e+08	29.2073	2.359e+09	31.1355	1.8551e+09	30.7889		0.189813		0.141801	0.208291	0.175722	0.30236	0.112866	0.046035	0.29461	0.236822		-0.577498	0.222249	-0.169485	1.35371	-0.925524	-1.72937	1.26049	0.565426		0.141801	0.208291	0.175722	0.30236	0.112866
SAUPAN003508000	Cellular functions	Cellular processes	Adaptations to atypical conditions	vfrA		alkaline shock protein		1.79784e+08	27.4217			2.37635e+08	27.8242	6.04731e+08	29.1717	2.4924e+08	27.893	1.17805e+08	26.8118	2.55684e+08	27.9298	2.39347e+08	27.8345		0.0249788		0.0193246		0.0211925	0.0638793	0.0241978	0.00874911	0.0319317	0.0305551		-0.572923		-0.456884	2.1949	-0.270193	-1.2299	0.210254	0.124735		0.0193246		0.0211925	0.0638793	0.0241978
SAUPAN002235000	Cellular functions	Cellular processes	Detoxification and antioxidant function	yabJ		endoribonuclease L-PSP														5.55241e+07	25.7266	4.68535e+07	25.4817		0.00161445								0.00693427	0.00598132								1	-1
SAUPAN001992000	Cellular functions	Cellular processes	Adaptations to atypical conditions	yflT		putative heat induced stress protein		2.5926e+08	27.9498	3.3908e+07	25.0151	9.31291e+07	26.4727	1.74364e+08	27.3775	3.63726e+08	28.4383	1.19275e+08	26.8297	8.04748e+08	29.584	7.96796e+08	29.5696		0.0380163		0.0278674	0.00314551	0.00830537	0.0184185	0.0353128	0.00885831	0.100503	0.101719		-0.268781	-0.923509	-0.786856	-0.519022	-0.0715979	-0.772212	1.65488	1.68709		0.0278674	0.00314551	0.00830537	0.0184185	0.0353128
SAUPAN005442000	Cellular functions	Cellular processes	Detoxification and antioxidant function	ylbE		putative NAD dependent epimerase		2.09567e+08	27.6428	3.30503e+08	28.3001	1.12593e+08	26.7465	2.75583e+08	28.0379	2.6675e+08	27.9909	8.26537e+07	26.3006	7.27899e+08	29.4392	7.95142e+08	29.5666		0.0395984		0.0225259	0.0306595	0.0100412	0.0291105	0.0258977	0.00613853	0.0909055	0.101508		-0.505434	-0.264639	-0.875049	-0.310495	-0.405611	-0.990589	1.51896	1.83285		0.0225259	0.0306595	0.0100412	0.0291105	0.0258977
SAUPAN003944000	Cellular functions	Cellular processes	Detoxification and antioxidant function	ypdA		putative bacillithiol disulfide reductase		6.5616e+07	25.9675					1.4979e+08	27.1584					5.34031e+07	25.6704	4.6296e+07	25.4644		0.00443189		0.00705295			0.0158227			0.00666938	0.00591015		-0.448371			1.72305			-0.543344	-0.731332		0.00705295			0.0158227
SAUPAN002588000	Cellular functions	Cellular processes	Detoxification and antioxidant function	yvgN		oxidoreductase, aldo/keto reductase family																1.98647e+07	24.2437		0.000316991									0.00253592
Cell division
SAUPAN001990000	Cellular functions	Cellular processes	Cell division	1990		hypothetical protein		1.18985e+08	26.8262	6.9397e+07	26.0484	9.18641e+07	26.453	2.235e+08	27.7357					1.10607e+08	26.7209	6.49893e+07	25.9537		0.00914232		0.0127895	0.00643769	0.00819255	0.0236089			0.0138134	0.00829655		0.104509	-1.00229	-0.696506	1.98976			0.282912	-0.678384		0.0127895	0.00643769	0.00819255	0.0236089
SAUPAN002442000	Cellular functions	Cellular processes	Cell division	2442		hypothetical protein								1.27379e+07	23.6026										0.000168192					0.00134553																		0.00134553
SAUPAN003316000	Cellular functions	Cellular processes	Cell division	3316		hypothetical protein		2.9566e+08	28.1394			6.14607e+08	29.1951	1.3197e+09	30.2976					1.87407e+08	27.4816	1.39466e+08	27.0553		0.0334004		0.03178		0.0548114	0.139403			0.0234048	0.0178043		-0.483559		0.0305989	1.91904			-0.670527	-0.795554		0.03178		0.0548114	0.139403
SAUPAN003463000	Cellular functions	Cellular processes	Cell division	3463		hypothetical protein		2.0321e+07	24.2765					3.7797e+07	25.1718					7.04092e+07	26.0693	7.20125e+07	26.1017		0.0030204		0.00218427			0.00399259			0.00879323	0.00919312		-1.27526			-0.677293			0.91016	1.0424		0.00218427			0.00399259
SAUPAN003696000	Cellular functions	Cellular processes	Cell division	3696		hypothetical protein		5.6001e+07	25.7389					1.04845e+08	26.6437										0.00213681		0.00601945			0.011075						-1			1						0.00601945			0.011075
SAUPAN004773000	Cellular functions	Cellular processes	Cell division	4773		hypothetical protein		3.86663e+07	25.2046							1.05403e+08	26.6513								0.00179867		0.00415617				0.0102332					-1				1					0.00415617				0.0102332
SAUPAN003946000	Cellular functions	Cellular processes	Cell division	ebpS		elastin-binding protein		2.73843e+09	31.3507	1.05953e+10	33.3027	3.4561e+09	31.6865	5.36883e+09	32.322	6.16911e+07	25.8786			2.55573e+08	27.9292	3.64313e+08	28.4406		0.279624		0.294349	0.982884	0.308219	0.567123	0.00598936		0.0319178	0.0465083		-0.0766613	2.01617	-0.0345029	0.752448	-0.953142		-0.874331	-0.829983		0.294349	0.982884	0.308219	0.567123	0.00598936
SAUPAN003455000	Cellular functions	Cellular processes	Cell division	ftsA		putative cell division protein		1.8066e+07	24.1068					1.02656e+08	26.6132	1.7623e+08	27.3929	2.21407e+08	27.7221	1.83123e+07	24.1263	1.78573e+07	24.09		0.00636317		0.00194188			0.0108438	0.0171095	0.0164435	0.00228698	0.00227967		-0.988136			0.356387	1.30274	1.20214	-0.936013	-0.937117		0.00194188			0.0108438	0.0171095
SAUPAN002252000	Cellular functions	Cellular processes	Cell division	ftsH		cell division protein FtsH		9.05712e+07	26.4325			5.66166e+07	25.7547	7.02193e+07	26.0654	1.2932e+08	26.9464			8.35305e+07	26.3158	5.63071e+07	25.7468		0.00654715		0.00973534		0.00504914	0.00741745	0.0125552		0.0104319	0.00718817		0.409548		-1.4986	-0.534264	1.55776		0.693184	-0.627623		0.00973534		0.00504914	0.00741745	0.0125552
SAUPAN004408000	Cellular functions	Cellular processes	Cell division	ftsK		FtsK/SpoIIIE (DNA translocase stage III) protein		1.74334e+08	27.3773	1.4117e+08	27.0729	1.499e+08	27.1594	1.57097e+08	27.2271	5.7004e+07	25.7646			1.78753e+08	27.4134	1.36512e+08	27.0245		0.0133854		0.0187388	0.0130958	0.0133683	0.0165945	0.00553431		0.022324	0.0174271		0.695603	-0.445058	-0.389973	0.262159	-1.9735		1.4203	0.430467		0.0187388	0.0130958	0.0133683	0.0165945	0.00553431
SAUPAN003450000	Cellular functions	Cellular processes	Cell division	ftsL		cell division protein		3.80884e+08	28.5048	2.83656e+08	28.0796	1.54896e+09	30.5286	8.51996e+08	29.6663	4.9881e+08	28.8939	1.2306e+08	26.8748	2.34963e+08	27.8079	1.9442e+08	27.5346		0.0508901		0.0409406	0.0263137	0.138138	0.0899984	0.0484276	0.00913943	0.0293439	0.0248197		-0.249347	-0.615912	2.18652	0.980096	-0.061714	-1.04632	-0.539971	-0.653353		0.0409406	0.0263137	0.138138	0.0899984	0.0484276
SAUPAN003456000	Cellular functions	Cellular processes	Cell division	ftsZ		cell division protein FtsZ		4.4687e+08	28.7353	3.46354e+08	28.3677	5.25107e+08	28.968	2.15163e+08	27.6809	1.7361e+08	27.3713			1.27607e+08	26.9271	1.39014e+08	27.0507		0.0250324		0.0480333	0.0321299	0.0468296	0.0227282	0.0168551		0.0159366	0.0177466		1.50057	0.272028	1.40758	-0.454249	-0.907944		-0.978903	-0.839082		0.0480333	0.0321299	0.0468296	0.0227282	0.0168551
SAUPAN003904000	Cellular functions	Cellular processes	Cell division	gpsB		hypothetical protein		1.57747e+08	27.233			6.88031e+07	26.036	1.17239e+08	26.8049					3.38633e+08	28.3351	2.62054e+08	27.9653		0.0139026		0.0169559		0.00613594	0.0123842			0.0422911	0.0334538		-0.391522		-1.19259	-0.729991			1.48419	0.829913		0.0169559		0.00613594	0.0123842
Antibiotics resistance
SAUPAN004973000	Cellular functions	Cellular processes	Antibiotics resistance	4973		hypothetical protein				1.31034e+08	26.9654									2.07326e+07	24.3054				0.0018431			0.0121555					0.00258924				1					-1				0.0121555
SAUPAN005502000	Cellular functions	Cellular processes	Antibiotics resistance	5502		methicillin resistance determinant FmtB protein		7.15156e+08	29.4137	6.37016e+09	32.5687	1.23573e+08	26.8808	2.91513e+07	24.7971	3.30287e+08	28.2991	5.56427e+08	29.0516						0.0944121		0.0768708	0.590935	0.0110204	0.00307933	0.0320663	0.0413247				-0.234143	2.22168	-0.548728	-0.586664	-0.448186	-0.403956				0.0768708	0.590935	0.0110204	0.00307933	0.0320663
SAUPAN005717000	Cellular functions	Cellular processes	Antibiotics resistance	5717		RND acriflavin:proton (H+) antiporter						5.67919e+07	25.7592												0.000633096				0.00506477																		0.00506477
SAUPAN002621000	Cellular functions	Cellular processes	Antibiotics resistance	bmrU		diacylglycerol kinase				4.08234e+07	25.2829	2.7193e+07	24.6967	3.72643e+07	25.1513										0.00126856			0.00378702	0.0024251	0.00393632							0.594473	-1.40852	0.814048							0.00378702	0.0024251	0.00393632
SAUPAN004922000	Cellular functions	Cellular processes	Antibiotics resistance	dgkB		lipid kinase								1.8362e+07	24.1302										0.000242453					0.00193963																		0.00193963
SAUPAN004199000	Cellular functions	Cellular processes	Antibiotics resistance	lamB		lactam utilization protein		3.93775e+07	25.2309					5.4652e+07	25.7038										0.00125071		0.00423262			0.00577302						-1			1						0.00423262			0.00577302
SAUPAN003503000	Cellular functions	Cellular processes	Antibiotics resistance	pknB		protein kinase						1.36449e+08	27.0238												0.00152108				0.0121687																		0.0121687
Cell envelope functions
SAUPAN005883000	Cell envelope	Cell envelope	lipoproteins	tpgX		putative lipoprotein		8.55866e+08	29.6728	1.105e+09	30.0414	1.78576e+09	30.7339	1.42963e+09	30.413	3.82227e+09	31.8318	6.21923e+09	32.5341	1.4795e+09	30.4625	1.09022e+09	30.022		0.207713		0.0919955	0.102507	0.159257	0.151015	0.371089	0.46189	0.184771	0.139178		-0.920078	-0.836504	-0.38528	-0.450806	1.29902	2.02098	-0.182414	-0.544924		0.0919955	0.102507	0.159257	0.151015	0.371089
SAUPAN002594000	Cell envelope	Cell envelope	lipoproteins	saeP		hypothetical lipoprotein		1.07803e+10	33.3277	2.39172e+08	27.8335	6.57279e+09	32.6139	6.38859e+09	32.5729	4.20306e+09	31.9688	5.30163e+09	32.3038	1.39113e+10	33.6955	1.33493e+10	33.636		0.835661		1.15876	0.0221871	0.586169	0.674843	0.408059	0.393742	1.73735	1.70418		0.546162	-1.37508	-0.421738	-0.271845	-0.722812	-0.747015	1.5242	1.46813		1.15876	0.0221871	0.586169	0.674843	0.408059
SAUPAN004932000	Cell envelope	Cell envelope	lipoproteins	camS		pheromone lipoprotein CamS		1.54745e+08	27.2053			1.2339e+08	26.8787	8.64663e+07	26.3656	7.55786e+07	26.1715	7.88678e+07	26.2329	2.90637e+08	28.1146	2.51804e+08	27.9077		0.014801		0.0166333		0.0110041	0.00913365	0.00733764	0.00585736	0.0362969	0.0321453		-0.0246514		-0.516428	-0.679831	-0.836733	-0.966053	1.69319	1.3305		0.0166333		0.0110041	0.00913365	0.00733764
SAUPAN006232000	Cell envelope	Cell envelope	lipoproteins	6232		acetyltransferase		3.91673e+08	28.5451	1.56082e+07	23.8958	6.66244e+08	29.3115	1.13346e+09	30.0781	2.15265e+08	27.6815	1.9392e+08	27.5309	3.19159e+08	28.2497	2.5263e+08	27.9124		0.0412633		0.0421003	0.00144792	0.0594164	0.119731	0.0208993	0.0144021	0.039859	0.0322508		0.0245578	-1.16826	0.532648	2.30239	-0.59752	-0.788161	-0.041204	-0.264446		0.0421003	0.00144792	0.0594164	0.119731	0.0208993
SAUPAN004518000	Cell envelope	Cell envelope	lipoproteins	4518		hypothetical protein						6.78309e+07	26.0154	2.18687e+07	24.3824										0.00104491				0.00604924	0.00231004								1	-1								0.00604924	0.00231004
SAUPAN002733000	Cell envelope	Cell envelope	lipoproteins	2733		hypothetical protein						1.02802e+08	26.6153	1.60757e+08	27.2603					2.9476e+08	28.135	4.37283e+08	28.704		0.0148481				0.00916805	0.0169811			0.0368118	0.0558236				-1.1316	-0.700908			0.392246	1.44026				0.00916805	0.0169811
SAUPAN001978000	Cell envelope	Cell envelope	lipoproteins	1978		hypothetical protein								6.68797e+07	25.9951					1.25884e+08	26.9075	7.65536e+07	26.19		0.00406985					0.00706467			0.0157213	0.00977285					-1.04775			1.34647	-0.298728					0.00706467
SAUPAN001971000	Cell envelope	Cell envelope	lipoproteins	1971		hypothetical protein		1.56638e+09	30.5448	5.3901e+08	29.0057	8.3402e+09	32.9574	7.3709e+09	32.7792	1.73962e+09	30.6961	1.52266e+09	30.5039	6.62363e+09	32.625	6.97946e+09	32.7005		0.467619		0.168367	0.0500019	0.743789	0.778607	0.168893	0.113085	0.827209	0.890999		-0.863673	-1.20529	0.797058	0.897546	-0.862156	-1.02322	1.03782	1.22192		0.168367	0.0500019	0.743789	0.778607	0.168893
SAUPAN000603000	Cell envelope	Cell envelope	lipoproteins	0603		putative lipoprotein						1.40823e+08	27.0693	1.15091e+08	26.7782					2.53917e+08	27.9198	1.99103e+08	27.5689		0.0102306				0.0125588	0.0121573			0.0317111	0.0254176				-0.940286	-0.988049			1.33859	0.589746				0.0125588	0.0121573
SAUPAN004157000	Cell envelope	Cell envelope	Murein sacculus and peptidoglycan	4157		hypothetical protein		5.72862e+07	25.7717					2.8196e+07	24.749	5.83675e+07	25.7987								0.00185034		0.00615759			0.00297841	0.00566668					0.875448			-1.39959	0.524146					0.00615759			0.00297841	0.00566668
SAUPAN004544000	Cell envelope	Cell envelope	Murein sacculus and peptidoglycan	4544		hyaluronate lyase 2		9.10805e+07	26.4406			2.0679e+08	27.6236	2.2096e+08	27.7192	1.7869e+09	30.7348	1.79393e+09	30.7405	1.52387e+09	30.5051	1.7935e+09	30.7401		0.0971947		0.00979009		0.0184418	0.0233406	0.173483	0.133232	0.190312	0.228958		-1.18553		-1.08427	-1.02693	0.730395	0.259277	0.927367	1.3797		0.00979009		0.0184418	0.0233406	0.173483
SAUPAN005560000	Cell envelope	Cell envelope	Murein sacculus and peptidoglycan	5560		UTP-glucose-1-phosphate uridylyltransferase		7.98202e+07	26.2503			1.01438e+08	26.596	4.56177e+07	25.4431	1.14533e+08	26.7712	1.25965e+08	26.9084	1.34682e+08	27.005	1.32851e+08	26.9852		0.00958743		0.00857973		0.0090464	0.00481871	0.0111196	0.00935518	0.0168201	0.0169597		-0.574225		-0.461504	-1.48267	0.0392613	-0.386922	1.41617	1.44989		0.00857973		0.0090464	0.00481871	0.0111196
SAUPAN005584000	Cell envelope	Cell envelope	Murein sacculus and peptidoglycan	5584		hypothetical protein		3.39556e+08	28.3391	5.24346e+08	28.9659	8.46055e+08	29.6562	6.4195e+08	29.2579	3.5947e+08	28.4213	4.67364e+08	28.8	4.44566e+08	28.7278	3.79757e+08	28.5005		0.0502517		0.0364983	0.0486416	0.0754522	0.0678108	0.0348996	0.0347102	0.0555208	0.0484798		-0.959625	-0.112342	1.75833	1.22516	-1.07117	-1.08438	0.367646	-0.123629		0.0364983	0.0486416	0.0754522	0.0678108	0.0348996
SAUPAN006375000	Cell envelope	Cell envelope	Murein sacculus and peptidoglycan	6375	Agr-	N-acetylmuramoyl-L-alanine amidase		4.74044e+10	35.4643	1.65297e+10	33.9443	9.36758e+10	36.447	7.8087e+10	36.1844	1.67973e+10	33.9675	1.46471e+10	33.7699	2.9818e+10	34.7955	3.16773e+10	34.8827		4.21474		5.09542	1.53339	8.35412	8.24853	1.63079	1.08781	3.72389	4.04393		0.326807	-0.995005	1.53606	1.49688	-0.958862	-1.16035	-0.182143	-0.0633842		5.09542	1.53339	8.35412	8.24853	1.63079
SAUPAN005341000	Cell envelope	Cell envelope	Murein sacculus and peptidoglycan	alr		alanine racemase		4.00993e+07	25.2571			3.05883e+07	24.8665	4.1528e+07	25.3076	3.37311e+07	25.0076			6.75734e+07	26.01	6.2309e+07	25.8929		0.00388664		0.00431021		0.0027279	0.0043867	0.00327482		0.00843908	0.00795438		-0.394273		-1.10973	-0.359685	-0.862434		1.47264	1.25348		0.00431021		0.0027279	0.0043867	0.00327482
SAUPAN003260000	Cell envelope	Cell envelope	Murein sacculus and peptidoglycan	atl	Agr-	MurNAc-L-alanine amidase/endo-beta-N-acetylglucosaminidase		3.46827e+11	38.3354	9.11117e+11	39.7288	4.05963e+11	38.5626	1.9468e+11	37.5023	3.32247e+11	38.2735	3.4212e+11	38.3157	1.12412e+11	36.71	1.17457e+11	36.7733		33.1585		37.2798	84.5208	36.2043	20.5645	32.2566	25.4086	14.0388	14.9945		0.194839	2.42823	0.143995	-0.595399	-0.0426367	-0.366388	-0.90391	-0.858727		37.2798	84.5208	36.2043	20.5645	32.2566
SAUPAN000979000	Cell envelope	Cell envelope	Murein sacculus and peptidoglycan	cap5E		capsular polysaccharide biosynthesis protein Cap5E														2.67574e+08	27.9954	2.52764e+08	27.9132		0.00821056								0.0334166	0.0322679								1	-1
SAUPAN000980000	Cell envelope	Cell envelope	Murein sacculus and peptidoglycan	cap5F		capsular polysaccharide biosynthesis protein Cap5F		1.99665e+07	24.2511							9.14329e+07	26.4462			2.8339e+08	28.0782	2.87757e+08	28.1003		0.0103937		0.00214616				0.00887688		0.0353918	0.0367351		-1.20519				-0.770041		0.944196	1.03104		0.00214616				0.00887688
SAUPAN003031000	Cell envelope	Cell envelope	Murein sacculus and peptidoglycan	dltA		D-alanine--poly(phosphoribitol) ligase subunit 1 DltA		7.3573e+08	29.4546	2.1564e+08	27.684	4.75501e+08	28.8249	4.37947e+08	28.7062	4.1176e+08	28.6172	2.87843e+08	28.1007	6.12702e+08	29.1906	5.18036e+08	28.9485		0.0489698		0.0790823	0.0200041	0.0424057	0.0462614	0.0399762	0.0213775	0.0765189	0.0661326		1.40173	-1.34835	-0.305559	-0.126077	-0.418652	-1.28442	1.2824	0.798923		0.0790823	0.0200041	0.0424057	0.0462614	0.0399762
SAUPAN003124000	Cell envelope	Cell envelope	Murein sacculus and peptidoglycan	eap	Agr-	extracellular adherence protein Eap		3.49327e+10	35.0239	9.23482e+09	33.1044	4.64046e+10	35.4335	2.60727e+10	34.6018	2.74407e+10	34.6756	8.78781e+10	36.3548	2.0386e+10	34.2469	2.3113e+10	34.428		3.27391		3.75485	0.856678	4.13842	2.75412	2.66411	6.52653	2.54596	2.95061		0.314758	-1.58198	0.565785	-0.34018	-0.399089	2.12871	-0.476417	-0.211588		3.75485	0.856678	4.13842	2.75412	2.66411
SAUPAN003402000	Cell envelope	Cell envelope	Murein sacculus and peptidoglycan	efb	Agr-	extracellular fibrinogen-binding protein						5.74147e+09	32.4188	5.27274e+08	28.974										0.0709661				0.512031	0.0556973								1	-1								0.512031	0.0556973
SAUPAN002796000	Cell envelope	Cell envelope	Murein sacculus and peptidoglycan	emp	Agr-	secretory extracellular matrix and plasma binding protein		9.49593e+08	29.8227	8.06882e+08	29.5878	3.70187e+09	31.7856	9.42892e+08	29.8125	7.00896e+07	26.0627	5.53248e+07	25.7214	2.54657e+08	27.924	2.81334e+08	28.0677		0.0856614		0.10207	0.0748513	0.330137	0.0996	0.00680473	0.00410886	0.0318034	0.0359151		0.165549	-0.109063	2.46654	0.140628	-0.795591	-0.82279	-0.543377	-0.501894		0.10207	0.0748513	0.330137	0.0996	0.00680473
SAUPAN005506000	Cell envelope	Cell envelope	Murein sacculus and peptidoglycan	glmM		phosphoglucosamine mutase		2.63263e+08	27.9719	4.92701e+07	25.5542	5.46618e+07	25.704	1.43116e+08	27.0926	8.05186e+07	26.2628	9.60406e+07	26.5171	6.86327e+07	26.0324	5.6628e+07	25.755		0.0104514		0.0282977	0.00457059	0.0048748	0.0151178	0.00781725	0.00713275	0.00857137	0.00722914		2.41238	-0.794945	-0.753823	0.630776	-0.356076	-0.448604	-0.254136	-0.435574		0.0282977	0.00457059	0.0048748	0.0151178	0.00781725
SAUPAN005492000	Cell envelope	Cell envelope	Murein sacculus and peptidoglycan	glmS		glucosamine--fructose-6-phosphate aminotransferase		1.7202e+08	27.358			1.80125e+07	24.1025	7.17935e+07	26.0974	2.2736e+08	27.7604	1.83724e+08	27.453	3.1928e+07	24.9283	2.29656e+07	24.453		0.00878972		0.0184901		0.00160638	0.00758373	0.0220736	0.0136448	0.0039874	0.0029318		1.12628		-1.12552	-0.328316	1.60421	0.480055	-0.807963	-0.948751		0.0184901		0.00160638	0.00758373	0.0220736
SAUPAN002239000	Cell envelope	Cell envelope	Murein sacculus and peptidoglycan	glmU		putative UDP-N-acetylglucosamine pyrophosphorylase		2.7721e+08	28.0464			1.29276e+08	26.9459	2.67214e+08	27.9934	8.78049e+07	26.3878			2.2017e+08	27.714	2.11313e+08	27.6548		0.0165687		0.0297968		0.0115289	0.0282264	0.00852465		0.0274964	0.0269763		0.893995		-1.22552	0.711789	-1.5741		0.627093	0.566743		0.0297968		0.0115289	0.0282264	0.00852465
SAUPAN002669000	Cell envelope	Cell envelope	Murein sacculus and peptidoglycan	lysM	Agr-	peptidoglycan hydrolysis related protein		1.93059e+07	24.2025	3.05827e+08	28.1881	5.88809e+07	25.8113												0.00446208		0.00207515	0.0283704	0.00525107							-0.838268	1.40553	-0.567264							0.00207515	0.0283704	0.00525107
SAUPAN005782000	Cell envelope	Cell envelope	Murein sacculus and peptidoglycan	lytA	Agr-	mannosyl-glycoprotein endo-beta-N-acetylglucosaminidase		8.18836e+07	26.2871			5.42718e+07	25.6937	3.73333e+07	25.154										0.00219815		0.00880152		0.00484003	0.00394361						1.39279		-0.48405	-0.908745						0.00880152		0.00484003	0.00394361
SAUPAN004237000	Cell envelope	Cell envelope	Murein sacculus and peptidoglycan	lytH	Agr-	N-acetylmuramoyl-L-alanine amidase						1.16179e+08	26.7918	7.03421e+07	26.0679										0.00222393				0.010361	0.00743042								1	-1								0.010361	0.00743042
SAUPAN001163000	Cell envelope	Cell envelope	Murein sacculus and peptidoglycan	lytM	Agr-	peptidoglycan hydrolase LytM		6.53473e+08	29.2836	3.28487e+09	31.6132	2.6889e+09	31.3244	2.12627e+09	30.9857	1.22023e+09	30.1845	1.01038e+09	29.9122	5.74829e+08	29.0986	6.18214e+08	29.2035		0.147948		0.0702407	0.304725	0.239799	0.224603	0.118468	0.0750387	0.071789	0.0789213		-0.884985	1.78548	1.04606	0.872999	-0.335741	-0.830342	-0.867352	-0.786125		0.0702407	0.304725	0.239799	0.224603	0.118468
SAUPAN005623000	Cell envelope	Cell envelope	Murein sacculus and peptidoglycan	mapW	Agr+	truncated MHC class II analog protein		2.19049e+10	34.3505	3.3844e+10	34.9782	6.65296e+10	35.9533	2.50127e+10	34.5419	2.00201e+10	34.2207	4.9565e+10	35.5286	5.50676e+09	32.3586	5.4203e+09	32.3357		2.63424		2.35452	3.13957	5.93319	2.64215	1.94368	3.68109	0.687725	0.691956		-0.175376	0.316837	2.06838	0.00496259	-0.432966	0.656357	-1.22042	-1.21777		2.35452	3.13957	5.93319	2.64215	1.94368
SAUPAN005007000	Cell envelope	Cell envelope	Murein sacculus and peptidoglycan	trunc mapW	Agr+	major histocompatibility complex class II analog protein, Map		2.50657e+09	31.2231	7.41521e+07	26.144	4.77346e+08	28.8305	2.6651e+08	27.9896	2.05325e+08	27.6133	3.03941e+08	28.1792	2.17923e+09	31.0212	2.0608e+09	30.9406		0.115597		0.269427	0.0068788	0.0425703	0.0281521	0.0199342	0.0225731	0.272159	0.263083		1.29702	-0.916666	-0.615731	-0.737298	-0.806588	-0.784339	1.32006	1.24353		0.269427	0.0068788	0.0425703	0.0281521	0.0199342
SAUPAN004255000	Cell envelope	Cell envelope	Murein sacculus and peptidoglycan	mreC		rod shape-determining protein MreC		2.57584e+09	31.2624	2.27207e+09	31.0814	6.61747e+09	32.6236	5.89357e+09	32.4565	2.58324e+08	27.9446			4.41223e+08	28.7169	2.91604e+08	28.1194		0.22722		0.276872	0.210771	0.590154	0.622552	0.0250797		0.0551033	0.0372262		0.0728418	-0.207219	1.40017	1.53744	-0.993967		-0.866761	-0.942504		0.276872	0.210771	0.590154	0.622552	0.0250797
SAUPAN005388000	Cell envelope	Cell envelope	Murein sacculus and peptidoglycan	murA1		UDP-N-acetylglucosamine 1-carboxyvinyltransferase		1.89905e+07	24.1788	3.25004e+07	24.954	5.34459e+07	25.6716	1.4542e+08	27.1156					1.4389e+07	23.7785				0.00337258		0.00204125	0.00301493	0.00476637	0.0153611			0.001797			-0.659021	-0.467755	-0.123707	1.95748			-0.707001			0.00204125	0.00301493	0.00476637	0.0153611
SAUPAN003453000	Cell envelope	Cell envelope	Murein sacculus and peptidoglycan	murD		UDP-N-acetylmuramoylalanine--D-glutamate ligase		6.56465e+07	25.9682							4.40843e+07	25.3938	4.8529e+07	25.5323						0.00186754		0.00705622				0.00427998	0.00360416				1.38988				-0.468719	-0.921161				0.00705622				0.00427998
SAUPAN003390000	Cell envelope	Cell envelope	Murein sacculus and peptidoglycan	murI		glutamate racemase										1.71711e+07	24.0335			4.23004e+07	25.3342	4.78826e+07	25.513		0.00163282						0.00166708		0.00528279	0.0061127						-1.39225		0.481129	0.911124						0.00166708
SAUPAN005416000	Cell envelope	Cell envelope	Murein sacculus and peptidoglycan	murZ		UDP-N-acetylglucosamine 1-carboxyvinyltransferase								6.71843e+07	26.0016										0.000887105					0.00709684																		0.00709684
SAUPAN001239000	Cell envelope	Cell envelope	Murein sacculus and peptidoglycan	nanA		N-acetylneuraminate lyase		2.1833e+07	24.38					2.17573e+07	24.375	2.12145e+07	24.3385								0.000838089		0.00234679			0.00229828	0.00205964					0.891519			0.504975	-1.39649					0.00234679			0.00229828	0.00205964
SAUPAN003451000	Cell envelope	Cell envelope	Murein sacculus and peptidoglycan	pbp1		penicillin-binding protein 1		3.9476e+07	25.2345	5.32014e+07	25.665	1.39353e+08	27.0542	4.08767e+07	25.2848					3.64343e+07	25.1188				0.00380929		0.00424321	0.00493529	0.0124277	0.00431791			0.00455019			-0.58309	-0.365152	1.99423	-0.559568			-0.48642			0.00424321	0.00493529	0.0124277	0.00431791
SAUPAN003910000	Cell envelope	Cell envelope	Murein sacculus and peptidoglycan	pbp2		penicillin-binding protein 2		3.74476e+08	28.4803	4.32924e+08	28.6895	8.1515e+08	29.6025	4.24542e+08	28.6613	7.02019e+08	29.3869	3.77676e+08	28.4926	3.40223e+08	28.3419	3.06833e+08	28.1929		0.0469775		0.0402517	0.0401607	0.072696	0.0448455	0.0681564	0.0280493	0.0424897	0.0391704		-0.468944	-0.475293	1.7932	-0.14865	1.47668	-1.31975	-0.312906	-0.544339		0.0402517	0.0401607	0.072696	0.0448455	0.0681564
SAUPAN004133000	Cell envelope	Cell envelope	Murein sacculus and peptidoglycan	pbp3		penicillin-binding protein 3		6.0722e+09	32.4996	2.52233e+09	31.2321	8.30182e+09	32.9508	4.32177e+09	32.009	5.01708e+09	32.2242	9.80884e+09	33.1914	7.3295e+09	32.7711	8.27739e+09	32.9465		0.658899		0.65269	0.233987	0.740366	0.456519	0.487089	0.728483	0.915363	1.05669		-0.025175	-1.72297	0.33034	-0.820625	-0.696668	0.282155	1.03993	1.61301		0.65269	0.233987	0.740366	0.456519	0.487089
SAUPAN002519000	Cell envelope	Cell envelope	Murein sacculus and peptidoglycan	pbp4		penicillin-binding protein 4								2.3227e+07	24.4693										0.000306691					0.00245353																		0.00245353
SAUPAN002179000	Cell envelope	Cell envelope	Murein sacculus and peptidoglycan	sle1	Agr-	LysM family autolysin		2.22654e+10	34.3741	1.7554e+11	37.353	4.51051e+10	35.3926	2.97324e+10	34.7913	1.63757e+10	33.9308	1.03128e+10	33.2637	9.08528e+09	33.0809	1.35255e+10	33.655		3.88221		2.39327	16.2841	4.02252	3.14071	1.58985	0.765908	1.13464	1.72666		-0.310673	2.5877	0.029276	-0.154717	-0.478307	-0.650225	-0.573289	-0.449761		2.39327	16.2841	4.02252	3.14071	1.58985
Surface structures and adhesins
SAUPAN000037000	Cell envelope	Cell envelope	Surface structures and adhesins	adsA		5'-nucleotidase		6.43003e+09	32.5822	1.25907e+10	33.5516	4.18471e+09	31.9625	5.48067e+09	32.3517	6.78047e+09	32.6587	7.15481e+09	32.7363	5.9683e+09	32.4747	4.8399e+09	32.1723		0.670521		0.691153	1.16799	0.373197	0.578937	0.65829	0.531374	0.745366	0.617862		0.0956007	2.30517	-1.37774	-0.424383	-0.0566761	-0.64478	0.346815	-0.244013		0.691153	1.16799	0.373197	0.578937	0.65829
SAUPAN003878000	Cell envelope	Cell envelope	Surface structures and adhesins	ebh	Agr-	cell wall associated fibronectin-binding protein				8.78387e+09	33.0322	2.79085e+08	28.0561	3.90017e+08	28.539	5.55356e+08	29.0488	1.60493e+09	30.5799	7.51371e+08	29.4849	1.09533e+09	30.0287		0.160964			0.814845	0.0248892	0.0411984	0.0539175	0.119195	0.0938368	0.13983			2.4222	-0.610726	-0.548109	-0.499276	-0.248652	-0.346011	-0.169427			0.814845	0.0248892	0.0411984	0.0539175
SAUPAN006098000	Cell envelope	Cell envelope	Surface structures and adhesins	fnbA	Agr-	fibronectin-binding protein A		1.21491e+09	30.1782	4.46724e+09	32.0567	2.49357e+09	31.2156	1.18823e+08	26.8242					8.1128e+07	26.2737	6.30815e+07	25.9107		0.0997641		0.130589	0.414408	0.22238	0.0125516			0.0101319	0.00805299		-0.0163572	1.89425	0.601556	-0.810959			-0.827248	-0.841242		0.130589	0.414408	0.22238	0.0125516
SAUPAN006235000	Cell envelope	Cell envelope	Surface structures and adhesins	isaA	Agr-	immunodominant antigen A		3.82373e+10	35.1543	1.05538e+11	36.619	1.31742e+11	36.9389	9.16162e+10	36.4149	2.7895e+09	31.3774	3.38338e+09	31.6558	6.92503e+09	32.6892	8.52392e+09	32.9889		4.72525		4.11006	9.79031	11.7489	9.67764	0.270823	0.251277	0.86485	1.08817		-0.134293	1.10568	1.53323	1.08109	-0.972382	-0.976649	-0.842709	-0.79396		4.11006	9.79031	11.7489	9.67764	0.270823
SAUPAN006369000	Cell envelope	Cell envelope	Surface structures and adhesins	isaB		immunodominant antigen B		2.04178e+09	30.9272	1.01686e+09	29.9215	3.03858e+09	31.5008	7.86253e+08	29.5504	7.57224e+09	32.8181	7.27484e+09	32.7603	1.3947e+09	30.3773	1.12844e+09	30.0717		0.28269		0.219468	0.0943306	0.270984	0.0830539	0.735161	0.540288	0.174181	0.144056		-0.289496	-0.862499	-0.0536025	-0.914134	2.07186	1.17954	-0.496864	-0.634805		0.219468	0.0943306	0.270984	0.0830539	0.735161
SAUPAN003539000	Cell envelope	Cell envelope	Surface structures and adhesins	lytN	Agr-	cell wall hydrolase				2.53586e+08	27.9179	4.1043e+08	28.6126	1.15202e+08	26.7796										0.00903699			0.0235242	0.0366027	0.012169							-0.0575385	1.2525	-1.19496							0.0235242	0.0366027	0.012169
SAUPAN006390000	Cell envelope	Cell envelope	Surface structures and adhesins	sasA		LPXTG cell wall surface anchor family protein		6.98195e+07	26.0571			4.65763e+07	25.4731	2.91833e+08	28.1206										0.0053107		0.00750478		0.00415373	0.0308271						-0.561153		-0.843626	1.40478						0.00750478		0.00415373	0.0308271
SAUPAN004438000	Cell envelope	Cell envelope	Surface structures and adhesins	sasC		LPXTG cell surface anchored protein				4.23623e+08	28.6582														0.00491223			0.0392979																		0.0392979
SAUPAN006379000	Cell envelope	Cell envelope	Surface structures and adhesins	sasF		LPXTG family cell wall surface anchor protein				3.46875e+07	25.0479	7.30489e+07	26.1224	4.70635e+07	25.4881										0.00183798			0.00321782	0.00651459	0.00497144							-1.24996	1.19787	0.0520904							0.00321782	0.00651459	0.00497144
SAUPAN005955000	Cell envelope	Cell envelope	Surface structures and adhesins	sbi	Agr-	immunoglobulin G-binding protein SBI		1.53023e+09	30.5111	4.15627e+08	28.6307	6.10626e+09	32.5076	1.36113e+09	30.3422	1.82286e+08	27.4416			3.33893e+09	31.6367	5.1449e+09	32.2605		0.247859		0.164482	0.0385561	0.544564	0.14378	0.0176975		0.416991	0.656798		-0.503463	-1.03719	1.10749	-0.591206	-1.1256		0.566782	1.58319		0.164482	0.0385561	0.544564	0.14378	0.0176975
SAUPAN005381000	Cell envelope	Cell envelope	Surface structures and adhesins	sceD	Agr-	transglycosylase		2.5884e+08	27.9475	3.78803e+09	31.8188	4.0432e+09	31.9129	2.20067e+09	31.0353										0.121533		0.0278223	0.351401	0.360577	0.232462						-1.60447	0.807554	0.875956	-0.0790433						0.0278223	0.351401	0.360577	0.232462
SAUPAN002132000	Cell envelope	Cell envelope	Surface structures and adhesins	SCIN		Staphylococcal complement inhibitor SCIN		1.22229e+08	26.865			3.98111e+08	28.5686	2.81424e+08	28.0682	6.4988e+08	29.2756			3.18375e+07	24.9242	4.8372e+07	25.5277		0.0189519		0.0131382		0.035504	0.0297275	0.0630944		0.00397611	0.00617517		-0.591875		0.499356	0.21752	1.84549		-1.03889	-0.9316		0.0131382		0.035504	0.0297275	0.0630944
SAUPAN005268000	Cell envelope	Cell envelope	Surface structures and adhesins	sdrH		LPXTG cell surface anchored protein		4.79723e+08	28.8376	1.01764e+09	29.9226	2.1205e+09	30.9818	2.36817e+09	31.1411					5.2061e+08	28.9556	5.29359e+08	28.9797		0.0897284		0.0515645	0.0944029	0.189109	0.250155			0.0650177	0.0675781		-0.920339	-0.341172	0.939233	1.76457			-0.738455	-0.703839		0.0515645	0.0944029	0.189109	0.250155
SAUPAN000909000	Cell envelope	Cell envelope	Surface structures and adhesins	spa	Agr-	immunoglobulin G binding protein A		8.47837e+08	29.6592	4.05501e+10	35.239	1.14738e+10	33.4176	6.82525e+08	29.3463	4.09275e+07	25.2866			1.6297e+07	23.9581				0.61927		0.0911325	3.76167	1.02325	0.0720968	0.0039735		0.00203529			-0.539571	2.15662	0.145114	-0.553553	-0.603593		-0.605017			0.0911325	3.76167	1.02325	0.0720968	0.0039735
SAUPAN006178000	Cell envelope	Cell envelope	Surface structures and adhesins	srtA		sortase		1.30841e+08	26.9632					1.6092e+08	27.2618	1.18445e+08	26.8196	1.6067e+08	27.2595	1.08419e+08	26.692	1.51787e+08	27.1775		0.0109264		0.0140639			0.0169984	0.0114994	0.0119327	0.0135401	0.0193771		-0.180894			0.870881	-1.10006	-0.944757	-0.368615	1.72345		0.0140639			0.0169984	0.0114994
SAUPAN005772000	Cell envelope	Cell envelope	Surface structures and adhesins	ssaA1	Agr-	secretory antigen SsaA		3.47046e+10	35.0144	4.06199e+10	35.2415	1.6198e+10	33.9151	1.62233e+10	33.9174	1.92336e+10	34.1629	1.23377e+10	33.5223	2.47474e+09	31.2046	4.55544e+09	32.0849		1.79137		3.73034	3.76815	1.44456	1.71371	1.86732	0.916293	0.309064	0.581548		1.56846	1.59905	-0.280542	-0.0628215	0.0614356	-0.707866	-1.19906	-0.978646		3.73034	3.76815	1.44456	1.71371	1.86732
Transport and binding proteins
SAUPAN001032000	Environmental interaction	Transport and binding proteins	PTS transporters	glcA		PTS system, IIABC components				2.76484e+07	24.7207					5.12961e+07	25.6123			4.43904e+07	25.4037	3.38363e+07	25.0121		0.00217604			0.00256484			0.00498015		0.0055438	0.00431955			-1.59697			0.561198		1.06485	-0.0290716			0.00256484			0.00498015
SAUPAN002584000	Environmental interaction	Transport and binding proteins	PTS transporters	fruA		PTS system fructose/mannitol (fru) transporter subunit IIABC														1.10749e+07	23.4008	1.18681e+07	23.5006		0.000362275								0.00138312	0.00151508								-1	1
SAUPAN003304000	Environmental interaction	Transport and binding proteins	PTS transporters	ptsI		phosphoenolpyruvate-protein phosphotransferase		3.54594e+09	31.7235	1.7876e+09	30.7354	1.76843e+09	30.7198	3.3314e+09	31.6335	1.40423e+09	30.3871	6.94988e+08	29.3724	3.70711e+09	31.7876	3.23626e+09	31.5917		0.265081		0.381147	0.165829	0.157711	0.351904	0.136332	0.0516154	0.462972	0.413142		0.806671	-0.68982	-0.746242	0.603431	-0.89483	-1.48362	1.37537	1.02904		0.381147	0.165829	0.157711	0.351904	0.136332
SAUPAN003303000	Environmental interaction	Transport and binding proteins	PTS transporters	ptsH		phosphocarrier protein ptsH		2.1748e+09	31.0182	1.1906e+09	30.149	8.58365e+08	29.677	1.26168e+09	30.2327	1.69859e+09	30.6617	8.00337e+08	29.576	2.498e+09	31.2181	2.03207e+09	30.9203		0.168721		0.233765	0.110448	0.07655	0.133275	0.16491	0.0594394	0.311969	0.259414		0.763372	-0.683912	-1.08174	-0.416011	-0.0447283	-1.28256	1.68119	1.06439		0.233765	0.110448	0.07655	0.133275	0.16491
SAUPAN003853000	Environmental interaction	Transport and binding proteins	PTS transporters	crr		PTS family glucose/glucoside (glc) porter component IIA		9.01835e+08	29.7483	1.09952e+09	30.0342	3.7472e+08	28.4812	6.05084e+08	29.1726	4.70793e+08	28.8105	2.81904e+08	28.0706	1.091e+09	30.023	1.10174e+09	30.0371		0.0799768		0.0969366	0.101998	0.033418	0.0639165	0.0457075	0.0209364	0.136252	0.140649		0.395561	0.513616	-1.08591	-0.374581	-0.799276	-1.37702	1.31253	1.41508		0.0969366	0.101998	0.033418	0.0639165	0.0457075
SAUPAN005498000	Environmental interaction	Transport and binding proteins	PTS transporters	mtlA		PTS system, mannitol-specific IIA component		7.2202e+07	26.1055			1.02546e+08	26.6117	3.1517e+07	24.9096					1.00156e+08	26.5777	1.04296e+08	26.6361		0.00575723		0.00776086		0.00914514	0.00332922			0.0125082	0.0133144		-0.404187		-0.0185094	-1.6389			0.918487	1.14311		0.00776086		0.00914514	0.00332922
SAUPAN005948000	Environmental interaction	Transport and binding proteins	Transporter amino acids/peptides	tcyA		amino acid ABC transporter, binding protein		1.21217e+09	30.1749			6.95834e+08	29.3742	1.31404e+09	30.2914	1.06495e+09	29.9881	1.06974e+09	29.9946	2.1083e+09	30.9734	2.66584e+09	31.3119		0.139702		0.130294		0.0620553	0.138806	0.103392	0.0794471	0.2633	0.340321		-0.307585		-1.02233	-0.218427	-0.589363	-0.840166	1.08557	1.89231		0.130294		0.0620553	0.138806	0.103392
SAUPAN002840000	Environmental interaction	Transport and binding proteins	Transporter amino acids/peptides	metQ		ABC transporter, binding protein		4.63987e+08	28.7895	1.32027e+08	26.9763	1.41537e+08	27.0766	6.56433e+08	29.2901	3.82235e+08	28.5099	3.08194e+08	28.1993	1.01479e+09	29.9185	9.32297e+08	29.7962		0.0562292		0.0498731	0.0122476	0.0126224	0.0693406	0.0371097	0.0228889	0.126734	0.119017		-0.149614	-1.03527	-1.02645	0.308625	-0.450047	-0.784786	1.65959	1.47795		0.0498731	0.0122476	0.0126224	0.0693406	0.0371097
SAUPAN002178000	Environmental interaction	Transport and binding proteins	Transporter amino acids/peptides	2178		ABC transporter, binding protein		1.03705e+08	26.6279	2.10575e+08	27.6498	1.405e+08	27.066	1.74876e+08	27.3818	2.0422e+08	27.6055			4.46262e+08	28.7333	6.30284e+08	29.2314		0.0272132		0.011147	0.0195342	0.0125299	0.0184726	0.0198269		0.0557326	0.0804621		-0.813964	-0.471831	-0.757552	-0.515134	-0.459888		1.00479	2.01358		0.011147	0.0195342	0.0125299	0.0184726	0.0198269
SAUPAN005998000	Environmental interaction	Transport and binding proteins	Transporter amino acids/peptides	opuCC		glycine betaine/L-proline ABC transporter, binding protein		6.40344e+07	25.9323			1.20075e+08	26.8394	6.53029e+07	25.9606										0.00306119		0.00688295		0.0107084	0.00689811						-0.711315		1.41421	-0.70289						0.00688295		0.0107084	0.00689811
SAUPAN001102000	Environmental interaction	Transport and binding proteins	Transporter cations and metals	1102		ABC transporter, binding protein						2.5963e+08	27.9519	2.20865e+07	24.3967										0.00318589				0.0231541	0.00233305								1	-1								0.0231541	0.00233305
SAUPAN002476000	Environmental interaction	Transport and binding proteins	Transporter cations and metals	btuF		iron (Fe3 ) ABC superfamily ATP binding cassette transporter, binding protein														2.79674e+07	24.7372	5.11837e+07	25.6092		0.00125336								0.00349277	0.00653411								-1	1
SAUPAN002507000	Environmental interaction	Transport and binding proteins	Transporter cations and metals	mntC		ABC transporter substrate-binding protein		1.93318e+09	30.8483	1.00616e+08	26.5843	2.5608e+09	31.2539	3.49387e+09	31.7022	3.52579e+09	31.7153	3.96376e+09	31.8842	4.93693e+09	32.201	5.6405e+09	32.3932		0.348485		0.207794	0.00933375	0.228375	0.369066	0.342306	0.294381	0.616561	0.720067		-0.660872	-1.5931	-0.564193	0.0966731	-0.0290262	-0.254147	1.25923	1.74543		0.207794	0.00933375	0.228375	0.369066	0.342306
SAUPAN005436000	Environmental interaction	Transport and binding proteins	Transporter cations and metals	dps		Dps family stress protein		4.58077e+08	28.771	3.51377e+07	25.0665	2.05061e+08	27.6115	1.73367e+08	27.3693	3.11704e+08	28.2156	2.11567e+08	27.6565	1.10577e+09	30.0424	1.21296e+09	30.1759		0.0535021		0.0492379	0.00325959	0.0182875	0.0183132	0.0302621	0.0157127	0.138097	0.154846		-0.0771866	-0.909451	-0.637426	-0.636963	-0.420672	-0.684035	1.53128	1.83445		0.0492379	0.00325959	0.0182875	0.0183132	0.0302621
SAUPAN005740000	Environmental interaction	Transport and binding proteins	Transporter cations and metals	modA		molybdenum (Mo2+) ABC transporter, binding protein		1.16206e+08	26.7921					9.74208e+07	26.5377	5.2503e+07	25.6459			3.73483e+08	28.4765	3.51343e+08	28.3883		0.0149218		0.0124907			0.0102908	0.00509732		0.0466434	0.0448525		-0.631446			-0.753469	-1.04154		1.26289	1.16356		0.0124907			0.0102908	0.00509732
SAUPAN004915000	Environmental interaction	Transport and binding proteins	Transporter cations and metals	ftn		ferritin		7.7881e+07	26.2148			4.58385e+07	25.4501	7.77497e+07	26.2123	2.97734e+08	28.1495	6.7671e+07	26.012	1.32927e+08	26.9861	1.63871e+08	27.288		0.0115156		0.00837129		0.00408793	0.00821289	0.0289059	0.00502579	0.0166009	0.0209198		-0.557904		-1.05687	-0.576356	1.83414	-0.947616	0.40075	0.90385		0.00837129		0.00408793	0.00821289	0.0289059
SAUPAN003137000	Environmental interaction	Transport and binding proteins	Transporter cations and metals	oppA		oligopeptide ABC transporter, binding protein		5.62235e+07	25.7447			7.0696e+07	26.0751	5.22861e+07	25.6399	2.63025e+08	27.9706	5.25341e+07	25.6468	1.97038e+08	27.5539	7.7298e+07	26.2039		0.010223		0.00604336		0.00630475	0.00552311	0.0255361	0.0039016	0.0246076	0.00986788		-0.653464		-0.623179	-0.71374	1.60496	-0.901608	1.49739	-0.210356		0.00604336		0.00630475	0.00552311	0.0255361
SAUPAN005347000	Environmental interaction	Transport and binding proteins	Transporter cations and metals	kdpC		K+-transporting ATPase, C subunit		4.24551e+07	25.3394	8.64006e+07	26.3645	1.87429e+08	27.4818	5.41048e+07	25.6893										0.00437611		0.00456342	0.00801505	0.0167151	0.00571523						-0.879559	-0.154789	1.67205	-0.637703						0.00456342	0.00801505	0.0167151	0.00571523
SAUPAN006222000	Environmental interaction	Transport and binding proteins	Transporter cations and metals	copZ		copper ion binding protein		3.10113e+07	24.8863																0.000416669		0.00333335																		0.00333335
SAUPAN005946000	Environmental interaction	Transport and binding proteins	Transporter cations and metals	tcyC		ABC transporter, ATP-binding protein		2.15205e+07	24.3592					4.64476e+07	25.4691							2.51687e+07	24.5851		0.00130408		0.00231321			0.00490637				0.00321304		-1.08305			1.32909				-0.246035		0.00231321			0.00490637
SAUPAN004776000	Environmental interaction	Transport and binding proteins	Transporter cations and metals	4776		hypothetical protein		1.63665e+07	23.9642					1.92963e+07	24.2018					8.33378e+07	26.3125	8.0119e+07	26.2556		0.00305417		0.0017592			0.00203832			0.0104079	0.010228		-1.03275			-0.966472			1.02096	0.978258		0.0017592			0.00203832
SAUPAN006027000	Environmental interaction	Transport and binding proteins	Transporter cations and metals	cntA		peptide ABC transporter peptide-binding protein		1.36895e+07	23.7066							5.54481e+07	25.7246			2.79743e+07	24.7376	2.03086e+07	24.2756		0.00161762		0.00147146				0.00538325		0.00349365	0.00259261		-1.23153				1.49981		0.180427	-0.44871		0.00147146				0.00538325
SAUPAN003362000	Environmental interaction	Transport and binding proteins	Transporter heme	isdD		hemoglobin iron ABC transporter, membrane component IsdD						3.6119e+07	25.1063	5.08236e+07	25.599					3.77221e+07	25.1689	3.70644e+07	25.1435		0.00225405				0.00322114	0.00536863			0.00471101	0.00473164				-1.63185	1.09112			0.257283	0.28344				0.00322114	0.00536863
SAUPAN003363000	Environmental interaction	Transport and binding proteins	Transporter heme	isdE		hemoglobin iron ABC transporter, lipoprotein IsdE								1.89114e+07	24.1728					9.32249e+06	23.1523	1.3058e+07	23.6384		0.000603613					0.00199765			0.00116426	0.00166699					1.13244			-1.29983	0.167386					0.00199765
SAUPAN003359000	Environmental interaction	Transport and binding proteins	Transporter heme	isdA		iron (Fe2+)-regulated surface determinant protein IsdA		5.64281e+09	32.3938	4.98223e+10	35.5361	2.19777e+10	34.3553	2.4719e+10	34.5249	3.6084e+09	31.7487	7.1888e+09	32.7431	2.68517e+09	31.3224	2.3292e+09	31.1172		1.41455		0.606536	4.62182	1.96	2.61113	0.350326	0.533898	0.335344	0.297346		-0.55446	2.20083	0.374286	0.821097	-0.730272	-0.604305	-0.740553	-0.766627		0.606536	4.62182	1.96	2.61113	0.350326
SAUPAN003360000	Environmental interaction	Transport and binding proteins	Transporter heme	isdC		iron (Fe2+)-regulated surface determinant protein IsdC		1.32436e+09	30.3027	2.7442e+09	31.3537	1.11403e+09	30.0531	2.1227e+09	30.9833	6.48833e+08	29.2733	9.30629e+08	29.7936	2.06447e+08	27.6212	1.82137e+08	27.4404		0.112705		0.142354	0.254568	0.0993504	0.224226	0.0629928	0.069116	0.0257826	0.0232516		0.362388	1.73397	-0.163233	1.3631	-0.607627	-0.532784	-1.06244	-1.09338		0.142354	0.254568	0.0993504	0.224226	0.0629928
SAUPAN005747000	Environmental interaction	Transport and binding proteins	Transporter heme	fhuD2		iron (Fe+3) ABC transporter, iron-binding protein		2.10049e+08	27.6462			1.24013e+08	26.8859	2.13294e+08	27.6683	1.98935e+08	27.5677	5.87926e+07	25.8091	3.495e+08	28.3807	2.52026e+08	27.909		0.0194588		0.0225778		0.0110597	0.0225307	0.0193139	0.00436641	0.0436482	0.0321737		0.0282335		-0.930559	0.0243149	-0.243461	-1.48772	1.78217	0.827017		0.0225778		0.0110597	0.0225307	0.0193139
SAUPAN005567000	Environmental interaction	Transport and binding proteins	Transporter heme	htsA		heme ABC transporter, heme-binding protein HtsA		1.40586e+08	27.0669			6.75321e+07	26.0091	1.32076e+08	26.9768	1.12048e+08	26.7395	5.34899e+07	25.6728	7.04164e+08	29.3913	6.00429e+08	29.1614		0.0268161		0.0151114		0.00602259	0.0139516	0.0108783	0.00397259	0.0879413	0.0766509		-0.470628		-0.745959	-0.505762	-0.598863	-0.808061	1.73565	1.39362		0.0151114		0.00602259	0.0139516	0.0108783
SAUPAN000913000	Environmental interaction	Transport and binding proteins	Transporter heme	sirA		Siderophore staphylobactin ABC transporter, binding protein SirA		7.02445e+07	26.0659			7.43794e+07	26.1484	6.97237e+07	26.0551	1.0813e+08	26.6882	5.41365e+07	25.6901	1.26137e+08	26.9104	8.98456e+07	26.4209		0.00791125		0.00755045		0.00663324	0.00736509	0.0104979	0.00402061	0.0157529	0.0114697		-0.417899		-0.674981	-0.469854	0.408244	-1.40727	1.88114	0.680615		0.00755045		0.00663324	0.00736509	0.0104979
SAUPAN004393000	Environmental interaction	Transport and binding proteins	Transporter heme	isdH		cell wall surface anchored protein		3.26444e+07	24.9603	2.0359e+08	27.6011	2.02037e+08	27.59												0.00505162		0.00350889	0.0188862	0.0180179							-1.41243	0.767772	0.644654							0.00350889	0.0188862	0.0180179
SAUPAN001001000	Environmental interaction	Transport and binding proteins	Transporter heme	isdI		heme-degrading enzyme IsdG		1.89396e+07	24.1749					2.36644e+07	24.4962					6.60931e+07	25.978	3.48745e+07	25.0557		0.00215522		0.00203578			0.00249973			0.0082542	0.00445209		-0.928126			-0.738822			1.60916	0.0577917		0.00203578			0.00249973
SAUPAN004763000	Environmental interaction	Transport and binding proteins	Transporter nucleosides, purines, pyrimidines	hit		HIT family protein		4.088e+08	28.6068	1.81804e+08	27.4378	9.60451e+07	26.5172	2.49154e+08	27.8925	3.79177e+08	28.4983	1.98303e+08	27.5631	3.74727e+08	28.4813	2.90253e+08	28.1127		0.0288854		0.0439412	0.0168652	0.00856541	0.0263187	0.0368129	0.0147276	0.0467987	0.0370537		1.12159	-0.895453	-1.51375	-0.191209	0.590559	-1.0547	1.33446	0.608503		0.0439412	0.0168652	0.00856541	0.0263187	0.0368129
SAUPAN003798000	Environmental interaction	Transport and binding proteins	Transporter phosphate	pstS		phosphate ABC transporter substrate-binding protein														5.372e+07	25.679	5.70621e+07	25.766		0.00174919								0.00670895	0.00728456								-1	1
SAUPAN001228000	Environmental interaction	Transport and binding proteins	Transporter unknown substrate	1228		5'-nucleotidase		5.66941e+09	32.4006	6.10135e+08	29.1846	1.05274e+10	33.2934	8.4023e+09	32.9681	4.51624e+09	32.0725	9.5839e+09	33.158	7.77738e+09	32.8566	1.18162e+10	33.4601		0.7653		0.609395	0.0565998	0.938843	0.887556	0.438465	0.711777	0.971298	1.50846		-0.390366	-1.7745	0.434532	0.306115	-0.818354	-0.134014	0.515794	1.86079		0.609395	0.0565998	0.938843	0.887556	0.438465
SAUPAN004405000	Environmental interaction	Transport and binding proteins	Transporter unknown substrate	4405		hypothetical protein		6.45973e+08	29.2669	3.12157e+07	24.8958	1.09087e+08	26.7009	2.65966e+08	27.9867					5.53922e+07	25.7232	4.77113e+07	25.5078		0.0153953		0.0694345	0.00289576	0.00972853	0.0280947			0.00691779	0.00609083		2.09487	-0.755206	-0.462535	0.324148			-0.582929	-0.61835		0.0694345	0.00289576	0.00972853	0.0280947
SAUPAN002640000	Environmental interaction	Transport and binding proteins	Transporter unknown substrate	sstD		siderophore-Fe(III) ABC transporter,lipoprotein		2.9954e+08	28.1582			2.04353e+08	27.6065	4.40614e+08	28.7149	9.11164e+07	26.4412	8.26699e+07	26.3009	1.04425e+08	26.6379	9.1813e+07	26.4522		0.0170891		0.032197		0.0182245	0.0465431	0.00884615	0.00613973	0.0130414	0.0117209		0.93365		-0.0962602	1.9911	-0.787532	-0.987021	-0.4783	-0.575638		0.032197		0.0182245	0.0465431	0.00884615
SAUPAN005938000	Environmental interaction	Transport and binding proteins	Transporter unknown substrate	zinT		ABC transporter, binding protein		1.18798e+08	26.8239			1.13911e+08	26.7633	6.97948e+07	26.0566	8.66538e+07	26.3688	5.04523e+07	25.5884	1.88937e+08	27.4933	1.22702e+08	26.8706		0.0102151		0.0127694		0.0101587	0.0073726	0.00841289	0.00374699	0.0235958	0.0156642		0.18195		-0.251852	-0.714806	-0.541946	-1.31726	1.98094	0.662975		0.0127694		0.0101587	0.0073726	0.00841289
SAUPAN004854000	Environmental interaction	Transport and binding proteins	Transporter unknown substrate	tagH		ABC-type polysaccharide/polyol phosphate transport system ATPase		9.74903e+07	26.5388	1.09329e+08	26.7041	1.46035e+08	27.1217	8.13465e+07	26.2776										0.00527968		0.0104791	0.010142	0.0130236	0.00859284						-0.0504842	-0.262398	1.54922	-1.23634						0.0104791	0.010142	0.0130236	0.00859284
DNA replication, recombination and repair
SAUPAN000011000	Genetic information processing	DNA replication, recombination, repair, restriction	DNA replication, recombination, repair, restriction	gyrB		DNA gyrase, B subunit										1.1934e+07	23.5086			9.53791e+06	23.1852				0.000293724						0.00115863		0.00119117							-1		1							0.00115863
SAUPAN003381000	Genetic information processing	DNA replication, recombination, repair, restriction	DNA replication, recombination, repair, restriction	polX		hypothetical protein														1.63117e+08	27.2813	1.04815e+08	26.6433		0.00421899								0.0203712	0.0133807								1	-1
SAUPAN004277000	Genetic information processing	DNA replication, recombination, repair, restriction	DNA replication, recombination, repair, restriction	tag		DNA-3-methyladenine glycosylase														4.86957e+07	25.5373	5.21986e+07	25.6375		0.00159315								0.00608149	0.00666368								-1	1
SAUPAN004306000	Genetic information processing	DNA replication, recombination, repair, restriction	DNA replication, recombination, repair, restriction	dnaI		primosomal protein DnaI														1.7664e+07	24.0743	1.61447e+07	23.9446		0.00053338								0.00220601	0.00206103								1	-1
SAUPAN004362000	Genetic information processing	DNA replication, recombination, repair, restriction	DNA replication, recombination, repair, restriction	uspA1		universal stress protein		1.15802e+09	30.109	8.51863e+07	26.3441	7.65782e+08	29.5124	1.5968e+09	30.5725	9.51617e+08	29.8258	4.96697e+08	28.8878	1.0475e+09	29.9643	8.22418e+08	29.6153		0.0918039		0.124474	0.0079024	0.0682934	0.168674	0.092389	0.0368887	0.13082	0.10499		0.665474	-1.70904	-0.478902	1.56582	0.0119175	-1.1186	0.794747	0.268596		0.124474	0.0079024	0.0682934	0.168674	0.092389
SAUPAN003934000	Genetic information processing	DNA replication, recombination, repair, restriction	DNA replication, recombination, repair, restriction	hup		DNA-binding protein HU		4.90066e+08	28.8684	1.19504e+08	26.8325	4.40123e+08	28.7133	7.54708e+08	29.4913	3.90261e+08	28.5399			3.305e+08	28.3001	3.2891e+08	28.2931		0.037986		0.0526763	0.011086	0.0392507	0.0797216	0.037889		0.0412754	0.0419887		0.489842	-1.70933	-0.220064	1.91992	-0.29207		-0.113006	-0.0752879		0.0526763	0.011086	0.0392507	0.0797216	0.037889
SAUPAN004295000	Genetic information processing	DNA replication, recombination, repair, restriction	DNA replication, recombination, repair, restriction	4295		MutT/Nudix hydrolase family protein		2.35525e+08	27.8113			4.87246e+07	25.5381	1.25758e+08	26.9061					1.86533e+08	27.4749	2.29453e+08	27.7736		0.0119417		0.0253162		0.00434531	0.0132841			0.0232956	0.029292		0.684356		-1.62685	-0.641706			0.461668	1.12253		0.0253162		0.00434531	0.0132841
SAUPAN000009000	Genetic information processing	DNA replication, recombination, repair, restriction	DNA replication, recombination, repair, restriction	yaaA		hypothetical protein		2.153e+08	27.6818			7.20432e+07	26.1024	7.99539e+07	26.2527					1.9611e+08	27.5471	1.65143e+08	27.2991		0.0104483		0.0231422		0.00642489	0.00844573			0.0244917	0.0210822		0.836265		-1.33968	-1.07664			1.01192	0.568136		0.0231422		0.00642489	0.00844573
SAUPAN004175000	Genetic information processing	DNA replication, recombination, repair, restriction	DNA replication, recombination, repair, restriction	comEB		comE operon protein 2		1.66846e+08	27.3139							1.3464e+08	27.0045			1.09268e+08	26.7033				0.0055815		0.017934				0.0130717		0.0136463			1.40592				-0.835385		-0.570537			0.017934				0.0130717
SAUPAN006349000	Genetic information processing	DNA replication, recombination, repair, restriction	DNA replication, recombination, repair, restriction	phoB		alkaline phosphatase		1.32691e+08	26.9835			3.53503e+08	28.3971	1.1956e+08	26.8332	7.63443e+07	26.186			1.5173e+08	27.1769	1.769e+08	27.3984		0.0134203		0.0142627		0.0315258	0.0126294	0.00741198		0.0189492	0.022583		-0.468949		1.76063	-0.679896	-1.35374		0.136317	0.605642		0.0142627		0.0315258	0.0126294	0.00741198
SAUPAN004138000	Genetic information processing	DNA replication, recombination, repair, restriction	DNA replication, recombination, repair, restriction	nfo		endonuclease IV		1.18982e+08	26.8262	9.64495e+07	26.5233	1.72077e+08	27.3585	1.36763e+08	27.0271	7.76963e+07	26.2113			2.13113e+08	27.667	2.26547e+08	27.7552		0.0143261		0.0127892	0.00894725	0.015346	0.0144466	0.00754324		0.0266152	0.028921		-0.466483	-0.966621	-0.133647	-0.250729	-1.14939		1.33335	1.63352		0.0127892	0.00894725	0.015346	0.0144466	0.00754324
SAUPAN000007000	Genetic information processing	DNA replication, recombination, repair, restriction	DNA replication, recombination, repair, restriction	dnaN		DNA polymerase III subunit beta		9.38229e+07	26.4834	1.53601e+08	27.1946	1.22256e+08	26.8653	3.96401e+08	28.5624	3.49347e+08	28.3801	1.24682e+08	26.8937	1.4211e+08	27.0824	1.29863e+08	26.9524		0.0193265		0.0100849	0.014249	0.010903	0.0418728	0.0339168	0.00925986	0.0177478	0.0165784		-0.820577	-0.45084	-0.747936	2.0019	1.29548	-0.893829	-0.140181	-0.244014		0.0100849	0.014249	0.010903	0.0418728	0.0339168
SAUPAN004248000	Genetic information processing	DNA replication, recombination, repair, restriction	DNA replication, recombination, repair, restriction	ruvA		Holliday junction DNA helicase RuvA		8.98634e+07	26.4212					1.6647e+08	27.3107	5.7112e+07	25.7673								0.00409858		0.00965926			0.0175846	0.0055448					-0.254231			1.33191	-1.07768					0.00965926			0.0175846	0.0055448
SAUPAN004774000	Genetic information processing	DNA replication, recombination, repair, restriction	DNA replication, recombination, repair, restriction	sbcD		calcineurin-like phosphoesterase		8.56568e+07	26.3521					4.96377e+07	25.5649					3.35256e+07	24.9988				0.00232967		0.0092071			0.00524335			0.00418692			1.38576			-0.448451			-0.937311			0.0092071			0.00524335
SAUPAN003742000	Genetic information processing	DNA replication, recombination, repair, restriction	DNA replication, recombination, repair, restriction	parC		DNA topoisomerase IV subunit A		1.21249e+08	26.8534							6.19643e+07	25.8849			3.0736e+07	24.8734	2.95813e+07	24.8182		0.00333295		0.0130328				0.00601588		0.00383855	0.00377636		1.68216				-0.171739		-0.746997	-0.763429		0.0130328				0.00601588
SAUPAN003391000	Genetic information processing	DNA replication, recombination, repair, restriction	DNA replication, recombination, repair, restriction	rdgB		deoxyribonucleotide triphosphate pyrophosphatase		6.91398e+07	26.043	1.09039e+08	26.7003	5.36069e+07	25.6759	3.35083e+07	24.998					5.04349e+07	25.5879	4.88817e+07	25.5428		0.00480076		0.00743172	0.0101152	0.00478073	0.00353957			0.0062987	0.00624025		0.497948	1.79436	-0.782789	-1.38242			-0.0494345	-0.0776714		0.00743172	0.0101152	0.00478073	0.00353957
SAUPAN002676000	Genetic information processing	DNA replication, recombination, repair, restriction	DNA replication, recombination, repair, restriction	uvrA		excinuclease ABC subunit A		7.02054e+07	26.0651							4.36753e+07	25.3803			1.60247e+07	23.9338	3.01495e+07	24.8456		0.00220459		0.00754625				0.00424027		0.00200128	0.00384889		1.56944				-0.0844985		-1.20464	-0.280303		0.00754625				0.00424027
SAUPAN003548000	Genetic information processing	DNA replication, recombination, repair, restriction	DNA replication, recombination, repair, restriction	topA		DNA topoisomerase A		4.6815e+07	25.4805									4.08815e+07	25.2849	1.94147e+07	24.2106	1.97207e+07	24.2332		0.00162631		0.00503207					0.00303619	0.00242465	0.00251754		1.68915					-0.20544	-0.785944	-0.697762		0.00503207
SAUPAN004772000	Genetic information processing	DNA replication, recombination, repair, restriction	DNA replication, recombination, repair, restriction	cbf1		3'-5' exoribonuclease cbf1		4.14719e+07	25.3056											2.7423e+07	24.7089	2.8794e+07	24.7793		0.0014448		0.00445774						0.00342479	0.00367584		1.37529						-0.973016	-0.402272		0.00445774
SAUPAN000012000	Genetic information processing	DNA replication, recombination, repair, restriction	DNA replication, recombination, repair, restriction	gyrA		DNA gyrase, A subunit		4.83987e+07	25.5285					2.0831e+07	24.3122	4.6821e+07	25.4807	6.80165e+07	26.0194	2.4181e+07	24.5274				0.00250247		0.0052023			0.00220043	0.00454567	0.00505145	0.00301991			1.00935			-1.51908	0.456284	0.882293	-0.828845			0.0052023			0.00220043	0.00454567
SAUPAN003587000	Genetic information processing	DNA replication, recombination, repair, restriction	DNA replication, recombination, repair, restriction	recA		recombinase A		3.7305e+07	25.1529	4.08366e+07	25.2834	6.72345e+07	26.0027	1.8302e+07	24.1255							1.83025e+07	24.1255		0.00225799		0.00400985	0.00378825	0.00599605	0.00193328				0.0023365		0.276404	0.122145	1.65905	-1.16914				-0.888456		0.00400985	0.00378825	0.00599605	0.00193328
SAUPAN003494000	Genetic information processing	DNA replication, recombination, repair, restriction	DNA replication, recombination, repair, restriction	priA		primosomal protein N`		6.35035e+07	25.9203											1.3427e+07	23.6786	2.02677e+07	24.2727		0.00138626		0.00682588						0.00167687	0.00258738		1.39467						-0.900242	-0.494428		0.00682588
SAUPAN002359000	Genetic information processing	DNA replication, recombination, repair, restriction	DNA replication, recombination, repair, restriction	ung		uracil-DNA glycosylase		2.3351e+07	24.477					1.54147e+07	23.8778										0.00051728		0.00250995			0.00162829						1			-1						0.00250995			0.00162829
SAUPAN003714000	Genetic information processing	DNA replication, recombination, repair, restriction	DNA replication, recombination, repair, restriction	lexA		DNA damage-inducible repressor		2.13193e+07	24.3457					2.96304e+07	24.8206					2.3311e+07	24.4745				0.00104159		0.00229157			0.00312993			0.00291125			-1.36878			0.992333			0.376448			0.00229157			0.00312993
Accessory genome in 18 isolates
SAUPAN000610000	Accessory genome in 18 isolates	Prophages, transposons,SaPIs,SCC	Prophages, transposons,SaPIs,SCC	0610		hypothetical protein														1.69924e+08	27.3403	8.82104e+07	26.3944		0.00406029								0.0212214	0.0112609								1	-1
SAUPAN000615000	Accessory genome in 18 S. aureus isolates	Prophages, transposons,SaPIs,SCC	Prophages, transposons,SaPIs,SCC	0615		phage protein														9.75008e+07	26.5389	5.99306e+07	25.8368		0.00247842								0.0121766	0.00765075								1	-1
SAUPAN000679000	Accessory genome in 18 S. aureus isolates	Prophages, transposons,SaPIs,SCC	Prophages, transposons,SaPIs,SCC	0679		phage amidase																4.50132e+06	22.1019		7.18299e-05									0.000574639
SAUPAN001435000	Accessory genome in 18 S. aureus isolates	Prophages, transposons,SaPIs,SCC	Prophages, transposons,SaPIs,SCC	1435		hypothetical protein														1.30293e+08	26.9572	1.06086e+08	26.6607		0.00372687								0.016272	0.0135429								1	-1
SAUPAN001442000	Accessory genome in 18 S. aureus isolates	Prophages, transposons,SaPIs,SCC	Prophages, transposons,SaPIs,SCC	ssb1		ssDNA-binding protein														6.32806e+07	25.9153	5.56511e+07	25.7299		0.00187592								0.00790296	0.00710442								1	-1
SAUPAN001472000	Accessory genome in 18 S. aureus isolates	Prophages, transposons,SaPIs,SCC	Prophages, transposons,SaPIs,SCC	1472		hypothetical protein														1.10704e+08	26.7221	1.02073e+08	26.605		0.00335703								0.0138256	0.0130307								1	-1
SAUPAN001507000	Accessory genome in 18 S. aureus isolates	Prophages, transposons,SaPIs,SCC	Prophages, transposons,SaPIs,SCC	1507		phage protein														2.4054e+07	24.5198				0.000375505								0.00300404
SAUPAN001643000	Accessory genome in 18 S. aureus isolates	Prophages, transposons,SaPIs,SCC	Prophages, transposons,SaPIs,SCC	1643		bacteriophage Mu Gam-like protein														1.33103e+08	26.988	1.43923e+08	27.1007		0.00437453								0.0166229	0.0183733								-1	1
SAUPAN001672000	Accessory genome in 18 S. aureus isolates	Prophages, transposons,SaPIs,SCC	Prophages, transposons,SaPIs,SCC	1672		ssDNA-binding protein														2.52987e+09	31.2364	2.6668e+09	31.3125		0.0820491								0.315949	0.340444								-1	1
SAUPAN001699000	Accessory genome in 18 S. aureus isolates	Prophages, transposons,SaPIs,SCC	Prophages, transposons,SaPIs,SCC	1699		phage protein														8.76934e+06	23.064				0.000136898								0.00109518
SAUPAN001816000	Accessory genome in 18 S. aureus isolates	Prophages, transposons,SaPIs,SCC	Prophages, transposons,SaPIs,SCC	1816		hypothetical protein										4.319e+07	25.3642			9.29407e+07	26.4698	1.04366e+08	26.6371		0.00364045						0.00419316		0.0116071	0.0133233						-1.39193		0.479379	0.912546						0.00419316
SAUPAN004003000	Accessory genome in 18 S. aureus isolates	Prophages, transposons,SaPIs,SCC	Prophages, transposons,SaPIs,SCC	4003		hypothetical protein														4.95974e+07	25.5638	6.0735e+07	25.856		0.00174344								0.0061941	0.00775344								-1	1
SAUPAN005038000	Accessory genome in 18 S. aureus isolates	Prophages, transposons,SaPIs,SCC	Prophages, transposons,SaPIs,SCC	sep		enterotoxin P, phage associated								4.80334e+10	35.4833										0.634237					5.07389																		5.07389
SAUPAN005172000	Accessory genome in 18 S. aureus isolates	Prophages, transposons,SaPIs,SCC	Prophages, transposons,SaPIs,SCC	5172		hypothetical protein														1.0268e+08	26.6136	9.20894e+07	26.4565		0.00307244								0.0128234	0.0117561								1	-1
SAUPAN002800000	Accessory genome in 18 S. aureus isolates	Prophages, transposons,SaPIs,SCC	Prophages, transposons,SaPIs,SCC	nuc		thermonuclease precursor		2.03773e+10	34.2462	2.26627e+09	31.0777	9.74343e+09	33.1818	2.3157e+10	34.4307	3.68073e+10	35.0993	4.41783e+10	35.3626	3.5268e+10	35.0376	3.695e+10	35.1049		2.71146		2.19032	0.210233	0.868931	2.44613	3.57348	3.28104	4.40454	4.71704		-0.347916	-1.66984	-1.23009	-0.177137	0.575488	0.380249	1.13031	1.33893		2.19032	0.210233	0.868931	2.44613	3.57348
SAUPAN000101000	Accessory genome in 18 S. aureus isolates	Prophages, transposons,SaPIs,SCC	Prophages, transposons,SaPIs,SCC	mecA		penicillin-binding protein 2'		1.23496e+10	33.5238					2.38296e+09	31.1501	1.65323e+09	30.6226	5.49567e+09	32.3556	2.1104e+09	30.9749				0.301423		1.32744			0.251719	0.160506	0.408153	0.263563			1.96568			-0.536231	-0.748373	-0.172397	-0.508684			1.32744			0.251719	0.160506
SAUPAN005138000	Accessory genome in 18 S. aureus isolates	Prophages, transposons,SaPIs,SCC	Prophages, transposons,SaPIs,SCC	5138		phi77 ORF006-like protein capsid protein		4.56559e+09	32.0882	9.48336e+08	29.8208	6.4543e+09	32.5876												0.14429		0.490747	0.0879734	0.575602							0.498206	-1.39533	0.897127							0.490747	0.0879734	0.575602
SAUPAN003987000	Accessory genome in 18 S. aureus isolates	Prophages, transposons,SaPIs,SCC	Prophages, transposons,SaPIs,SCC	3987		phage protein		2.96896e+09	31.4673			5.69798e+08	29.0859	7.4626e+08	29.4751	4.66796e+08	28.7982								0.0617616		0.319129		0.0508153	0.0788293	0.0453195					1.72119		-0.639778	-0.393274	-0.688137					0.319129		0.0508153	0.0788293	0.0453195
SAUPAN001826000	Accessory genome in 18 S. aureus isolates	Prophages, transposons,SaPIs,SCC	Prophages, transposons,SaPIs,SCC	1826		prophage L54a, major tail protein		1.86324e+09	30.7952			2.4564e+08	27.872	1.8859e+07	24.1688	6.96494e+08	29.3755			1.02656e+09	29.9352	1.2262e+09	30.1915		0.072067		0.200276		0.0219065	0.00199213	0.06762		0.128205	0.156537		1.45634		-1.03694	-1.3153	-0.397948		0.448913	0.844941		0.200276		0.0219065	0.00199213	0.06762
SAUPAN005055000	Accessory genome in 18 S. aureus isolates	Prophages, transposons,SaPIs,SCC	Prophages, transposons,SaPIs,SCC	5055		hypothetical protein		1.731e+09	30.689	3.39717e+08	28.3398	9.12638e+08	29.7655												0.0373709		0.186062	0.0315142	0.0813902							1.34167	-1.05806	-0.283614							0.186062	0.0315142	0.0813902
SAUPAN005043000	Accessory genome in 18 S. aureus isolates	Prophages, transposons,SaPIs,SCC	Prophages, transposons,SaPIs,SCC	5043		hypothetical protein		1.4349e+09	30.4183			7.1624e+08	29.4159												0.0272638		0.154235		0.0638751							1		-1							0.154235		0.0638751
SAUPAN001831000	Accessory genome in 18 S. aureus isolates	Prophages, transposons,SaPIs,SCC	Prophages, transposons,SaPIs,SCC	1831		prophage L54a, major capsid protein		1.15314e+09	30.1029			5.2454e+07	25.6445			1.1624e+09	30.1145			8.67341e+08	29.692	7.94902e+08	29.5662		0.0564097		0.123949		0.00467791		0.112854		0.10832	0.101477		0.776184		-1.97143		0.520583		0.416146	0.258513		0.123949		0.00467791		0.112854
SAUPAN005063000	Accessory genome in 18 S. aureus isolates	Prophages, transposons,SaPIs,SCC	Prophages, transposons,SaPIs,SCC	5063		hypothetical protein		9.19115e+08	29.7757			3.89356e+08	28.5365												0.0166897		0.098794		0.0347232							1		-1							0.098794		0.0347232
SAUPAN005052000	Accessory genome in 18 S. aureus isolates	Prophages, transposons,SaPIs,SCC	Prophages, transposons,SaPIs,SCC	5052		hypothetical protein		8.75597e+08	29.7057			3.42263e+08	28.3505												0.01558		0.0941164		0.0305234							1		-1							0.0941164		0.0305234
SAUPAN001915000	Accessory genome in 18 S. aureus isolates	Prophages, transposons,SaPIs,SCC	Prophages, transposons,SaPIs,SCC	ssb		single-stranded DNA-binding protein		8.47192e+08	29.6581	1.0087e+09	29.9098	4.87274e+08	28.8602	1.10147e+09	30.0368	3.44134e+08	28.3584	1.69207e+08	27.3342	6.30131e+08	29.2311	5.8117e+08	29.1144		0.0679136		0.0910632	0.0935731	0.0434557	0.116351	0.0334107	0.0125666	0.0786955	0.0741922		0.708195	0.78498	-0.748218	1.48182	-1.05551	-1.69318	0.329843	0.192076		0.0910632	0.0935731	0.0434557	0.116351	0.0334107
SAUPAN001829000	Accessory genome in 18 S. aureus isolates	Prophages, transposons,SaPIs,SCC	Prophages, transposons,SaPIs,SCC	1829		hypothetical protein		4.84403e+08	28.8516																0.00650845		0.0520676																		0.0520676
SAUPAN001825000	Accessory genome in 18 S. aureus isolates	Prophages, transposons,SaPIs,SCC	Prophages, transposons,SaPIs,SCC	1825		prophage L54a, major tail protein		4.23834e+08	28.6589							1.44524e+08	27.1067			6.07409e+08	29.1781	4.42054e+08	28.7196		0.0239849		0.0455572				0.0140313		0.0758579	0.0564327		-0.107705				-1.51512		1.24501	0.377813		0.0455572				0.0140313
SAUPAN005061000	Accessory genome in 18 S. aureus isolates	Prophages, transposons,SaPIs,SCC	Prophages, transposons,SaPIs,SCC	5061		hypothetical protein		3.26546e+08	28.2827			4.65303e+07	25.4717												0.00490619		0.0350999		0.00414963							1		-1							0.0350999		0.00414963
SAUPAN004613000	Accessory genome in 18 S. aureus isolates	Prophages, transposons,SaPIs,SCC	Prophages, transposons,SaPIs,SCC	yent2		staphylococcal enterotoxin C-bovine		2.0568e+08	27.6158	1.8753e+08	27.4825														0.00493808		0.0221082	0.0173965								1	-1								0.0221082	0.0173965
SAUPAN005167000	Accessory genome in 18 S. aureus isolates	Prophages, transposons,SaPIs,SCC	Prophages, transposons,SaPIs,SCC	5167		hypothetical protein		1.45221e+08	27.1137											7.4567e+07	26.152	9.26033e+07	26.4646		0.00459297		0.0156095						0.00931249	0.0118218		1.29874						-1.13409	-0.164646		0.0156095
SAUPAN001817000	Accessory genome in 18 S. aureus isolates	Prophages, transposons,SaPIs,SCC	Prophages, transposons,SaPIs,SCC	1817		hypothetical protein		1.3148e+08	26.9703							2.62032e+09	31.2871			9.20467e+08	29.7778	5.2274e+08	28.9615		0.0562772		0.0141325				0.254397		0.114955	0.0667331		-1.10191				1.58805		0.0268753	-0.513007		0.0141325				0.254397
SAUPAN005143000	Accessory genome in 18 S. aureus isolates	Prophages, transposons,SaPIs,SCC	Prophages, transposons,SaPIs,SCC	5143		hypothetical protein		1.08336e+08	26.6909																0.0014556		0.0116448																		0.0116448
SAUPAN004609000	Accessory genome in 18 S. aureus isolates	Prophages, transposons,SaPIs,SCC	Prophages, transposons,SaPIs,SCC	sen		enterotoxin P, phage associated		1.3792e+08	27.0393																0.0018531		0.0148248																		0.0148248
SAUPAN005046000	Accessory genome in 18 S. aureus isolates	Prophages, transposons,SaPIs,SCC	Prophages, transposons,SaPIs,SCC	5046		hypothetical protein		5.8722e+07	25.8074																0.000788991		0.00631193																		0.00631193
SAUPAN003770000	Accessory genome in 18 S. aureus isolates	Prophages, transposons,SaPIs,SCC	Prophages, transposons,SaPIs,SCC	femB		methicillin resistance factor FemB		5.04911e+07	25.5895					6.14552e+07	25.873	9.23607e+07	26.4608					3.6903e+07	25.1372		0.00319961		0.0054272			0.00649167	0.00896695			0.00471104		-0.602919			0.0573461	1.59271			-1.04713		0.0054272			0.00649167	0.00896695
SAUPAN005125000	Accessory genome in 18 S. aureus isolates	Prophages, transposons,SaPIs,SCC	Prophages, transposons,SaPIs,SCC	5125		hypothetical protein		4.5648e+07	25.444					1.44853e+08	27.11										0.00252597		0.00490662			0.0153012						-1			1						0.00490662			0.0153012
SAUPAN003358000	Accessory genome in 18 S. aureus isolates	Prophages, transposons,SaPIs,SCC	Prophages, transposons,SaPIs,SCC	isdB		phage		4.5714e+07	25.4461			6.23049e+07	25.8928	1.41753e+08	27.0788	5.54973e+07	25.7259	6.24277e+07	25.8957	9.05653e+07	26.4325	1.12964e+08	26.7513		0.00764997		0.00491372		0.00555642	0.0149738	0.00538802	0.00463638	0.0113105	0.014421		-0.88652		-0.73772	1.4426	-0.776708	-0.95073	0.594467	1.31461		0.00491372		0.00555642	0.0149738	0.00538802
SAUPAN001765000	Accessory genome in 18 S. aureus isolates	Prophages, transposons,SaPIs,SCC	Prophages, transposons,SaPIs,SCC	rusA		endodeoxyribonuclease RusA		3.3908e+07	25.0151																0.000455589		0.00364471																		0.00364471
SAUPAN002699000	Accessory genome in 18 S. aureus isolates	Prophages, transposons,SaPIs,SCC	Prophages, transposons,SaPIs,SCC	2699		hypothetical protein		1.05048e+07	23.3245	2.93463e+07	24.8067	2.96297e+07	24.8205	2.14373e+07	24.3536										0.0010948		0.00112914	0.00272235	0.00264241	0.00226448						-1.66684	0.837387	0.711745	0.117706						0.00112914	0.00272235	0.00264241	0.00226448
SAUPAN000114000	Accessory genome in 18 S. aureus isolates	Prophages, transposons,SaPIs,SCC	Prophages, transposons,SaPIs,SCC	0114		hypothetical protein														1.67917e+07	24.0012				0.000262134								0.00209707
RKI316	Accessory genome in 18 S. aureus isolates	Prophages, transposons,SaPIs,SCC	Prophages, transposons,SaPIs,SCC	RKI316	Agr+	enterotoxin A homolog (entA)						4.57457e+08	28.7691												0.00509957				0.0407965																		0.0407965
RKI68	Accessory genome in 18 S. aureus isolates	Prophages, transposons,SaPIs,SCC	Prophages, transposons,SaPIs,SCC	RKI68		bacteriophage transcriptional regulator														2.13916e+08	27.6725	2.37777e+08	27.825		0.00713376								0.0267155	0.0303546								-1	1
RKI85	Accessory genome in 18 S. aureus isolates	Prophages, transposons,SaPIs,SCC	Prophages, transposons,SaPIs,SCC	RKI85	Agr+	enterotoxin D (entD)						5.73081e+09	32.4161												0.063885				0.51108																		0.51108
RKI350	Accessory genome in 18 S. aureus isolates	Cellular processes	Toxins and virulence factors	RKI350	Agr+	enterotoxin G homolog (entG)						2.96714e+10	34.7884												0.330766				2.64613																		2.64613
SAUPAN001490000	Accessory genome in 18 S. aureus isolates	Cellular processes	Toxins and virulence factors	1490		putative major capsid protein														8.44057e+07	26.3308	1.10753e+08	26.7228		0.003085								0.0105412	0.0141388								-1	1
SAUPAN001670000	Accessory genome in 18 S. aureus isolates	Cellular processes	Toxins and virulence factors	1670		hypothetical protein														4.51613e+07	25.4286	4.48476e+07	25.4185		0.00142067								0.00564009	0.00572525								-1	1
SAUPAN003426000	Accessory genome in 18 S. aureus isolates	Cellular processes	Toxins and virulence factors	ssl12	Agr+	superantigen-like protein						4.763e+07	25.5054			6.12615e+07	25.8685	8.13609e+07	26.2778	4.60793e+07	25.4576	5.91524e+07	25.8179		0.003693				0.0042477		0.00594765	0.00604251	0.00575474	0.00755141				-1.58372		0.0370353	0.127484	-0.146888	1.56609				0.0042477		0.00594765
SAUPAN003427000	Accessory genome in 18 S. aureus isolates	Cellular processes	Toxins and virulence factors	ssl13	Agr+	superantigen-like protein						5.75803e+08	29.101	1.60753e+08	27.2603										0.00854145				0.0513508	0.0169808								1	-1								0.0513508	0.0169808
SAUPAN004592000	Accessory genome in 18 S. aureus isolates	Cellular processes	Toxins and virulence factors	lukE	Agr+	leukotoxin LukE						1.4885e+09	30.4712	7.4551e+08	29.4737										0.0264371				0.132746	0.0787501								1	-1								0.132746	0.0787501
SAUPAN005020000	Accessory genome in 18 S. aureus isolates	Cellular processes	Toxins and virulence factors	chp		chemotaxis-inhibiting protein CHIPS		8.95775e+08	29.7386																0.0120357		0.0962852																		0.0962852
SAUPAN005018000	Accessory genome in 18 S. aureus isolates	Cellular processes	Toxins and virulence factors	scn		Staphylococcal complement inhibitor SCIN		8.0327e+08	29.5813			4.54647e+08	28.7602	2.24547e+08	27.7424										0.0188259		0.086342		0.040546	0.0237194						1.36573		-0.364924	-1.00081						0.086342		0.040546	0.0237194
SAUPAN001088000	Accessory genome in 18 S. aureus isolates	Cellular processes	Toxins and virulence factors	coa	Agr-	staphylocoagulase		4.88887e+08	28.8649			8.48633e+08	29.6606	2.40503e+08	27.8415					7.3464e+08	29.4525	5.45049e+08	29.0218		0.0393706		0.0525495		0.0756821	0.025405			0.0917473	0.069581		-0.462158		0.561535	-1.6634			1.27248	0.291543		0.0525495		0.0756821	0.025405
SAUPAN004615000	Accessory genome in 18 S. aureus isolates	Cellular processes	Toxins and virulence factors	sei	Agr-	extracellular enterotoxin type I		2.2867e+08	27.7687	6.1082e+07	25.8642														0.0037807		0.0245793	0.00566634								1	-1								0.0245793	0.00566634
SAUPAN004616000	Accessory genome in 18 S. aureus isolates	Cellular processes	Toxins and virulence factors	sem	Agr-	staphylococcal enterotoxin type I		1.31615e+08	26.9718	1.03961e+08	26.6315														0.0029739		0.0141471	0.00964406								1	-1								0.0141471	0.00964406
SAUPAN000565000	Accessory genome in 18 S. aureus isolates	Cellular processes	Protein folding and degradation	0565		amidohydrolase														3.7918e+08	28.4983	2.66463e+08	27.9894		0.0101714								0.0473548	0.0340167								1	-1
SAUPAN004559000	Accessory genome in 18 S. aureus isolates	Cellular processes	Protein folding and degradation	splD	Agr+	serine protease SplD								4.80107e+08	28.8388										0.00633936					0.0507149																		0.0507149
SAUPAN004561000	Accessory genome in 18 S. aureus isolates	Cellular processes	Protein folding and degradation	splE	Agr+	serine protease SplE						8.54996e+08	29.6713	2.12773e+09	30.9867										0.0376259				0.0762496	0.224757								-1	1								0.0762496	0.224757
SAUPAN004564000	Accessory genome in 18 S. aureus isolates	Cellular processes	Protein folding and degradation	splC	Agr+	serine protease SplC						4.67189e+08	28.7994	7.14323e+08	29.412										0.01464				0.0416645	0.0754557								-1	1								0.0416645	0.0754557
SAUPAN004566000	Accessory genome in 18 S. aureus isolates	Cellular processes	Protein folding and degradation	splB	Agr+	serine protease SplB						7.25994e+09	32.7573	3.9115e+09	31.8651										0.132579				0.64745	0.413182								1	-1								0.64745	0.413182
SAUPAN004567000	Accessory genome in 18 S. aureus isolates	Cellular processes	Protein folding and degradation	splA	Agr+	serine protease SplA						1.65583e+09	30.6249	1.13136e+09	30.0754										0.0333972				0.147669	0.119508								1	-1								0.147669	0.119508
SAUPAN004575000	Accessory genome in 18 S. aureus isolates	Cellular processes	Protein secretion	epiP		S8A family lantibiotic epidermin serine protease						7.2037e+08	29.4242	2.40697e+08	27.8426										0.0112086				0.0642435	0.0254254								1	-1								0.0642435	0.0254254
SAUPAN000509000	Accessory genome in 18 S. aureus isolates	Cellular processes	Detoxification and antioxidant function	0509		metallo-beta-lactamase														2.01407e+08	27.5855	2.1603e+08	27.6867		0.00659146								0.0251532	0.0275785								-1	1
SAUPAN004978000	Accessory genome in 18 S. aureus isolates	Cellular processes	Cell division	4978		hypothetical protein								1.94476e+07	24.2131										0.000256788					0.0020543																		0.0020543
SAUPAN004570000	Accessory genome in 18 S. aureus isolates	Cellular processes	Antibiotics resistance	4570		hypothetical protein						4.26314e+09	31.9893	1.71434e+10	33.9969										0.273886				0.380191	1.8109								-1	1								0.380191	1.8109
SAUPAN004963000	Accessory genome in 18 S. aureus isolates	Cellular processes	Antibiotics resistance	4963		beta-lactamase precursor, BlaZ		4.83807e+09	32.1718			3.84504e+08	28.5184	1.8614e+10	34.1157	6.18067e+08	29.2032	5.91627e+08	29.1401	3.6023e+08	28.4243	4.07287e+08	28.6015		0.340187		0.520036		0.0342905	1.96624	0.0600058	0.0439389	0.0449882	0.0519943		0.19755		-0.533564	2.37429	-0.494859	-0.519041	-0.517462	-0.506917		0.520036		0.0342905	1.96624	0.0600058
SAUPAN004962000	Accessory genome in 18 S. aureus isolates	Cellular processes	Antibiotics resistance	4962		beta-lactamase regulatory protein		2.47207e+08	27.8811			2.6591e+09	31.3083	7.37383e+09	32.7798	3.72873e+08	28.4741	2.49377e+08	27.8938	1.52009e+09	30.5015	1.61273e+09	30.5869		0.186634		0.0265718		0.237142	0.778916	0.0362008	0.0185207	0.18984	0.205882		-0.757565		0.0967454	2.29479	-0.718498	-0.790229	-0.0951636	-0.0300823		0.0265718		0.237142	0.778916	0.0362008
SAUPAN001250000	Accessory genome in 18 S. aureus isolates	Cell envelope	lipoproteins	1250		staphylococcal tandem lipoprotein			#NUM!											4.33527e+07	25.3696				0.000676777								0.00541421
SAUPAN002148000	Accessory genome in 18 S. aureus isolates	Cell envelope	lipoproteins	lpl7		staphylococcal tandem lipoprotein			#NUM!			3.9919e+08	28.5725	3.98098e+08	28.5685										0.00970653				0.0356002	0.042052								-1	1								0.0356002	0.042052
SAUPAN006107000	Accessory genome in 18 S. aureus isolates	Cell envelope	lipoproteins	sasG		Putative surface protein		5.99776e+09	32.4818	1.41783e+11	37.0449	4.21012e+10	35.2931	6.65107e+10	35.9529										3.07221		0.644689	13.1527	3.75464	7.02569						-1.18714	1.51276	-0.515844	0.190224						0.644689	13.1527	3.75464	7.02569
SAUPAN002779000	Accessory genome in 18 S. aureus isolates	Cell envelope	Murein sacculus and peptidoglycan	clfA	Agr-	fibrinogen-binding protein		4.2794e+09	31.9948	1.67227e+10	33.9611	2.89143e+09	31.4291	1.72873e+09	30.6871	1.00489e+09	29.9044	1.16639e+09	30.1194	9.92257e+08	29.8861	1.29267e+09	30.2677		0.365611		0.459985	1.5513	0.257861	0.182611	0.097561	0.0866256	0.12392	0.165022		0.204235	2.56594	-0.23318	-0.396029	-0.580085	-0.60375	-0.52304	-0.434093		0.459985	1.5513	0.257861	0.182611	0.097561
RKI239	Accessory genome in 18 S. aureus isolates	Cell envelope	lipoproteins	RKI239		hypothetical protein														8.22954e+08	29.6162	8.61945e+08	29.683		0.0266016								0.102777	0.110036								-1	1
SAUPAN006113000	Accessory genome in 18 S. aureus isolates	Cell envelope	Surface structures and adhesins	fnbB2	Agr-	fibronectin-binding protein B														1.37233e+08	27.0321	1.28155e+08	26.9333		0.00418737								0.0171387	0.0163603								1	-1
SAUPAN002337000	Accessory genome in 18 S. aureus isolates	Cell envelope	Surface structures and adhesins	sdrE	Agr-	sdrE protein		5.56754e+09	32.3744	1.57943e+10	33.8787	1.40281e+10	33.7076	6.10498e+09	32.5073	1.37675e+10	33.6805	1.27619e+10	33.5711	2.14957e+10	34.3233	1.92047e+10	34.1607		1.42253		0.598445	1.46518	1.25104	0.644884	1.33664	0.947804	2.68454	2.45167		-1.13739	0.0588696	-0.236679	-1.0733	-0.118543	-0.655207	1.74183	1.42042		0.598445	1.46518	1.25104	0.644884	1.33664
SAUPAN002336000	Accessory genome in 18 S. aureus isolates	Cell envelope	Surface structures and adhesins	sdrD	Agr-	Ser-Asp rich fibrinogen/bone sialoprotein-binding protein SdrD		3.10944e+09	31.534			8.09632e+09	32.9146	6.35592e+10	35.8874	2.37477e+08	27.8232	4.71937e+08	28.814	1.61803e+08	27.2697	1.90863e+08	27.508		0.984108		0.334228		0.722039	6.71392	0.0230557	0.0350498	0.0202072	0.0243656		-0.344482		-0.175476	2.43576	-0.48009	-0.474863	-0.481332	-0.479519		0.334228		0.722039	6.71392	0.0230557
SAUPAN006452000	Accessory genome in 18 S. aureus isolates	Cell envelope	Surface structures and adhesins	6452 (cna)	Agr-	collagen adhesin		8.50812e+08	29.6643	1.37974e+09	30.3617					2.98306e+08	28.1522	6.13581e+08	29.1927	2.86886e+08	28.0959	3.58114e+08	28.4158		0.0469402		0.0914523	0.127993			0.0289615	0.0455694	0.0358285	0.0457169		0.814697	1.84602			-0.949047	-0.480302	-0.75523	-0.476142		0.0914523	0.127993			0.0289615
SAUPAN001395000	Accessory genome in 18 S. aureus isolates	DNA replication, recombination, repair, restriction	DNA replication, recombination, repair, restriction	ssb2		single-strand binding protein		3.80763e+08	28.5043	1.9585e+08	27.5452	1.96476e+08	27.5498	7.73534e+07	26.205										0.0105986		0.0409276	0.0181683	0.017522	0.00817103						1.63619	-0.251185	-0.304777	-1.08023						0.0409276	0.0181683	0.017522	0.00817103
SAUPAN001397000	Accessory genome in 18 S. aureus isolates	DNA replication, recombination, repair, restriction	DNA replication, recombination, repair, restriction	recT		hypothetical protein		2.31313e+08	27.7853	6.12979e+07	25.8693	1.41253e+08	27.0737												0.00539337		0.0248635	0.00568637	0.0125971							1.32169	-1.09657	-0.225117							0.0248635	0.00568637	0.0125971
SAUPAN006089000	Accessory genome in 18 S. aureus isolates	DNA replication, recombination, repair, restriction	DNA replication, recombination, repair, restriction	mutT		NUDIX hydrolase		1.44554e+08	27.107																0.00194223		0.0155378																		0.0155378
RKI99	Accessory genome in 18 S. aureus isolates	DNA replication, recombination, repair, restriction	DNA replication, recombination, repair, restriction	RKI99		phage transcriptional regulator								5.28433e+07	25.6552	1.1361e+08	26.7595								0.00207649					0.00558197	0.01103								-1	1								0.00558197	0.01103
SAUPAN002000000	Accessory genome in 18 S. aureus isolates	Regulatory functions	DNA interactions	2000		hypothetical protein										1.97859e+08	27.5599	5.33514e+07	25.669						0.00289646						0.0192094	0.0039623								1	-1								0.0192094
RKI305	Accessory genome in 18 S. aureus isolates	Regulatory functions	DNA interactions	RKI305		hypothetical protein														4.72604e+07	25.4941	3.8892e+07	25.213		0.0013584								0.00590223	0.00496496								1	-1
SAUPAN001641000	Accessory genome in 18 S. aureus isolates	Translation	Ribosomal proteins: synthesis and modification	1641		hypothetical protein														6.09771e+07	25.8618	8.5919e+07	26.3565		0.00232296								0.00761528	0.0109684								-1	1
SAUPAN002058000	Accessory genome in 18 S. aureus isolates	Translation	Ribosomal proteins: synthesis and modification	2058		hypothetical protein		2.6366e+08	27.9741																0.00354255		0.0283404																		0.0283404
SAUPAN000972000	Accessory genome in 18 S. aureus isolates	Energy metabolism	Fermentation	adhE		alcohol dehydrogenase										2.26492e+08	27.7549	5.96006e+07	25.8288						0.00330196						0.0219893	0.00442642								1	-1								0.0219893
SAUPAN002696000	Accessory genome in 18 S. aureus isolates	Energy metabolism	TCA cycle	2696		malate dehydrogenase (oxaloacetate-decarboxylating) (NADP( ))														2.15716e+07	24.3626				0.000336754								0.00269403
RKI131	Accessory genome in 18 S. aureus isolates	Purines, pyrimidines, nucleosides, and nucleotides	Salvage of nucleosides and nucleotides	RKI131		adenine phosphoribosyl transferase														1.86897e+07	24.1557				0.000291763								0.00233411
SAUPAN000616000	Accessory genome in 18 S. aureus isolates	Unknown function	Unknown function	0616		hypothetical protein														4.32444e+07	25.366	2.51866e+07	24.5862		0.001077								0.00540069	0.00321533								1	-1
SAUPAN000644000	Accessory genome in 18 S. aureus isolates	Unknown function	Unknown function	0644		hypothetical protein								1.71884e+09	30.6788										0.0226956					0.181565																		0.181565
SAUPAN000851000	Accessory genome in 18 S. aureus isolates	Unknown function	Unknown function	0851		alpha/beta hydrolase										1.20627e+08	26.846			1.49767e+08	27.1581	1.62443e+08	27.2754		0.00639409						0.0117112		0.018704	0.0207375						-1.38122		0.427603	0.953618						0.0117112
SAUPAN001458000	Accessory genome in 18 S. aureus isolates	Unknown function	Unknown function	1458		hypothetical protein														2.00637e+07	24.2581				0.000313213								0.00250571
SAUPAN001945000	Accessory genome in 18 S. aureus isolates	Unknown function	Unknown function	1945		hypothetical protein														4.24153e+10	35.3039	3.80789e+10	35.1483		1.26979								5.29714	4.86116								1	-1
SAUPAN002935000	Accessory genome in 18 S. aureus isolates	Unknown function	Unknown function	2935		hypothetical protein														7.85481e+07	26.2271	1.07125e+08	26.6747		0.00293566								0.00980968	0.0136756								-1	1
SAUPAN003398000	Accessory genome in 18 S. aureus isolates	Unknown function	Unknown function	flr		hypothetical protein						4.06746e+08	28.5996	1.24584e+08	26.8925										0.00617927				0.036274	0.0131601								1	-1								0.036274	0.0131601
SAUPAN004001000	Accessory genome in 18 S. aureus isolates	Unknown function	Unknown function	4001		hypothetical protein										9.44762e+08	29.8154			4.6693e+08	28.7986	4.686e+08	28.8038		0.0262323						0.0917234		0.0583138	0.0598215						1.41308		-0.755474	-0.65761						0.0917234
SAUPAN004090000	Accessory genome in 18 S. aureus isolates	Unknown function	Unknown function	4090		hypothetical protein								5.97043e+07	25.8313										0.000788339					0.00630671																		0.00630671
SAUPAN004731000	Accessory genome in 18 S. aureus isolates	Unknown function	Unknown function	4731		hypothetical protein														8.09985e+07	26.2714	5.7152e+07	25.7683		0.00217647								0.0101157	0.00729603								1	-1
SAUPAN005162000	Accessory genome in 18 S. aureus isolates	Unknown function	Unknown function	5162		glycosyl transferase family protein														8.63132e+06	23.0412				0.000134743								0.00107794
SAUPAN005171000	Accessory genome in 18 S. aureus isolates	Unknown function	Unknown function	5171		hypothetical protein														1.02532e+09	29.9334	9.14489e+08	29.7684		0.0305991								0.128049	0.116744								1	-1
SAUPAN000647000	Accessory genome in 18 S. aureus isolates	Unknown function	Unknown function	0647		hypothetical protein		6.30546e+08	29.232																0.00847204		0.0677763																		0.0677763
SAUPAN001824000	Accessory genome in 18 S. aureus isolates	Unknown function	Unknown function	1824		hypothetical protein		5.41477e+08	29.0123			5.56026e+07	25.7286							7.0324e+08	29.3894	5.49029e+08	29.0323		0.0276345		0.0582024		0.00495871				0.0878259	0.0700891		0.0949303		-1.62815				1.05361	0.47961		0.0582024		0.00495871
SAUPAN000145000	Accessory genome in 18 S. aureus isolates	Unknown function	Unknown function	0145		hypothetical protein		3.55957e+08	28.4071																0.00478264		0.0382611																		0.0382611
SAUPAN005123000	Accessory genome in 18 S. aureus isolates	Unknown function	Unknown function	5123		hypothetical protein		1.71209e+08	27.3512																0.00230036		0.0184029																		0.0184029
SAUPAN000641000	Accessory genome in 18 S. aureus isolates	Unknown function	Unknown function	0641		hypothetical protein		1.14635e+08	26.7725					3.66767e+07	25.1284					4.89703e+07	25.5454	5.13596e+07	25.6141		0.00360856		0.0123219			0.00387425			0.00611578	0.00655657		1.6373			-1.07219			-0.353244	-0.211865		0.0123219			0.00387425
SAUPAN003989000	Accessory genome in 18 S. aureus isolates	Unknown function	Unknown function	3989		hypothetical protein		9.87832e+07	26.5578																0.00132725		0.010618																		0.010618
SAUPAN000632000	Accessory genome in 18 S. aureus isolates	Unknown function	Unknown function	0632		hypothetical protein		3.62237e+07	25.1104																0.000486702		0.00389362																		0.00389362
SAUPAN000374000	Accessory genome in 18 S. aureus isolates	Unknown function	Unknown function	0374		hypothetical protein		1.7151e+07	24.0318																0.000230442		0.00184353																		0.00184353
SAUPAN003978000	Accessory genome in 18 S. aureus isolates	Unknown function	Unknown function	3978		hypothetical protein		1.40589e+07	23.745																0.000188896		0.00151117																		0.00151117
RKI35	Accessory genome in 18 S. aureus isolates	Unknown function	Unknown function	RKI35		hypothetical protein														3.5231e+07	25.0703	3.78383e+07	25.1733		0.00115379								0.00439991	0.00483045								-1	1
RKI236	Accessory genome in 18 S. aureus isolates	Unknown function	Unknown function	RKI236		hypothetical protein						7.3276e+09	32.7707												0.0816855				0.653484																		0.653484
Transcription and transcriptional regulators
SAUPAN005422000	Genetic information processing	Transcription	DNA-dependent RNA polymerase	rpoE		DNA-directed RNA polymerase subunit delta								2.42941e+07	24.5341					4.16729e+07	25.3126	2.76287e+07	24.7197		0.00141222					0.00256624			0.00520443	0.00352709					-1.10042			1.3195	-0.219075					0.00256624
SAUPAN002314000	Genetic information processing	Transcription	DNA-dependent RNA polymerase	rpoB		DNA-directed RNA polymerase subunit beta		5.18057e+08	28.9485			2.24901e+08	27.7447	5.43013e+08	29.0164	1.50757e+09	30.4896	1.51758e+09	30.4991	4.65183e+08	28.7932	5.03258e+08	28.9067		0.0643144		0.0556851		0.020057	0.0573599	0.146364	0.112708	0.0580956	0.0642459		-0.457787		-1.37321	-0.414755	1.87209	1.00734	-0.395853	-0.237827		0.0556851		0.020057	0.0573599	0.146364
SAUPAN002315000	Genetic information processing	Transcription	DNA-dependent RNA polymerase	rpoC		DNA-directed RNA polymerase subunit beta'		5.01467e+08	28.9016			1.56294e+08	27.2197	4.6501e+08	28.7927	1.78016e+09	30.7294	1.42106e+09	30.4043	4.29877e+08	28.6793	4.19143e+08	28.6429		0.0628155		0.0539018		0.0139385	0.0491202	0.17283	0.105539	0.0536863	0.0535079		-0.37193		-1.20288	-0.471354	2.10093	0.70177	-0.376411	-0.38012		0.0539018		0.0139385	0.0491202	0.17283
SAUPAN005676000	Genetic information processing	Transcription	DNA-dependent RNA polymerase	rpoA		DNA-directed RNA polymerase subunit alpha		1.47063e+08	27.1319	5.73915e+07	25.7743	2.58093e+08	27.9433	2.79727e+08	28.0594	7.43069e+08	29.4689	4.0143e+08	28.5806	1.68074e+08	27.3245	1.06868e+08	26.6713		0.0262857		0.0158076	0.00532399	0.0230171	0.0295483	0.0721418	0.0298134	0.0209903	0.0136428		-0.552855	-1.106	-0.17246	0.172145	2.41951	0.186134	-0.279399	-0.667075		0.0158076	0.00532399	0.0230171	0.0295483	0.0721418
SAUPAN002714000	Genetic information processing	Transcription	RNA processing	rnr		VacB/RNase II family exoribonuclease										2.3955e+07	24.5138			2.9097e+07	24.7944	3.47487e+07	25.0505		0.00129945						0.0023257		0.00363385	0.00443602						-1.31014		0.193918	1.11622						0.0023257
SAUPAN002249000	Genetic information processing	Transcription	RNA processing	2249		hypothetical protein		6.30929e+08	29.2329			2.6958e+08	28.0061	3.0361e+08	28.1776					8.47589e+08	29.6588	7.3284e+08	29.4489		0.0404172		0.0678175		0.0240415	0.0320711			0.105853	0.0935545		0.0971746		-1.25331	-1.0056			1.27058	0.891161		0.0678175		0.0240415	0.0320711
SAUPAN003192000	Genetic information processing	Transcription	RNA processing	3192		hypothetical protein		6.74494e+08	29.3292	1.84376e+08	27.4581	3.91578e+08	28.5447	7.05349e+08	29.3938	2.26123e+09	31.0745	1.41199e+09	30.3951	1.61433e+09	30.5883	1.5079e+09	30.4899		0.114693		0.0725001	0.0171039	0.0349214	0.0745078	0.219534	0.104866	0.20161	0.192499		-0.569062	-1.31621	-1.0759	-0.541984	1.41402	-0.132537	1.17228	1.04939		0.0725001	0.0171039	0.0349214	0.0745078	0.219534
SAUPAN003575000	Genetic information processing	Transcription	RNA processing	pnpA		polynucleotide phosphorylase/polyadenylase		7.17381e+08	29.4182			1.59315e+08	27.2473	2.06357e+08	27.6206	9.87385e+08	29.879	8.85193e+08	29.7214	8.06248e+08	29.5866	7.8486e+08	29.5479		0.0594506		0.07711		0.0142079	0.021798	0.0958615	0.0657415	0.10069	0.100195		0.271186		-1.58974	-1.3652	0.825943	-0.0651456	0.968801	0.954155		0.07711		0.0142079	0.021798	0.0958615
SAUPAN003312000	Genetic information processing	Transcription	RNA processing	rnjA		hypothetical protein		5.25846e+08	28.9701			1.65077e+08	27.2986	3.49513e+08	28.3808	6.42076e+08	29.2582	4.82284e+08	28.8453	3.62573e+08	28.4337	2.97283e+08	28.1473		0.0361939		0.0565223		0.0147218	0.03692	0.0623368	0.0358183	0.0452809	0.0379512		1.05067		-1.84675	-0.308071	1.4537	-0.384436	0.271469	-0.236589		0.0565223		0.0147218	0.03692	0.0623368
SAUPAN003929000	Genetic information processing	Transcription	RNA processing	ndk		nucleoside diphosphate kinase		3.54649e+08	28.4018	2.23857e+08	27.738	1.50815e+08	27.1682	3.63109e+08	28.4358	1.75154e+09	30.706	6.5155e+08	29.2793	4.88975e+08	28.8652	4.34584e+08	28.6951		0.0557098		0.0381206	0.0207664	0.0134499	0.0383562	0.170051	0.0483893	0.0610669	0.055479		-0.38413	-0.763129	-0.922913	-0.378986	2.49708	-0.159873	0.116992	-0.00504115		0.0381206	0.0207664	0.0134499	0.0383562	0.170051
SAUPAN003576000	Genetic information processing	Transcription	RNA processing	rnjB		metallo-beta-lactamase		3.54524e+08	28.4013					1.68803e+08	27.3308	3.6848e+08	28.457	3.1576e+08	28.2343	3.49679e+08	28.3815	2.92337e+08	28.1231		0.0245192		0.0381071			0.0178311	0.0357743	0.0234509	0.0436706	0.0373198		0.601019			-1.64952	0.342091	-1.02576	1.21854	0.513628		0.0381071			0.0178311	0.0357743
SAUPAN004037000	Genetic information processing	Transcription	RNA processing	rnz		AtsA/ElaC family protein		4.52814e+07	25.4324	4.22324e+07	25.3318			4.3856e+07	25.3863					5.90963e+07	25.8166	4.52713e+07	25.4321		0.00332216		0.00486722	0.00391773		0.00463262			0.00738039	0.00577934		-0.376155	-1.17295		-0.57303			1.73286	0.389279		0.00486722	0.00391773		0.00463262
SAUPAN004212000	Genetic information processing	Transcription	RNA processing	yrrK		Holliday junction resolvase		4.73957e+07	25.4983																0.00063681		0.00509448																		0.00509448
SAUPAN003528000	Genetic information processing	Transcription	RNA processing	rimM		16S rRNA processing protein RimM		4.38211e+07	25.3851			3.22429e+07	24.9425	5.69257e+07	25.7626	3.3524e+07	24.9987			8.04543e+07	26.2617	7.02463e+07	26.0659		0.00448363		0.00471025		0.00287546	0.00601321	0.00325472		0.0100477	0.00896766		-0.467409		-1.14379	0.0129154	-1.00398		1.50021	1.10205		0.00471025		0.00287546	0.00601321	0.00325472
SAUPAN004126000	Genetic information processing	Transcription regulation	Protein kinases/phosphatases	glk		glucokinase		2.40983e+08	27.8444	3.35227e+08	28.3206	3.25573e+08	28.2784	6.20766e+08	29.2095	2.85276e+08	28.0878			1.4736e+08	27.1348	1.9515e+08	27.54		0.0278277		0.0259029	0.0310977	0.029035	0.0655731	0.0276964		0.0184034	0.0249129		-0.4132	-0.0493952	-0.193851	2.36497	-0.287599		-0.938399	-0.48253		0.0259029	0.0310977	0.029035	0.0655731	0.0276964
SAUPAN000976000	Genetic information processing	Transcription regulation	Transcription factors	cap5C		capsular polysaccharide biosynthesis protein Cap5C														1.03995e+08	26.6319	1.62843e+08	27.2789		0.00422204								0.0129877	0.0207886								-1	1
SAUPAN002438000	Genetic information processing	Transcription regulation	Transcription factors	hypR		Rrf2-family repressor of the hypR-merA operon				3.06067e+07	24.8673					1.37252e+08	27.0323								0.00202057			0.00283926			0.0133253						-1			1						0.00283926			0.0133253
SAUPAN004142000	Genetic information processing	Transcription regulation	Transcription factors	sigA		RNA polymerase sigma factor SigA														4.73671e+07	25.4974	4.97654e+07	25.5686		0.00153358								0.00591556	0.00635306								-1	1
SAUPAN004228000	Genetic information processing	Transcription regulation	Transcription factors	cymR		Rfr2 family transcriptional regulator														1.5018e+07	23.8402	1.75247e+07	24.0629		0.000514095								0.00187556	0.0022372								-1	1
SAUPAN004760000	Genetic information processing	Transcription regulation	Transcription factors	traP		RNAIII-activating protein TRAP		1.23857e+09	30.206			4.04185e+08	28.5904	1.12658e+09	30.0693	9.2209e+08	29.7803	6.97171e+08	29.3769	1.66027e+09	30.6288	1.7044e+09	30.6666		0.106801		0.133131		0.0360457	0.119004	0.0895223	0.0517775	0.207347	0.217584		0.169341		-1.31546	-0.0467226	-0.497605	-1.07487	1.30438	1.46094		0.133131		0.0360457	0.119004	0.0895223
SAUPAN003553000	Genetic information processing	Transcription regulation	Transcription factors	codY		CodY family transcriptional regulator		1.50703e+09	30.4891			1.25433e+08	26.9023	6.631e+08	29.3047	7.18747e+08	29.4209	8.76939e+08	29.7079	1.10557e+09	30.0421	9.94176e+08	29.8889		0.0803895		0.161988		0.0111862	0.0700449	0.0697804	0.0651285	0.138071	0.126917		1.44552		-1.66352	-0.450039	-0.455492	-0.551399	0.95245	0.722473		0.161988		0.0111862	0.0700449	0.0697804
SAUPAN003264000	Genetic information processing	Transcription regulation	Transcription factors	3264		hypothetical protein		5.16493e+08	28.9442	2.84443e+08	28.0836	1.39063e+09	30.3731	7.02554e+08	29.388	1.07226e+09	29.998	9.95816e+08	29.8913	1.82843e+09	30.768	1.8571e+09	30.7904		0.115452		0.0555169	0.0263867	0.124018	0.0742125	0.104101	0.0739573	0.228348	0.237077		-0.820496	-1.21928	0.117267	-0.564559	-0.155391	-0.568054	1.5455	1.66501		0.0555169	0.0263867	0.124018	0.0742125	0.104101
SAUPAN005334000	Genetic information processing	Transcription regulation	Transcription factors	rsbW		anti-sigma B factor		4.8578e+08	28.8557			1.34854e+08	27.0068	3.46314e+08	28.3675	2.91355e+08	28.1182	1.25058e+08	26.898	5.93751e+08	29.1453	5.46334e+08	29.0252		0.035287		0.0522157		0.0120264	0.036582	0.0282866	0.00928785	0.0741521	0.0697451		0.492747		-1.1731	-0.155272	-0.499114	-1.28661	1.40201	1.21934		0.0522157		0.0120264	0.036582	0.0282866
SAUPAN005788000	Genetic information processing	Transcription regulation	Transcription factors	lytR2		cell envelope transcriptional attenuator		3.72371e+08	28.4722	1.71737e+09	30.6776	1.48547e+09	30.4683	1.1002e+09	30.0351	3.32426e+08	28.3085	2.9377e+08	28.1301	6.09016e+08	29.1819	8.92848e+08	29.7338		0.0865204		0.0400255	0.159313	0.132476	0.116217	0.032274	0.0218177	0.0760586	0.113981		-0.968249	1.5159	0.957014	0.618425	-1.12967	-1.34742	-0.217865	0.571866		0.0400255	0.159313	0.132476	0.116217	0.032274
SAUPAN002820000	Genetic information processing	Transcription regulation	Transcription factors	arsC1		putative arsenate Reductase (ArsC) family protein		2.85027e+08	28.0865					1.21579e+08	26.8573	4.99291e+08	28.8953	2.1111e+08	27.6534	2.25142e+08	27.7463	1.98003e+08	27.5609		0.0201284		0.030637			0.0128427	0.0484743	0.0156787	0.0281174	0.0252771		0.327578			-1.20672	1.86559	-0.962192	0.110325	-0.134576		0.030637			0.0128427	0.0484743
SAUPAN004206000	Genetic information processing	Transcription regulation	Transcription factors	greA		transcription elongation factor GreA		3.26353e+08	28.2819	4.80134e+08	28.8389	2.28868e+08	27.7699	3.9954e+08	28.5738					8.04366e+08	29.5833	6.7933e+08	29.3395		0.0411766		0.0350791	0.0445402	0.0204107	0.0422044			0.100455	0.0867233		-0.690926	-0.361165	-1.20219	-0.442577			1.58774	1.10912		0.0350791	0.0445402	0.0204107	0.0422044
SAUPAN005335000	Genetic information processing	Transcription regulation	Transcription factors	rsbV		anti-sigma B factor antagonist		2.53929e+08	27.9199	8.02585e+07	26.2582	2.70251e+07	24.6878	8.80574e+07	26.3919	2.23368e+08	27.7348			5.47189e+08	29.0275	5.49819e+08	29.0344		0.0258331		0.0272944	0.00744527	0.00241013	0.00930172	0.021686		0.0683371	0.0701899		-0.0846136	-0.838065	-1.02919	-0.767596	-0.297504		1.47332	1.54365		0.0272944	0.00744527	0.00241013	0.00930172	0.021686
SAUPAN002236000	Genetic information processing	Transcription regulation	Transcription factors	spoVG		putative septation protein spoVG		2.41663e+08	27.8484	6.07587e+07	25.8566	1.11694e+08	26.735	2.40077e+08	27.8389	1.39488e+08	27.0556			1.26973e+09	30.2419	1.01193e+09	29.9145		0.046029		0.0259759	0.00563634	0.00996099	0.0253599	0.0135424		0.158574	0.129183		-0.45387	-0.800546	-0.726835	-0.464369	-0.665792		1.80618	1.30523		0.0259759	0.00563634	0.00996099	0.0253599	0.0135424
SAUPAN004780000	Genetic information processing	Transcription regulation	Transcription factors	4780		transcriptional regulator		1.53897e+08	27.1974	8.36991e+07	26.3187	9.14541e+07	26.4465	8.15178e+07	26.2806					1.8949e+08	27.4975	1.82297e+08	27.4417		0.0110013		0.0165421	0.00776444	0.00815599	0.00861093			0.0236649	0.023272		0.271748	-1.00131	-0.944523	-0.87854			1.30481	1.24782		0.0165421	0.00776444	0.00815599	0.00861093
SAUPAN003751000	Genetic information processing	Transcription regulation	Transcription factors	msrR		transcriptional regulator		1.46224e+08	27.1236	1.8989e+08	27.5006	7.62477e+08	29.5061	1.6443e+08	27.2929	1.3691e+08	27.0287			1.1479e+08	26.7744	1.2298e+08	26.8738		0.0202535		0.0157173	0.0176154	0.0679986	0.0173691	0.0132921		0.0143358	0.0156996		-0.404534	-0.301188	2.44216	-0.314595	-0.536588		-0.479756	-0.405498		0.0157173	0.0176154	0.0679986	0.0173691	0.0132921
SAUPAN002305000	Genetic information processing	Transcription regulation	Transcription factors	nusG		transcription antitermination protein		1.49138e+08	27.1521					8.87231e+07	26.4028	1.46185e+08	27.1232	1.4347e+08	27.0962	4.3905e+08	28.7098	3.77119e+08	28.4904		0.0191532		0.0160305			0.00937205	0.0141926	0.0106553	0.0548319	0.0481431		-0.51171			-0.870098	-0.610636	-0.80103	1.57675	1.21673		0.0160305			0.00937205	0.0141926
SAUPAN003567000	Genetic information processing	Transcription regulation	Transcription factors	nusA		transcription elongation factor NusA		1.25093e+08	26.8984			1.61434e+08	27.2664	8.39698e+07	26.3234	1.24642e+08	26.8932	1.18262e+08	26.8174	9.52392e+07	26.5051	9.29209e+07	26.4695		0.0101692		0.013446		0.0143969	0.00886994	0.012101	0.00878305	0.0118942	0.0118623		0.928404		1.41239	-1.40067	0.243837	-1.44489	0.138585	0.122349		0.013446		0.0143969	0.00886994	0.012101
SAUPAN002549000	Genetic information processing	Transcription regulation	Transcription factors	yeeN		putative transcriptional regulatory protein		1.22572e+08	26.8691	5.57324e+07	25.732	1.10627e+08	26.7211	1.22659e+08	26.8701	1.31254e+08	26.9678	1.82365e+08	27.4423	1.15036e+08	26.7775	1.10558e+08	26.7202		0.0119919		0.0131751	0.00517008	0.00986584	0.0129567	0.012743	0.0135439	0.0143666	0.0141138		0.410382	-2.36605	-0.737389	0.334649	0.260516	0.538295	0.823632	0.735968		0.0131751	0.00517008	0.00986584	0.0129567	0.012743
SAUPAN002570000	Genetic information processing	Transcription regulation	Transcription factors	mgrA		MarR family transcriptional regulator		1.14651e+08	26.7727					9.74568e+07	26.5383	1.40424e+08	27.0652			2.3491e+08	27.8075	2.05523e+08	27.6147		0.0114782		0.0123236			0.0102946	0.0136333		0.0293373	0.0262371		-0.771799			-1.031	-0.604491		1.40167	1.00562		0.0123236			0.0102946	0.0136333
SAUPAN004025000	Genetic information processing	Transcription regulation	Transcription factors	srrA		DNA-binding response regulator SrrA		1.39119e+08	27.0517			4.05017e+07	25.2715	3.48974e+07	25.0566	2.48005e+08	27.8858	2.09727e+08	27.6439	1.33214e+08	26.9892	1.63757e+08	27.287		0.012431		0.0149536		0.00361199	0.0036863	0.0240779	0.015576	0.0166367	0.0209052		0.102231		-1.45029	-1.44012	1.35121	0.187423	0.33262	0.91692		0.0149536		0.00361199	0.0036863	0.0240779
SAUPAN002485000	Genetic information processing	Transcription regulation	Transcription factors	sarA		staphylococcal accessory regulator A		1.04368e+08	26.6371					6.1178e+07	25.8665	5.3465e+07	25.6721			7.87916e+07	26.2315	8.57273e+07	26.3533		0.00545694		0.0112184			0.00646238	0.00519072		0.00984009	0.010944		1.01551			-0.926286	-1.44549		0.452785	0.903481		0.0112184			0.00646238	0.00519072
SAUPAN004135000	Genetic information processing	Transcription regulation	Transcription factors	zur		Zn-uptake transcriptional regulator		6.8423e+07	26.028																0.000919334		0.00735467																		0.00735467
SAUPAN004400000	Genetic information processing	Transcription regulation	Transcription factors	ccpA		catabolite control protein A		6.94586e+07	26.0496	1.7527e+08	27.385	1.13459e+08	26.7576	2.58824e+08	27.9474	5.8037e+07	25.7905			1.59467e+08	27.2487	1.4747e+08	27.1358		0.013195		0.00746598	0.0162591	0.0101184	0.0273402	0.00563459		0.0199154	0.0188261		-1.06036	0.164212	-0.690968	1.70742	-1.31541		0.673409	0.5217		0.00746598	0.0162591	0.0101184	0.0273402	0.00563459
SAUPAN003835000	Genetic information processing	Transcription regulation	Transcription factors	arlR		response regulator		6.4272e+07	25.9377							4.47954e+07	25.4168	3.85519e+07	25.2003	5.30417e+07	25.6606	5.38897e+07	25.6835		0.00345306		0.00690848				0.00434902	0.00286318	0.00662425	0.00687957		0.844355				-0.717601	-1.62436	0.670898	0.826712		0.00690848				0.00434902
SAUPAN004031000	Genetic information processing	Transcription regulation	Transcription factors	fur		FUR family transcriptional regulator		5.60854e+07	25.7411											9.59307e+07	26.5155	9.23174e+07	26.4601		0.00372429		0.00602852						0.0119806	0.0117853		-1.41362						0.742181	0.671443		0.00602852
SAUPAN006164000	Genetic information processing	Transcription regulation	Transcription factors	6164		MarR family transcriptional regulator		5.80477e+07	25.7907							3.58781e+07	25.0966								0.00121534		0.00623945				0.00348327					1				-1					0.00623945				0.00348327
SAUPAN004317000	Genetic information processing	Transcription regulation	Transcription factors	phoP		alkaline phosphatase synthesis transcriptional regulatory protein		4.39554e+07	25.3895											3.25294e+07	24.9552				0.0010984		0.00472469						0.00406251			1						-1			0.00472469
SAUPAN004840000	Genetic information processing	Transcription regulation	Transcription factors	perR		peroxide regulon repressor PerR		3.29327e+07	24.973			3.5296e+07	25.073	1.8829e+07	24.1665	2.87439e+07	24.7768	1.74115e+07	24.0535	3.81413e+07	25.1849	4.79193e+07	25.5141		0.00295514		0.00353988		0.00314774	0.00198895	0.00279064	0.00129312	0.00476337	0.00611739		0.107122		-0.151256	-0.91477	-0.386543	-1.37325	0.913274	1.80542		0.00353988		0.00314774	0.00198895	0.00279064
SAUPAN005760000	Genetic information processing	Transcription regulation	Transcription factors	sarR		accessory regulator R		3.40123e+07	25.0196					1.75073e+07	24.0615					3.76924e+07	25.1678	3.91434e+07	25.2223		0.0019012		0.00365592			0.00184934			0.00470731	0.00499705		-0.118795			-1.58389			0.733854	0.968832		0.00365592			0.00184934
SAUPAN004227000	Genetic information processing	Transcription regulation	Transcription factors	csbD		sigma-B mediated bacterial general stress response protein		2.54395e+07	24.6006					8.15525e+07	26.2812										0.00141863		0.00273445			0.00861459						-1			1						0.00273445			0.00861459
SAUPAN003175000	Genetic information processing	Transcription regulation	Two-component systems	cyaA		adenylate cyclase														2.33056e+07	24.4742				0.000363823								0.00291058
SAUPAN004899000	Genetic information processing	Transcription regulation	Two-component systems	vraR		response regulator VraR		2.20384e+08	27.7154					9.22537e+07	26.4591	8.01654e+07	26.2565	8.7114e+07	26.3764	1.4973e+08	27.1578	1.439e+08	27.1005		0.0105945		0.0236887			0.00974498	0.00778296	0.00646979	0.0186995	0.0183703		1.48615			-0.680862	-0.985782	-1.18986	0.710759	0.659603		0.0236887			0.00974498	0.00778296
SAUPAN000032000	Genetic information processing	Transcription regulation	Two-component systems	walR		response regulator VicR		1.88542e+08	27.4903			2.46055e+07	24.5525	7.76646e+07	26.2108	4.2294e+08	28.6559	8.79569e+07	26.3903	7.43918e+07	26.1486	5.22923e+07	25.6401		0.0117781		0.020266		0.00219435	0.0082039	0.0410617	0.00653239	0.0092906	0.00667564		0.549382		-0.909503	-0.424366	2.22817	-0.559304	-0.336639	-0.547739		0.020266		0.00219435	0.0082039	0.0410617
Translation (Aminacyl tRNA synthetases, translation factors and ribosomal proteins)
SAUPAN003569000	Genetic information processing	Translation	Ribosomal proteins: synthesis and modification	rpl7AE		ribosomal protein L7AE family protein								6.67021e+07	25.9912					5.10409e+07	25.6052				0.00167754					0.00704591			0.00637438						1			-1						0.00704591
SAUPAN005688000	Genetic information processing	Translation	Ribosomal proteins: synthesis and modification	rpsH		30S ribosomal protein S8		5.83227e+09	32.4414	8.47432e+08	29.6585	2.6745e+09	31.3166	3.77983e+09	31.8157	4.3797e+09	32.0282	1.45711e+09	30.4405	1.6606e+09	30.6291	1.41057e+09	30.3936		0.283024		0.6269	0.078613	0.238515	0.399273	0.425209	0.108216	0.207389	0.180074		1.97461	-1.17377	-0.255577	0.667528	0.816457	-1.00378	-0.434312	-0.591161		0.6269	0.078613	0.238515	0.399273	0.425209
SAUPAN002242000	Genetic information processing	Translation	Ribosomal proteins: synthesis and modification	rplY		50S ribosomal protein L25/general stress protein rplY		5.36673e+09	32.3214	8.94493e+07	26.4146	1.59035e+09	30.5667	2.20637e+09	31.039	2.24369e+09	31.0632	7.39871e+08	29.4627	2.2829e+09	31.0882	2.08146e+09	30.955		0.222957		0.576861	0.00829786	0.141829	0.233064	0.217832	0.0549488	0.285106	0.26572		2.17425	-1.31878	-0.49842	0.0620938	-0.0314889	-1.03218	0.381816	0.262717		0.576861	0.00829786	0.141829	0.233064	0.217832
SAUPAN004253000	Genetic information processing	Translation	Ribosomal proteins: synthesis and modification	rplU		50S ribosomal protein L21		4.65857e+09	32.1172	1.33013e+08	26.987	2.09117e+09	30.9617	1.5193e+09	30.5008	1.04634e+09	29.9627	3.50018e+08	28.3829	1.45797e+09	30.4413	1.23633e+09	30.2034		0.165944		0.500742	0.0123391	0.186493	0.160487	0.101585	0.0259952	0.182082	0.15783		2.36597	-1.08551	0.145215	-0.0385625	-0.454819	-0.989002	0.114043	-0.0573385		0.500742	0.0123391	0.186493	0.160487	0.101585
SAUPAN005667000	Genetic information processing	Translation	Ribosomal proteins: synthesis and modification	rplM		50S ribosomal protein L13		3.51316e+09	31.7101	5.6248e+08	29.0672	2.43054e+09	31.1786	3.02217e+09	31.4929	1.05289e+09	29.9717	4.85616e+08	28.8552	1.76506e+09	30.7171	1.5713e+09	30.5493		0.190639		0.377623	0.0521791	0.216758	0.319239	0.102221	0.0360657	0.220434	0.200592		1.63955	-1.21407	0.229022	1.12762	-0.775283	-1.35536	0.261257	0.0872713		0.377623	0.0521791	0.216758	0.319239	0.102221
SAUPAN003527000	Genetic information processing	Translation	Ribosomal proteins: synthesis and modification	rpsP		30S ribosomal protein S16		3.42936e+09	31.6753	6.67827e+08	29.3149	1.90947e+09	30.8305	1.83897e+09	30.7763	4.27424e+08	28.6711	3.185e+08	28.2467	6.74196e+08	29.3286	6.42188e+08	29.2584		0.128305		0.368616	0.0619517	0.170289	0.194255	0.041497	0.0236544	0.0841986	0.0819818		2.25514	-0.62268	0.393983	0.618888	-0.814632	-0.982072	-0.413909	-0.434712		0.368616	0.0619517	0.170289	0.194255	0.041497
SAUPAN005684000	Genetic information processing	Translation	Ribosomal proteins: synthesis and modification	rpmD		50S ribosomal protein L30		3.37401e+09	31.6518	3.27027e+09	31.6068	3.42583e+09	31.6738	4.83607e+09	32.1712	3.61766e+08	28.4305			6.21687e+08	29.2116	3.84133e+08	28.517		0.205525		0.362666	0.30337	0.305519	0.510846	0.0351225		0.0776409	0.0490385		0.753451	0.403814	0.416486	1.62719	-1.1779		-0.927194	-1.09585		0.362666	0.30337	0.305519	0.510846	0.0351225
SAUPAN004251000	Genetic information processing	Translation	Ribosomal proteins: synthesis and modification	rpmA		50S ribosomal protein L27		3.2536e+09	31.5994	4.28477e+08	28.6746	2.18763e+09	31.0267	2.35043e+09	31.1303	1.0197e+09	29.9255			1.61097e+09	30.5853	1.13603e+09	30.0814		0.159758		0.349723	0.0397481	0.195096	0.248282	0.0989984		0.20119	0.145026		1.78242	-1.52317	0.133465	0.70064	-0.891323		0.19845	-0.40048		0.349723	0.0397481	0.195096	0.248282	0.0989984
SAUPAN005675000	Genetic information processing	Translation	Ribosomal proteins: synthesis and modification	rplQ		50S ribosomal protein L17		2.87623e+09	31.4215			5.43277e+08	29.0171	1.16995e+09	30.1238	2.42874e+09	31.1776	1.02687e+09	29.9356	4.80361e+09	32.1615	4.12793e+09	31.9428		0.240017		0.309161		0.0484501	0.123585	0.235797	0.0762637	0.59991	0.526972		0.172589		-1.11834	-0.746304	-0.190678	-0.980617	1.61225	1.25109		0.309161		0.0484501	0.123585	0.235797
SAUPAN005634000	Genetic information processing	Translation	Ribosomal proteins: synthesis and modification	rpsI		30S ribosomal protein S9		2.63804e+09	31.2968	6.65514e+08	29.3099	1.95015e+09	30.8609	2.06653e+09	30.9446	1.25211e+09	30.2217	2.44145e+08	27.8632	9.4092e+08	29.8095	1.1944e+09	30.1536		0.143398		0.283558	0.0617372	0.173917	0.218293	0.121563	0.0181322	0.117509	0.152478		1.7769	-1.03527	0.386903	0.949487	-0.276826	-1.58808	-0.328213	0.115104		0.283558	0.0617372	0.173917	0.218293	0.121563
SAUPAN005687000	Genetic information processing	Translation	Ribosomal proteins: synthesis and modification	rplF		50S ribosomal protein L6		2.5567e+09	31.2516	5.30567e+08	28.983	3.33647e+09	31.6357	6.95141e+09	32.6947	4.20571e+08	28.6478			6.93378e+08	29.3691	5.38687e+08	29.0049		0.194009		0.274815	0.0492187	0.29755	0.734295	0.0408316		0.0865942	0.0687688		0.229245	-0.744882	0.327414	2.21328	-0.781097		-0.583494	-0.660464		0.274815	0.0492187	0.29755	0.734295	0.0408316
SAUPAN005697000	Genetic information processing	Translation	Ribosomal proteins: synthesis and modification	rplV		50S ribosomal protein L22		2.59011e+09	31.2704	6.19647e+08	29.2069	1.03748e+09	29.9504	1.35774e+09	30.3386	9.46977e+08	29.8188	2.80044e+08	28.0611	1.57557e+09	30.5532	1.6565e+09	30.6255		0.136601		0.278406	0.0574822	0.0925234	0.143421	0.0919384	0.0207983	0.196769	0.211469		1.7424	-0.972153	-0.541592	0.0838008	-0.54878	-1.4229	0.739302	0.919924		0.278406	0.0574822	0.0925234	0.143421	0.0919384
SAUPAN005692000	Genetic information processing	Translation	Ribosomal proteins: synthesis and modification	rplN		50S ribosomal protein L14		2.64651e+09	31.3014	6.35983e+08	29.2444	1.82023e+09	30.7615	2.09487e+09	30.9642	2.38793e+09	31.1531	8.30291e+08	29.629	7.5586e+08	29.4935	1.1194e+09	30.0601		0.157235		0.284469	0.0589977	0.16233	0.221286	0.231836	0.061664	0.0943974	0.142902		1.62872	-1.25754	0.0652221	0.819911	0.954958	-1.22341	-0.804386	-0.183478		0.284469	0.0589977	0.16233	0.221286	0.231836
SAUPAN002307000	Genetic information processing	Translation	Ribosomal proteins: synthesis and modification	rplK		50S ribosomal protein L11		2.03266e+09	30.9207	1.00776e+09	29.9085	8.64994e+08	29.6881	8.63816e+08	29.6861	1.39596e+09	30.3786	4.9821e+08	28.8922	7.75818e+08	29.5311	6.39873e+08	29.2532		0.103933		0.218487	0.0934864	0.0771412	0.0912471	0.135529	0.0370011	0.09689	0.0816863		2.28348	-0.20825	-0.53407	-0.252887	0.629808	-1.33421	-0.140403	-0.443469		0.218487	0.0934864	0.0771412	0.0912471	0.135529
SAUPAN005685000	Genetic information processing	Translation	Ribosomal proteins: synthesis and modification	rpsE		30S ribosomal protein S5		1.59957e+09	30.575	5.42585e+08	29.0153	1.24107e+09	30.2089	2.1583e+09	31.0072	1.31742e+08	26.9731			3.864e+08	28.5255	3.20864e+08	28.2574		0.0828679		0.171935	0.0503335	0.11068	0.227986	0.0127903		0.0482565	0.0409616		1.05222	-0.60457	0.217646	1.81592	-1.11609		-0.632869	-0.732262		0.171935	0.0503335	0.11068	0.227986	0.0127903
SAUPAN005702000	Genetic information processing	Translation	Ribosomal proteins: synthesis and modification	rplC		50S ribosomal protein L3		1.44463e+09	30.4281	7.58596e+07	26.1768	5.49037e+08	29.0323	1.5782e+09	30.5556	3.51074e+08	28.3872			4.43167e+08	28.7233	2.23324e+08	27.7346		0.0619914		0.155281	0.0070372	0.0489638	0.166709	0.0340845		0.0553461	0.0285095		1.43443	-1.08406	-0.371775	1.62857	-0.624555		-0.263348	-0.719268		0.155281	0.0070372	0.0489638	0.166709	0.0340845
SAUPAN003937000	Genetic information processing	Translation	Ribosomal proteins: synthesis and modification	rpsA		30S ribosomal protein S1		1.17118e+09	30.1253	1.27175e+09	30.2442	1.15519e+09	30.1055	9.35313e+08	29.8009	1.26881e+09	30.2408	1.05747e+09	29.978	1.26597e+09	30.2376	1.25477e+09	30.2248		0.120711		0.125888	0.117975	0.103021	0.0987995	0.123184	0.0785363	0.158104	0.160184		0.196219	-0.103726	-0.670511	-0.830535	0.0937023	-1.59858	1.41729	1.49613		0.125888	0.117975	0.103021	0.0987995	0.123184
SAUPAN003530000	Genetic information processing	Translation	Ribosomal proteins: synthesis and modification	rplS		50S ribosomal protein L19		1.21969e+09	30.1839			1.14108e+08	26.7658	2.8219e+08	28.0721	1.03839e+09	29.9517	5.45787e+08	29.0238	4.44496e+08	28.7276	4.128e+08	28.6209		0.0525806		0.131102		0.0101763	0.0298085	0.100813	0.0405345	0.055512	0.0526981		1.82761		-1.2847	-0.77942	1.04805	-0.503361	-0.11788	-0.190303		0.131102		0.0101763	0.0298085	0.100813
SAUPAN000025000	Genetic information processing	Translation	Ribosomal proteins: synthesis and modification	rplI		50S ribosomal protein L9		9.57484e+08	29.8347	7.7811e+07	26.2135	4.33956e+08	28.693	1.02489e+09	29.9328	2.5766e+08	27.9409			5.00921e+08	28.9	3.43516e+08	28.3558		0.0485657		0.102918	0.00721823	0.0387008	0.108261	0.0250153		0.0625588	0.0438533		1.34029	-1.36491	-0.474978	1.49133	-0.861831		0.199428	-0.329328		0.102918	0.00721823	0.0387008	0.108261	0.0250153
SAUPAN005695000	Genetic information processing	Translation	Ribosomal proteins: synthesis and modification	rplP		50S ribosomal protein L16		8.57223e+08	29.6751					2.29706e+08	27.7752	3.04843e+08	28.1835			2.70441e+08	28.0107	2.9814e+08	28.1514		0.0272296		0.0921414			0.0242644	0.029596		0.0337747	0.0380606		1.96559			-0.781113	-0.565364		-0.396273	-0.222839		0.0921414			0.0242644	0.029596
SAUPAN003356000	Genetic information processing	Translation	Ribosomal proteins: synthesis and modification	rpmF		50S ribosomal protein L32		8.28711e+08	29.6263	4.66643e+07	25.4758	5.53609e+08	29.0443	1.27951e+09	30.2529	2.1284e+08	27.6652			1.587e+08	27.2417	1.96497e+08	27.5499		0.042938		0.0890767	0.00432886	0.0493715	0.135158	0.0206639		0.0198197	0.0250848		0.919454	-1.02836	0.00688504	1.97858	-0.652921		-0.672324	-0.551312		0.0890767	0.00432886	0.0493715	0.135158	0.0206639
SAUPAN005683000	Genetic information processing	Translation	Ribosomal proteins: synthesis and modification	rplO		50S ribosomal protein L15		7.74041e+08	29.5278	6.51147e+07	25.9565	9.40022e+08	29.8081	1.28617e+09	30.2604	3.2621e+08	28.2812			6.23137e+07	25.893	4.54525e+07	25.4379		0.0442737		0.0832003	0.00604044	0.0838323	0.135861	0.0316705		0.0077822	0.00580248		0.690145	-0.943246	0.703525	1.80492	-0.400685		-0.906375	-0.948284		0.0832003	0.00604044	0.0838323	0.135861	0.0316705
SAUPAN005691000	Genetic information processing	Translation	Ribosomal proteins: synthesis and modification	rplX		50S ribosomal protein L24		7.18167e+08	29.4197	1.46799e+08	27.1293	7.38421e+08	29.4599	6.57844e+08	29.2932	5.46368e+08	29.0253			3.72755e+08	28.4737	2.35573e+08	27.8116		0.0444782		0.0771945	0.013618	0.0658532	0.0694897	0.0530449		0.0465524	0.0300733		1.25115	-1.76618	0.712892	0.885476	0.105009		-0.203121	-0.985218		0.0771945	0.013618	0.0658532	0.0694897	0.0530449
SAUPAN001914000	Genetic information processing	Translation	Ribosomal proteins: synthesis and modification	rpsF		30S ribosomal protein S6		6.12187e+08	29.1894			2.69156e+08	28.0039	2.6043e+08	27.9563	5.63649e+08	29.0702			1.0011e+09	29.8989	8.71728e+08	29.6993		0.0510436		0.0658029		0.0240036	0.0275099	0.0547226		0.125025	0.111285		-0.058615		-1.14504	-1.0539	-0.346608		1.48064	1.12353		0.0658029		0.0240036	0.0275099	0.0547226
SAUPAN002311000	Genetic information processing	Translation	Ribosomal proteins: synthesis and modification	rplL		50S ribosomal protein L7/L12		5.1981e+08	28.9534	5.65729e+07	25.7536	3.60571e+08	28.4257	3.15848e+08	28.2347					1.66953e+09	30.6368	1.1154e+09	30.0549		0.0596921		0.0558735	0.00524805	0.0321561	0.0333638			0.208503	0.142392		-0.329735	-1.0336	-0.659488	-0.642698			1.79235	0.873176		0.0558735	0.00524805	0.0321561	0.0333638
SAUPAN003555000	Genetic information processing	Translation	Ribosomal proteins: synthesis and modification	rpsB		30S ribosomal protein S2		5.64776e+08	29.0731	3.6602e+07	25.1254	2.4912e+08	27.8923	4.233e+08	28.6571	2.87015e+08	28.0966			6.02817e+08	29.1671	8.27601e+08	29.6244		0.0424793		0.0607067	0.00339542	0.0222168	0.0447143	0.0278652		0.0752843	0.105652		0.376567	-1.39838	-0.815479	-0.118724	-0.640544		0.828038	1.76852		0.0607067	0.00339542	0.0222168	0.0447143	0.0278652
SAUPAN005701000	Genetic information processing	Translation	Ribosomal proteins: synthesis and modification	rplD		50S ribosomal protein L4		3.72603e+08	28.4731	9.31449e+07	26.473	3.27423e+08	28.2866	8.58041e+08	29.6765	1.4801e+08	27.1411			7.5673e+07	26.1733				0.0240436		0.0400504	0.00864069	0.0292	0.090637	0.0143698		0.00945062			0.280365	-0.821462	-0.10026	2.0549	-0.620491		-0.793051			0.0400504	0.00864069	0.0292	0.090637	0.0143698
SAUPAN005412000	Genetic information processing	Translation	Ribosomal proteins: synthesis and modification	rpmE2		50S ribosomal protein L31		3.2691e+08	28.2843	1.46765e+08	27.1289	8.97782e+08	29.7418	6.30811e+08	29.2326					5.93419e+07	25.8225	3.06634e+07	24.87		0.0258473		0.035139	0.0136148	0.0800653	0.0666341			0.00741107	0.00391449		0.0229252	-0.707185	1.54685	1.09126			-0.917619	-1.03622		0.035139	0.0136148	0.0800653	0.0666341
SAUPAN002317000	Genetic information processing	Translation	Ribosomal proteins: synthesis and modification	rpsL		ribosomal protein S12		3.57159e+08	28.412	1.00068e+08	26.5764	2.44743e+08	27.8667	4.00297e+08	28.5765	1.662e+08	27.3083			3.05053e+08	28.1845	2.5462e+08	27.9238		0.0248153		0.0383904	0.0092829	0.0218265	0.0422844	0.0161357		0.0380973	0.0325048		0.855353	-1.62689	-0.557191	1.18742	-1.04249		0.830354	0.353439		0.0383904	0.0092829	0.0218265	0.0422844	0.0161357
SAUPAN005690000	Genetic information processing	Translation	Ribosomal proteins: synthesis and modification	rplE		50S ribosomal protein L5		3.9294e+08	28.5497	9.28295e+07	26.4681	5.34424e+08	28.9934	5.4939e+08	29.0333	1.07025e+08	26.6734			3.3389e+08	28.3148	3.06757e+08	28.1925		0.030974		0.0422364	0.00861143	0.0476605	0.0580334	0.0103907		0.0416987	0.0391606		0.394183	-1.54428	0.706881	1.30487	-1.44171		0.363183	0.216865		0.0422364	0.00861143	0.0476605	0.0580334	0.0103907
SAUPAN005693000	Genetic information processing	Translation	Ribosomal proteins: synthesis and modification	rpsQ		30S ribosomal protein S17		3.51112e+08	28.3874			9.17794e+07	26.4517	2.22134e+08	27.7269	3.48321e+07	25.0539			1.29349e+08	26.9467	1.11329e+08	26.7303		0.0128923		0.0377404		0.008185	0.0234645	0.00338172		0.0161541	0.0142123		1.84627		-0.808976	0.563729	-1.2405		-0.0930357	-0.267488		0.0377404		0.008185	0.0234645	0.00338172
SAUPAN005696000	Genetic information processing	Translation	Ribosomal proteins: synthesis and modification	rpsC		30S ribosomal protein S3		3.0135e+08	28.1669	1.4419e+08	27.1034	1.54445e+08	27.2025	4.11487e+08	28.6163	6.08023e+08	29.1796			3.69443e+08	28.4608	3.26934e+08	28.2844		0.0312392		0.0323916	0.0133759	0.0137736	0.0434664	0.0590307		0.0461389	0.0417364		-0.209957	-1.41602	-1.3908	0.492458	1.47962		0.661962	0.382735		0.0323916	0.0133759	0.0137736	0.0434664	0.0590307
SAUPAN005703000	Genetic information processing	Translation	Ribosomal proteins: synthesis and modification	rpsJ		30S ribosomal protein S10		3.28059e+08	28.2894	9.51446e+07	26.5036	3.15517e+08	28.2331	3.62433e+08	28.4331	2.14118e+08	27.6738			1.03719e+08	26.6281	9.18143e+07	26.4522		0.0194967		0.0352625	0.00882619	0.0281382	0.0382847	0.0207879		0.0129532	0.011721		1.18444	-1.22781	0.534364	1.46021	-0.136329		-0.85123	-0.963659		0.0352625	0.00882619	0.0281382	0.0382847	0.0207879
SAUPAN005677000	Genetic information processing	Translation	Ribosomal proteins: synthesis and modification	rpsK		30S ribosomal protein S11		2.33094e+08	27.7963	7.31468e+07	26.1243	4.89776e+08	28.8675	7.45418e+08	29.4735										0.0192824		0.0250548	0.00678555	0.0436788	0.0787404						-0.507679	-1.1942	0.19217	1.50971						0.0250548	0.00678555	0.0436788	0.0787404
SAUPAN004372000	Genetic information processing	Translation	Ribosomal proteins: synthesis and modification	rpsD		30S ribosomal protein S4		2.3376e+08	27.8005	8.21225e+07	26.2913	4.51406e+07	25.4279	1.7818e+08	27.4088	1.4562e+09	30.4396	3.7187e+08	28.4702	8.76683e+07	26.3856	7.2231e+07	26.1061		0.0305946		0.0251264	0.00761819	0.00402569	0.0188216	0.141377	0.027618	0.0109487	0.00922102		-0.128322	-0.539192	-0.623497	-0.276279	2.59975	-0.0698513	-0.461034	-0.501578		0.0251264	0.00761819	0.00402569	0.0188216	0.141377
SAUPAN002318000	Genetic information processing	Translation	Ribosomal proteins: synthesis and modification	rpsG		ribosomal protein S7		1.93816e+08	27.5301			5.67165e+07	25.7573	1.4415e+08	27.103	2.45641e+08	27.872			8.17267e+08	29.6062	7.197e+08	29.4228		0.0323637		0.020833		0.00505804	0.0152269	0.0238483		0.102066	0.0918771		-0.577977		-0.986494	-0.723154	-0.49989		1.52569	1.26182		0.020833		0.00505804	0.0152269	0.0238483
SAUPAN003507000	Genetic information processing	Translation	Ribosomal proteins: synthesis and modification	rpmB		50S ribosomal protein L28		2.16604e+08	27.6905			8.0501e+07	26.2625	2.11617e+08	27.6569					2.39207e+08	27.8337	2.2439e+08	27.7414		0.0139169		0.0232824		0.00717917	0.0223536			0.0298739	0.0286457		0.125522		-1.86501	0.0107114			0.940302	0.788476		0.0232824		0.00717917	0.0223536
SAUPAN003708000	Genetic information processing	Translation	Ribosomal proteins: synthesis and modification	rpmG2		50S ribosomal protein L33		1.70376e+08	27.3441			2.98244e+08	28.1519	2.05025e+08	27.6112	7.36436e+08	29.456								0.0172583		0.0183135		0.0265978	0.0216573	0.0714978					-0.751762		-0.367401	-0.59662	1.71578					0.0183135		0.0265978	0.0216573	0.0714978
SAUPAN003574000	Genetic information processing	Translation	Ribosomal proteins: synthesis and modification	rpsO		30S ribosomal protein S15		2.64166e+08	27.9769					4.95887e+07	25.5635										0.00420411		0.0283947			0.00523818						1			-1						0.0283947			0.00523818
SAUPAN002308000	Genetic information processing	Translation	Ribosomal proteins: synthesis and modification	rplA		50S ribosomal protein L1		1.25191e+08	26.8996			1.56553e+08	27.2221	4.24719e+08	28.6619	1.9239e+09	30.8414	7.52344e+08	29.4868			6.59343e+07	25.9745		0.0404199		0.0134565		0.0139616	0.0448641	0.186784	0.0558751		0.00841718		-0.652497		-0.644348	-0.145695	2.14437	0.0319817		-0.733814		0.0134565		0.0139616	0.0448641	0.186784
SAUPAN004158000	Genetic information processing	Translation	Ribosomal proteins: synthesis and modification	rpsU		30S ribosomal protein S21		1.27173e+08	26.9222					5.45889e+07	25.7021							5.68559e+07	25.7608		0.00333677		0.0136696			0.00576636				0.00725823		1.39172			-0.913429				-0.478291		0.0136696			0.00576636
SAUPAN005699000	Genetic information processing	Translation	Ribosomal proteins: synthesis and modification	rplB		50S ribosomal protein L2		9.90716e+07	26.562	6.62599e+07	25.9816			6.67952e+07	25.9932	1.18477e+09	30.142	5.11727e+08	28.9308	9.30577e+07	26.4716	6.16996e+07	25.8788		0.0245475		0.010649	0.00614668		0.00705575	0.115025	0.038005	0.0116218	0.00787658		-0.47088	-0.592687		-0.568093	2.35291	0.269205	-0.444564	-0.545886		0.010649	0.00614668		0.00705575	0.115025
SAUPAN003844000	Genetic information processing	Translation	Ribosomal proteins: synthesis and modification	3844		acetyltransferase (GNAT) family protein		8.34025e+07	26.3136											2.19107e+07	24.3851	1.70837e+07	24.0261		0.00173526		0.00896479						0.00273637	0.0021809		1.41036						-0.614874	-0.79549		0.00896479
SAUPAN001916000	Genetic information processing	Translation	Ribosomal proteins: synthesis and modification	rpsR		30S ribosomal protein S18		7.24649e+07	26.1108																0.000973641		0.00778913																		0.00778913
SAUPAN004172000	Genetic information processing	Translation	Ribosomal proteins: synthesis and modification	rpsT		30S ribosomal protein S20		7.21751e+07	26.105					6.21613e+07	25.8895										0.00179053		0.00775797			0.00656625						1			-1						0.00775797			0.00656625
SAUPAN002247000	Genetic information processing	Translation	Ribosomal proteins: synthesis and modification	2247		S4 domain-containing protein		7.56385e+07	26.1726							4.82556e+07	25.5242					6.30083e+07	25.909		0.00260736		0.00813025				0.00468496			0.00804365		0.733928				-1.41387			0.679943		0.00813025				0.00468496
SAUPAN005686000	Genetic information processing	Translation	Ribosomal proteins: synthesis and modification	rplR		50S ribosomal protein L18		6.77322e+07	26.0133			1.28282e+08	26.9347	1.4259e+08	27.0873										0.00422286		0.00728042		0.0114403	0.0150622						-1.25197		0.0564061	1.19557						0.00728042		0.0114403	0.0150622
SAUPAN005698000	Genetic information processing	Translation	Ribosomal proteins: synthesis and modification	rpsS		30S ribosomal protein S19		5.97427e+07	25.8323			1.03913e+08	26.6308	8.91004e+07	26.4089	2.83041e+08	28.0764								0.0065725		0.00642164		0.00926708	0.0094119	0.0274794					-0.804095		-0.463788	-0.446468	1.71435					0.00642164		0.00926708	0.0094119	0.0274794
SAUPAN002536000	Genetic information processing	Translation	Ribosomal proteins: synthesis and modification	2536		acetyltransferase		5.37877e+07	25.6808													1.93537e+07	24.2061		0.00103153		0.00578155							0.00247069		1							-1		0.00578155
SAUPAN005678000	Genetic information processing	Translation	Ribosomal proteins: synthesis and modification	rpsM		30S ribosomal protein S13		5.17966e+07	25.6264					5.59769e+07	25.7383	1.06632e+08	26.6681								0.00272913		0.00556752			0.00591298	0.0103525					-0.7849			-0.626347	1.41125					0.00556752			0.00591298	0.0103525
SAUPAN005885000	Genetic information processing	Translation	Ribosomal proteins: synthesis and modification	paiA		acetyltransferase		3.09094e+07	24.8815																0.000415299		0.00332239																		0.00332239
SAUPAN006165000	Genetic information processing	Translation	Ribosomal proteins: synthesis and modification	6165		GNAT family acetyltransferase		1.60155e+07	23.933	4.0382e+07	25.2672	5.74763e+07	25.7765							7.87841e+07	26.2314	8.1985e+07	26.2889		0.00386234		0.00172148	0.00374608	0.00512581				0.00983915	0.0104662		-1.30144	-0.710428	-0.307663				1.06824	1.25129		0.00172148	0.00374608	0.00512581
SAUPAN001111000	Genetic information processing	Translation	Translation factors	rihA		inosine/uridine-preferring nucleoside hydrolase														2.50373e+07	24.5776	1.97976e+07	24.2388		0.000706777								0.00312685	0.00252737								1	-1
SAUPAN005409000	Genetic information processing	Translation	Translation factors	prfA		peptide chain release factor RF1						1.12615e+08	26.7468	7.30926e+07	26.1232										0.00222051				0.0100431	0.00772095								1	-1								0.0100431	0.00772095
SAUPAN002320000	Genetic information processing	Translation	Translation factors	tuf		elongation factor EF1A		5.4636e+09	32.3472	7.1834e+09	32.742	8.02315e+09	32.9015	6.04692e+09	32.4936	4.6121e+09	32.1028	3.09833e+09	31.5288	3.56913e+09	31.7329	3.80293e+09	31.8245		0.527127		0.587273	0.666376	0.715514	0.638751	0.447772	0.230107	0.44574	0.485483		0.408021	0.944647	1.278	0.757244	-0.538335	-2.01495	-0.552119	-0.282507		0.587273	0.666376	0.715514	0.638751	0.447772
SAUPAN002319000	Genetic information processing	Translation	Translation factors	fus		translational elongation factor G		3.35766e+09	31.6448	6.96247e+08	29.375	1.76963e+09	30.7208	5.99986e+09	32.4823	6.30374e+09	32.5536	4.64903e+09	32.1143	2.83613e+09	31.4013	2.34457e+09	31.1267		0.353485		0.360909	0.0645881	0.157818	0.63378	0.612007	0.345275	0.354198	0.299308		0.0403951	-1.57196	-1.06468	1.52516	1.40668	-0.0446764	0.0038761	-0.294793		0.360909	0.0645881	0.157818	0.63378	0.612007
SAUPAN003557000	Genetic information processing	Translation	Translation factors	tsf		elongation factor Ts		1.62229e+09	30.5954			9.45321e+08	29.8162	1.26857e+09	30.2406	5.71162e+08	29.0893	5.06743e+08	28.9167	3.7686e+09	31.8114	3.7886e+09	31.819		0.180009		0.174377		0.0843048	0.134002	0.055452	0.0376348	0.470651	0.483653		-0.177174		-0.686251	-0.405369	-0.849324	-0.950024	1.49733	1.57081		0.174377		0.0843048	0.134002	0.055452
SAUPAN002661000	Genetic information processing	Translation	Translation factors	saHPF		ribosomal subunit interface protein		1.23405e+09	30.2007			8.08688e+08	29.591	2.5036e+09	31.2214	2.471e+09	31.2024	1.27053e+09	30.2428	7.3454e+08	29.4523	8.54362e+08	29.6703		0.125536		0.132645		0.0721198	0.264462	0.2399	0.0943598	0.0917349	0.109068		-0.152178		-1.00308	1.70097	1.35566	-0.690415	-0.727318	-0.48364		0.132645		0.0721198	0.264462	0.2399
SAUPAN004106000	Genetic information processing	Translation	Translation factors	efp		elongation factor P		5.54214e+08	29.0459	1.9874e+09	30.8882	1.30965e+09	30.2865	1.68022e+09	30.646	2.7682e+09	31.3663	1.51409e+08	27.1739	9.89418e+08	29.882	8.86598e+08	29.7237		0.131871		0.0595715	0.184363	0.116796	0.177486	0.268754	0.0112449	0.123566	0.113183		-0.97492	0.707842	-0.203278	0.615103	1.84581	-1.62658	-0.111985	-0.251991		0.0595715	0.184363	0.116796	0.177486	0.268754
SAUPAN005680000	Genetic information processing	Translation	Translation factors	infA		translation initiation factor IF-1		1.91446e+08	27.5124	2.94305e+07	24.8108	2.17675e+07	24.3757	6.036e+07	25.8471	8.27486e+08	29.6242			2.7362e+07	24.7057				0.0144225		0.0205782	0.00273015	0.00194125	0.00637598	0.0803375		0.00341718			0.0480556	-0.588135	-0.616256	-0.45818	2.17816		-0.563646			0.0205782	0.00273015	0.00194125	0.00637598	0.0803375
SAUPAN004299000	Genetic information processing	Translation	Translation factors	infC		translation initiation factor IF-3		1.8654e+08	27.4749			6.28139e+07	25.9046	2.6162e+08	27.9629	3.39034e+08	28.3369			7.0697e+08	29.3971	5.66493e+08	29.0775		0.0308518		0.0200508		0.00560182	0.0276356	0.0329156		0.0882918	0.0723185		-0.719467		-1.2125	-0.460657	-0.280491		1.60908	1.06404		0.0200508		0.00560182	0.0276356	0.0329156
SAUPAN003559000	Genetic information processing	Translation	Translation factors	frr		ribosome recycling factor		8.37342e+07	26.3193	1.27481e+08	26.9257			1.02503e+08	26.6111					2.55373e+08	27.928	2.2168e+08	27.7239		0.0114808		0.00900044	0.0118259		0.0108277			0.0318929	0.0282997		-0.967388	-0.675644		-0.778718			1.39638	1.02537		0.00900044	0.0118259		0.0108277
SAUPAN003570000	Genetic information processing	Translation	Translation factors	infB		translation initiation factor IF-2		7.55075e+07	26.1701					5.80907e+07	25.7918	2.45855e+08	27.8732	1.80042e+08	27.4238			3.9481e+07	25.2347		0.00706663		0.00811616			0.00613626	0.0238691	0.0133714		0.00504014		-0.462181			-0.748996	1.81985	0.29911		-0.907784		0.00811616			0.00613626	0.0238691
SAUPAN003564000	Genetic information processing	Translation	tRNA aminoacylation	proS		proline--tRNA ligase								5.43055e+07	25.6946	3.5744e+07	25.0912	3.01345e+07	24.8449	2.33393e+07	24.4763	2.71323e+07	24.6935		0.0022279					0.00573643	0.00347025	0.00223803	0.00291479	0.00346372					1.84635	-0.0802489	-1.12782	-0.552475	-0.0858014					0.00573643	0.00347025
SAUPAN003914000	Genetic information processing	Translation	tRNA aminoacylation	asnC		asparaginyl-tRNA synthetase								5.02851e+07	25.5836	6.59129e+07	25.9741			1.04654e+08	26.6411	9.2914e+07	26.4694		0.0045803					0.00531174	0.00639924		0.01307	0.0118614					-1.1473	-0.823126		1.16535	0.805076					0.00531174	0.00639924
SAUPAN004236000	Genetic information processing	Translation	tRNA aminoacylation	hisS		histidyl-tRNA synthetase								2.79737e+07	24.7376										0.000369367					0.00295493																		0.00295493
SAUPAN004238000	Genetic information processing	Translation	tRNA aminoacylation	dtd		D-tyrosyl-tRNA(Tyr) deacylase				1.36233e+08	27.0215	9.77379e+07	26.5424	2.12346e+08	27.6618					1.14003e+08	26.7645	8.29835e+07	26.3063		0.00857702			0.0126378	0.00871638	0.0224307			0.0142376	0.0105937			-0.229205	-1.0573	1.83876			0.108615	-0.660868			0.0126378	0.00871638	0.0224307
SAUPAN003465000	Genetic information processing	Translation	tRNA aminoacylation	ileS		isoleucyl-tRNA synthetase		3.16707e+09	31.5605			4.36037e+08	28.6999	1.4609e+09	30.4442	1.83083e+09	30.7699	1.71307e+09	30.6739	3.29843e+09	31.6191	3.14937e+09	31.5524		0.206573		0.340422		0.0388863	0.154319	0.177749	0.127226	0.411933	0.402049		0.765112		-1.44604	-0.599574	-0.427766	-0.798245	1.28949	1.21701		0.340422		0.0388863	0.154319	0.177749
SAUPAN004275000	Genetic information processing	Translation	tRNA aminoacylation	valS		valyl-tRNA synthetase		1.34811e+09	30.3283			1.90303e+08	27.5037	5.31579e+08	28.9857	7.52604e+08	29.4873	6.88407e+08	29.3587	1.76217e+09	30.7147	1.80503e+09	30.7494		0.0990909		0.144906		0.0169715	0.056152	0.0730675	0.0511266	0.220073	0.230431		0.398653		-1.21229	-0.718933	-0.505934	-0.782213	1.34515	1.47557		0.144906		0.0169715	0.056152	0.0730675
SAUPAN000017000	Genetic information processing	Translation	tRNA aminoacylation	serS		seryl-tRNA synthetase		1.1459e+09	30.0938	3.92614e+08	28.5485	8.4214e+08	29.6495	1.52076e+09	30.5021	2.14612e+09	30.9991	8.19642e+08	29.6104	2.37044e+09	31.1425	1.7995e+09	30.7449		0.148792		0.123171	0.0364213	0.0751031	0.160642	0.208359	0.0608732	0.296038	0.229724		-0.299962	-1.3156	-0.862727	0.138743	0.697404	-1.02933	1.72393	0.947543		0.123171	0.0364213	0.0751031	0.160642	0.208359
SAUPAN002294000	Genetic information processing	Translation	tRNA aminoacylation	gltX		glutamyl-tRNA synthetase		1.08822e+09	30.0193	6.32784e+07	25.9152	4.4185e+08	28.719	6.7996e+08	29.3409	1.75843e+09	30.7116	1.58044e+09	30.5577	2.64133e+09	31.2986	1.9854e+09	30.8868		0.138187		0.11697	0.00587009	0.0394047	0.0718259	0.17072	0.117376	0.329869	0.253456		-0.207493	-1.29405	-0.966084	-0.649006	0.318172	-0.203523	1.87465	1.12733		0.11697	0.00587009	0.0394047	0.0718259	0.17072
SAUPAN003375000	Genetic information processing	Translation	tRNA aminoacylation	pheT		phenylalanyl-tRNA synthetase subunit beta		1.17129e+09	30.1254	1.14455e+07	23.4483	4.18957e+08	28.6422	6.49986e+08	29.2758	6.45664e+08	29.2662	3.08683e+08	28.2016	1.27853e+09	30.2518	1.17447e+09	30.1294		0.078525		0.1259	0.00106176	0.0373631	0.0686597	0.0626851	0.0229253	0.159673	0.149933		0.846399	-1.38397	-0.735404	-0.176256	-0.282998	-0.993351	1.4498	1.27578		0.1259	0.00106176	0.0373631	0.0686597	0.0626851
SAUPAN002227000	Genetic information processing	Translation	tRNA aminoacylation	metS		methionyl-tRNA synthetase		1.35524e+09	30.3359			1.43497e+08	27.0964	4.124e+08	28.6195	7.4735e+08	29.4772	7.50082e+08	29.4825	2.92041e+09	31.4435	3.2211e+09	31.5849		0.138278		0.145672		0.0127973	0.0435628	0.0725574	0.0557071	0.364722	0.411206		-0.0820244		-0.963827	-0.759656	-0.567238	-0.679063	1.37166	1.68014		0.145672		0.0127973	0.0435628	0.0725574
SAUPAN004441000	Genetic information processing	Translation	tRNA aminoacylation	leuS		leucyl-tRNA synthetase		9.57474e+08	29.8347			2.6633e+08	27.9886	4.09774e+08	28.6103	6.53139e+08	29.2828	7.69025e+08	29.5185	1.60484e+09	30.5798	1.6119e+09	30.5861		0.0870848		0.102917		0.0237517	0.0432854	0.0634108	0.0571139	0.200424	0.205775		0.0490364		-1.09552	-0.813103	-0.522136	-0.613175	1.45876	1.53613		0.102917		0.0237517	0.0432854	0.0634108
SAUPAN004303000	Genetic information processing	Translation	tRNA aminoacylation	thrS		threonyl-tRNA synthetase		7.62952e+08	29.507			2.26753e+08	27.7565	7.43741e+08	29.4702	5.42133e+08	29.0141	5.01588e+08	28.9019	1.36937e+09	30.3509	1.07435e+09	30.0008		0.0723561		0.0820084		0.0202221	0.0785632	0.0526337	0.0372519	0.171017	0.137152		-0.0136246		-1.2439	-0.082224	-0.598525	-0.904803	1.75869	1.08438		0.0820084		0.0202221	0.0785632	0.0526337
SAUPAN004146000	Genetic information processing	Translation	tRNA aminoacylation	glyS		glycyl-tRNA synthetase		5.9785e+08	29.1552			2.49794e+08	27.8962	9.05676e+08	29.7544	1.42363e+09	30.4069	1.05467e+09	29.9741	4.68564e+08	28.8037	5.05654e+08	28.9136		0.0652276		0.0642618		0.0222769	0.0956688	0.138215	0.0783283	0.0585178	0.0645518		-0.309895		-1.57506	0.636514	1.9186	0.113979	-0.482984	-0.301157		0.0642618		0.0222769	0.0956688	0.138215
SAUPAN002298000	Genetic information processing	Translation	tRNA aminoacylation	cysS		cysteinyl-tRNA synthetase		5.52127e+08	29.0404			3.50476e+08	28.3847	5.32994e+08	28.9895	5.50157e+08	29.0353	3.18767e+08	28.2479	7.85547e+08	29.5491	7.27706e+08	29.4388		0.0518744		0.0593471		0.0312559	0.0563014	0.0534127	0.0236742	0.098105	0.092899		0.00238734		-1.07781	-0.114729	-0.225812	-1.36935	1.49275	1.29257		0.0593471		0.0312559	0.0563014	0.0534127
SAUPAN004409000	Genetic information processing	Translation	tRNA aminoacylation	pheT2		phenylalanyl-tRNA synthetase (beta subunit)		3.73818e+08	28.4778	2.63495e+08	27.9732	2.4943e+08	27.8941	3.48547e+08	28.3768	2.10254e+08	27.6476	1.59373e+08	27.2478	6.9082e+08	29.3637	5.04994e+08	28.9117		0.0383348		0.040181	0.0244434	0.0222445	0.0368179	0.0204128	0.0118363	0.0862748	0.0644676		0.0781728	-0.588194	-0.6813	-0.0642282	-0.758859	-1.12201	2.02989	1.10652		0.040181	0.0244434	0.0222445	0.0368179	0.0204128
SAUPAN002473000	Genetic information processing	Translation	tRNA aminoacylation	argS		arginyl-tRNA synthetase		3.77588e+08	28.4922					1.15228e+08	26.7799	2.14232e+08	27.6746	3.48345e+08	28.3759	7.92234e+08	29.5614	7.89494e+08	29.5564		0.0373944		0.0405862			0.0121719	0.020799	0.0258709	0.0989402	0.100787		-0.255087			-1.03673	-0.79941	-0.659889	1.35016	1.40096		0.0405862			0.0121719	0.020799
SAUPAN003374000	Genetic information processing	Translation	tRNA aminoacylation	pheS		phenylalanyl-tRNA synthetase subunit alpha		2.15927e+08	27.686			2.92297e+08	28.1229	2.61637e+08	27.963	1.37069e+08	27.0303			3.28997e+08	28.2935	3.2973e+08	28.2967		0.0216754		0.0232096		0.0260674	0.0276373	0.0133075		0.0410876	0.0420934		-0.56546		-0.281503	-0.125508	-1.54935		1.21094	1.31088		0.0232096		0.0260674	0.0276373	0.0133075
SAUPAN002260000	Genetic information processing	Translation	tRNA aminoacylation	lysS		asparaginyl-tRNA synthetase		1.28527e+08	26.9375					1.16206e+08	26.7921	4.20011e+08	28.6459	8.61769e+07	26.3608	2.02103e+08	27.5905	1.89136e+08	27.4949		0.0153316		0.0138151			0.0122752	0.0407773	0.00640019	0.0252402	0.0241452		-0.589589			-0.726595	1.80915	-1.24927	0.426864	0.329444		0.0138151			0.0122752	0.0407773
SAUPAN004927000	Genetic information processing	Translation	tRNA aminoacylation	gatA		aspartyl/glutamyl-tRNA amidotransferase subunit A		8.8737e+07	26.403	1.42667e+08	27.0881	8.10493e+07	26.2723	3.82917e+08	28.5125	1.88902e+08	27.4931	1.49523e+08	27.1558	1.3239e+08	26.9802	9.69694e+07	26.531		0.0161009		0.00953819	0.0132346	0.00722807	0.0404485	0.0183397	0.0111048	0.0165338	0.0123791		-0.670311	-0.292756	-0.906267	2.48687	0.22868	-0.510299	0.0442241	-0.380138		0.00953819	0.0132346	0.00722807	0.0404485	0.0183397
SAUPAN002310000	Genetic information processing	Translation	tRNA aminoacylation	rplJ		50S ribosomal protein L10		7.7885e+07	26.2148			1.1909e+08	26.8275	1.38237e+08	27.0426	1.78694e+08	27.4129			1.33763e+08	26.9951	1.08714e+08	26.696		0.0101909		0.00837172		0.0106206	0.0146023	0.0173487		0.0167054	0.0138785		-1.63606		-0.930695	0.318179	1.1796		0.977818	0.0911562		0.00837172		0.0106206	0.0146023	0.0173487
SAUPAN003163000	Genetic information processing	Translation	tRNA aminoacylation	trpS		tryptophanyl-tRNA synthetase		1.07242e+08	26.6763			6.10414e+07	25.8633	7.24635e+07	26.1108	1.09316e+08	26.7039			5.9743e+08	29.1542	4.30707e+08	28.6821		0.0206043		0.0115272		0.00544374	0.0076545	0.0106131		0.0746115	0.0549842		-0.589116		-0.813878	-0.732199	-0.62289		1.74162	1.01646		0.0115272		0.00544374	0.0076545	0.0106131
SAUPAN004215000	Genetic information processing	Translation	tRNA aminoacylation	alaS		alanyl-tRNA synthetase		7.58302e+07	26.1763					1.0258e+08	26.6122	4.30616e+07	25.3599	7.37014e+07	26.1352	9.3861e+07	26.484	7.83631e+07	26.2237		0.00629586		0.00815085			0.0108357	0.00418069	0.00547366	0.0117221	0.0100038		-0.088015			0.881979	-1.52235	-1.05523	1.20219	0.58143		0.00815085			0.0108357	0.00418069
SAUPAN004235000	Genetic information processing	Translation	tRNA aminoacylation	aspS		aspartyl-tRNA synthetase		5.87888e+07	25.809					2.53414e+07	24.595	1.05759e+08	26.6562			2.1546e+07	24.3609				0.00274432		0.0063191			0.00267687	0.0102677		0.00269082			0.265071			-0.897461	1.5254		-0.893008			0.0063191			0.00267687	0.0102677
SAUPAN004849000	Genetic information processing	Translation	tRNA aminoacylation	4849		hypothetical protein		5.94323e+07	25.8247					4.32524e+07	25.3663					5.77153e+07	25.7825	4.0032e+07	25.2547		0.00290944		0.00638828			0.00456886			0.00720793	0.00511049		0.54802			-1.20312			1.33691	-0.681811		0.00638828			0.00456886
SAUPAN004926000	Genetic information processing	Translation	tRNA aminoacylation	gatB		aspartyl/glutamyl-tRNA amidotransferase subunit B		6.68067e+07	25.9935					3.22063e+08	28.2628	1.54844e+08	27.2062	1.13937e+08	26.7637	1.67263e+08	27.3175	2.034e+08	27.5997		0.013944		0.00718093			0.0340203	0.0150333	0.0084619	0.0208891	0.0259661		-1.1993			1.62152	-0.374017	-1.06467	0.241433	0.775023		0.00718093			0.0340203	0.0150333
SAUPAN004388000	Genetic information processing	Translation	tRNA aminoacylation	tyrS		tyrosyl-tRNA synthetase		3.5218e+07	25.0698					1.78813e+08	27.4139	9.79962e+07	26.5462	1.2575e+08	26.906	3.11084e+07	24.8908	3.08359e+07	24.8781		0.00616861		0.00378552			0.0188885	0.00951408	0.00933918	0.00388505	0.00393652		-0.825427			1.98277	0.239723	0.207202	-0.806921	-0.79735		0.00378552			0.0188885	0.00951408
SAUPAN004245000	Genetic information processing	Translation	tRNA and rRNA base modification	tgt		queuine tRNA-ribosyltransferase								2.0293e+07	24.2745	1.85235e+07	24.1429			2.05877e+07	24.2953	2.07936e+07	24.3096		0.00114596					0.0021436	0.00179838		0.00257114	0.00265452					-0.430381	-1.43214		0.810288	1.05223					0.0021436	0.00179838
SAUPAN004791000	Genetic information processing	Translation	tRNA and rRNA base modification	cspR		RNA methyltransferase														6.75087e+07	26.0086	8.02826e+07	26.2586		0.00233498								0.00843099	0.0102489								-1	1
SAUPAN006487000	Genetic information processing	Translation	tRNA and rRNA base modification	gidB		16S rRNA methyltransferase GidB														7.34786e+07	26.1308	8.80794e+07	26.3923		0.0025526								0.00917656	0.0112442								-1	1
SAUPAN006488000	Genetic information processing	Translation	tRNA and rRNA base modification	gidA		tRNA uridine 5-carboxymethylaminomethyl modification enzyme GidA		3.50697e+08	28.3856			1.4449e+08	27.1064	1.49293e+08	27.1536	3.36487e+08	28.326	9.69112e+07	26.5302	9.11481e+08	29.7636	8.01651e+08	29.5784		0.0402986		0.0376958		0.0128858	0.0157702	0.0326682	0.0071974	0.113833	0.102339		-0.20591		-0.817007	-0.74596	-0.329744	-0.957118	1.66942	1.38632		0.0376958		0.0128858	0.0157702	0.0326682
SAUPAN004026000	Genetic information processing	Translation	tRNA and rRNA base modification	rluB		ribosomal large subunit pseudouridine synthase B		2.1192e+08	27.6589											3.189e+07	24.9266	4.52039e+07	25.4299		0.00406654		0.0227789						0.00398267	0.00577074		1.40895						-0.810021	-0.598932		0.0227789
SAUPAN004111000	Genetic information processing	Translation	tRNA and rRNA base modification	4111		rhodanese-like domain-containing protein		8.24465e+07	26.297											4.7496e+07	25.5013	3.17331e+07	24.9195		0.00235559		0.00886203						0.00593166	0.00405105		1.30352						-0.176764	-1.12676		0.00886203
SAUPAN004440000	Genetic information processing	Translation	tRNA and rRNA base modification	4440		rhodanese-like domain-containing protein		6.98538e+07	26.0578	3.77734e+07	25.1709			3.3591e+07	25.0016					1.08014e+08	26.6866	9.63214e+07	26.5214		0.00504335		0.00750846	0.00350409		0.0035483			0.0134895	0.0122964		-0.133063	-1.08303		-1.07254			1.28585	1.00279		0.00750846	0.00350409		0.0035483
SAUPAN000040000	Genetic information processing	Translation	tRNA and rRNA base modification	orfX		rRNA large subunit methyltransferase		5.63598e+07	25.7482					4.65187e+07	25.4713	7.36231e+07	26.1337			1.28573e+08	26.938	8.86355e+07	26.4014		0.00568651		0.00605801			0.00491388	0.00714779		0.0160572	0.0113152		-0.742234			-1.02154	-0.476193		1.6988	0.541173		0.00605801			0.00491388	0.00714779
SAUPAN002597000	Genetic information processing	Translation	tRNA and rRNA base modification	queD		6-pyruvoyltetrahydropterin synthase		4.7151e+07	25.4908					1.1943e+07	23.5097	9.54806e+07	26.5087			2.54867e+07	24.6032	3.49323e+07	25.0581		0.00290525		0.00506818			0.00126157	0.00926985		0.00318297	0.00445946		0.158235			-1.27668	1.74207		-0.552404	-0.0712224		0.00506818			0.00126157	0.00926985
SAUPAN002300000	Genetic information processing	Translation	tRNA and rRNA base modification	yacO		TrmH family RNA methyltransferase		3.11355e+07	24.8921	1.62949e+08	27.2798			8.19997e+07	26.2891					6.15056e+07	25.8742				0.00435074		0.0033467	0.0151161		0.00866184			0.00768128			-1.27221	1.52402		-0.00941966			-0.242386			0.0033467	0.0151161		0.00866184
SAUPAN002231000	Genetic information processing	Translation	tRNA and rRNA base modification	ksgA		dimethyladenosine transferase		1.85645e+07	24.146							1.57215e+07	23.9062			1.5158e+07	23.8536				0.000676856		0.00199547				0.00152634		0.00189304			0.945986				-1.3834		0.43741			0.00199547				0.00152634
Amino acid biosynthesis
SAUPAN004402000	Metabolism	Amino acid biosynthesis	Aromatic amino acid family	aroA2		bifunctional 3-deoxy-7-phosphoheptulonate synthase/chorismate mutase		3.83393e+08	28.5142			4.08412e+08	28.6055	4.65619e+08	28.7946	3.06314e+08	28.1904	2.35834e+08	27.8132	8.80269e+08	29.7134	7.02269e+08	29.3874		0.0467072		0.0412102		0.0364227	0.0491845	0.0297388	0.0175149	0.109935	0.0896518		-0.39009		-0.543553	-0.134476	-0.757804	-1.14964	1.81287	1.1627		0.0412102		0.0364227	0.0491845	0.0297388
SAUPAN004182000	Metabolism	Amino acid biosynthesis	Aromatic amino acid family	aroE		shikimate 5-dehydrogenase		1.03713e+08	26.628	5.41112e+07	25.6894														0.00202095		0.0111479	0.00501969								1	-1								0.0111479	0.00501969
SAUPAN003700000	Metabolism	Amino acid biosynthesis	Aspartate family	hom		homoserine dehydrogenase						1.6287e+07	23.9572	4.7907e+07	25.5137					1.44174e+08	27.1032	1.19502e+08	26.8325		0.00497178				0.00145249	0.00506054			0.0180055	0.0152557				-1.23476	-0.710082			1.17235	0.772487				0.00145249	0.00506054
SAUPAN005004000	Metabolism	Amino acid biosynthesis	Aspartate family	5004		hypothetical protein		3.89321e+08	28.5364			1.79751e+08	27.4214	2.50723e+08	27.9015	4.47613e+07	25.4157			3.97513e+08	28.5664	3.55437e+08	28.405		0.0229659		0.0418474		0.0160304	0.0264845	0.00434571		0.0496444	0.0453752		0.68194		-0.886334	-0.251291	-1.59613		1.15557	0.89624		0.0418474		0.0160304	0.0264845	0.00434571
SAUPAN005430000	Metabolism	Amino acid biosynthesis	Aspartate family	luxS		S-ribosylhomocysteine lyase		2.36757e+08	27.8188	1.36163e+08	27.0208	1.6473e+08	27.2955	2.20053e+08	27.7133					2.23913e+08	27.7384	2.48203e+08	27.8869		0.0169581		0.0254486	0.0126313	0.0146908	0.0232447			0.027964	0.0316857		0.414087	-1.45623	-1.15571	0.0924995			0.781136	1.32421		0.0254486	0.0126313	0.0146908	0.0232447
SAUPAN003813000	Metabolism	Amino acid biosynthesis	Aspartate family	lysA		diaminopimelate decarboxylase		1.07855e+08	26.6845					3.39264e+07	25.0159					7.40237e+07	26.1415	5.1401e+07	25.6153		0.00387292		0.0115931			0.00358373			0.00924463	0.00656186		1.2865			-1.39176			0.501179	-0.395911		0.0115931			0.00358373
SAUPAN001900000	Metabolism	Amino acid biosynthesis	Aspartate family	metE		methionine synthase		1.0691e+08	26.6718							4.35934e+07	25.3776	1.58604e+08	27.2409	2.00647e+08	27.5801	2.42793e+08	27.8552		0.0104445		0.0114916				0.00423232	0.0117792	0.0250583	0.030995		-0.532185				-1.27231	-0.502856	0.851033	1.45632		0.0114916				0.00423232
SAUPAN003701000	Metabolism	Amino acid biosynthesis	Aspartate family	thrC		threonine synthase		4.60364e+07	25.4563	4.70484e+07	25.4876	6.2549e+07	25.8985	1.13527e+08	26.7585					3.93239e+08	28.5508	5.12554e+08	28.9331		0.0176783		0.00494838	0.00436449	0.00557819	0.0119921			0.0491107	0.0654327		-0.762584	-0.786493	-0.736793	-0.474149			1.04582	1.7142		0.00494838	0.00436449	0.00557819	0.0119921
SAUPAN003810000	Metabolism	Amino acid biosynthesis	Aspartate family	dapD		2,3,4,5-tetrahydropyridine-2,6-dicarboxylate N-succinyltransferase		3.912e+07	25.2214	7.90346e+07	26.236	4.53263e+07	25.4338	1.25031e+08	26.8977	4.83535e+07	25.5271								0.00418509		0.00420494	0.00733173	0.00404226	0.0132073	0.00469446					-0.718815	0.183393	-0.765757	1.87875	-0.57757					0.00420494	0.00733173	0.00404226	0.0132073	0.00469446
SAUPAN003809000	Metabolism	Amino acid biosynthesis	Aspartate family	dapB		dihydrodipicolinate reductase		3.51885e+07	25.0686	7.12369e+07	26.0861			4.19254e+07	25.3213					5.33941e+07	25.6702				0.00268596		0.00378234	0.00660837		0.00442868			0.00666826			-1.23507	0.96071		-0.732878			1.00724			0.00378234	0.00660837		0.00442868
SAUPAN003626000	Metabolism	Amino acid biosynthesis	Glutamate family	glnA		glutamate--ammonia ligase		5.09988e+09	32.2478	5.92339e+08	29.1418	3.60354e+09	31.7468	5.31513e+09	32.3075	9.83049e+09	33.1946	7.3912e+09	32.7832	5.82977e+09	32.4408	5.53673e+09	32.3664		0.553021		0.548177	0.054949	0.321368	0.56145	0.954405	0.54893	0.728065	0.70682		-0.0190496	-1.95878	-0.911025	0.0331522	1.57853	-0.0160875	0.688401	0.604851		0.548177	0.054949	0.321368	0.56145	0.954405
SAUPAN003059000	Metabolism	Amino acid biosynthesis	Glutamate family	rocD		ornithine--oxo-acid transaminase		9.84207e+08	29.8744	7.08519e+08	29.4002	9.2189e+08	29.78	1.6374e+09	30.6088	7.30666e+08	29.4446	5.22157e+08	28.9599	6.62856e+08	29.3041	5.09596e+08	28.9248		0.0855312		0.105791	0.0657265	0.0822153	0.172962	0.0709377	0.0387796	0.0827824	0.0650551		0.539451	-0.527342	-0.0882944	2.32805	-0.388584	-1.24486	-0.073192	-0.54522		0.105791	0.0657265	0.0822153	0.172962	0.0709377
SAUPAN003060000	Metabolism	Amino acid biosynthesis	Glutamate family	gudB		glutamate dehydrogenase		7.14448e+08	29.4123	9.02461e+07	26.4274	4.26743e+08	28.6688	9.46435e+08	29.8179	1.4179e+09	30.4011	1.21967e+09	30.1838	7.53747e+08	29.4895	8.88204e+08	29.7263		0.0823701		0.0767947	0.00837178	0.0380574	0.0999742	0.137658	0.0905825	0.0941336	0.113388		-0.143925	-1.91022	-1.14391	0.45444	1.42723	0.211998	0.303666	0.800715		0.0767947	0.00837178	0.0380574	0.0999742	0.137658
SAUPAN004036000	Metabolism	Amino acid biosynthesis	Glutamate family	proC		pyrroline-5-carboxylate reductase		2.26067e+08	27.7522	4.10926e+08	28.6143	1.11027e+08	26.7263	2.30537e+08	27.7804	1.16435e+08	26.7949	1.10661e+08	26.7216	2.50953e+08	27.9028	2.37437e+08	27.823		0.022231		0.0242995	0.03812	0.00990148	0.0243522	0.0113042	0.00821859	0.0313409	0.0303112		0.197529	1.51731	-1.1774	0.202557	-1.04344	-1.3381	0.869937	0.771613		0.0242995	0.03812	0.00990148	0.0243522	0.0113042
SAUPAN004075000	Metabolism	Amino acid biosynthesis	Glutamate family	argR		arginine repressor		5.33908e+07	25.6701							1.4903e+08	27.151								0.00252595		0.00573888				0.0144687					-1				1					0.00573888				0.0144687
SAUPAN003333000	Metabolism	Amino acid biosynthesis	Histidine family	suhB2		inositol monophosphatase								1.87087e+07	24.1572										0.000247031					0.00197624																		0.00197624
SAUPAN002326000	Metabolism	Amino acid biosynthesis	Pyruvate family	ilvE		branched-chain amino acid aminotransferase		6.53191e+08	29.2829	6.3498e+08	29.2421	1.08898e+09	30.0203	9.32511e+08	29.7965	4.4097e+08	28.7161	2.97646e+08	28.149	1.17874e+09	30.1346	9.88053e+08	29.88		0.0828747		0.0702103	0.0589046	0.0971167	0.0985035	0.0428121	0.0221056	0.147209	0.126135		-0.320508	-0.606633	0.360438	0.395535	-1.0139	-1.53794	1.62818	1.09483		0.0702103	0.0589046	0.0971167	0.0985035	0.0428121
SAUPAN004072000	Metabolism	Amino acid biosynthesis	Pyruvate family	bfmBAA		pyruvate dehydrogenase (acetyl-transferring) alpha subunit		7.14876e+07	26.0912	3.99526e+07	25.2518	4.1503e+07	25.3067	3.07795e+07	24.8755	3.3494e+07	24.9974			4.59613e+07	25.4539	3.3688e+07	25.0057		0.00395442		0.00768408	0.00370624	0.00370129	0.00325131	0.00325181		0.00573999	0.00430061		2.08688	-0.536164	-0.539432	-0.836155	-0.835825		0.804921	-0.144228		0.00768408	0.00370624	0.00370129	0.00325131	0.00325181
SAUPAN004071000	Metabolism	Amino acid biosynthesis	Pyruvate family	bfmBAB		2-oxoisovalerate dehydrogenase (acylating) beta subunit		3.67654e+07	25.1318	5.85794e+07	25.8039									3.26453e+07	24.9604				0.00168288		0.00395185	0.00543418					0.00407699			-0.79827	1.41011					-0.611841			0.00395185	0.00543418
SAUPAN001016000	Metabolism	Amino acid biosynthesis	Serine family	fdh		formate dehydrogenase														2.15784e+08	27.685	2.5349e+08	27.9174		0.00741366								0.0269487	0.0323606								-1	1
SAUPAN005775000	Metabolism	Amino acid biosynthesis	Serine family	gyaR		D-isomer specific 2-hydroxyacid dehydrogenase family protein				2.23103e+08	27.7331	1.39132e+08	27.0519	1.4964e+08	27.1569	2.97634e+08	28.149			2.59686e+08	27.9522	2.13237e+08	27.6679		0.0171826			0.0206964	0.0124079	0.0158068	0.0288962		0.0324316	0.0272218			-0.307613	-1.45935	-0.987051	0.831809		1.32307	0.599139			0.0206964	0.0124079	0.0158068	0.0288962
SAUPAN005786000	Metabolism	Amino acid biosynthesis	Serine family	fdhA		formate dehydrogenase alpha subunit								1.78126e+07	24.0864										0.000235199					0.00188159																		0.00188159
SAUPAN005404000	Metabolism	Amino acid biosynthesis	Serine family	glyA		glycine hydroxymethyltransferase		1.33128e+09	30.3102			7.70404e+08	29.521	1.18503e+09	30.1423	9.90608e+08	29.8837	7.24751e+08	29.4329	2.2273e+09	31.0526	2.04707e+09	30.9309		0.128309		0.143097		0.0687056	0.125178	0.0961745	0.0538258	0.278161	0.261329		-0.0426992		-0.939571	-0.258735	-0.608403	-1.11896	1.58565	1.38272		0.143097		0.0687056	0.125178	0.0961745
SAUPAN002255000	Metabolism	Amino acid biosynthesis	Serine family	cysK		cysteine synthase		3.70987e+08	28.4668	7.47808e+08	29.4781	9.12869e+08	29.7658	3.8727e+08	28.5288	4.3783e+08	28.7058	2.48e+08	27.8858	2.68217e+08	27.9988	3.39007e+08	28.3367		0.0461584		0.0398767	0.0693713	0.0814108	0.0409083	0.0425073	0.0184185	0.033497	0.0432777		-0.335771	1.24077	1.88431	-0.280632	-0.195162	-1.48275	-0.676779	-0.15398		0.0398767	0.0693713	0.0814108	0.0409083	0.0425073
SAUPAN006169000	Metabolism	Amino acid biosynthesis	Serine family	ddh		D-lactate dehydrogenase		1.25e+08	26.8974	1.03939e+09	29.9531	3.48551e+08	28.3768	3.89724e+08	28.5379										0.0227634		0.013436	0.0964197	0.0310842	0.0411675						-1.03472	1.64096	-0.46568	-0.140561						0.013436	0.0964197	0.0310842	0.0411675
SAUPAN002175000	Metabolism	Amino acid biosynthesis	Serine family	yrhB		bifunctional cystathionine gamma-lyase/gamma-synthase		1.8849e+07	24.168			1.5294e+07	23.8665	1.62464e+07	23.9536					3.3807e+07	25.0108				0.00116602		0.00202605		0.00136394	0.00171614			0.00422207			-0.27418		-0.867435	-0.551855			1.69347			0.00202605		0.00136394	0.00171614
Energy metabolism
SAUPAN006196000	Metabolism	Energy metabolism	Acetogenesis	cidC		pyruvate oxidase								2.3819e+07	24.5056					2.04464e+07	24.2853	1.73506e+07	24.0485		0.000910567					0.00251606			0.0025535	0.00221498					0.579962			0.827038	-1.407					0.00251606
SAUPAN006309000	Metabolism	Energy metabolism	Acetogenesis	acsA2		AMP-dependent synthetase and ligase						4.3592e+07	25.3776	2.97577e+07	24.8268	8.70311e+07	26.375	5.55971e+07	25.7285	1.02666e+07	23.2915	2.03586e+07	24.2791		0.00293634				0.00388758	0.00314338	0.00844953	0.00412909	0.00128217	0.00259899				-0.012343	-0.345898	2.03234	0.0959	-1.1801	-0.589897				0.00388758	0.00314338	0.00844953
SAUPAN004363000	Metabolism	Energy metabolism	Acetogenesis	ackA		acetate kinase		1.37994e+09	30.362			5.96989e+08	29.1531	4.47747e+08	28.7381	3.10834e+08	28.2116	1.55621e+08	27.2135	1.40457e+09	30.3875	1.29603e+09	30.2715		0.078933		0.148328		0.0532402	0.0472967	0.0301777	0.0115577	0.175413	0.165452		0.898364		-0.571447	-0.663319	-0.927935	-1.21575	1.31703	1.16306		0.148328		0.0532402	0.0472967	0.0301777
SAUPAN004397000	Metabolism	Energy metabolism	Acetogenesis	acsA		acetyl-CoA synthetase		4.47247e+07	25.4146					2.76928e+07	24.723	2.3718e+08	27.8214	1.53078e+08	27.1897	5.31573e+07	25.6638	4.26696e+07	25.3467		0.00677678		0.00480738			0.00292526	0.0230269	0.0113688	0.00663869	0.00544721		-0.624524			-0.902513	2.0665	0.344599	-0.35404	-0.530021		0.00480738			0.00292526	0.0230269
SAUPAN005927000	Metabolism	Energy metabolism	Anaerobic respiration	narH		respiratory nitrate reductase subunit beta										5.08263e+07	25.5991								0.000616817						0.00493454																		0.00493454
SAUPAN005928000	Metabolism	Energy metabolism	Anaerobic respiration	narG		respiratory nitrate reductase subunit alpha										1.16544e+08	26.7963	4.54186e+07	25.4368						0.001836						0.0113149	0.00337315								1	-1								0.0113149
SAUPAN003613000	Metabolism	Energy metabolism	Anaerobic respiration	glpD		aerobic glycerol-3-phosphate dehydrogenase		2.58145e+07	24.6217					5.12317e+07	25.6105	4.15705e+07	25.3091	7.82008e+07	26.2207	3.99396e+07	25.2513				0.00287727		0.00277476			0.00541173	0.00403592	0.00580782	0.00498796			-1.68108			0.742786	-0.521836	1.10686	0.353262			0.00277476			0.00541173	0.00403592
SAUPAN003341000	Metabolism	Energy metabolism	Anaplerotic reactions	pycA		pyruvate carboxylase		1.42012e+09	30.4034			2.10194e+08	27.6471	3.28293e+08	28.2904	1.0666e+09	29.9904	9.49902e+08	29.8232	2.09817e+09	30.9665	2.22146e+09	31.0489		0.115725		0.152646		0.0187454	0.0346784	0.103552	0.0705474	0.262035	0.283592		0.208104		-1.15853	-0.995912	-0.292969	-0.629823	1.32456	1.54457		0.152646		0.0187454	0.0346784	0.103552
SAUPAN004503000	Metabolism	Energy metabolism	Anaplerotic reactions	pckA		phosphoenolpyruvate carboxykinase		1.11694e+09	30.0569	4.19726e+07	25.3229	8.772e+08	29.7083	2.3992e+09	31.1599	3.66781e+09	31.7723	2.69823e+09	31.3294	1.34813e+09	30.3283	1.37837e+09	30.3603		0.169553		0.120058	0.00389363	0.0782297	0.253433	0.356094	0.200393	0.168364	0.175962		-0.491712	-1.64573	-0.907247	0.833299	1.85317	0.306369	-0.0118156	0.0636686		0.120058	0.00389363	0.0782297	0.253433	0.356094
SAUPAN005397000	Metabolism	Energy metabolism	ATP-synthase	atpH		proton-translocating F-type ATPase beta subunit														2.63633e+07	24.652	2.46313e+07	24.554		0.00080461								0.00329245	0.00314444								1	-1
SAUPAN005394000	Metabolism	Energy metabolism	ATP-synthase	atpD		proton-translocating F-type ATPase delta subunit		3.9378e+08	28.5528	2.18843e+08	27.7053	4.72399e+08	28.8154	3.00397e+08	28.1623	5.56836e+08	29.0527	2.22526e+08	27.7294	4.38191e+08	28.707	5.03259e+08	28.9067		0.0407559		0.0423267	0.0203012	0.0421291	0.0317317	0.0540611	0.0165266	0.0547246	0.0642462		0.0989698	-1.28878	0.0865225	-0.568588	0.838319	-1.52661	0.880124	1.48004		0.0423267	0.0203012	0.0421291	0.0317317	0.0540611
SAUPAN005396000	Metabolism	Energy metabolism	ATP-synthase	atpA		proton-translocating F-type ATPase alpha subunit		3.73277e+08	28.4757	1.90103e+08	27.5022	4.49623e+08	28.7441	2.95507e+08	28.1386	4.83503e+08	28.849	3.08956e+08	28.2028	5.48568e+08	29.0311	5.44658e+08	29.0208		0.0421248		0.0401229	0.0176351	0.0400979	0.0312151	0.0469415	0.0229456	0.0685093	0.0695311		-0.111797	-1.36764	-0.113194	-0.609255	0.26899	-1.07107	1.47345	1.53051		0.0401229	0.0176351	0.0400979	0.0312151	0.0469415
SAUPAN005393000	Metabolism	Energy metabolism	ATP-synthase	atpC		proton- translocating F-type ATPase epsilon subunit		5.13943e+07	25.6151					1.76437e+07	24.0727										0.000923504		0.00552428			0.00186375						1			-1						0.00552428			0.00186375
SAUPAN005395000	Metabolism	Energy metabolism	ATP-synthase	atpG		proton-translocating F-type ATPase gamma subunit		5.05091e+07	25.59							5.97994e+07	25.8336			5.53392e+07	25.7218	5.75213e+07	25.7776		0.00318615		0.00542913				0.0058057		0.00691118	0.00734318		-1.20671				-0.724915		0.689459	1.24217		0.00542913				0.0058057
SAUPAN001124000	Metabolism	Energy metabolism	Catabolism of amino acids	tarJ'		alcohol dehydrogenase, zinc-containing								5.63951e+07	25.7491										0.000744644					0.00595716																		0.00595716
SAUPAN005818000	Metabolism	Energy metabolism	Catabolism of amino acids	hutU		urocanate hydratase		8.08271e+08	29.5903			1.18314e+09	30.14	3.02933e+09	31.4964	2.35599e+09	31.1337	2.1161e+09	30.9788	7.09207e+08	29.4016	4.3534e+08	28.6976		0.130304		0.0868797		0.105514	0.319996	0.228735	0.157159	0.0885711	0.0555756		-0.707698		-0.495129	1.95154	0.91049	0.0939964	-0.688403	-1.06479		0.0868797		0.105514	0.319996	0.228735
SAUPAN002821000	Metabolism	Energy metabolism	Catabolism of amino acids	gcvH		glycine cleavage system protein H		5.79473e+08	29.1102	1.11735e+09	30.0574	2.84996e+08	28.0864	9.26009e+08	29.7865					1.7107e+09	30.6719	1.85286e+09	30.7871		0.0924192		0.0622865	0.103652	0.0254163	0.0978167			0.213645	0.236537		-0.794211	-0.255097	-1.27474	-0.331151			1.17842	1.47677		0.0622865	0.103652	0.0254163	0.0978167
SAUPAN004112000	Metabolism	Energy metabolism	Catabolism of amino acids	gcvPB		glycine dehydrogenase (decarboxylating) subunit 2		4.06834e+08	28.5999					5.2899e+08	28.9787	2.63466e+08	27.973	5.00614e+07	25.5772	1.3247e+08	26.9811	7.83139e+07	26.2228		0.0194308		0.0437298			0.0558786	0.025579	0.00371796	0.0165439	0.00999757		0.964366			1.62175	-0.0177923	-1.20071	-0.506691	-0.860917		0.0437298			0.0558786	0.025579
SAUPAN004361000	Metabolism	Energy metabolism	Catabolism of amino acids	ald2		alanine dehydrogenase		3.49873e+08	28.3823	1.32237e+08	26.9785	3.10646e+08	28.2107	4.40911e+08	28.7159	6.6049e+08	29.299	2.3557e+08	27.8116	8.54397e+08	29.6703	8.75537e+08	29.7056		0.0530309		0.0376072	0.0122671	0.0277038	0.0465745	0.0641245	0.0174953	0.106704	0.111771		-0.429853	-1.13607	-0.705857	-0.179937	0.309175	-0.990365	1.49584	1.63707		0.0376072	0.0122671	0.0277038	0.0465745	0.0641245
SAUPAN004113000	Metabolism	Energy metabolism	Catabolism of amino acids	gcvPA		glycine dehydrogenase (decarboxylating) subunit 1		3.285e+08	28.2913					1.62559e+08	27.2764	6.40453e+07	25.9326	6.82599e+07	26.0245	8.67485e+07	26.3703	7.29064e+07	26.1195		0.0104887		0.0353099			0.0171715	0.00621792	0.00506953	0.0108338	0.00930724		2.0704			0.309377	-0.75409	-0.865586	-0.305942	-0.454154		0.0353099			0.0171715	0.00621792
SAUPAN004428000	Metabolism	Energy metabolism	Catabolism of amino acids	dat		D-alanine aminotransferase		2.60497e+08	27.9567	2.85173e+08	28.0873	3.08903e+08	28.2026	4.01571e+08	28.5811	5.95313e+08	29.1491	3.0787e+08	28.1977	6.56171e+08	29.2895	7.89968e+08	29.5572		0.0484848		0.0280004	0.0264544	0.0275484	0.0424189	0.0577968	0.0228649	0.0819476	0.100847		-0.748938	-0.80546	-0.765464	-0.221778	0.340456	-0.936698	1.22344	1.91444		0.0280004	0.0264544	0.0275484	0.0424189	0.0577968
SAUPAN006217000	Metabolism	Energy metabolism	Catabolism of amino acids	rocA		1-pyrroline-5-carboxylate dehydrogenase		1.55779e+08	27.2149			1.38022e+08	27.0403	5.97329e+08	29.1539	3.81777e+08	28.5082	5.84677e+07	25.8011	3.67467e+08	28.453	1.12341e+08	26.7433		0.024224		0.0167444		0.012309	0.0630973	0.0370653	0.00434228	0.045892	0.0143415		-0.551699		-0.775374	1.78583	0.473062	-1.17713	0.918183	-0.672876		0.0167444		0.012309	0.0630973	0.0370653
SAUPAN000014000	Metabolism	Energy metabolism	Catabolism of amino acids	hutH		histidine ammonia-lyase		1.61893e+08	27.2705			1.61514e+07	23.9452	1.27732e+08	26.9285	2.6326e+08	27.9719	9.10919e+07	26.4408	3.46864e+08	28.3698	2.6273e+08	27.969		0.0176897		0.0174016		0.0014404	0.0134926	0.0255589	0.00676522	0.043319	0.0335402		-0.204514		-1.36403	-0.488487	0.388079	-0.977208	1.67828	0.967887		0.0174016		0.0014404	0.0134926	0.0255589
SAUPAN005817000	Metabolism	Energy metabolism	Catabolism of amino acids	hutI		imidazolonepropionase		8.97036e+07	26.4187	1.34695e+07	23.6832	9.42878e+07	26.4906	5.41879e+08	29.0134	6.78974e+08	29.3388	2.63967e+08	27.9758	1.52357e+08	27.1829	1.5735e+08	27.2294		0.0251473		0.00964209	0.00124951	0.0084087	0.0572401	0.0659191	0.0196043	0.0190275	0.0200873		-0.70426	-1.08546	-0.760281	1.45768	1.85188	-0.251769	-0.277968	-0.229828		0.00964209	0.00124951	0.0084087	0.0572401	0.0659191
SAUPAN003943000	Metabolism	Energy metabolism	Catabolism of amino acids	ansA		L-asparaginase		9.06602e+07	26.434	8.3932e+07	26.3227	5.00217e+07	25.5761	6.84441e+07	26.0284					3.9477e+07	25.2345	6.98645e+07	26.0581		0.00538387		0.0097449	0.00778605	0.00446099	0.00722992			0.00493018	0.00891891		1.32744	0.314251	-1.40559	0.0265989			-1.16291	0.90021		0.0097449	0.00778605	0.00446099	0.00722992
SAUPAN005822000	Metabolism	Energy metabolism	Catabolism of amino acids	hutG		formimidoylglutamase		8.2011e+07	26.2893			4.47233e+07	25.4145	8.46883e+07	26.3357	1.4855e+08	27.1464	1.20265e+08	26.8416	6.32166e+08	29.2357	4.66059e+08	28.7959		0.0229438		0.00881522		0.00398848	0.00894583	0.0144222	0.00893184	0.0789496	0.0594972		-0.625458		-0.798897	-0.620764	-0.423984	-0.621267	1.89468	1.19569		0.00881522		0.00398848	0.00894583	0.0144222
SAUPAN005509000	Metabolism	Energy metabolism	Catabolism of amino acids	rocF		arginase		6.17922e+07	25.8809	2.4161e+08	27.8481	1.04361e+08	26.637	1.17033e+08	26.8023	1.55367e+08	27.2111			1.10742e+08	26.7226	9.0121e+07	26.4254		0.011393		0.00664194	0.0224133	0.00930702	0.0123625	0.015084		0.0138303	0.0115049		-1.37636	2.02674	-0.801296	-0.141997	0.445243		0.174727	-0.327053		0.00664194	0.0224133	0.00930702	0.0123625	0.015084
SAUPAN004114000	Metabolism	Energy metabolism	Catabolism of amino acids	gcvT		aminomethyltransferase		2.5201e+07	24.587							5.14554e+07	25.6168	4.40954e+07	25.3941	1.0495e+08	26.6451	9.36742e+07	26.4811		0.00450559		0.00270881				0.00499561	0.00327488	0.013107	0.0119585		-1.01663				-0.500013	-0.888744	1.33242	1.07296		0.00270881				0.00499561
SAUPAN002648000	Metabolism	Energy metabolism	Catabolism of carbohydrates	2648		glycerate kinase								3.99194e+07	25.2506					3.72751e+07	25.1517	4.03581e+07	25.2664		0.00175301					0.00421679			0.0046552	0.00515212					-1.19842			-0.0510437	1.24947					0.00421679
SAUPAN006373000	Metabolism	Energy metabolism	Catabolism of carbohydrates	pmi		mannose-6-phosphate isomerase						2.65509e+07	24.6623												0.000295981				0.00236784																		0.00236784
SAUPAN005500000	Metabolism	Energy metabolism	Catabolism of carbohydrates	mtlD		mannitol-1-phosphate 5-dehydrogenase		2.93231e+08	28.1275	9.44491e+07	26.493			7.69041e+07	26.1966	1.12209e+08	26.7416	1.9937e+08	27.5709	3.485e+08	28.3766	3.55947e+08	28.4071		0.0203835		0.0315189	0.00876168		0.00812357	0.010894	0.0148068	0.0435233	0.0454402		0.538164	-0.951136		-0.992895	-0.811593	-0.555525	1.32377	1.44922		0.0315189	0.00876168		0.00812357	0.010894
SAUPAN002528000	Metabolism	Energy metabolism	Catabolism of carbohydrates	dhaK		dihydroxyacetone kinase subunit DhaK		9.4215e+07	26.4895			3.62275e+07	25.1106	5.70374e+07	25.7654	3.436e+07	25.0342			5.21206e+07	25.6354	5.01364e+07	25.5794		0.00445354		0.010127		0.00323081	0.006025	0.00333588		0.00650922	0.00640042		1.80836		-1.16871	0.0375343	-1.12335		0.24657	0.1996		0.010127		0.00323081	0.006025	0.00333588
SAUPAN002530000	Metabolism	Energy metabolism	Catabolism of carbohydrates	dhaM		PTS-dependent dihydroxyacetone kinase phosphotransferase subunit DhaM		7.75216e+07	26.2081	2.37963e+07	24.5042			2.8949e+07	24.787										0.00169976		0.00833267	0.00220749		0.00305796						1.40255	-0.858229		-0.544324						0.00833267	0.00220749		0.00305796
SAUPAN004042000	Metabolism	Energy metabolism	Catabolism of carbohydrates	malA		alpha-D-1,4-glucosidase		3.3691e+07	25.0059					3.73127e+07	25.1532	1.35355e+08	27.0122			6.68761e+07	25.995	5.86372e+07	25.8053		0.0045677		0.00362139			0.00394144	0.0131411		0.00835199	0.00748564		-1.06369			-0.971354	1.68278		0.301102	0.0511581		0.00362139			0.00394144	0.0131411
SAUPAN005440000	Metabolism	Energy metabolism	Catabolism of carbohydrates	manA		mannose-6-phosphate isomerase, class I		2.65341e+07	24.6613											2.34496e+07	24.4831	2.27005e+07	24.4362		0.00108483		0.0028521						0.00292857	0.00289795		-1.29752						1.13593	0.161585		0.0028521
SAUPAN001071000	Metabolism	Energy metabolism	Catabolism of carbohydrates	iolE		sugar phosphate isomerase/epimerase		2.39549e+07	24.5138	2.8855e+07	24.7823	2.5489e+07	24.6034	2.33133e+07	24.4747	5.67296e+07	25.7576			2.12855e+07	24.3434	9.99189e+06	23.2523		0.00242862		0.00257487	0.00267676	0.00227314	0.00246264	0.00550767		0.00265829	0.00127557		-0.166839	-0.082137	-0.417685	-0.260141	2.27129		-0.0974918	-1.247		0.00257487	0.00267676	0.00227314	0.00246264	0.00550767
SAUPAN005585000	Metabolism	Energy metabolism	Catabolism of carbohydrates	lacG		6-phospho-beta-galactosidase		1.7687e+07	24.0762							2.24817e+07	24.4222								0.000510475		0.00190114				0.00218266					-1				1					0.00190114				0.00218266
SAUPAN001069000	Metabolism	Energy metabolism	Catabolism of carbohydrates	1069		Gfo/Idh/MocA family oxidoreductase		1.5748e+07	23.9087					1.75283e+07	24.0632	2.5114e+07	24.582	2.559e+07	24.6091						0.000985379		0.00169273			0.00185156	0.00243823	0.00190052				-0.990802			-0.424782	1.6659	-0.250313				0.00169273			0.00185156	0.00243823
SAUPAN003270000	Metabolism	Energy metabolism	Electron transport	qoxA		quinol oxidase subunit II						4.72933e+08	28.8171	1.71506e+08	27.3537										0.00753667				0.0421767	0.0181166								1	-1								0.0421767	0.0181166
SAUPAN003037000	Metabolism	Energy metabolism	Electron transport	ndh2		pyridine nucleotide-disulfide oxidoreductase		1.4675e+08	27.1288	1.00772e+08	26.5865	7.01173e+07	26.0633	1.22148e+08	26.8641	3.2482e+07	24.9531			7.57411e+07	26.1746	6.86314e+07	26.0324		0.00820652		0.0157739	0.0093482	0.00625314	0.0129028	0.00315355		0.00945912	0.0087615		1.67343	-0.00802869	-0.817934	0.922116	-1.62902		0.0209965	-0.161555		0.0157739	0.0093482	0.00625314	0.0129028	0.00315355
SAUPAN003040000	Metabolism	Energy metabolism	Electron transport	ndh2		NADH dehydrogenase		1.20735e+08	26.8473			1.39319e+08	27.0538	5.05106e+07	25.5901	1.86203e+08	27.4723	1.32848e+08	26.9852	8.30587e+07	26.3076	6.72812e+07	26.0037		0.0097055		0.0129776		0.0124246	0.00533556	0.0180777	0.00986635	0.010373	0.00858913		0.510372		0.360686	-1.55806	1.89078	-0.331739	-0.194607	-0.677434		0.0129776		0.0124246	0.00533556	0.0180777
SAUPAN001082000	Metabolism	Energy metabolism	Fermentation	pflB		formate acetyltransferase										1.05874e+09	29.9797	1.37354e+09	30.3553	2.93296e+07	24.8059				0.0260578						0.102789	0.10201	0.0036629							0.715456	0.698724	-1.41418							0.102789
SAUPAN005625000	Metabolism	Energy metabolism	Fermentation	alsS		acetolactate synthase								2.06205e+07	24.2976					4.93304e+07	25.556	4.40822e+07	25.3937		0.00174581					0.0021782			0.00616075	0.00562754					-1.40342			0.852744	0.550675					0.0021782
SAUPAN006295000	Metabolism	Energy metabolism	Fermentation	budA2		alpha-acetolactate decarboxylase								1.6708e+07	23.994										0.000220613					0.00176491																		0.00176491
SAUPAN000932000	Metabolism	Energy metabolism	Fermentation	butA		acetoin reductase		4.10603e+08	28.6132	5.99076e+08	29.1582	3.55947e+08	28.4071	4.635e+08	28.788					1.9626e+08	27.5482	2.06143e+08	27.6191		0.028905		0.044135	0.055574	0.0317438	0.0489607			0.0245104	0.0263163		0.477873	1.45488	-0.580471	0.890032			-1.19827	-1.04404		0.044135	0.055574	0.0317438	0.0489607
SAUPAN006297000	Metabolism	Energy metabolism	Fermentation	ldh2		L-lactate dehydrogenase 2		2.6951e+08	28.0058			5.8115e+08	29.1143	7.27623e+08	29.4386	6.41297e+08	29.2564	3.53333e+08	28.3965	8.63622e+08	29.6858	8.04195e+08	29.583		0.0570849		0.0289691		0.0518276	0.0768607	0.0622611	0.0262413	0.107856	0.102664		-1.20171		-0.444371	0.385018	-0.0986916	-1.29209	1.41193	1.23992		0.0289691		0.0518276	0.0768607	0.0622611
SAUPAN005582000	Metabolism	Energy metabolism	Fermentation	5582		alcohol dehydrogenase, zinc-containing		1.72476e+08	27.3618	2.1261e+08	27.6636			1.49858e+08	27.159	1.25902e+08	26.9077			1.29747e+08	26.9511	1.12233e+08	26.7419		0.0121059		0.0185392	0.019723		0.0158299	0.0122233		0.0162037	0.0143277		0.961536	1.43622		-0.124797	-1.57093		0.0250946	-0.727125		0.0185392	0.019723		0.0158299	0.0122233
SAUPAN001107000	Metabolism	Energy metabolism	Fermentation	ldh1		L-lactate dehydrogenase		7.1165e+07	26.0847			1.07426e+09	30.0007	8.5723e+08	29.6751	1.25467e+09	30.2247	5.70683e+08	29.0881	1.71165e+08	27.3508	4.4864e+07	25.4191		0.0481629		0.0076494		0.095804	0.0905513	0.121811	0.0423835	0.0213764	0.00572734		-1.08516		0.933288	0.813018	1.52876	-0.289868	-0.770861	-1.12917		0.0076494		0.095804	0.0905513	0.121811
SAUPAN002470000	Metabolism	Energy metabolism	Fermentation	adh1		alcohol dehydrogenase		4.6314e+07	25.4649			7.91779e+07	26.2386	1.11316e+08	26.7301	7.57976e+08	29.4976	2.6296e+08	27.9703	1.33175e+08	26.9887	5.13309e+07	25.6133		0.0175127		0.00497821		0.00706118	0.0117586	0.073589	0.0195296	0.0166318	0.00655291		-0.670038		-0.577218	-0.367894	2.38736	-0.0216089	-0.150735	-0.599867		0.00497821		0.00706118	0.0117586	0.073589
SAUPAN005624000	Metabolism	Energy metabolism	Fermentation	budA1		acetolactate decarboxylase		4.372e+07	25.3818			3.55331e+07	25.0827	1.22567e+08	26.869							4.97865e+07	25.5693		0.00339638		0.00469938		0.00316888	0.012947				0.00635576		-0.561585		-0.972169	1.65099				-0.117235		0.00469938		0.00316888	0.012947
SAUPAN002710000	Metabolism	Energy metabolism	Glycolysis/gluconeogenesis	eno		phosphopyruvate hydratase		1.67513e+10	33.9636	4.27394e+09	31.9929	1.04092e+10	33.2771	1.21723e+10	33.5029	1.56105e+10	33.8618	1.25547e+10	33.5475	1.7054e+10	33.9894	1.77377e+10	34.0461		1.40667		1.80057	0.396477	0.928301	1.28579	1.51557	0.932414	2.12983	2.2644		0.652602	-1.67365	-0.792543	-0.200261	0.180421	-0.785728	1.19811	1.42105		1.80057	0.396477	0.928301	1.28579	1.51557
SAUPAN002706000	Metabolism	Energy metabolism	Glycolysis/gluconeogenesis	gap		glyceraldehyde-3-phosphate dehydrogenase (phosphorylating)		9.14533e+09	33.0904	2.04963e+09	30.9327	9.6849e+09	33.1731	1.59443e+10	33.8923	7.46296e+09	32.7971	4.56966e+09	32.0894	1.2407e+10	33.5304	8.42057e+09	32.9713		0.926186		0.983016	0.190137	0.86371	1.68424	0.724551	0.33938	1.54948	1.07497		0.116029	-1.50278	-0.127554	1.5477	-0.411673	-1.19807	1.27257	0.303773		0.983016	0.190137	0.86371	1.68424	0.724551
SAUPAN002707000	Metabolism	Energy metabolism	Glycolysis/gluconeogenesis	pgk		phosphoglycerate kinase		4.97617e+09	32.2124	1.70021e+09	30.6631	3.30443e+09	31.6218	2.45553e+09	31.1934	4.68677e+09	32.1259	2.27027e+09	31.0802	2.97003e+09	31.4678	2.63563e+09	31.2955		0.322212		0.53488	0.157722	0.294693	0.259384	0.455021	0.168608	0.37092	0.336465		1.73069	-1.33862	-0.223945	-0.511291	1.0808	-1.25002	0.396389	0.115997		0.53488	0.157722	0.294693	0.259384	0.455021
SAUPAN005417000	Metabolism	Energy metabolism	Glycolysis/gluconeogenesis	fbaA		fructose-bisphosphate aldolase		4.08389e+09	31.9273	6.57303e+09	32.6139	3.98684e+09	31.8926	4.4976e+09	32.0665	8.31785e+08	29.6316	8.17074e+08	29.6059	4.0953e+09	31.9313	4.21603e+09	31.9732		0.383809		0.438971	0.609754	0.355551	0.475092	0.0807549	0.0606825	0.511451	0.538219		0.285035	1.16753	-0.146021	0.471687	-1.56598	-1.6697	0.659566	0.797881		0.438971	0.609754	0.355551	0.475092	0.0807549
SAUPAN003070000	Metabolism	Energy metabolism	Glycolysis/gluconeogenesis	pgi		glucose-6-phosphate isomerase		2.72277e+09	31.3424	2.42207e+08	27.8517	1.15632e+09	30.1069	1.59124e+09	30.5675	2.8783e+09	31.4226	2.62356e+09	31.2889	3.66201e+09	31.77	3.4115e+09	31.6678		0.244185		0.292666	0.0224686	0.103122	0.168086	0.279443	0.194847	0.457339	0.435512		0.339725	-1.55368	-0.9885	-0.533265	0.24707	-0.345742	1.49367	1.34072		0.292666	0.0224686	0.103122	0.168086	0.279443
SAUPAN005952000	Metabolism	Energy metabolism	Glycolysis/gluconeogenesis	gpmA		phosphoglyceromutase		2.62234e+09	31.2882	3.497e+07	25.0596	9.49015e+08	29.8219	2.9637e+09	31.4648	1.62014e+09	30.5935	2.19264e+09	31.03	2.79603e+09	31.3807	2.4193e+09	31.1719		0.207623		0.28187	0.00324403	0.0846343	0.313063	0.157293	0.162843	0.349189	0.308848		0.637976	-1.75615	-1.05679	0.905999	-0.432465	-0.384776	1.21642	0.869788		0.28187	0.00324403	0.0846343	0.313063	0.157293
SAUPAN002708000	Metabolism	Energy metabolism	Glycolysis/gluconeogenesis	tpiA		triose-phosphate isomerase		1.90925e+09	30.8304	3.15859e+09	31.5566	1.49832e+09	30.4807	3.1983e+09	31.5747	1.4724e+09	30.4555	1.12353e+09	30.0654	2.77354e+09	31.3691	2.88044e+09	31.4236		0.238774		0.205222	0.293011	0.133622	0.337844	0.14295	0.0834424	0.34638	0.367717		-0.322747	0.52173	-1.0115	0.953008	-0.921773	-1.4942	1.03512	1.24036		0.205222	0.293011	0.133622	0.337844	0.14295
SAUPAN004324000	Metabolism	Energy metabolism	Glycolysis/gluconeogenesis	pykA		pyruvate kinase		1.45511e+09	30.4385	1.19687e+09	30.1566	1.11165e+09	30.0501	3.3857e+09	31.6568	6.35724e+08	29.2438	1.05625e+08	26.6544	1.9559e+09	30.8652	1.83387e+09	30.7722		0.15902		0.156407	0.111029	0.099138	0.35764	0.06172	0.00784455	0.244268	0.234112		-0.0245529	-0.451027	-0.562783	1.86668	-0.914445	-1.42078	0.801176	0.705732		0.156407	0.111029	0.099138	0.35764	0.06172
SAUPAN002709000	Metabolism	Energy metabolism	Glycolysis/gluconeogenesis	pgm		bisphosphoglycerate mutase		1.01258e+09	29.9154	1.5452e+08	27.2032	2.715e+08	28.0164	6.45171e+08	29.2651	1.71199e+09	30.673	8.2066e+08	29.6122	1.87643e+09	30.8053	2.1215e+09	30.9824		0.118484		0.10884	0.0143343	0.0242127	0.068151	0.16621	0.0609488	0.234343	0.27083		-0.107331	-1.15917	-1.04923	-0.560199	0.53119	-0.640359	1.2895	1.6956		0.10884	0.0143343	0.0242127	0.068151	0.16621
SAUPAN004325000	Metabolism	Energy metabolism	Glycolysis/gluconeogenesis	pfkA		6-phosphofructokinase		2.18223e+08	27.7012	9.9547e+07	26.5689	3.35074e+08	28.3199	6.11706e+08	29.1883	1.9529e+08	27.541	7.12025e+07	26.0854	6.19031e+07	25.8835	9.93056e+07	26.5654		0.0214807		0.0234564	0.00923459	0.0298823	0.064616	0.0189599	0.00528807	0.00773092	0.0126774		0.109169	-0.676665	0.464233	2.38347	-0.139285	-0.894732	-0.759751	-0.486433		0.0234564	0.00923459	0.0298823	0.064616	0.0189599
SAUPAN006305000	Metabolism	Energy metabolism	Glycolysis/gluconeogenesis	fdaB		fructose-1,6-bisphosphate aldolase		1.39093e+08	27.0515	2.73444e+08	28.0267	5.75416e+07	25.7781	6.54916e+07	25.9648	4.1886e+08	28.6419			1.11969e+09	30.0605	1.20421e+09	30.1654		0.0483246		0.0149509	0.0253663	0.00513163	0.00691804	0.0406656		0.139835	0.153729		-0.681779	-0.505476	-0.84799	-0.817752	-0.246502		1.43216	1.66734		0.0149509	0.0253663	0.00513163	0.00691804	0.0406656
SAUPAN006159000	Metabolism	Energy metabolism	Glycolysis/gluconeogenesis	fbp		fructose-bisphosphatase		8.98084e+07	26.4203							1.79371e+08	27.4184	2.8606e+08	28.0917	4.53141e+07	25.4335	6.14131e+07	25.872		0.00772651		0.00965334				0.0174145	0.0212451	0.00565916	0.00784		-0.455129				0.848754	1.49231	-1.12616	-0.759774		0.00965334				0.0174145
SAUPAN004309000	Metabolism	Energy metabolism	Glycolysis/gluconeogenesis	gapB		glyceraldehyde 3-phosphate dehydrogenase 2		4.59913e+07	25.4549			4.81511e+07	25.5211	2.4006e+07	24.5169										0.00147169		0.00494352		0.00429417	0.00253581						1.00188		0.363453	-1.36533						0.00494352		0.00429417	0.00253581
SAUPAN006207000	Metabolism	Energy metabolism	Other energy metabolism	mvaS		hydroxymethylglutaryl-CoA synthase		4.90723e+08	28.8703	3.22517e+08	28.2648	3.33414e+08	28.3127	1.8317e+08	27.4486	2.38879e+08	27.8317	1.53617e+08	27.1948	1.00557e+09	29.9054	7.69523e+08	29.5194		0.0487712		0.0527469	0.0299186	0.0297342	0.0193487	0.0231919	0.0114088	0.125583	0.0982374		0.102669	-0.486842	-0.491604	-0.759796	-0.660551	-0.964833	1.98356	1.2774		0.0527469	0.0299186	0.0297342	0.0193487	0.0231919
SAUPAN006256000	Metabolism	Energy metabolism	Other energy metabolism	6256		putative hydrolase/acyltransferase		1.12195e+08	26.7414	1.32147e+09	30.2995	5.93186e+08	29.1439	5.85122e+08	29.1242	1.99443e+08	27.5714	1.09088e+08	26.7009	8.81955e+08	29.7161	7.26727e+08	29.4368		0.0599675		0.0120596	0.122588	0.052901	0.0618079	0.0193632	0.00810178	0.110145	0.092774		-1.13702	1.48619	-0.167713	0.043678	-0.963682	-1.23095	1.19089	0.778611		0.0120596	0.122588	0.052901	0.0618079	0.0193632
SAUPAN004063000	Metabolism	Energy metabolism	Pentose phosphate pathway	gnd		6-phosphogluconate dehydrogenase		5.18382e+09	32.2714	2.81644e+08	28.0693	2.06803e+09	30.9456	3.263e+09	31.6035	2.56354e+09	31.2555	2.87449e+09	31.4207	5.30176e+09	32.3038	4.98004e+09	32.2135		0.359085		0.557199	0.026127	0.184429	0.344678	0.248884	0.213483	0.662124	0.635753		0.905985	-1.52263	-0.798705	-0.0658804	-0.503951	-0.665842	1.38581	1.26521		0.557199	0.026127	0.184429	0.344678	0.248884
SAUPAN004479000	Metabolism	Energy metabolism	Pentose phosphate pathway	tal		translaldolase		1.60141e+09	30.5767	1.74413e+09	30.6999	5.8319e+08	29.1194	1.87546e+09	30.8046	9.66251e+08	29.8478	2.77977e+08	28.0504	2.28987e+09	31.0926	2.47133e+09	31.2026		0.162496		0.172133	0.161796	0.0520096	0.19811	0.0938097	0.0206448	0.285976	0.315491		0.0981842	-0.00713284	-1.12572	0.36286	-0.699831	-1.44529	1.25811	1.55882		0.172133	0.161796	0.0520096	0.19811	0.0938097
SAUPAN003717000	Metabolism	Energy metabolism	Pentose phosphate pathway	tkt		transketolase		1.29344e+09	30.2686	2.08157e+09	30.955	2.2062e+09	31.0389	6.9491e+09	32.6942	2.8125e+09	31.3892	1.38053e+09	30.3626	7.9986e+09	32.8971	7.19041e+09	32.7434		0.444421		0.139029	0.193099	0.196751	0.734051	0.273055	0.102529	0.998925	0.917928		-0.872729	-0.718212	-0.707775	0.827686	-0.489718	-0.977037	1.58463	1.35316		0.139029	0.193099	0.196751	0.734051	0.273055
SAUPAN004039000	Metabolism	Energy metabolism	Pentose phosphate pathway	zwf		glucose-6-phosphate 1-dehydrogenase		1.22409e+09	30.1891			2.55149e+08	27.9268	7.1474e+08	29.4128	7.57405e+08	29.4965	6.22707e+08	29.214	1.09896e+09	30.0335	7.8503e+08	29.5482		0.0733842		0.131575		0.0227545	0.0754997	0.0735336	0.0462472	0.137247	0.100217		1.21912		-1.56169	-0.213835	-0.264078	-0.961358	1.36405	0.417792		0.131575		0.0227545	0.0754997	0.0735336
SAUPAN003505000	Metabolism	Energy metabolism	Pentose phosphate pathway	cfxE		ribulose-phosphate 3-epimerase		4.95583e+07	25.5626	4.3886e+07	25.3873			3.3511e+07	24.9981	3.06305e+07	24.8685					3.00925e+07	24.8429		0.00246917		0.00532693	0.00407114		0.00353986	0.0029738			0.00384161		1.76399	0.154408		-0.526547	-1.25208			-0.13978		0.00532693	0.00407114		0.00353986	0.0029738
SAUPAN003320000	Metabolism	Energy metabolism	Pyruvate dehydrogenase	pdhD		dihydrolipoyl dehydrogenase		1.07728e+10	33.3267	4.21559e+09	31.9731	5.15731e+09	32.264	6.85357e+09	32.6742	6.3276e+09	32.559	4.86467e+09	32.1797	9.97595e+09	33.2158	8.79811e+09	33.0345		0.759696		1.15795	0.391064	0.459935	0.72396	0.614323	0.36129	1.24587	1.12317		1.16558	-1.07887	-0.877309	-0.104588	-0.425461	-1.16601	1.42289	1.06377		1.15795	0.391064	0.459935	0.72396	0.614323
SAUPAN003317000	Metabolism	Energy metabolism	Pyruvate dehydrogenase	pdhA		pyruvate dehydrogenase (acetyl-transferring) alpha subunit		1.43967e+09	30.4231	2.29947e+09	31.0987	2.05007e+09	30.933	2.57017e+09	31.2592	5.41266e+08	29.0118	2.03329e+08	27.5992	1.651e+09	30.6207	1.41817e+09	30.4014		0.159658		0.154747	0.213312	0.182827	0.271493	0.0525495	0.0151009	0.20619	0.181043		-0.0615405	0.672401	0.290361	1.40152	-1.34229	-1.8116	0.583138	0.268005		0.154747	0.213312	0.182827	0.271493	0.0525495
SAUPAN003318000	Metabolism	Energy metabolism	Pyruvate dehydrogenase	pdhB		pyruvate dehydrogenase (acetyl-transferring) beta subunit		7.57337e+08	29.4964	1.47159e+09	30.4547	1.12226e+09	30.0638	1.38701e+09	30.3693	2.15124e+08	27.6806			1.57493e+09	30.5526	1.43853e+09	30.422		0.108217		0.0814048	0.136514	0.100084	0.146513	0.0208856		0.19669	0.183643		-0.745225	0.226322	-0.415916	0.402597	-1.81215		1.28718	1.05719		0.0814048	0.136514	0.100084	0.146513	0.0208856
SAUPAN003319000	Metabolism	Energy metabolism	Pyruvate dehydrogenase	pdhC		dihydrolipoyllysine-residue acetyltransferase		2.98067e+08	28.1511	1.6865e+08	27.3295	1.40597e+08	27.067	2.11237e+08	27.6543	5.73553e+08	29.0954	2.4768e+08	27.8839	2.6468e+08	27.9797	2.72937e+08	28.024		0.0280641		0.0320387	0.015645	0.0125386	0.0223135	0.0556841	0.0183947	0.0330552	0.0348431		0.30357	-0.948544	-1.18581	-0.439221	2.10956	-0.738529	0.381209	0.517765		0.0320387	0.015645	0.0125386	0.0223135	0.0556841
SAUPAN004073000	Metabolism	Energy metabolism	Pyruvate dehydrogenase	lpdA		dihydrolipoyl dehydrogenase		7.53563e+07	26.1672					3.7533e+07	25.1617	6.75397e+07	26.0092			8.00228e+07	26.2539	4.80323e+07	25.5175		0.00434343		0.00809992			0.00396471	0.00655718		0.00999385	0.00613181		0.570622			-1.48048	-0.194593		1.51003	-0.405578		0.00809992			0.00396471	0.00655718
SAUPAN003735000	Metabolism	Energy metabolism	TCA cycle	citB		aconitate hydratase		3.6174e+09	31.7523	2.4469e+09	31.1883	2.07986e+09	30.9538	9.98613e+09	33.2173	7.75334e+09	32.8522	6.01837e+09	32.4867	4.54534e+09	32.0817	4.2006e+09	31.9679		0.519973		0.388828	0.22699	0.185485	1.05486	0.752743	0.446972	0.567656	0.53625		-0.494325	-1.10435	-1.26079	2.01616	0.877383	-0.275162	0.179732	0.0613521		0.388828	0.22699	0.185485	1.05486	0.752743
SAUPAN003538000	Metabolism	Energy metabolism	TCA cycle	sucD		succinate--CoA ligase (ADP-forming) alpha subunit		1.15427e+09	30.1043	2.23727e+09	31.0591	2.59513e+09	31.2732	3.59588e+09	31.7437	6.24152e+08	29.2173	3.24936e+08	28.2756	1.5244e+09	30.5056	1.312e+09	30.2891		0.173186		0.124071	0.207543	0.231437	0.379841	0.0605966	0.0241324	0.190378	0.16749		-0.47673	0.333476	0.565404	2.00587	-1.09283	-1.44677	0.166873	-0.0552871		0.124071	0.207543	0.231437	0.379841	0.0605966
SAUPAN003831000	Metabolism	Energy metabolism	TCA cycle	sucA		2-oxoglutarate dehydrogenase E1 component		9.67732e+08	29.85			1.78609e+08	27.4122	1.05132e+09	29.9696	9.58873e+08	29.8368	6.53428e+08	29.2835	2.8279e+09	31.3971	2.7803e+09	31.3726		0.135091		0.10402		0.0159286	0.111054	0.0930934	0.0485288	0.35317	0.354934		-0.387491		-1.06517	-0.33338	-0.471546	-0.814377	1.5292	1.54276		0.10402		0.0159286	0.111054	0.0930934
SAUPAN004320000	Metabolism	Energy metabolism	TCA cycle	citZ		citrate (Si)-synthase		9.60833e+08	29.8397			1.42227e+08	27.0836	1.96628e+08	27.5509	3.20119e+08	28.254	8.27633e+08	29.6244	8.78104e+08	29.7098	9.32192e+08	29.7961		0.0572433		0.103278		0.0126839	0.0207704	0.0310792	0.0614667	0.109664	0.119004		0.905642		-1.2616	-1.06815	-0.821541	-0.0945948	1.05841	1.28184		0.103278		0.0126839	0.0207704	0.0310792
SAUPAN003537000	Metabolism	Energy metabolism	TCA cycle	sucC		succinate--CoA ligase (ADP-forming) beta subunit		8.54538e+08	29.6706			1.11402e+09	30.0531	2.1679e+09	31.0136	1.15551e+09	30.1059	4.14763e+08	28.6277	2.53266e+09	31.238	2.5015e+09	31.2201		0.149854		0.0918527		0.0993495	0.229	0.112184	0.0308036	0.316298	0.319342		-0.738234		-0.668539	0.536776	-0.549222	-1.30578	1.34835	1.37665		0.0918527		0.0993495	0.229	0.112184
SAUPAN004784000	Metabolism	Energy metabolism	TCA cycle	fumC		fumarate hydratase		3.59331e+08	28.4207	2.11446e+08	27.6557	2.3252e+08	27.7928	7.01213e+08	29.3853	3.26277e+08	28.2815	2.19017e+08	27.7065	4.9414e+08	28.8803	4.93124e+08	28.8774		0.0407067		0.0386238	0.019615	0.0207364	0.0740709	0.0316771	0.016266	0.0617119	0.0629522		-0.0985129	-0.99758	-0.944541	1.57804	-0.427078	-1.15598	0.993494	1.05216		0.0386238	0.019615	0.0207364	0.0740709	0.0316771
SAUPAN003460000	Metabolism	Energy metabolism	TCA cycle	sepF		hypothetical protein		2.79473e+08	28.0581	2.0943e+08	27.6419	1.254e+08	26.902	1.09974e+08	26.7126					9.52529e+07	26.5053	7.10295e+07	26.0819		0.011654		0.0300401	0.019428	0.0111834	0.0116168			0.0118959	0.00906763		2.00167	0.536863	-0.601168	-0.541342			-0.502814	-0.893208		0.0300401	0.019428	0.0111834	0.0116168
SAUPAN006306000	Metabolism	Energy metabolism	TCA cycle	lqo		malate:quinone oxidoreductase		1.50849e+08	27.1685	1.44198e+08	27.1035	1.63837e+08	27.2877	4.35419e+07	25.3759	1.03065e+08	26.619			1.02603e+08	26.6125	1.02498e+08	26.611		0.0105883		0.0162145	0.0133767	0.0146112	0.00459944	0.0100062		0.0128139	0.0130849		1.16691	0.361899	0.712081	-2.128	-0.594237		0.202237	0.279108		0.0162145	0.0133767	0.0146112	0.00459944	0.0100062
SAUPAN003388000	Metabolism	Energy metabolism	TCA cycle	sdhA		succinate dehydrogenase flavoprotein subunit		1.13245e+08	26.7549			4.12926e+07	25.2994	1.64777e+08	27.2959	1.33931e+08	26.9969	9.03038e+07	26.4283	1.4053e+08	27.0663	1.29399e+08	26.9472		0.01088		0.0121725		0.00368252	0.0174058	0.0130029	0.00670668	0.0175505	0.0165191		-0.0520128		-1.73863	0.987654	0.112959	-1.13785	1.01639	0.811488		0.0121725		0.00368252	0.0174058	0.0130029
SAUPAN004319000	Metabolism	Energy metabolism	TCA cycle	citC		isocitrate dehydrogenase (NADP(+))		9.11132e+07	26.4412			3.69951e+07	25.1408	6.56416e+07	25.9681	5.00169e+07	25.5759								0.00311034		0.0097936		0.00329926	0.00693389	0.00485596					1.46872		-1.20091	0.293181	-0.560997					0.0097936		0.00329926	0.00693389	0.00485596
SAUPAN003593000	Metabolism	Energy metabolism	TCA cycle	porB		2-oxoglutarate ferredoxin oxidoreductase subunit beta		7.68026e+07	26.1947	1.5787e+08	27.2342	6.22946e+07	25.8926	6.14586e+07	25.8731	9.60768e+07	26.5177			1.43966e+08	27.1012	1.3726e+08	27.0323		0.00997223		0.00825538	0.014645	0.00555551	0.00649203	0.00932774		0.0179796	0.0175226		-0.649543	0.671607	-1.20778	-1.01414	-0.427816		1.36108	1.26659		0.00825538	0.014645	0.00555551	0.00649203	0.00932774
SAUPAN003389000	Metabolism	Energy metabolism	TCA cycle	sdhB		succinate dehydrogenase iron-sulfur subunit		8.02641e+07	26.2583	1.20073e+08	26.8393	8.67433e+07	26.3702	9.00431e+07	26.4241	1.42745e+08	27.0889			4.14801e+07	25.3059	8.07677e+07	26.2673		0.0082954		0.00862744	0.0111387	0.00773587	0.00951147	0.0138586		0.00518035	0.0103108		-0.336919	0.654953	-0.689069	0.0122505	1.72925		-1.69844	0.32797		0.00862744	0.0111387	0.00773587	0.00951147	0.0138586
SAUPAN003830000	Metabolism	Energy metabolism	TCA cycle	sucB		dihydrolipoamide succinyltransferase		4.53521e+07	25.4347			9.04946e+07	26.4313	3.43315e+08	28.355	2.0309e+08	27.5975	1.00275e+08	26.5794	1.03567e+08	26.626	1.51173e+08	27.1716		0.013576		0.00487481		0.00807041	0.0362653	0.0197173	0.00744721	0.0129342	0.0192988		-1.06184		-0.742945	2.07065	0.419309	-0.805136	-0.257586	0.377549		0.00487481		0.00807041	0.0362653	0.0197173
Central intermediary metabolism
SAUPAN002586000	Metabolism	Central intermediary metabolism	Biosynthesis of amino sugars	nagA		N-acetylglucosamine-6-phosphate deacetylase		1.4863e+08	27.1471			8.42748e+07	26.3286	1.2261e+08	26.8695	5.69274e+07	25.7626			1.67017e+08	27.3154	1.59654e+08	27.2504		0.0104012		0.015976		0.00751572	0.0129516	0.00552687		0.0208583	0.0203814		0.359266		-1.08285	-0.156263	-1.42187		1.1915	1.11021		0.015976		0.00751572	0.0129516	0.00552687
SAUPAN004790000	Metabolism	Central intermediary metabolism	Biosynthesis of amino sugars	4790		glucosamine-6-phosphate isomerase		1.32665e+08	26.9832			4.8671e+07	25.5366	1.06193e+08	26.6621	1.83365e+08	27.4501			6.65664e+08	29.3102	7.4553e+08	29.4737		0.028241		0.0142599		0.00434054	0.0112175	0.0178022		0.0831332	0.0951745		-0.635664		-0.905187	-0.718332	-0.539415		1.23571	1.56289		0.0142599		0.00434054	0.0112175	0.0178022
SAUPAN006091000	Metabolism	Central intermediary metabolism	Biosynthesis of amino sugars	pgcA		phosphoglucomutase/phosphomannomutase		4.44224e+07	25.4048					1.55452e+07	23.89	1.30026e+08	26.9542			1.28353e+08	26.9355	8.73441e+07	26.3802		0.0057776		0.00477489			0.00164208	0.0126238		0.0160297	0.0111504		-0.848057			-1.44252	0.641288		1.28758	0.361706		0.00477489			0.00164208	0.0126238
SAUPAN005281000	Metabolism	Central intermediary metabolism	Nitrogen metabolism	agrA		accessory gene regulator protein A														3.32904e+07	24.9886				0.000519694								0.00415755
SAUPAN005755000	Metabolism	Central intermediary metabolism	Nitrogen metabolism	ureC		urease alpha subunit														1.03023e+07	23.2965	1.12832e+07	23.4277		0.000340881								0.00128663	0.00144041								-1	1
SAUPAN004771000	Metabolism	Central intermediary metabolism	Nitrogen metabolism	prsA		peptidylprolyl isomerase		2.52223e+08	27.9101			5.30213e+08	28.982	4.96183e+08	28.8863	2.23238e+08	27.734	5.76745e+08	29.1034	1.28237e+09	30.2562	1.66093e+09	30.6293		0.0704378		0.027111		0.047285	0.0524131	0.0216734	0.0428337	0.160152	0.212035		-0.774449		-0.481811	-0.407426	-0.853326	-0.546381	1.15539	1.908		0.027111		0.047285	0.0524131	0.0216734
SAUPAN004371000	Metabolism	Central intermediary metabolism	Nitrogen metabolism	4371		GAF domain-containing protein		4.76672e+07	25.5065											5.50319e+07	25.7138				0.00149956		0.00512366						0.00687279			-1						1			0.00512366
SAUPAN004185000	Metabolism	Central intermediary metabolism	Other intermediary metabolism	mtnN		5'-methylthioadenosine/S-adenosylhomocysteine nucleosidase						9.38158e+07	26.4833	2.42776e+08	27.8551										0.00425146				0.0083666	0.025645								-1	1								0.0083666	0.025645
SAUPAN004501000	Metabolism	Central intermediary metabolism	Other intermediary metabolism	metK		S-adenosylmethionine synthetase						8.26753e+07	26.301	3.57973e+07	25.0933							3.3724e+07	25.0073		0.00193246				0.00737308	0.00378136				0.00430521				1.40127	-0.865972				-0.535295				0.00737308	0.00378136
SAUPAN004956000	Metabolism	Central intermediary metabolism	Other intermediary metabolism	aldH		aldehyde dehydrogenase														2.5883e+08	27.9474	2.513e+08	27.9048		0.00805071								0.0323246	0.032081								1	-1
SAUPAN002368000	Metabolism	Central intermediary metabolism	Other intermediary metabolism	eutD		phosphotransacetylase		2.6395e+09	31.2976	5.48786e+09	32.3536	2.3299e+09	31.1176	2.3151e+09	31.1084	9.92042e+07	26.5639			5.01533e+08	28.9018	4.11116e+08	28.615		0.171236		0.283715	0.509087	0.207783	0.24455	0.00963137		0.0626352	0.0524832		0.546868	1.94715	0.0750872	0.303529	-1.15607		-0.826744	-0.889821		0.283715	0.509087	0.207783	0.24455	0.00963137
SAUPAN001030000	Metabolism	Central intermediary metabolism	Other intermediary metabolism	ipdC		thiamine pyrophosphate TPP binding domain-containing protein		1.6918e+08	27.334	2.90866e+08	28.1158	1.12771e+08	26.7488	4.0315e+08	28.5867	6.21892e+08	29.2121	5.0082e+08	28.8997	4.7582e+08	28.8258	3.61457e+08	28.4292		0.0376187		0.0181849	0.0269825	0.010057	0.0425858	0.0603772	0.0371949	0.0594239	0.0461436		-1.13597	-0.621719	-1.61107	0.290339	1.3303	-0.0247744	1.27458	0.498308		0.0181849	0.0269825	0.010057	0.0425858	0.0603772
SAUPAN002372000	Metabolism	Central intermediary metabolism	Other intermediary metabolism	mvaD		diphosphomevalonate decarboxylase		2.90877e+07	24.7939			3.04481e+07	24.8598	2.20886e+07	24.3968										0.00102191		0.00312659		0.00271539	0.00233328						1.23943		-0.0299164	-1.20951						0.00312659		0.00271539	0.00233328
Fatty acid, phospholipid and sterol metabolism
SAUPAN001093000	Metabolism	Fatty acid and phospholipid metabolism	Fatty acid and phospholipid metabolism	fadB		3-hydroxyacyl-CoA dehydrogenase										5.89522e+07	25.813	4.48855e+07	25.4197	2.83397e+07	24.7563	3.1749e+07	24.9202		0.00208117						0.00572345	0.00333356	0.00353928	0.00405309						1.66318	-0.882974	-0.663806	-0.116401						0.00572345
SAUPAN003519000	Metabolism	Fatty acid and phospholipid metabolism	Fatty acid and phospholipid metabolism	acpP		acyl carrier protein								3.81794e+07	25.1863					9.71853e+08	29.8562	5.19833e+08	28.9535		0.0239709					0.00403298			0.121372	0.066362					-1.2494			1.1985	0.0508931					0.00403298
SAUPAN004082000	Metabolism	Fatty acid and phospholipid metabolism	Fatty acid and phospholipid metabolism	accB		acetyl-CoA carboxylase, biotin carboxyl carrier protein														4.75276e+07	25.5023				0.00074195								0.0059356
SAUPAN005813000	Metabolism	Fatty acid and phospholipid metabolism	Fatty acid and phospholipid metabolism	gdhII		oxidoreductase						1.23835e+08	26.8838												0.00138047				0.0110437																		0.0110437
SAUPAN003065000	Metabolism	Fatty acid and phospholipid metabolism	Fatty acid and phospholipid metabolism	glpQ		glycerophosphoryl diester phosphodiesterase		1.41338e+10	33.7184	2.6166e+09	31.285	1.03137e+10	33.2638	1.14741e+10	33.4177	4.05822e+10	35.2401	4.26946e+10	35.3133	2.53187e+10	34.5595	2.33574e+10	34.4432		2.14355		1.51921	0.242732	0.919785	1.21204	3.93998	3.17085	3.16199	2.98181		-0.501669	-1.52735	-0.983323	-0.74849	1.44347	0.825458	0.818343	0.67356		1.51921	0.242732	0.919785	1.21204	3.93998
SAUPAN005387000	Metabolism	Fatty acid and phospholipid metabolism	Fatty acid and phospholipid metabolism	fabZ		(3R)-hydroxymyristoyl-[acyl carrier protein] dehydratase		1.3124e+09	30.2896	1.02069e+09	29.9269	4.66823e+08	28.7983	9.0458e+08	29.7527	1.02096e+09	29.9273	6.15507e+08	29.1972	1.22089e+09	30.1853	1.15054e+09	30.0997		0.10214		0.141067	0.0946851	0.0416319	0.095553	0.0991215	0.0457125	0.152473	0.146878		0.965519	-0.184915	-1.50082	-0.163389	-0.0748773	-1.39961	1.24844	1.10965		0.141067	0.0946851	0.0416319	0.095553	0.0991215
SAUPAN003128000	Metabolism	Fatty acid and phospholipid metabolism	Fatty acid and phospholipid metabolism	fab		3-oxoacyl-[acyl-carrier-protein] synthase		7.87335e+08	29.5524	1.74813e+09	30.7032	1.0542e+09	29.9735	1.8451e+09	30.7811	4.10277e+08	28.612	3.8343e+08	28.5144	1.17719e+09	30.1327	9.80924e+08	29.8696		0.109533		0.0846292	0.162167	0.0940145	0.194903	0.0398323	0.0284766	0.147017	0.125225		-0.454689	0.960989	-0.283335	1.55866	-1.27258	-1.47991	0.684373	0.286499		0.0846292	0.162167	0.0940145	0.194903	0.0398323
SAUPAN001898000	Metabolism	Fatty acid and phospholipid metabolism	Fatty acid and phospholipid metabolism	thlA		acetyl-CoA acetyltransferase		4.53063e+08	28.7551	4.97413e+08	28.8899	3.48221e+08	28.3754	3.80776e+08	28.5044	6.52001e+08	29.2803	3.3386e+08	28.3147	4.17676e+08	28.6378	4.60464e+08	28.7785		0.045645		0.0486989	0.0461431	0.0310547	0.0402223	0.0633003	0.0247951	0.0521626	0.0587829		0.247975	0.0404416	-1.18471	-0.440315	1.43359	-1.69298	0.529218	1.06678		0.0486989	0.0461431	0.0310547	0.0402223	0.0633003
SAUPAN003127000	Metabolism	Fatty acid and phospholipid metabolism	Fatty acid and phospholipid metabolism	fabH		3-oxoacyl-[acyl-carrier-protein] synthase		4.38524e+08	28.7081	8.30951e+07	26.3083	3.34566e+08	28.3177	3.77587e+08	28.4922	2.0168e+08	27.5875	1.83615e+08	27.4521	9.11049e+08	29.763	7.21089e+08	29.4256		0.0454521		0.0471361	0.0077084	0.029837	0.0398854	0.0195803	0.0136367	0.113779	0.0920543		0.0471061	-1.05579	-0.436795	-0.155715	-0.7237	-0.889959	1.91127	1.30358		0.0471361	0.0077084	0.029837	0.0398854	0.0195803
SAUPAN003515000	Metabolism	Fatty acid and phospholipid metabolism	Fatty acid and phospholipid metabolism	fabG		3-oxoacyl-[acyl-carrier-protein] reductase		4.38433e+08	28.7078	9.73063e+07	26.536	3.2425e+08	28.2725	2.839e+08	28.0808	3.87025e+07	25.2059			1.35119e+08	27.0097	1.3758e+08	27.0357		0.0191568		0.0471264	0.00902673	0.028917	0.029989	0.00375748		0.0168747	0.0175635		1.85877	-0.947828	0.517378	0.596352	-1.33598		-0.369713	-0.318972		0.0471264	0.00902673	0.028917	0.029989	0.00375748
SAUPAN004081000	Metabolism	Fatty acid and phospholipid metabolism	Fatty acid and phospholipid metabolism	accC		acetyl-CoA carboxylase biotin carboxylase subunit		1.35573e+08	27.0145	3.76433e+07	25.1659	8.28545e+07	26.3041	1.66297e+08	27.3092					1.5207e+08	27.1802	1.77197e+08	27.4008		0.0105791		0.0145725	0.00349203	0.00738906	0.0175664			0.0189916	0.0226209		0.0701102	-1.59299	-1.00807	0.51946			0.73338	1.27811		0.0145725	0.00349203	0.00738906	0.0175664
SAUPAN003514000	Metabolism	Fatty acid and phospholipid metabolism	Fatty acid and phospholipid metabolism	fabD		[acyl-carrier-protein] S-malonyltransferase		1.28435e+08	26.9365	1.60129e+08	27.2547	3.44735e+07	25.039	4.67355e+07	25.478					7.76511e+07	26.2105	6.64177e+07	25.9851		0.00685594		0.0138052	0.0148545	0.00307439	0.00493679			0.00969765	0.0084789		1.09112	1.33661	-1.41932	-0.98362			0.130168	-0.154955		0.0138052	0.0148545	0.00307439	0.00493679
SAUPAN003513000	Metabolism	Fatty acid and phospholipid metabolism	Fatty acid and phospholipid metabolism	plsX		fatty acid/phospholipid synthesis protein		8.41857e+07	26.3271			7.26883e+07	26.1152	8.14865e+07	26.2801					6.4172e+07	25.9354	3.9909e+07	25.2502		0.00465601		0.00904898		0.00648243	0.00860762			0.00801428	0.00509478		1.09338		-0.661205	0.791653			0.386022	-1.60985		0.00904898		0.00648243	0.00860762
SAUPAN004348000	Metabolism	Fatty acid and phospholipid metabolism	Fatty acid and phospholipid metabolism	accD		acetyl-CoA carboxylase subunit beta		6.23371e+07	25.8936	6.34323e+07	25.9187	3.61651e+07	25.1081	1.54782e+08	27.2057	2.58264e+07	24.6223			6.02064e+07	25.8434				0.00527331		0.0067005	0.00588437	0.00322524	0.01635	0.00250739		0.00751903			-0.0728795	-0.252802	-0.839029	2.05442	-0.997285		0.107571			0.0067005	0.00588437	0.00322524	0.01635	0.00250739
SAUPAN003184000	Metabolism	Fatty acid and phospholipid metabolism	Fatty acid and phospholipid metabolism	fabI		enoyl-[acyl-carrier-protein] reductase (NADH)		5.1838e+07	25.6275	2.80001e+07	24.7389	7.6473e+07	26.1884	8.00742e+07	26.2548										0.00293098		0.00557197	0.00259746	0.00681995	0.00845843						-0.135202	-1.52206	0.446663	1.2106						0.00557197	0.00259746	0.00681995	0.00845843
SAUPAN006191000	Metabolism	Fatty acid and phospholipid metabolism	Fatty acid and phospholipid metabolism	6191		thioesterase		5.13451e+07	25.6137																0.000689874		0.00551899																		0.00551899
SAUPAN004203000	Metabolism	Fatty acid and phospholipid metabolism	Fatty acid and phospholipid metabolism	accB		acetyl-CoA carboxylase biotin carboxyl carrier subunit		2.3384e+07	24.479											3.24473e+07	24.9516				0.000820722		0.00251351						0.00405226			-1						1			0.00251351
SAUPAN003935000	Metabolism	Fatty acid and phospholipid metabolism	Fatty acid and phospholipid metabolism	gpsA		NAD(P)H-dependent glycerol-3-phosphate dehydrogenase		2.37303e+07	24.5002																0.000318841		0.00255073																		0.00255073
Nucleotide biosynthesis
SAUPAN004032000	Metabolism	Purines, pyrimidines, nucleosides, and nucleotides	2-Deoxyribonucleotide metabolism	nudF		MutT/nudix family protein						2.99246e+07	24.8348	1.6138e+07	23.944										0.000546676				0.00266871	0.00170469								1	-1								0.00266871	0.00170469
SAUPAN002631000	Metabolism	Purines, pyrimidines, nucleosides, and nucleotides	2-Deoxyribonucleotide metabolism	nrdF		ribonucleoside-diphosphate reductase subunit beta		7.13763e+08	29.4109			7.77787e+07	26.2129	9.29543e+07	26.47	6.2287e+07	25.8924			1.11066e+09	30.0488	7.73575e+08	29.527		0.0421233		0.0767211		0.0069364	0.009819	0.00604721		0.138708	0.0987547		0.396436		-0.949359	-0.893769	-0.966507		1.59185	0.821352		0.0767211		0.0069364	0.009819	0.00604721
SAUPAN003859000	Metabolism	Purines, pyrimidines, nucleosides, and nucleotides	2-Deoxyribonucleotide metabolism	thyA		thymidylate synthase		1.13288e+08	26.7554			2.71025e+07	24.6919	5.34713e+07	25.6723					1.36603e+08	27.0254	1.42634e+08	27.0877		0.00693889		0.0121771		0.00241703	0.00564831			0.0170601	0.0182086		0.173315		-1.40037	-0.879368			0.960615	1.1458		0.0121771		0.00241703	0.00564831
SAUPAN002630000	Metabolism	Purines, pyrimidines, nucleosides, and nucleotides	2-Deoxyribonucleotide metabolism	nrdE		ribonuceloside diphosphate reductase subunit alpha		9.04067e+07	26.4299											2.93187e+07	24.8053	2.78657e+07	24.732		0.00211707		0.00971766						0.00366154	0.00355734		1.41406						-0.688939	-0.725121		0.00971766
SAUPAN003392000	Metabolism	Purines, pyrimidines, nucleosides, and nucleotides	2-Deoxyribonucleotide metabolism	3392		hypothetical protein		4.21797e+07	25.33											4.40429e+07	25.3924				0.00125428		0.00453383						0.00550041			-1						1			0.00453383
SAUPAN003491000	Metabolism	Purines, pyrimidines, nucleosides, and nucleotides	Nucleotide and nucleoside interconversions	gmk		guanylate kinase								4.32183e+07	25.3651					8.59665e+07	26.3573	8.01503e+07	26.2562		0.00319168					0.00456526			0.0107361	0.010232					-1.41038			0.795288	0.615094					0.00456526
SAUPAN003942000	Metabolism	Purines, pyrimidines, nucleosides, and nucleotides	Nucleotide and nucleoside interconversions	cmk		cytidylate kinase														4.37267e+07	25.382				0.000682614								0.00546092
SAUPAN005681000	Metabolism	Purines, pyrimidines, nucleosides, and nucleotides	Nucleotide and nucleoside interconversions	adk		adenylate kinase		5.64499e+08	29.0724	1.05769e+09	29.9783	1.74876e+08	27.3818	4.00114e+08	28.5758	3.74917e+08	28.482	3.54902e+08	28.4028	7.46348e+08	29.4753	8.17896e+08	29.6073		0.0596294		0.060677	0.0981182	0.0155957	0.042265	0.0363993	0.0263579	0.0932095	0.104413		0.0321338	1.18059	-1.35067	-0.532628	-0.712552	-1.02056	1.03002	1.37367		0.060677	0.0981182	0.0155957	0.042265	0.0363993
SAUPAN003710000	Metabolism	Purines, pyrimidines, nucleosides, and nucleotides	Nucleotide and nucleoside interconversions	guaC		GMP reductase		9.75807e+07	26.5401			1.60823e+08	27.2609	2.96544e+08	28.1437	1.38407e+08	27.0443			1.6561e+08	27.3032	1.17378e+08	26.8066		0.0131575		0.0104888		0.0143424	0.0313247	0.0134374		0.0206826	0.0149844		-1.02684		-0.46592	2.00595	-0.597651		0.456931	-0.372469		0.0104888		0.0143424	0.0313247	0.0134374
SAUPAN002329000	Metabolism	Purines, pyrimidines, nucleosides, and nucleotides	Nucleotide and nucleoside interconversions	dck		deoxynucleoside kinase		4.98739e+07	25.5718					2.16556e+07	24.3682					6.77576e+07	26.0139				0.00201381		0.00536086			0.00228753			0.00846208			-0.00368891			-1.2229			1.22659			0.00536086			0.00228753
SAUPAN001996000	Metabolism	Purines, pyrimidines, nucleosides, and nucleotides	Purine ribonucleotide biosynthesis	guaB		inosine-5'-monophosphate dehydrogenase		5.51899e+09	32.3618	7.23659e+08	29.4307	3.5857e+09	31.7396	2.24177e+09	31.062	2.98904e+09	31.477	2.08856e+09	30.9599	4.43789e+09	32.0472	4.67681e+09	32.1229		0.351691		0.593227	0.067131	0.319777	0.236803	0.290194	0.155114	0.554237	0.597042		1.2532	-1.47642	-0.165581	-0.596086	-0.31907	-1.01993	1.0509	1.27299		0.593227	0.067131	0.319777	0.236803	0.290194
SAUPAN000028000	Metabolism	Purines, pyrimidines, nucleosides, and nucleotides	Purine ribonucleotide biosynthesis	purA		adenylosuccinate synthase		2.94943e+09	31.4578	2.73807e+08	28.0286	1.35502e+09	30.3357	3.43596e+09	31.6781	2.22156e+09	31.0489	8.90183e+08	29.7295	2.18837e+09	31.0272	2.00706e+09	30.9024		0.204692		0.317029	0.0254	0.120843	0.362949	0.215683	0.0661121	0.2733	0.256222		0.987498	-1.57607	-0.737082	1.39116	0.0966167	-1.21819	0.603097	0.452974		0.317029	0.0254	0.120843	0.362949	0.215683
SAUPAN001997000	Metabolism	Purines, pyrimidines, nucleosides, and nucleotides	Purine ribonucleotide biosynthesis	guaA		GMP synthase		1.82054e+09	30.7617			7.57269e+08	29.4962	1.09167e+09	30.0239	1.4263e+09	30.4096	1.39734e+09	30.38	2.76487e+09	31.3646	2.26167e+09	31.0747		0.156851		0.195686		0.0675342	0.115316	0.138474	0.103778	0.345297	0.288725		0.172137		-1.1707	-0.670019	-0.427359	-0.790925	1.73983	1.14704		0.195686		0.0675342	0.115316	0.138474
SAUPAN003277000	Metabolism	Purines, pyrimidines, nucleosides, and nucleotides	Purine ribonucleotide biosynthesis	purE		5-(carboxyamino)imidazole ribonucleotide mutase		1.32113e+09	30.2991	7.9014e+08	29.5575	4.409e+08	28.7159	1.20853e+09	30.1706	3.09793e+09	31.5287	1.49509e+09	30.4776	3.1614e+08	28.236	2.782e+08	28.0515		0.108636		0.142006	0.0732983	0.03932	0.12766	0.300767	0.111038	0.039482	0.0355151		0.404015	-0.427831	-0.839206	0.23033	2.32613	0.0290781	-0.837245	-0.885272		0.142006	0.0732983	0.03932	0.12766	0.300767
SAUPAN003281000	Metabolism	Purines, pyrimidines, nucleosides, and nucleotides	Purine ribonucleotide biosynthesis	purQ		phosphoribosylformylglycinamidine synthase subunit I		9.888e+08	29.8811	1.38993e+09	30.3724	7.8353e+08	29.5454	1.5691e+09	30.5473	2.1198e+09	30.9813	8.84e+08	29.7195	4.90137e+08	28.8686	4.00539e+08	28.5774		0.106831		0.106284	0.128938	0.0698761	0.165748	0.205803	0.0656529	0.0612119	0.0511328		-0.0104224	0.421567	-0.704694	1.12349	1.88731	-0.785226	-0.869912	-1.06211		0.106284	0.128938	0.0698761	0.165748	0.205803
SAUPAN003284000	Metabolism	Purines, pyrimidines, nucleosides, and nucleotides	Purine ribonucleotide biosynthesis	purM		phosphoribosylformylglycinamidine cyclo-ligase		6.19835e+08	29.2073	1.14436e+09	30.0919	4.39166e+08	28.7102	1.30767e+09	30.2843	2.68724e+08	28.0015			3.38317e+08	28.3338	3.2485e+08	28.2752		0.0574864		0.066625	0.106158	0.0391654	0.138132	0.0260894		0.0422515	0.0414704		0.0241533	1.05504	-0.691908	1.88883	-1.03289		-0.61143	-0.631801		0.066625	0.106158	0.0391654	0.138132	0.0260894
SAUPAN003283000	Metabolism	Purines, pyrimidines, nucleosides, and nucleotides	Purine ribonucleotide biosynthesis	purF		amidophosphoribosyltransferase		5.98172e+08	29.156			2.4179e+08	27.8492	8.70945e+08	29.698	7.37862e+08	29.4588	4.76527e+08	28.828	2.7889e+08	28.0551	2.52173e+08	27.9098		0.0439886		0.0642964		0.0215631	0.0920001	0.0716363	0.0353907	0.0348299	0.0321925		0.586264		-1.20021	1.74442	0.893107	-0.622144	-0.645588	-0.755848		0.0642964		0.0215631	0.0920001	0.0716363
SAUPAN003280000	Metabolism	Purines, pyrimidines, nucleosides, and nucleotides	Purine ribonucleotide biosynthesis	purS		phosphoribosylformylglycinamidine synthase		3.24973e+08	28.2757			1.4554e+08	27.1168	1.3071e+08	26.9618	3.00185e+07	24.8394			8.10327e+07	26.272				0.00934398		0.0349308		0.0129794	0.0138073	0.00291439		0.01012			1.86707		-0.184173	-0.106817	-1.12471		-0.451378			0.0349308		0.0129794	0.0138073	0.00291439
SAUPAN003286000	Metabolism	Purines, pyrimidines, nucleosides, and nucleotides	Purine ribonucleotide biosynthesis	purH		phosphoribosylaminoimidazolecarboxamide formyltransferase/IMP cyclohydrolase		4.04485e+08	28.5915	6.03709e+06	22.5254	1.55451e+07	23.89	1.20966e+07	23.5281	1.29448e+09	30.2697	5.79438e+08	29.1101	7.91769e+06	22.9166	1.38717e+07	23.7256		0.0272714		0.0434774	0.000560038	0.00138633	0.00127779	0.125676	0.0430337	0.000988821	0.00177086		0.393128	-0.647969	-0.627924	-0.630557	2.38712	0.382366	-0.637567	-0.618596		0.0434774	0.000560038	0.00138633	0.00127779	0.125676
SAUPAN004937000	Metabolism	Purines, pyrimidines, nucleosides, and nucleotides	Purine ribonucleotide biosynthesis	purB		adenylosuccinate lyase		3.60463e+08	28.4253					1.87077e+08	27.4791	2.13773e+08	27.6715	6.06939e+08	29.177	1.0268e+09	29.9355	1.20187e+09	30.1626		0.0507503		0.0387455			0.0197615	0.0207544	0.0450761	0.128234	0.15343		-0.54549			-0.903549	-0.884821	-0.426088	1.14236	1.61759		0.0387455			0.0197615	0.0207544
SAUPAN003285000	Metabolism	Purines, pyrimidines, nucleosides, and nucleotides	Purine ribonucleotide biosynthesis	purN		putative phosphoribosylglycinamide formyltransferase		1.64579e+08	27.2942	3.5374e+07	25.0762														0.00262147		0.0176903	0.00328151								1	-1								0.0176903	0.00328151
SAUPAN002240000	Metabolism	Purines, pyrimidines, nucleosides, and nucleotides	Purine ribonucleotide biosynthesis	prs		ribose-phosphate pyrophosphokinase		1.59195e+08	27.2462			4.5117e+07	25.4272	7.99251e+07	26.2521	1.64716e+08	27.2954			1.27263e+08	26.9232	1.11539e+08	26.733		0.00946277		0.0171116		0.00402359	0.00844269	0.0159916		0.0158936	0.0142391		0.943257		-1.80347	-0.876052	0.708213		0.687638	0.340413		0.0171116		0.00402359	0.00844269	0.0159916
SAUPAN003287000	Metabolism	Purines, pyrimidines, nucleosides, and nucleotides	Purine ribonucleotide biosynthesis	purD		phosphoribosylamine--glycine ligase		1.08279e+08	26.6902			6.73393e+07	26.0049	5.2424e+07	25.6437	1.14478e+08	26.7705	1.26732e+08	26.9172						0.00546352		0.0116387		0.0060054	0.00553768	0.0111143	0.00941216				1.14117		-1.07782	-1.26206	0.934593	0.264121				0.0116387		0.0060054	0.00553768	0.0111143
SAUPAN003278000	Metabolism	Purines, pyrimidines, nucleosides, and nucleotides	Purine ribonucleotide biosynthesis	purK		5-(carboxyamino)imidazole ribonucleotide synthase		8.72472e+07	26.3786			1.2447e+08	26.8912	8.28494e+07	26.304	1.5597e+08	27.2167								0.00554657		0.00937805		0.0111004	0.00875159	0.0151425					-0.688491		0.00290841	-0.939971	1.62555					0.00937805		0.0111004	0.00875159	0.0151425
SAUPAN003279000	Metabolism	Purines, pyrimidines, nucleosides, and nucleotides	Purine ribonucleotide biosynthesis	purC		phosphoribosylaminoimidazolesuccinocarboxamide synthase		4.77712e+07	25.5096	9.74401e+07	26.538	1.32588e+08	26.9824	1.3318e+08	26.9888	2.22766e+08	27.731	9.1929e+07	26.454	1.05227e+08	26.6489	8.99001e+07	26.4218		0.0116424		0.00513485	0.00903914	0.0118243	0.0140681	0.0216275	0.00682739	0.0131415	0.0114767		-1.37114	-0.548512	0.0383242	0.51109	2.10385	-1.01453	0.315851	-0.0349304		0.00513485	0.00903914	0.0118243	0.0140681	0.0216275
SAUPAN003483000	Metabolism	Purines, pyrimidines, nucleosides, and nucleotides	Pyrimidine ribonucleotide biosynthesis	carB		carbamoyl-phosphate synthase (glutamine-hydrolyzing), large subunit								4.57723e+07	25.448	1.43016e+08	27.0916								0.00233999					0.00483504	0.0138848								-1	1								0.00483504	0.0138848
SAUPAN003481000	Metabolism	Purines, pyrimidines, nucleosides, and nucleotides	Pyrimidine ribonucleotide biosynthesis	pyrC		dihydroorotase		1.8208e+09	30.7619	1.5906e+09	30.5669	1.22368e+09	30.1886	2.17207e+09	31.0164	1.278e+09	30.2512	1.01477e+09	29.9185	8.08196e+08	29.5901	6.41848e+08	29.2577		0.133019		0.195714	0.147554	0.109129	0.229441	0.124076	0.075365	0.100934	0.0819384		1.22216	0.283341	-0.465703	1.87961	-0.174324	-1.12388	-0.62546	-0.995745		0.195714	0.147554	0.109129	0.229441	0.124076
SAUPAN005421000	Metabolism	Purines, pyrimidines, nucleosides, and nucleotides	Pyrimidine ribonucleotide biosynthesis	pyrG		CTP synthase		5.83863e+08	29.1211			2.80993e+08	28.066	6.15867e+08	29.198	8.75634e+08	29.7058	4.62505e+08	28.7849	5.21536e+08	28.9582	5.56893e+08	29.0528		0.0510576		0.0627584		0.0250593	0.0650555	0.085012	0.0343494	0.0651334	0.0710931		0.225727		-1.70531	0.343392	1.36561	-1.22945	0.347379	0.65265		0.0627584		0.0250593	0.0650555	0.085012
SAUPAN003482000	Metabolism	Purines, pyrimidines, nucleosides, and nucleotides	Pyrimidine ribonucleotide biosynthesis	carA		carbamoyl-phosphate synthase (glutamine-hydrolyzing), small subunit		3.88556e+08	28.5335	5.86466e+08	29.1275	4.40309e+08	28.7139	4.98057e+08	28.8917	1.66157e+08	27.308			1.51633e+08	27.176	1.28557e+08	26.9378		0.029941		0.0417652	0.0544041	0.0392673	0.052611	0.0161315		0.0189371	0.0164115		0.483436	1.29305	0.323427	1.17819	-1.15858		-0.978869	-1.14065		0.0417652	0.0544041	0.0392673	0.052611	0.0161315
SAUPAN003485000	Metabolism	Purines, pyrimidines, nucleosides, and nucleotides	Pyrimidine ribonucleotide biosynthesis	pyrE		orotate phosphoribosyltransferase		3.6455e+08	28.4415	1.25405e+08	26.902	1.14768e+08	26.7741	2.4144e+08	27.8471	1.65453e+08	27.3018	1.08258e+08	26.6899	2.69443e+08	28.0054	2.327e+08	27.7939		0.0217521		0.0391848	0.0116334	0.0102352	0.025504	0.0160632	0.00804008	0.0336501	0.0297065		1.57649	-0.915072	-1.04151	0.339287	-0.514465	-1.24002	1.07596	0.719336		0.0391848	0.0116334	0.0102352	0.025504	0.0160632
SAUPAN005410000	Metabolism	Purines, pyrimidines, nucleosides, and nucleotides	Pyrimidine ribonucleotide biosynthesis	tdk		thymidine kinase		1.26565e+08	26.9153			5.3413e+07	25.6707	1.58367e+08	27.2387										0.00438705		0.0136043		0.00476343	0.0167287						0.376042		-1.36868	0.992633						0.0136043		0.00476343	0.0167287
SAUPAN003480000	Metabolism	Purines, pyrimidines, nucleosides, and nucleotides	Pyrimidine ribonucleotide biosynthesis	pyrB		aspartate carbamoyltransferase		8.81941e+07	26.3942					4.85535e+07	25.5331					2.92283e+07	24.8009	3.19319e+07	24.9285		0.00279192		0.00947983			0.00512883			0.00365025	0.00407644		1.68451			-0.196733			-0.836024	-0.651754		0.00947983			0.00512883
SAUPAN003484000	Metabolism	Purines, pyrimidines, nucleosides, and nucleotides	Pyrimidine ribonucleotide biosynthesis	pyrF		orotidine-5'-phosphate decarboxylase		4.07981e+07	25.282			4.51423e+07	25.428	1.0768e+08	26.6822										0.00247321		0.00438531		0.00402584	0.0113745						-0.653306		-0.759576	1.41288						0.00438531		0.00402584	0.0113745
SAUPAN000959000	Metabolism	Purines, pyrimidines, nucleosides, and nucleotides	Salvage of nucleosides and nucleotides	ushA		5-nucleotidase														2.10483e+07	24.3272				0.000328584								0.00262867
SAUPAN005435000	Metabolism	Purines, pyrimidines, nucleosides, and nucleotides	Salvage of nucleosides and nucleotides	deoD		purine nucleoside phosphorylase		1.59225e+09	30.5684	1.38397e+09	30.3662	8.87483e+08	29.7251	2.7025e+09	31.3316	5.30847e+08	28.9837	1.12256e+09	30.0641	1.44627e+09	30.4297	1.13317e+09	30.0777		0.140543		0.171149	0.128385	0.0791467	0.285472	0.0515379	0.0833701	0.180621	0.14466		0.440202	-0.174861	-0.88305	2.0845	-1.28014	-0.822306	0.57644	0.0592251		0.171149	0.128385	0.0791467	0.285472	0.0515379
SAUPAN000951000	Metabolism	Purines, pyrimidines, nucleosides, and nucleotides	Salvage of nucleosides and nucleotides	deoB		phosphopentomutase		5.2716e+08	28.9737	5.05997e+08	28.9146	4.87549e+08	28.861	5.35244e+08	28.9956	7.26437e+08	29.4363	5.24233e+08	28.9656	8.12567e+08	29.5979	7.74543e+08	29.5288		0.0641801		0.0566635	0.0469394	0.0434802	0.0565392	0.070527	0.0389337	0.101479	0.0988783		-0.331482	-0.760319	-0.912869	-0.336966	0.2799	-1.11337	1.64491	1.5302		0.0566635	0.0469394	0.0434802	0.0565392	0.070527
SAUPAN005403000	Metabolism	Purines, pyrimidines, nucleosides, and nucleotides	Salvage of nucleosides and nucleotides	upp		uracil phosphoribosyltransferase		2.2246e+08	27.729			3.67866e+07	25.1327			5.45036e+07	25.6998			1.8312e+08	27.4482	1.85086e+08	27.4636		0.0098727		0.0239118		0.00328067		0.00529155		0.0228694	0.0236282		0.860998		-1.32782		-1.11448		0.750402	0.830903		0.0239118		0.00328067		0.00529155
SAUPAN004954000	Metabolism	Purines, pyrimidines, nucleosides, and nucleotides	Salvage of nucleosides and nucleotides	ppaC		manganese-dependent inorganic pyrophosphatase		1.17973e+08	26.8139	8.74741e+07	26.3824	1.29277e+08	26.9459	6.15062e+07	25.8742					1.9007e+08	27.502	1.8107e+08	27.432		0.0107093		0.0126807	0.00811463	0.0115291	0.00649705			0.0237373	0.0231154		-0.235566	-0.908535	-0.405302	-1.14694			1.394	1.30234		0.0126807	0.00811463	0.0115291	0.00649705
SAUPAN004150000	Metabolism	Purines, pyrimidines, nucleosides, and nucleotides	Salvage of nucleosides and nucleotides	cdd		cytidine deaminase		8.43592e+07	26.33			8.25726e+07	26.2992	7.94899e+07	26.2443										0.00310353		0.00906763		0.00736393	0.00839672						1.12957		-1.30171	0.172144						0.00906763		0.00736393	0.00839672
SAUPAN004240000	Metabolism	Purines, pyrimidines, nucleosides, and nucleotides	Salvage of nucleosides and nucleotides	apt		adenine phosphoribosyltransferase		7.0507e+07	26.0713					3.1528e+07	24.9101	4.22766e+07	25.3334			2.88966e+07	24.7844	8.36999e+06	22.9968		0.00246136		0.00757868			0.00333038	0.00410448		0.00360883	0.00106851		1.73579			-0.289796	0.0792928		-0.157032	-1.36825		0.00757868			0.00333038	0.00410448
SAUPAN002251000	Metabolism	Purines, pyrimidines, nucleosides, and nucleotides	Salvage of nucleosides and nucleotides	hpt		hypoxanthine phosphoribosyltransferase		4.70135e+07	25.4866					4.3649e+07	25.3794					6.7706e+07	26.0128	4.91234e+07	25.5499		0.00304886		0.0050534			0.00461076			0.00845564	0.0062711		-0.700451			-0.99734			1.58151	0.116285		0.0050534			0.00461076
SAUPAN003178000	Metabolism	Purines, pyrimidines, nucleosides, and nucleotides	Salvage of nucleosides and nucleotides	ppnK		inorganic polyphosphate/ATP-NAD kinase		4.63664e+07	25.4666					3.54311e+07	25.0785					6.9322e+07	26.0468	4.41827e+07	25.397		0.00287804		0.00498384			0.00374267			0.00865746	0.00564038		-0.427026			-1.11336			1.60437	-0.0639848		0.00498384			0.00374267
SAUPAN005432000	Metabolism	Purines, pyrimidines, nucleosides, and nucleotides	Salvage of nucleosides and nucleotides	pdp		pyrimidine nucleoside phosphorylase		1.8983e+07	24.1782			5.32315e+07	25.6658	3.74984e+07	25.1603	8.55135e+07	26.3496			3.3883e+07	25.0141	1.8183e+07	24.1161		0.00320047		0.00204045		0.00474725	0.00396105	0.00830218		0.00423157	0.00232124		-1.08333		0.233495	-0.148983	1.96293		-0.0173792	-0.946728		0.00204045		0.00474725	0.00396105	0.00830218
Biosynthesis of cofactors, prosthetic groups, and carriers
SAUPAN003446000	Metabolism	Biosynthesis of cofactors, prosthetic groups, and carriers	Bacillithiol	bshC		bacillithiol biosynthesis cysteine-adding enzyme BshC														2.3501e+07	24.4862	2.5735e+07	24.6172		0.00077754								0.00293498	0.00328533								-1	1
SAUPAN002344000	Metabolism	Biosynthesis of cofactors, prosthetic groups, and carriers	Bacillithiol	bshB		bacillithiol biosynthesis deacetylase BshB2		1.19023e+08	26.8267	3.30257e+08	28.299	1.52113e+07	23.8586	9.52461e+07	26.5052					6.8383e+07	26.0271	5.64448e+07	25.7503		0.00882422		0.0127936	0.0306366	0.00135656	0.0100611			0.00854019	0.00720575		0.112647	2.068	-1.14069	-0.186794			-0.353463	-0.499699		0.0127936	0.0306366	0.00135656	0.0100611
SAUPAN006293000	Metabolism	Biosynthesis of cofactors, prosthetic groups, and carriers	coenzyme A	panB		3-methyl-2-oxobutanoate hydroxymethyltransferase		1.785e+08	27.4113	2.57306e+08	27.9389	6.31374e+07	25.912	1.5538e+08	27.2112	1.82377e+08	27.4423	2.24241e+08	27.7405	3.6238e+08	28.4329	4.86457e+08	28.8577		0.0258522		0.0191866	0.0238693	0.00563067	0.0164132	0.0177063	0.0166539	0.0452567	0.0621012		-0.385815	-0.114776	-1.17046	-0.546348	-0.471502	-0.532414	1.12316	2.09815		0.0191866	0.0238693	0.00563067	0.0164132	0.0177063
SAUPAN006281000	Metabolism	Biosynthesis of cofactors, prosthetic groups, and carriers	coenzyme A	panD		aspartate alpha-decarboxylase		6.88444e+07	26.0368	2.86064e+07	24.7698			2.47705e+07	24.5621					1.41375e+08	27.0749	1.15657e+08	26.7853		0.00563637		0.00739996	0.0026537		0.00261657			0.0176559	0.0147648		-0.261317	-1.02776		-1.03376			1.39486	0.927979		0.00739996	0.0026537		0.00261657
SAUPAN004396000	Metabolism	Biosynthesis of cofactors, prosthetic groups, and carriers	Folic acid	fhs		formate--tetrahydrofolate ligase		7.60619e+09	32.8245	9.4092e+08	29.8095	2.5859e+09	31.268	9.11444e+09	33.0855	1.06387e+10	33.3086	5.3674e+09	32.3216	6.19296e+09	32.528	5.76458e+09	32.4246		0.629885		0.817576	0.0872854	0.230614	0.962781	1.03287	0.398626	0.773423	0.735907		0.576624	-1.66698	-1.22664	1.02272	1.23805	-0.710474	0.440979	0.325719		0.817576	0.0872854	0.230614	0.962781	1.03287
SAUPAN003276000	Metabolism	Biosynthesis of cofactors, prosthetic groups, and carriers	Folic acid	folD		methylene-THF dehydrogenase (NADP(+))/methenyltetrahydrofolate cyclohydrolase		4.89016e+08	28.8653	2.22747e+09	31.0528	1.59584e+09	30.5717	1.17761e+09	30.1332	1.02485e+09	29.9328	3.07642e+08	28.1967	5.07694e+08	28.9194	5.5739e+08	29.0541		0.0978521		0.0525634	0.206633	0.142319	0.124393	0.0994985	0.022848	0.0634047	0.0711565		-0.825243	1.9822	0.810261	0.483634	0.0300009	-1.36671	-0.627695	-0.486443		0.0525634	0.206633	0.142319	0.124393	0.0994985
SAUPAN002343000	Metabolism	Biosynthesis of cofactors, prosthetic groups, and carriers	Folic acid	folE2		GTP cyclohydrolase		3.02663e+08	28.1731			1.50723e+08	27.1673	3.2701e+08	28.2848	1.64694e+08	27.2952	4.79245e+07	25.5143	3.59413e+08	28.4211	4.18428e+08	28.6404		0.0247961		0.0325328		0.0134417	0.0345429	0.0159895	0.00355926	0.0448862	0.0534165		0.251481		-0.89316	0.372001	-0.7404	-1.48568	0.992152	1.50361		0.0325328		0.0134417	0.0345429	0.0159895
SAUPAN003858000	Metabolism	Biosynthesis of cofactors, prosthetic groups, and carriers	Folic acid	dfrA		dihydrofolate reductase		1.39792e+08	27.0587					5.12446e+07	25.6109	3.50456e+07	25.0627	4.55796e+07	25.4419						0.00340333		0.015026			0.00541309	0.00340244	0.0033851				1.70649			-0.28933	-0.70678	-0.71038				0.015026			0.00541309	0.00340244
SAUPAN002257000	Metabolism	Biosynthesis of cofactors, prosthetic groups, and carriers	Folic acid	folB		dihydroneopterin aldolase		1.0579e+08	26.6566					4.71453e+07	25.4906					8.72903e+07	26.3793	6.26791e+07	25.9015		0.0044068		0.0113712			0.00498007			0.0109015	0.00800162		0.998282			-1.49629			0.814933	-0.316927		0.0113712			0.00498007
SAUPAN002626000	Metabolism	Biosynthesis of cofactors, prosthetic groups, and carriers	Folic acid	queF		7-cyano-7-deazaguanine reductase		5.85102e+07	25.8022											3.78806e+07	25.175				0.0013775		0.00628916						0.00473081			1						-1			0.00628916
SAUPAN004758000	Metabolism	Biosynthesis of cofactors, prosthetic groups, and carriers	Heme, porphyrin, and cobalamin	hemE		uroporphyrinogen decarboxylase														1.33107e+07	23.6661	1.4768e+07	23.816		0.000443452								0.00166234	0.00188528								-1	1
SAUPAN004844000	Metabolism	Biosynthesis of cofactors, prosthetic groups, and carriers	Heme, porphyrin, and cobalamin	gsaB		glutamate-1-semialdehyde aminotransferase						2.191e+07	24.3851	4.45236e+07	25.4081			2.68615e+07	24.679	3.18915e+07	24.9267	2.68124e+07	24.6764		0.00200722				0.00195396	0.00470314		0.00199495	0.00398285	0.00342287				-1.15516	1.3701		-1.11751	0.708469	0.194107				0.00195396	0.00470314
SAUPAN004913000	Metabolism	Biosynthesis of cofactors, prosthetic groups, and carriers	Heme, porphyrin, and cobalamin	gatD		cobyric acid synthase								2.41367e+07	24.5247										0.000318702					0.00254962																		0.00254962
SAUPAN005269000	Metabolism	Biosynthesis of cofactors, prosthetic groups, and carriers	Heme, porphyrin, and cobalamin	yodC		nitroreductase														6.71327e+07	26.0005	7.38843e+07	26.1388		0.00222702								0.00838403	0.00943209								-1	1
SAUPAN002367000	Metabolism	Biosynthesis of cofactors, prosthetic groups, and carriers	Heme, porphyrin, and cobalamin	hemQ		heme peroxidase		4.95747e+08	28.885			1.6046e+08	27.2576	3.02927e+08	28.1744	2.05724e+08	27.6161	2.95445e+08	28.1383	1.8085e+08	27.4302	2.25537e+08	27.7488		0.0241111		0.053287		0.01431	0.0319989	0.0199729	0.0219421	0.0225859	0.0287921		2.18304		-1.12375	0.376971	-0.643306	-0.476244	-0.421623	0.104906		0.053287		0.01431	0.0319989	0.0199729
SAUPAN004283000	Metabolism	Biosynthesis of cofactors, prosthetic groups, and carriers	Heme, porphyrin, and cobalamin	hemB		porphobilinogen synthase		2.5476e+08	27.9246			7.10191e+07	26.0817	7.6545e+07	26.1898					2.29506e+08	27.774	2.3605e+08	27.8145		0.0125749		0.0273837		0.00633356	0.00808564			0.0286625	0.0301341		0.685807		-1.30163	-1.13621			0.806542	0.945488		0.0273837		0.00633356	0.00808564
SAUPAN006168000	Metabolism	Biosynthesis of cofactors, prosthetic groups, and carriers	Heme, porphyrin, and cobalamin	frp		FMN reductase		2.89405e+08	28.1085	2.5462e+07	24.6018									3.72774e+07	25.1518				0.00476564		0.0311077	0.00236201					0.00465548			1.41057	-0.793196					-0.617369			0.0311077	0.00236201
SAUPAN004516000	Metabolism	Biosynthesis of cofactors, prosthetic groups, and carriers	Heme, porphyrin, and cobalamin	4516		hypothetical protein		1.67293e+08	27.3178	6.81823e+08	29.3448	7.65907e+08	29.5126	2.85127e+08	28.087	1.49435e+08	27.1549	3.7246e+08	28.4725	3.45932e+08	28.3659	3.77141e+08	28.4905		0.0391467		0.0179821	0.0632501	0.0683045	0.0301187	0.0145081	0.0276619	0.0432026	0.0481458		-1.13191	1.28907	1.55939	-0.482827	-1.3177	-0.614221	0.216914	0.48128		0.0179821	0.0632501	0.0683045	0.0301187	0.0145081
SAUPAN004285000	Metabolism	Biosynthesis of cofactors, prosthetic groups, and carriers	Heme, porphyrin, and cobalamin	hemC		hydroxymethylbilane synthase		1.0749e+08	26.6796			6.34843e+07	25.9199	8.96516e+07	26.4178	9.3176e+07	26.4735			1.6229e+08	27.274	1.65357e+08	27.301		0.00963865		0.0115539		0.0056616	0.00947012	0.00904611		0.020268	0.0211094		-0.223368		-1.23765	-0.582064	-0.655051		1.27664	1.42149		0.0115539		0.0056616	0.00947012	0.00904611
SAUPAN005572000	Metabolism	Biosynthesis of cofactors, prosthetic groups, and carriers	Heme, porphyrin, and cobalamin	iucB		Iuc family aerobactin synthesis protein		8.0759e+07	26.2671					8.66015e+06	23.046					1.93397e+07	24.2051	2.7108e+07	24.6922		0.00193392		0.00868064			0.000914793			0.00241529	0.00346061		1.64693			-1.01052			-0.497056	-0.13935		0.00868064			0.000914793
SAUPAN004282000	Metabolism	Biosynthesis of cofactors, prosthetic groups, and carriers	Heme, porphyrin, and cobalamin	hemL		glutamate-1-semialdehyde 2,1-aminomutase		3.1309e+07	24.9001					4.50774e+07	25.4259										0.00101587		0.00336535			0.00476164						-1			1						0.00336535			0.00476164
SAUPAN002811000	Metabolism	Biosynthesis of cofactors, prosthetic groups, and carriers	Heme, porphyrin, and cobalamin	gpmA1		phosphoglycerate mutase family protein		2.45095e+07	24.5468											7.23671e+07	26.1088	6.91491e+07	26.0432		0.00256248		0.00263448						0.00903775	0.00882758		-1.41362						0.74219	0.671434		0.00263448
SAUPAN001013000	Metabolism	Biosynthesis of cofactors, prosthetic groups, and carriers	iron sulfur cluster	1013		short chain acyl-CoA dehydrogenase						3.88746e+07	25.2123												0.000433361				0.00346689																		0.00346689
SAUPAN001138000	Metabolism	Biosynthesis of cofactors, prosthetic groups, and carriers	iron sulfur cluster	scdA		cell wall biosynthesis protein ScdA														3.47079e+07	25.0488	3.51829e+07	25.0684		0.00110326								0.00433458	0.00449146								-1	1
SAUPAN002894000	Metabolism	Biosynthesis of cofactors, prosthetic groups, and carriers	iron sulfur cluster	sufC		FeS assembly ATPase SufC				3.2617e+07	24.9591	2.6607e+07	24.6653	3.1029e+07	24.8871					3.11937e+07	24.8948	2.31034e+07	24.4616		0.00194017			0.00302575	0.00237284	0.00327767			0.0038957	0.00294938			-0.158851	-1.47978	0.350813			1.60118	-0.313363			0.00302575	0.00237284	0.00327767
SAUPAN003035000	Metabolism	Biosynthesis of cofactors, prosthetic groups, and carriers	iron sulfur cluster	nfu		NifU domain-containing protein														6.70082e+07	25.9978	6.94294e+07	26.049		0.00215398								0.00836849	0.00886337								-1	1
SAUPAN003739000	Metabolism	Biosynthesis of cofactors, prosthetic groups, and carriers	iron sulfur cluster	3739		hypothetical protein								7.88422e+07	26.2325	5.13737e+07	25.6145			7.75608e+07	26.2088				0.00287529					0.0083283	0.00498768		0.00968637						0.334722	-1.35731		1.02258						0.0083283	0.00498768
SAUPAN003862000	Metabolism	Biosynthesis of cofactors, prosthetic groups, and carriers	iron sulfur cluster	3862		hypothetical protein				1.9714e+07	24.2327			1.14472e+07	23.4485					1.62523e+08	27.2761	1.34777e+08	27.006		0.00506759			0.00182879		0.0012092			0.0202971	0.0172056			-0.956076		-1.02739			1.16965	0.813815			0.00182879		0.0012092
SAUPAN002899000	Metabolism	Biosynthesis of cofactors, prosthetic groups, and carriers	iron sulfur cluster	sufB		FeS assembly protein SufB		2.57313e+08	27.9389	7.35415e+07	26.1321	2.69544e+08	28.0059	4.95363e+08	28.8839	1.59506e+08	27.249	1.05434e+08	26.6518	3.9826e+08	28.5691	2.7508e+08	28.0353		0.027377		0.0276581	0.00682216	0.0240382	0.0523264	0.0154859	0.00783035	0.0497377	0.0351168		0.0171933	-1.25688	-0.204157	1.52561	-0.727113	-1.19523	1.36731	0.473275		0.0276581	0.00682216	0.0240382	0.0523264	0.0154859
SAUPAN003039000	Metabolism	Biosynthesis of cofactors, prosthetic groups, and carriers	iron sulfur cluster	sufA		hypothetical protein		8.78669e+07	26.3888			7.98291e+07	26.2504	5.24997e+07	25.6458					1.4753e+08	27.1364				0.00506678		0.00944466		0.00711925	0.00554567			0.0184247			-0.13823		-0.604825	-0.920567			1.66362			0.00944466		0.00711925	0.00554567
SAUPAN002898000	Metabolism	Biosynthesis of cofactors, prosthetic groups, and carriers	iron sulfur cluster	sufU		NifU family SUF system FeS assembly protein		7.47987e+07	26.1565	4.95049e+07	25.5611			3.01687e+07	24.8466					7.45125e+07	26.151	7.91701e+07	26.2385		0.00440396		0.00803998	0.00459238		0.0031868			0.00930569	0.0101069		0.368384	-0.90979		-1.4309			0.837637	1.13467		0.00803998	0.00459238		0.0031868
SAUPAN002895000	Metabolism	Biosynthesis of cofactors, prosthetic groups, and carriers	iron sulfur cluster	sufD		FeS assembly protein SufD		3.83735e+07	25.1936					5.21327e+07	25.6357	3.7657e+07	25.1664			4.8832e+07	25.5413	3.3105e+07	24.9805		0.00295154		0.0041247			0.0055069	0.00365598		0.00609851	0.00422619		-0.648366			0.850867	-1.15678		1.49257	-0.538287		0.0041247			0.0055069	0.00365598
SAUPAN002897000	Metabolism	Biosynthesis of cofactors, prosthetic groups, and carriers	iron sulfur cluster	sufS		SufS subfamily cysteine desulfurase		5.02218e+07	25.5818					6.82918e+07	26.0252	1.38223e+07	23.7205			3.23813e+07	24.9487	4.70681e+07	25.4882		0.00300085		0.00539825			0.00721384	0.00134196		0.00404402	0.00600872		0.297151			1.20099	-1.72218		-0.37702	0.601055		0.00539825			0.00721384	0.00134196
SAUPAN003022000	Metabolism	Biosynthesis of cofactors, prosthetic groups, and carriers	Lipoate	lipA		lipoyl synthase		1.68715e+07	24.0081					3.212e+07	24.937					3.86163e+07	25.2027	3.74803e+07	25.1596		0.00185173		0.00181349			0.00339291			0.00482269	0.00478475		-1.53167			-0.251674			0.907048	0.876299		0.00181349			0.00339291
SAUPAN004452000	Metabolism	Biosynthesis of cofactors, prosthetic groups, and carriers	Menaquinone and ubiquinone	pldB		lysophospholipase								3.63057e+07	25.1137										0.000479383					0.00383507																		0.00383507
SAUPAN003248000	Metabolism	Biosynthesis of cofactors, prosthetic groups, and carriers	Menaquinone and ubiquinone	menB		naphthoate synthase		9.51631e+08	29.8258	1.3162e+08	26.9718	4.47702e+08	28.738	1.19961e+09	30.1599	5.9553e+08	29.1496	5.01154e+08	28.9007	1.4177e+09	30.4009	1.6241e+09	30.597		0.0950708		0.102289	0.0122099	0.0399266	0.126717	0.0578178	0.0372197	0.177053	0.207333		0.109103	-1.2524	-0.833478	0.478324	-0.563062	-0.874391	1.23912	1.69678		0.102289	0.0122099	0.0399266	0.126717	0.0578178
SAUPAN003246000	Metabolism	Biosynthesis of cofactors, prosthetic groups, and carriers	Menaquinone and ubiquinone	menD		2-oxoglutarate decarboxylase		3.10385e+07	24.8876							2.77039e+07	24.7236			2.1994e+07	24.3906				0.00109659		0.00333628				0.00268967		0.00274678			1.40971				-0.802552		-0.607155			0.00333628				0.00268967
SAUPAN004510000	Metabolism	Biosynthesis of cofactors, prosthetic groups, and carriers	Menaquinone and ubiquinone	menC		o-succinylbenzoic acid (OSB) synthetase		9.91686e+06	23.2415											2.19943e+07	24.3906	1.82687e+07	24.1229		0.000768118		0.00106595						0.00274682	0.00233218		-1.37401						0.976971	0.397035		0.00106595
SAUPAN005736000	Metabolism	Biosynthesis of cofactors, prosthetic groups, and carriers	Molybdopterin	moaB		molybdopterin cofactor biosynthesis protein MoaB								2.79925e+07	24.7385					5.16124e+07	25.6212	5.65777e+07	25.7537		0.00207817					0.00295691			0.00644575	0.00722271					-1.39339			0.48728	0.906107					0.00295691
SAUPAN005734000	Metabolism	Biosynthesis of cofactors, prosthetic groups, and carriers	Molybdopterin	moeA		molybdopterin biosynthesis protein MoeA		5.7389e+07	25.7743	2.9591e+07	24.8187	8.15833e+07	26.2818	2.0872e+08	27.637	9.81921e+07	26.5491			1.12606e+08	26.7467	1.49007e+08	27.1508		0.0101069		0.00616865	0.00274504	0.0072757	0.0220476	0.0095331		0.0140631	0.0190222		-0.82053	-1.34248	-0.651755	1.60029	-0.307603		0.383015	1.13906		0.00616865	0.00274504	0.0072757	0.0220476	0.0095331
SAUPAN001123000	Metabolism	Biosynthesis of cofactors, prosthetic groups, and carriers	Other cofactors	tarI'		2-C-methyl-D-erythritol 4-phosphate cytidylyltransferase								1.93017e+07	24.2022										0.00025486					0.00203888																		0.00203888
SAUPAN001133000	Metabolism	Biosynthesis of cofactors, prosthetic groups, and carriers	Other cofactors	tarI		2-C-methyl-D-erythritol 4-phosphate cytidylyltransferase		2.70836e+08	28.0128	1.17242e+08	26.8049	9.3023e+07	26.4711	2.69603e+08	28.0063	2.2907e+08	27.7712			9.20277e+08	29.7775	8.14905e+08	29.6021		0.0397455		0.0291117	0.0108761	0.0082959	0.0284789	0.0222396		0.114931	0.104031		-0.395141	-0.836884	-0.899387	-0.41047	-0.561612		1.68377	1.41972		0.0291117	0.0108761	0.0082959	0.0284789	0.0222396
SAUPAN005845000	Metabolism	Biosynthesis of cofactors, prosthetic groups, and carriers	Other cofactors	fni		isopentenyl pyrophosphate isomerase		5.03174e+07	25.5846					2.3988e+07	24.5158	1.8752e+07	24.1605			5.74493e+07	25.7758	7.85025e+07	26.2262		0.00336992		0.00540853			0.00253392	0.00182056		0.0071747	0.0100216		0.0055197			-0.947031	-1.18341		0.590771	1.53415		0.00540853			0.00253392	0.00182056
SAUPAN004946000	Metabolism	Biosynthesis of cofactors, prosthetic groups, and carriers	Pyridine nucleotides	pncB		nicotinate phosphoribosyltransferase		2.68517e+08	28.0004			7.09249e+07	26.0798	1.19058e+08	26.8271	1.97053e+08	27.554	1.51426e+08	27.174	4.90063e+08	28.8684	3.67447e+08	28.453		0.0232815		0.0288624		0.00632516	0.0125764	0.0191311	0.0112461	0.0612027	0.0469083		0.118983		-1.07021	-0.740361	-0.394496	-0.810555	1.82545	1.07119		0.0288624		0.00632516	0.0125764	0.0191311
SAUPAN004953000	Metabolism	Biosynthesis of cofactors, prosthetic groups, and carriers	Pyridine nucleotides	pncA		isochorismatase		8.82545e+07	26.3952					7.73026e+07	26.204					5.44373e+07	25.6981	4.67686e+07	25.479		0.00380263		0.00948632			0.00816566			0.00679854	0.00597048		1.40444			0.418411			-0.602303	-1.22054		0.00948632			0.00816566
SAUPAN004945000	Metabolism	Biosynthesis of cofactors, prosthetic groups, and carriers	Pyridine nucleotides	nadE		NAD synthetase		8.04848e+07	26.2622			6.96949e+07	26.0546	2.17433e+07	24.3741					3.70433e+07	25.1427	4.11556e+07	25.2946		0.00338045		0.00865117		0.00621548	0.0022968			0.00462625	0.00525393		1.56421		0.38919	-1.50124			-0.37748	-0.074674		0.00865117		0.00621548	0.0022968
SAUPAN001029000	Metabolism	Biosynthesis of cofactors, prosthetic groups, and carriers	Pyridine nucleotides	entB		isochorismatase family protein		5.59153e+07	25.7367	1.12459e+08	26.7448					6.13604e+07	25.8708								0.00279998		0.00601024	0.0104323			0.00595726					-0.694437	1.41414			-0.719701					0.00601024	0.0104323			0.00595726
SAUPAN006378000	Metabolism	Biosynthesis of cofactors, prosthetic groups, and carriers	Pyridine nucleotides	entB2		isochorismatase		6.36622e+07	25.9239					3.2978e+07	24.975					6.4809e+07	25.9497	5.5686e+07	25.7308		0.00319115		0.00684293			0.00348355			0.00809384	0.00710889		0.26515			-1.66858			0.985195	0.418237		0.00684293			0.00348355
SAUPAN005471000	Metabolism	Biosynthesis of cofactors, prosthetic groups, and carriers	Pyridoxal phosphate	5471		hypothetical protein		2.14253e+08	27.6747			8.24908e+07	26.2977	2.30557e+08	27.7805	8.81341e+07	26.3932	1.63465e+08	27.2844	3.09009e+08	28.2031	3.1614e+08	28.236		0.0192984		0.0230297		0.00735663	0.0243543	0.00855661	0.0121402	0.0385914	0.0403585		0.0773321		-1.1666	0.182463	-1.07136	-0.786935	1.31242	1.45267		0.0230297		0.00735663	0.0243543	0.00855661
SAUPAN002332000	Metabolism	Biosynthesis of cofactors, prosthetic groups, and carriers	Pyridoxal phosphate	2332		hydrolase		1.52774e+08	27.1868	2.05698e+08	27.616			2.4228e+07	24.5302	4.70371e+07	25.4873			2.40339e+08	27.8405	3.03611e+08	28.1776		0.0139254		0.0164214	0.0190818		0.00255927	0.00456665		0.0300154	0.038759		-0.166558	0.0399381		-1.24252	-1.08671		0.888589	1.56726		0.0164214	0.0190818		0.00255927	0.00456665
SAUPAN003703000	Metabolism	Biosynthesis of cofactors, prosthetic groups, and carriers	Pyridoxal phosphate	3703		HAD superfamily hydrolase		6.13161e+07	25.8698			3.5227e+07	25.0702	5.37485e+07	25.6797					2.21657e+08	27.7238	1.80614e+08	27.4283		0.00826866		0.00659076		0.00314159	0.00567759			0.0276822	0.0230571		-0.658445		-1.00052	-0.749011			1.43334	0.974642		0.00659076		0.00314159	0.00567759
SAUPAN002283000	Metabolism	Biosynthesis of cofactors, prosthetic groups, and carriers	Pyridoxine	pdxS		pyridoxine (vitamin B6) biosynthesis protein		1.0207e+08	26.605	2.44087e+08	27.8628	1.66e+08	27.3066	2.59886e+08	27.9533	1.72998e+08	27.3662			3.88087e+08	28.5318	4.72196e+08	28.8148		0.0251768		0.0109713	0.022643	0.0148041	0.0274525	0.0167958		0.0484672	0.0602806		-1.03388	-0.356038	-0.811291	-0.0767204	-0.695621		1.14374	1.82981		0.0109713	0.022643	0.0148041	0.0274525	0.0167958
SAUPAN002284000	Metabolism	Biosynthesis of cofactors, prosthetic groups, and carriers	Pyridoxine	pdxT		GMP synthase (glutamine-hydrolyzing)		9.89802e+07	26.5606			5.58407e+07	25.7348	1.128e+08	26.7492	1.59505e+08	27.249	8.00919e+07	26.2552	1.4624e+08	27.1238	1.09205e+08	26.7025		0.0101466		0.0106392		0.00497994	0.0119153	0.0154857	0.00594826	0.0182636	0.0139411		-0.212639		-1.47015	0.0709191	0.864282	-1.25499	1.48153	0.521051		0.0106392		0.00497994	0.0119153	0.0154857
SAUPAN004457000	Metabolism	Biosynthesis of cofactors, prosthetic groups, and carriers	Riboflavin, FMN, FAD	ribB		riboflavin synthase alpha subunit														2.96983e+07	24.8239				0.000463619								0.00370895
SAUPAN004455000	Metabolism	Biosynthesis of cofactors, prosthetic groups, and carriers	Riboflavin, FMN, FAD	ribH		riboflavin synthase beta subunit		2.05837e+08	27.6169	4.69955e+07	25.486			4.0877e+07	25.2848	4.6773e+08	28.8011	1.86706e+08	27.4762	3.59883e+08	28.423	3.27287e+08	28.286		0.0221007		0.022125	0.00435959		0.00431794	0.0454102	0.0138663	0.0449449	0.0417815		-0.181678	-1.21191		-1.21432	1.16864	-0.660607	1.14166	0.958211		0.022125	0.00435959		0.00431794	0.0454102
SAUPAN002357000	Metabolism	Biosynthesis of cofactors, prosthetic groups, and carriers	Thiamine	pdxK		phosphomethylpyrimidine kinase				9.01873e+07	26.4264	4.46416e+07	25.4119	6.8939e+07	26.0388					2.43753e+07	24.5389				0.00283424			0.00836633	0.00398119	0.0072822			0.00304417				1.21826	-0.761917	0.728702			-1.18504				0.00836633	0.00398119	0.0072822
SAUPAN005373000	Metabolism	Biosynthesis of cofactors, prosthetic groups, and carriers	Thiamine	thiE		putative thiamine-phosphate pyrophosphorylase														1.20547e+07	23.5231				0.000188185								0.00150548
SAUPAN005375000	Metabolism	Biosynthesis of cofactors, prosthetic groups, and carriers	Thiamine	thiD		putative phosphomethylpyrimidine kinase						4.67099e+07	25.4772	1.30276e+08	26.957										0.00224088				0.00416565	0.0137614								-1	1								0.00416565	0.0137614
SAUPAN005374000	Metabolism	Biosynthesis of cofactors, prosthetic groups, and carriers	Thiamine	thiM		hydroxyethylthiazole kinase		8.36146e+07	26.3173	7.35911e+07	26.133			8.88867e+07	26.4055	8.04775e+07	26.2621	9.75703e+07	26.5399	1.3918e+08	27.0524	1.75863e+08	27.3899		0.010012		0.00898758	0.00682675		0.00938933	0.00781326	0.00724635	0.0173819	0.0224507		-0.439074	-0.825585		-0.367213	-0.649127	-0.75053	1.06243	1.9691		0.00898758	0.00682675		0.00938933	0.00781326
Enzymes of unknown specificity
SAUPAN001136000	Metabolism	Enzymes of unknown specificity	Enzymes of unknown specificity	tarS		glycosyl transferase, group 2 family protein										1.0427e+08	26.6358	1.5167e+08	27.1764	1.98337e+08	27.5634	1.09123e+08	26.7014		0.00751099						0.0101232	0.0112642	0.0247698	0.0139306						-0.845336	-0.648442	1.6821	-0.188323						0.0101232
SAUPAN002102000	Metabolism	Enzymes of unknown specificity	Enzymes of unknown specificity	2102		hypothetical protein								3.06631e+07	24.87					1.95026e+07	24.2172				0.000709331					0.00323902			0.00243564						1			-1						0.00323902
SAUPAN004179000	Metabolism	Enzymes of unknown specificity	Enzymes of unknown specificity	yqeK		metal dependent phosphohydrolase																1.89373e+07	24.1747		0.000302193									0.00241754
SAUPAN004378000	Metabolism	Enzymes of unknown specificity	Enzymes of unknown specificity	4378		class V aminotransferase														7.61933e+07	26.1832	6.58911e+07	25.9736		0.00224091								0.00951559	0.00841167								1	-1
SAUPAN006445000	Metabolism	Enzymes of unknown specificity	Enzymes of unknown specificity	drp35		drP35 protein						1.19167e+08	26.8284	2.03173e+08	27.5981										0.00401114				0.0106274	0.0214617								-1	1								0.0106274	0.0214617
SAUPAN003273000	Metabolism	Enzymes of unknown specificity	Enzymes of unknown specificity	3273		hypothetical protein		1.68053e+09	30.6463	1.75176e+09	30.7062	5.0697e+09	32.2393	1.93393e+09	30.8489	3.05713e+08	28.1876			1.44436e+09	30.4278	7.0827e+08	29.3997		0.162504		0.180637	0.162503	0.452122	0.204286	0.0296806		0.180383	0.0904179		-0.0414207	-0.189246	2.17167	0.151361	-1.272		-0.0434945	-0.776876		0.180637	0.162503	0.452122	0.204286	0.0296806
SAUPAN004958000	Metabolism	Enzymes of unknown specificity	Enzymes of unknown specificity	ykgB		3-carboxy-cis,cis-muconate lactonizing enzyme		6.07558e+08	29.1784			2.72843e+08	28.0235	8.00845e+08	29.5769	2.65576e+08	27.9846	9.61628e+07	26.519	7.43217e+08	29.4692	5.54308e+08	29.0461		0.0463425		0.0653053		0.0243325	0.0845952	0.0257838	0.00714182	0.0928185	0.070763		0.398461		-0.924302	1.02122	-0.877447	-1.47928	1.2867	0.574658		0.0653053		0.0243325	0.0845952	0.0257838
SAUPAN004355000	Metabolism	Enzymes of unknown specificity	Enzymes of unknown specificity	uspA2		universal stress protein		4.0416e+08	28.5903			6.44291e+07	25.9412	1.21131e+08	26.852	1.03581e+08	26.6262			2.69667e+08	28.0066	2.6004e+08	27.9542		0.0173643		0.0434424		0.00574586	0.0127954	0.0100563		0.033678	0.0331968		1.43166		-1.22821	-0.730795	-0.924066		0.742683	0.708729		0.0434424		0.00574586	0.0127954	0.0100563
SAUPAN002322000	Metabolism	Enzymes of unknown specificity	Enzymes of unknown specificity	kbl		2-amino-3-ketobutyrate coenzyme A ligase		3.9391e+08	28.5533	2.69551e+08	28.006	3.50454e+08	28.3847	5.52877e+08	29.0424	9.14532e+08	29.7685	3.25529e+08	28.2782	9.62657e+08	29.8424	1.00005e+09	29.8974		0.0647321		0.0423407	0.0250052	0.0312539	0.0584017	0.0887885	0.0241764	0.120224	0.127666		-0.566371	-1.00486	-0.846803	-0.160121	0.608487	-1.02582	1.40362	1.59187		0.0423407	0.0250052	0.0312539	0.0584017	0.0887885
SAUPAN004349000	Metabolism	Enzymes of unknown specificity	Enzymes of unknown specificity	maeB		malate dehydrogenase (oxaloacetate-decarboxylating) (NADP( ))		3.32014e+08	28.3067	1.6562e+08	27.3033	4.30893e+08	28.6828	7.15903e+08	29.4152	4.5262e+08	28.7537	1.852e+08	27.4645	4.05886e+08	28.5965	3.2851e+08	28.2914		0.0394284		0.0356876	0.0153639	0.0384275	0.0756226	0.0439432	0.0137545	0.0506901	0.0419376		-0.202993	-1.30585	-0.0543106	1.96407	0.244995	-1.39319	0.611117	0.136163		0.0356876	0.0153639	0.0384275	0.0756226	0.0439432
SAUPAN003443000	Metabolism	Enzymes of unknown specificity	Enzymes of unknown specificity	3443		hypothetical protein		2.90834e+08	28.1156	1.15762e+08	26.7866	1.30869e+08	26.9635	1.27717e+08	26.9284	5.80037e+08	29.1116	2.2134e+08	27.7217	2.33354e+08	27.7979	1.8993e+08	27.5009		0.024163		0.0312612	0.0107388	0.011671	0.0134911	0.0563136	0.0164385	0.029143	0.0242464		0.499018	-0.943739	-0.878205	-0.750251	2.26025	-0.543043	0.350104	0.0058698		0.0312612	0.0107388	0.011671	0.0134911	0.0563136
SAUPAN003078000	Metabolism	Enzymes of unknown specificity	Enzymes of unknown specificity	mhpD		2-keto-4-pentenoate hydratase		2.8668e+08	28.0949	5.74646e+08	29.0981	2.74163e+08	28.0305	5.97752e+08	29.155	6.07921e+07	25.8574			2.08827e+08	27.6377	2.42973e+08	27.8562		0.0293393		0.0308147	0.0533076	0.0244502	0.0631421	0.00590208		0.0260798	0.031018		-0.153795	1.11992	-0.514202	1.67681	-1.56453		-0.421919	-0.142284		0.0308147	0.0533076	0.0244502	0.0631421	0.00590208
SAUPAN005993000	Metabolism	Enzymes of unknown specificity	Enzymes of unknown specificity	5993		epimerase/dehydratase		2.02664e+08	27.5945	8.97914e+07	26.4201	6.0611e+07	25.8531	1.00047e+08	26.5761	1.34298e+08	27.0009			1.93257e+08	27.5259	1.88643e+08	27.4911		0.0134179		0.021784	0.0083296	0.00540536	0.0105683	0.0130385		0.0241353	0.0240822		0.885607	-0.961949	-1.36351	-0.654536	-0.31532		1.2085	1.20121		0.021784	0.0083296	0.00540536	0.0105683	0.0130385
SAUPAN006461000	Metabolism	Enzymes of unknown specificity	Enzymes of unknown specificity	6461		N-acetyltransferase		1.10595e+08	26.7207	8.11556e+07	26.2742			1.06099e+08	26.6608	1.83005e+08	27.4473	2.02755e+08	27.5952	1.29157e+08	26.9445	1.98368e+08	27.5636		0.0131129		0.0118876	0.00752849		0.0112075	0.0177673	0.0150582	0.01613	0.0253237		-0.586444	-1.41149		-0.71517	0.526376	0.0136443	0.216507	1.95657		0.0118876	0.00752849		0.0112075	0.0177673
SAUPAN002603000	Metabolism	Enzymes of unknown specificity	Enzymes of unknown specificity	2603		hypothetical protein		8.89894e+07	26.4071					3.57154e+07	25.09					5.05286e+07	25.5906	4.59544e+07	25.4537		0.00318937		0.00956531			0.00377271			0.0063104	0.00586654		1.53614			-1.25628			-0.0329451	-0.246913		0.00956531			0.00377271
SAUPAN002564000	Metabolism	Enzymes of unknown specificity	Enzymes of unknown specificity	yvdD		putative lysine decarboxylase		6.90549e+07	26.0412	5.38483e+07	25.6824	5.48368e+07	25.7086	1.04092e+08	26.6333	1.35315e+08	27.0117	1.00947e+08	26.589	7.96429e+07	26.247				0.00736057		0.00742259	0.0049953	0.00489042	0.0109955	0.0131372	0.00749714	0.00994641			-0.346004	-1.19478	-1.23145	0.903371	1.65228	-0.319935	0.536522			0.00742259	0.0049953	0.00489042	0.0109955	0.0131372
SAUPAN002583000	Metabolism	Enzymes of unknown specificity	Enzymes of unknown specificity	fruB		1-phosphofructokinase		6.44809e+07	25.9424	1.85247e+08	27.4649	1.96366e+08	27.549	1.58618e+08	27.241										0.00729787		0.00693094	0.0171846	0.0175122	0.0167552						-1.72887	0.58395	0.657836	0.487087						0.00693094	0.0171846	0.0175122	0.0167552
SAUPAN006056000	Metabolism	Enzymes of unknown specificity	Enzymes of unknown specificity	bdhA		putative short chain dehydrogenase		6.01874e+07	25.843	6.52755e+07	25.96			1.6141e+08	27.2662	2.44595e+07	24.5439	4.92439e+07	25.5534						0.00445086		0.00646943	0.00605536		0.0170501	0.00237468	0.00365725				-0.125618	-0.205403		1.91311	-0.914609	-0.66748				0.00646943	0.00605536		0.0170501	0.00237468
SAUPAN004892000	Metabolism	Enzymes of unknown specificity	Enzymes of unknown specificity	4892		hypothetical protein		4.69931e+07	25.4859					3.52577e+07	25.0714										0.00109694		0.0050512			0.00372435						1			-1						0.0050512			0.00372435
SAUPAN003591000	Metabolism	Enzymes of unknown specificity	Enzymes of unknown specificity	3591		hypothetical protein		4.29795e+07	25.3571	3.1474e+07	24.9077	4.64577e+07	25.4694	2.2181e+08	27.7247	4.7205e+07	25.4924			5.78594e+07	25.786	4.9128e+07	25.55		0.00664919		0.00461979	0.00291972	0.00414315	0.0234303	0.00458295		0.00722592	0.00627169		-0.451835	-0.709667	-0.524122	2.40095	-0.457422		-0.0565928	-0.201309		0.00461979	0.00291972	0.00414315	0.0234303	0.00458295
SAUPAN003900000	Metabolism	Enzymes of unknown specificity	Enzymes of unknown specificity	3900		hypothetical protein		2.67206e+07	24.6714					2.66514e+07	24.6677										0.000710924		0.00287214			0.00281525						1			-1						0.00287214			0.00281525
SAUPAN004129000	Metabolism	Enzymes of unknown specificity	Enzymes of unknown specificity	gluP		peptidase, rhomboid family protein		2.62723e+07	24.647			8.30639e+07	26.3077	5.49201e+07	25.7108										0.00200413		0.00282396		0.00740774	0.00580135						-1.32721		1.08656	0.240649						0.00282396		0.00740774	0.00580135
SAUPAN003027000	Metabolism	Enzymes of unknown specificity	Enzymes of unknown specificity	pdxp		HAD-superfamily hydrolase		2.27575e+07	24.4398	1.41593e+08	27.0772	2.72496e+08	28.0217	4.25607e+08	28.6649					5.41571e+07	25.6906	7.31915e+07	26.1252		0.0126185		0.00244617	0.0131351	0.0243015	0.0449579			0.00676354	0.00934364		-1.00631	-0.258224	0.523289	1.96898			-0.704151	-0.523576		0.00244617	0.0131351	0.0243015	0.0449579
Unknown function
SAUPAN000958000	Unknown function	Unknown function	Unknown function	0958		hypothetical protein		6.31809e+07	25.913	5.44607e+08	29.0206	1.8421e+09	30.7787	5.11007e+08	28.9288					8.25472e+07	26.2987	5.90326e+07	25.815		0.0366771		0.0067912	0.0505211	0.164281	0.053979			0.0103091	0.0075361		-0.76222	0.0292894	2.08834	0.0918774			-0.698546	-0.748737		0.0067912	0.0505211	0.164281	0.053979
SAUPAN001168000	Unknown function	Unknown function	Unknown function	1168		hypothetical protein								7.77013e+07	26.2114					6.5038e+07	25.9548	7.32134e+07	26.1256		0.00320958					0.00820778			0.00812244	0.00934643					-0.629246			-0.782208	1.41145					0.00820778
SAUPAN001891000	Unknown function	Unknown function	Unknown function	1891		hypothetical protein		9.2584e+07	26.4643																0.00124396		0.00995169																		0.00995169
SAUPAN002199000	Unknown function	Unknown function	Unknown function	2199		hypothetical protein		1.4533e+08	27.1148					5.5114e+07	25.7159					8.16519e+07	26.283	8.19703e+07	26.2886		0.0052631		0.0156213			0.00582182			0.0101973	0.0104643		1.46773			-1.35517			-0.0947417	-0.0178179		0.0156213			0.00582182
SAUPAN002345000	Unknown function	Unknown function	Unknown function	2345		hypothetical protein		1.36005e+08	27.0191	8.25854e+07	26.2994			5.85958e+07	25.8043										0.0035587		0.0146189	0.00766112		0.00618962						1.3952	-0.497461		-0.897742						0.0146189	0.00766112		0.00618962
SAUPAN002469000	Unknown function	Unknown function	Unknown function	2469		hypothetical protein		4.9816e+07	25.5701					2.20473e+07	24.3941							3.5201e+07	25.0691		0.00152216		0.00535464			0.00232892				0.00449376		1.01777			-1.35924				0.341468		0.00535464			0.00232892
SAUPAN002480000	Unknown function	Unknown function	Unknown function	2480		hypothetical protein		3.24894e+10	34.9192	5.56676e+10	35.6961	6.16267e+10	35.8428	2.98107e+10	34.7951	2.62211e+10	34.61	3.6437e+10	35.0847	2.1078e+10	34.295	1.94147e+10	34.1764		3.45799		3.49222	5.16406	5.49595	3.14898	2.5457	2.70611	2.63238	2.47848		0.0303229	1.51098	1.80491	-0.273669	-0.807959	-0.6659	-0.731196	-0.867494		3.49222	5.16406	5.49595	3.14898	2.5457
SAUPAN002550000	Unknown function	Unknown function	Unknown function	2550		hypothetical protein								2.39764e+07	24.5151										0.000316586					0.00253269																		0.00253269
SAUPAN002562000	Unknown function	Unknown function	Unknown function	2562		hypothetical protein		3.45487e+07	25.0421																0.000464197		0.00371358																		0.00371358
SAUPAN002566000	Unknown function	Unknown function	Unknown function	2566		hypothetical protein		6.08917e+07	25.8597							8.38513e+07	26.3213								0.00183574		0.00654514				0.00814081					-1				1					0.00654514				0.00814081
SAUPAN002580000	Unknown function	Unknown function	Unknown function	2580		hypothetical protein		2.7562e+08	28.0381	3.69193e+08	28.4598	2.55296e+09	31.2495												0.0364438		0.0296259	0.0342486	0.227676							-0.732003	-0.681915	1.41392							0.0296259	0.0342486	0.227676
SAUPAN002805000	Unknown function	Unknown function	Unknown function	2805		hypothetical protein						5.48574e+07	25.7092	6.04593e+07	25.8495							6.5634e+07	25.9679		0.0024572				0.00489225	0.00638647				0.00837884				-1.16247	-0.116265				1.27873				0.00489225	0.00638647
SAUPAN002892000	Unknown function	Unknown function	Unknown function	2892		hypothetical protein		2.14614e+08	27.6772	1.69007e+08	27.3325	2.7419e+08	28.0306	1.33574e+09	30.315	1.03731e+09	29.9502	2.16685e+08	27.691	1.39267e+08	27.0533				0.0423113		0.0230684	0.0156781	0.0244526	0.141097	0.100708	0.0160928	0.0173927			-0.535317	-0.691766	-0.506014	1.96328	1.10827	-0.682987	-0.655469			0.0230684	0.0156781	0.0244526	0.141097	0.100708
SAUPAN003123000	Unknown function	Unknown function	Unknown function	3123		phosphatidylethanolamine-binding protein								1.43733e+08	27.0988										0.00189786					0.0151829																		0.0151829
SAUPAN003302000	Unknown function	Unknown function	Unknown function	3302		hypothetical protein		7.51003e+07	26.1623					4.57468e+07	25.4472					2.02997e+08	27.5969	1.92006e+08	27.5166		0.00784601		0.0080724			0.00483235			0.0253518	0.0245115		-0.817983			-1.16581			1.037	0.946798		0.0080724			0.00483235
SAUPAN003327000	Unknown function	Unknown function	Unknown function	3327		hypothetical protein						2.34465e+07	24.4829	1.8189e+07	24.1166										0.000501542				0.00209099	0.00192135								1	-1								0.00209099	0.00192135
SAUPAN003332000	Unknown function	Unknown function	Unknown function	3332		hypothetical protein		1.41682e+08	27.0781					3.52473e+07	25.071					7.86227e+07	26.2284	6.58438e+07	25.9725		0.00464712		0.0152291			0.00372326			0.00981899	0.00840563		1.44663			-1.35793			0.127906	-0.216603		0.0152291			0.00372326
SAUPAN003338000	Unknown function	Unknown function	Unknown function	3338		hypothetical protein		3.40787e+08	28.3443	1.15863e+08	26.7879	1.32715e+08	26.9838	1.23553e+08	26.8806					7.7641e+07	26.2103	9.71075e+07	26.5331		0.0117949		0.0366306	0.0107482	0.0118357	0.0130512			0.0096964	0.0123968		2.22102	-0.528931	-0.413387	-0.284239			-0.640683	-0.353776		0.0366306	0.0107482	0.0118357	0.0130512
SAUPAN003416000	Unknown function	Unknown function	Unknown function	3416		hypothetical protein		7.49555e+07	26.1595	4.23438e+07	25.3356														0.00149811		0.00805683	0.00392807								1	-1								0.00805683	0.00392807
SAUPAN003488000	Unknown function	Unknown function	Unknown function	3488		hypothetical protein		5.67173e+07	25.7573					4.57897e+07	25.4485										0.00136666		0.00609644			0.00483688						1			-1						0.00609644			0.00483688
SAUPAN003595000	Unknown function	Unknown function	Unknown function	3595		hypothetical protein		4.0172e+07	25.2597							1.49855e+08	27.159			6.27204e+07	25.9024	5.27128e+07	25.6516		0.00417865		0.00431802				0.0145489		0.007833	0.00672932		-1.06466				1.63195		-0.138193	-0.429098		0.00431802				0.0145489
SAUPAN003899000	Unknown function	Unknown function	Unknown function	3899		hypothetical protein		2.8735e+07	24.7763																0.000386084		0.00308867																		0.00308867
SAUPAN004108000	Unknown function	Unknown function	Unknown function	4108		hypothetical protein		3.97337e+07	25.2439			9.81866e+07	26.549	7.40899e+07	26.1428			1.02224e+08	26.6072	1.6892e+08	27.3318	1.49386e+08	27.1545		0.00857653		0.0042709		0.0087564	0.0078263		0.00759198	0.021096	0.0190707		-1.13772		-0.425423	-0.573123		-0.610333	1.53411	1.21249		0.0042709		0.0087564	0.0078263
SAUPAN004125000	Unknown function	Unknown function	Unknown function	4125		hypothetical protein														8.92306e+07	26.411	1.13809e+08	26.762		0.00320909								0.0111438	0.0145289								-1	1
SAUPAN004140000	Unknown function	Unknown function	Unknown function	4140		hypothetical protein		3.10729e+07	24.8892					1.5876e+07	23.9203	2.60546e+07	24.635			2.88164e+07	24.7804	2.78587e+07	24.7316		0.00183772		0.00333997			0.00167702	0.00252955		0.0035988	0.00355644		0.540061			-1.70734	-0.555192		0.889859	0.832611		0.00333997			0.00167702	0.00252955
SAUPAN004211000	Unknown function	Unknown function	Unknown function	4211		hypothetical protein																3.74629e+07	25.159		0.000597815									0.00478252
SAUPAN004214000	Unknown function	Unknown function	Unknown function	4214		hypothetical protein								2.2875e+07	24.4473										0.000302043					0.00241634																		0.00241634
SAUPAN004226000	Unknown function	Unknown function	Unknown function	4226		hypothetical protein								3.80347e+07	25.1808										0.000502213					0.0040177																		0.0040177
SAUPAN004258000	Unknown function	Unknown function	Unknown function	4258		hypothetical protein										3.47954e+07	25.0524			5.43594e+07	25.696	4.0229e+07	25.2617		0.00191283						0.00337816		0.00678881	0.00513564						-1.23704		1.21207	0.0249713						0.00337816
SAUPAN004430000	Unknown function	Unknown function	Unknown function	4430		hypothetical protein		1.9301e+08	27.5241	3.53985e+07	25.0772	1.29858e+08	26.9524	2.1297e+08	27.6661					2.80977e+08	28.0659	1.96223e+08	27.5479		0.014781		0.0207463	0.00328378	0.0115809	0.0224965			0.0350905	0.0250499		0.102994	-1.62915	-0.806144	0.276603			1.52582	0.529874		0.0207463	0.00328378	0.0115809	0.0224965
SAUPAN004500000	Unknown function	Unknown function	Unknown function	4500		hypothetical protein														4.8353e+07	25.5271	4.8445e+07	25.5298		0.0015279								0.00603869	0.0061845								-1	1
SAUPAN004897000	Unknown function	Unknown function	Unknown function	4897		hypothetical protein														1.10695e+08	26.722	7.62287e+07	26.1838		0.00294447								0.0138244	0.00973136								1	-1
SAUPAN005361000	Unknown function	Unknown function	Unknown function	5361		hypothetical protein						1.75904e+08	27.3902	1.41737e+08	27.0786										0.00383242				0.0156874	0.014972								1	-1								0.0156874	0.014972
SAUPAN005438000	Unknown function	Unknown function	Unknown function	5438		hypothetical protein		1.86933e+08	27.4779			6.46942e+07	25.9471	1.22953e+08	26.8735	7.35594e+07	26.1324	3.9336e+07	25.2293						0.00611419		0.0200931		0.00576951	0.0129878	0.00714161	0.00292141				1.68712		-0.65669	0.524468	-0.432169	-1.12273				0.0200931		0.00576951	0.0129878	0.00714161
SAUPAN005507000	Unknown function	Unknown function	Unknown function	5507		hypothetical protein		1.61893e+08	27.2705	2.0494e+08	27.6106	8.55339e+08	29.6719	5.14926e+08	28.9398	3.33519e+08	28.3132	1.70277e+08	27.3433	2.37673e+08	27.8244	2.3589e+08	27.8135		0.0339886		0.0174016	0.0190115	0.0762801	0.0543929	0.0323801	0.0126462	0.0296825	0.0301137		-0.829867	-0.749324	2.1159	1.02086	-0.0804731	-1.06779	-0.215441	-0.193864		0.0174016	0.0190115	0.0762801	0.0543929	0.0323801
SAUPAN005562000	Unknown function	Unknown function	Unknown function	5562		hypothetical protein		3.64657e+08	28.442	1.54668e+08	27.2046	7.33973e+08	29.4512	1.21172e+09	30.1744			1.68182e+08	27.3254	3.24063e+08	28.2717	2.0726e+08	27.6269		0.0408023		0.0391963	0.014348	0.0654565	0.127997		0.0124906	0.0404715	0.0264589		-0.199906	-0.868018	0.506167	2.18772		-0.917959	-0.165621	-0.542384		0.0391963	0.014348	0.0654565	0.127997
SAUPAN005721000	Unknown function	Unknown function	Unknown function	5721		hypothetical protein		3.5548e+07	25.0833											4.0418e+07	25.2685	4.72837e+07	25.4948		0.00186312		0.00382099						0.00504771	0.00603625		-1.2662						0.0876182	1.17858		0.00382099
SAUPAN005762000	Unknown function	Unknown function	Unknown function	5762		hypothetical protein		1.11146e+08	26.7279							9.35255e+07	26.4789			1.30567e+08	26.9602	1.37223e+08	27.032		0.00685639		0.0119469				0.00908005		0.0163062	0.017518		-0.521937				-1.36931		0.766538	1.12471		0.0119469				0.00908005
SAUPAN005909000	Unknown function	Unknown function	Unknown function	5909		hypothetical protein		6.7909e+07	26.0171					6.8848e+07	26.0369	1.74831e+07	24.0595	2.91209e+07	24.7956	1.08181e+08	26.6889	1.21401e+08	26.8552		0.00593009		0.00729941			0.00727259	0.00169737	0.00216275	0.0135104	0.0154981		-0.117123			-0.122296	-1.1974	-1.10766	1.08059	1.46389		0.00729941			0.00727259	0.00169737
SAUPAN005937000	Unknown function	Unknown function	Unknown function	5937		Activator of Hsp90 ATPase 1 family protein		1.1668e+08	26.798	1.285e+08	26.9372			1.27087e+08	26.9212	7.40203e+07	26.1414			1.82687e+08	27.4448	1.09032e+08	26.7002		0.0102259		0.0125417	0.0119205		0.0134245	0.00718635		0.0228153	0.013919		-0.234663	-0.368075		-0.0451094	-1.38464		1.97141	0.0610802		0.0125417	0.0119205		0.0134245	0.00718635
SAUPAN005981000	Unknown function	Unknown function	Unknown function	5981		hypothetical protein		2.56884e+07	24.6146											1.98227e+08	27.5626	1.25946e+08	26.9082		0.00544945		0.00276121						0.0247561	0.0160783		-1.30124						1.13028	0.170962		0.00276121
SAUPAN006255000	Unknown function	Unknown function	Unknown function	6255		hypothetical protein		8.75246e+07	26.3832	3.37579e+08	28.3307	1.48162e+08	27.1426	2.0731e+08	27.6272	4.68185e+07	25.4806			6.02427e+08	29.1662	5.06412e+08	28.9157		0.0275332		0.00940786	0.0313159	0.0132133	0.0218987	0.00454543		0.0752356	0.0646486		-0.855593	-0.00583978	-0.707993	-0.371108	-1.04419		1.69768	1.28704		0.00940786	0.0313159	0.0132133	0.0218987	0.00454543
SAUPAN006270000	Unknown function	Unknown function	Unknown function	6270		hypothetical protein		1.75523e+07	24.0652					1.71536e+07	24.032										0.000462331		0.00188667			0.00181198						1			-1						0.00188667			0.00181198
SAUPAN005580000	Unknown function	Unknown function	Unknown function	amaP		hypothetical protein		1.7854e+08	27.4117					1.46127e+08	27.1227	1.18948e+08	26.8258			1.70387e+08	27.3442	1.7033e+08	27.3438		0.0111498		0.019191			0.0154358	0.0115482		0.0212792	0.0217444		0.35062			-0.62375	-1.63249		0.89246	1.01316		0.019191			0.0154358	0.0115482
SAUPAN004764000	Unknown function	Unknown function	Unknown function	gvpP		gas vesicle protein		1.00309e+08	26.5799	3.31724e+07	24.9835			5.99274e+07	25.8367					4.87083e+07	25.5377				0.00328408		0.0107821	0.00307727		0.00633028			0.00608306			1.5327	-1.26973		-0.0865252			-0.176445			0.0107821	0.00307727		0.00633028
SAUPAN003054000	Unknown function	Unknown function	Unknown function	kapB		hypothetical protein		1.6875e+08	27.3303					5.17578e+07	25.6253					7.04451e+07	26.07				0.00405046		0.0181386			0.00546731			0.00879772			1.36802			-0.994478			-0.373542			0.0181386			0.00546731
SAUPAN000013000	Unknown function	Unknown function	Unknown function	nnrD		hypothetical protein		6.74669e+07	26.0077					2.75016e+07	24.713										0.00126962		0.0072519			0.00290507						1			-1						0.0072519			0.00290507
SAUPAN006274000	Unknown function	Unknown function	Unknown function	phnB		3-demethylubiquinone-9 3-methyltransferase		3.57444e+08	28.4131	2.4594e+08	27.8737	2.1645e+08	27.6895	3.04007e+08	28.1795	3.31e+08	28.3023	3.76395e+08	28.4877	4.96873e+08	28.8883	6.18931e+08	29.2052		0.039226		0.038421	0.0228149	0.0193033	0.032113	0.0321356	0.0279541	0.0620533	0.0790129		-0.0415781	-0.847623	-1.02899	-0.367383	-0.366214	-0.582185	1.17901	2.05496		0.038421	0.0228149	0.0193033	0.032113	0.0321356
SAUPAN006007000	Unknown function	Unknown function	Unknown function	pnbA		carboxylesterase						8.16339e+07	26.2827	7.49157e+07	26.1588	1.00288e+08	26.5796	1.1526e+08	26.7803	1.8584e+08	27.4695	1.85613e+08	27.4677		0.0100494				0.0072802	0.00791353	0.00973657	0.00856015	0.0232091	0.0236954				-0.85597	-0.767375	-0.512353	-0.676921	1.3723	1.44032				0.0072802	0.00791353	0.00973657
SAUPAN002217000	Unknown function	Unknown function	Unknown function	pstA		hypothetical protein		1.99287e+08	27.5703	1.16453e+08	26.7952	1.02369e+08	26.6092	1.4267e+08	27.0881	2.26275e+08	27.7535	1.00179e+08	26.578	2.4121e+08	27.8457	1.8389e+08	27.4543		0.017429		0.021421	0.0108029	0.00912939	0.0150706	0.0219682	0.00744013	0.0301241	0.0234755		0.530858	-0.88114	-1.10368	-0.313614	0.603624	-1.32832	1.6882	0.804061		0.021421	0.0108029	0.00912939	0.0150706	0.0219682
SAUPAN001059000	Unknown function	Unknown function	Unknown function	rlp		ABC-type dipeptide transport system periplasmic component						1.70793e+08	27.3477	3.34143e+07	24.994	5.76084e+07	25.7798			3.56056e+07	25.0856	3.87724e+07	25.2085		0.00421882				0.0152315	0.00352964	0.00559298		0.00444669	0.00494969				1.97518	-0.749993	-0.269475		-0.536426	-0.419287				0.0152315	0.00352964	0.00559298
SAUPAN001009000	Unknown function	Unknown function	Unknown function	srpF		hypothetical protein		2.5708e+08	27.9376			1.02352e+08	26.609	8.08359e+07	26.2685					1.16777e+08	26.7992	9.44834e+07	26.4936		0.00899319		0.027633		0.00912786	0.0085389			0.014584	0.0120618		1.90069		-0.755063	-0.839587			0.0279634	-0.334007		0.027633		0.00912786	0.0085389
SAUPAN000035000	Unknown function	Unknown function	Unknown function	walI		hypothetical protein YycI						3.90274e+07	25.218												0.000435064				0.00348051																		0.00348051
SAUPAN006443000	Unknown function	Unknown function	Unknown function	yceI		hypothetical protein		4.48566e+08	28.7407	2.37376e+08	27.8226	3.1822e+08	28.2454	7.23057e+08	29.4295	2.73856e+08	28.0288	1.01583e+08	26.5981	3.00136e+08	28.161	3.77254e+08	28.491		0.0368461		0.0482156	0.0220205	0.0283792	0.0763783	0.0265876	0.0075444	0.0374833	0.0481603		0.579837	-0.756103	-0.43181	2.01612	-0.52318	-1.49438	0.0324946	0.577015		0.0482156	0.0220205	0.0283792	0.0763783	0.0265876
SAUPAN003354000	Unknown function	Unknown function	Unknown function	ylbN		hypothetical protein		5.62641e+07	25.7457	5.58156e+07	25.7342			4.33727e+07	25.3703										0.00197589		0.00604772	0.0051778		0.00458157						1.29346	-0.151543		-1.14192						0.00604772	0.0051778		0.00458157
SAUPAN003036000	Unknown function	Unknown function	Unknown function	yuzD		hypothetical protein		8.45992e+07	26.3341					2.74583e+07	24.7107	5.7369e+07	25.7738								0.00219546		0.00909342			0.00290048	0.00556974					1.27703			-1.16473	-0.112295					0.00909342			0.00290048	0.00556974
SAUPAN005405000	Unknown function	Unknown function	Unknown function	ywlG		hypothetical protein		1.33713e+08	26.9946			9.46606e+07	26.4963	1.54433e+08	27.2024	6.97341e+07	26.0554			1.63873e+08	27.288	1.31583e+08	26.9714		0.0103952		0.0143726		0.00844194	0.0163132	0.00677023		0.0204657	0.0167979		0.106767		-1.12911	0.511162	-1.47748		1.37649	0.612166		0.0143726		0.00844194	0.0163132	0.00677023
SAUPAN005386000	Unknown function	Unknown function	Unknown function	ywpF		hypothetical protein		5.30807e+07	25.6617																0.000713193		0.00570555																		0.00570555
						99% percentile		4.75321e+10		1.34608e+11		9.04879e+10		6.43523e+10		9.20936e+10		3.19129e+11		3.30572e+10		3.59981e+10					Legend																	99% percentile	5.10914	12.487	8.06982	6.79769	8.94102
						sum until 99% percentile		9.30334e+11		1.07798e+12		1.12131e+12		9.46678e+11		1.03001e+12		1.34647e+12		8.0072e+11		7.8333e+11					0.01		0.1		2.5		7.5											sum until 99% percentile	100	100	100	100	100
																											0.01	0.05	0.1	1	2.5	5	7.5	10										sum	272.057	226.841	217.84	195.528	225.694
				0.0001		0.01 percentile		9.95613e+06		6.22368e+06		1.52156e+07		8.84242e+06		1.20263e+07		1.74584e+07		7.965e+06		4.74156e+06						0.05		1		5		10
				0.001		0.1 percentile		1.03096e+07		7.903e+06		1.5254e+07		1.04829e+07		1.28574e+07		1.78801e+07		8.39083e+06		6.90377e+06					0.01	0.05	0.1	1	2.5	5	7.5	10
				0.005		0.5 percentile		1.46332e+07		1.29129e+07		1.58968e+07		1.21884e+07		1.63666e+07		2.28409e+07		9.39035e+06		9.38597e+06
				0.01		1 percentile		1.67099e+07		1.74558e+07		1.77671e+07		1.54851e+07		1.84091e+07		2.72682e+07		1.04441e+07		1.2118e+07
				0.05		5 percentile		2.47861e+07		3.16992e+07		3.40274e+07		2.17531e+07		3.48119e+07		4.55635e+07		2.16225e+07		2.29725e+07
				0.1		10 percentile		3.86185e+07		3.7794e+07		4.56336e+07		3.03665e+07		4.83437e+07		5.9439e+07		3.1134e+07		3.53712e+07
				0.2		20 percentile		5.87621e+07		6.34323e+07		6.80054e+07		5.01556e+07		8.05103e+07		1.00237e+08		5.31111e+07		5.70801e+07
				0.5		50 percentile		1.99287e+08		2.14125e+08		2.4912e+08		1.78813e+08		2.62184e+08		3.08683e+08		1.986e+08		2.18855e+08
				0.8		80 percentile		9.86044e+08		1.32147e+09		1.45085e+09		1.17148e+09		1.16698e+09		1.51961e+09		1.01186e+09		1.09431e+09
				0.9		90 percentile		2.89087e+09		4.00181e+09		4.02377e+09		3.02647e+09		3.14072e+09		7.16161e+09		2.52031e+09		2.66282e+09
				0.95		95 percentile		6.04243e+09		1.63458e+10		1.07707e+10		7.46547e+09		1.19853e+10		3.49553e+10		7.04825e+09		7.80668e+09
				0.99		99 percentile		4.75321e+10		1.34608e+11		9.04879e+10		6.43523e+10		9.20936e+10		3.19129e+11		3.30572e+10		3.59981e+10
				0.995		99.5 percentile		1.65927e+11		1.51066e+11		1.41535e+11		8.79633e+10		2.57647e+11		4.03937e+11		6.61169e+10		5.78386e+10
				0.999		99.9 percentile		3.86843e+11		6.57343e+11		4.0791e+11		2.0617e+11		3.31038e+11		6.00222e+11		1.16245e+11		1.16084e+11
				0.9999		99.99 percentile		4.59306e+11		8.8574e+11		4.09779e+11		2.25718e+11		3.32126e+11		6.49389e+11		1.18043e+11		1.1732e+11
Table S8: The 99 percentile normalized LFQ intensity values of 869 secreted proteins in the secretome of the eight S. aureus isolates of CC8, CC22 and CC398. The proteins were assigned with SAUPAN-IDs and gene symbols according to the Aureowiki database and classified according to TIGRfam annotation as in Tables S3-S4 into different functional categories. Proteins not present in the Aureowiki dat…
[truncated: 11 more columns]
